# Supplementary material for: Global loss of DNA methylation uncovers intronic enhancers in genes showing expression changes
Source: Genome Biol. 2014 Sep 20;15(9):469. doi: 10.1186/s13059-014-0469-0 (PMC4203885; doi:10.1186/s13059-014-0469-0)
Supplement: Additional file 2: — ChIP-seq peaks in HCT116 cells. Worksheet containing all peaks called using Sole-Search for H3K27ac (Sheet 1), H3K4me3 (Sheet2) and RNAPII (Sheet 3) in HCT116 cells. [file 13059_2014_469_MOESM2_ESM.xlsx]

## Sheet: K4me3_HCT_HC.gff
Chr	.	.	start	stop	peak score	strand	.	peakID
chr7	union.pl_43HCW1.gff_43HCW2.gff	OverlappingPeaks	30390	31319	21	+	.	43HCW2.gff_30390_height:20
chr7	union.pl_43HCW1.gff_43HCW2.gff	OverlappingPeaks	31410	31649	13	+	.	43HCW2.gff_30390_height:20
chr7	union.pl_43HCW1.gff_43HCW2.gff	OverlappingPeaks	147900	150539	61	+	.	43HCW2.gff_147750_height:65
chr7	union.pl_43HCW1.gff_43HCW2.gff	OverlappingPeaks	191160	194849	57	+	.	43HCW2.gff_191160_height:49
chr7	union.pl_43HCW1.gff_43HCW2.gff	OverlappingPeaks	555900	560399	92	+	.	43HCW2.gff_555870_height:98
chr7	union.pl_43HCW1.gff_43HCW2.gff	OverlappingPeaks	561090	562859	22	+	.	43HCW2.gff_561090_height:23
chr7	union.pl_43HCW1.gff_43HCW2.gff	OverlappingPeaks	576960	579779	51	+	.	43HCW2.gff_576930_height:48
chr7	union.pl_43HCW1.gff_43HCW2.gff	OverlappingPeaks	674190	675749	74	+	.	43HCW2.gff_674190_height:83
chr7	union.pl_43HCW1.gff_43HCW2.gff	OverlappingPeaks	675900	676919	60	+	.	43HCW2.gff_675900_height:67
chr7	union.pl_43HCW1.gff_43HCW2.gff	OverlappingPeaks	679890	681689	39	+	.	43HCW2.gff_679890_height:37
chr7	union.pl_43HCW1.gff_43HCW2.gff	OverlappingPeaks	764940	768599	67	+	.	43HCW2.gff_764940_height:74
chr7	union.pl_43HCW1.gff_43HCW2.gff	OverlappingPeaks	852720	853439	7	+	.	43HCW2.gff_852510_height:10
chr7	union.pl_43HCW1.gff_43HCW2.gff	OverlappingPeaks	855060	858179	97	+	.	43HCW2.gff_855060_height:101
chr7	union.pl_43HCW1.gff_43HCW2.gff	OverlappingPeaks	869940	873119	22	+	.	43HCW2.gff_869850_height:22
chr7	union.pl_43HCW1.gff_43HCW2.gff	OverlappingPeaks	915060	915989	27	+	.	43HCW2.gff_915060_height:30
chr7	union.pl_43HCW1.gff_43HCW2.gff	OverlappingPeaks	916080	918659	107	+	.	43HCW2.gff_916080_height:110
chr7	union.pl_43HCW1.gff_43HCW2.gff	OverlappingPeaks	948720	949349	8	+	.	43HCW2.gff_948720_height:7
chr7	union.pl_43HCW1.gff_43HCW2.gff	OverlappingPeaks	984360	986519	46	+	.	43HCW2.gff_984360_height:44
chr7	union.pl_43HCW1.gff_43HCW2.gff	OverlappingPeaks	992670	994589	33	+	.	43HCW2.gff_992670_height:36
chr7	union.pl_43HCW1.gff_43HCW2.gff	OverlappingPeaks	1013280	1016039	135	+	.	43HCW2.gff_1013280_height:133
chr7	union.pl_43HCW1.gff_43HCW2.gff	OverlappingPeaks	1066410	1069349	58	+	.	43HCW2.gff_1066350_height:59
chr7	union.pl_43HCW1.gff_43HCW2.gff	OverlappingPeaks	1083210	1085339	32	+	.	43HCW2.gff_1083180_height:34
chr7	union.pl_43HCW1.gff_43HCW2.gff	OverlappingPeaks	1126080	1127579	13	+	.	43HCW2.gff_1125960_height:15
chr7	union.pl_43HCW1.gff_43HCW2.gff	OverlappingPeaks	1176210	1179059	95	+	.	43HCW2.gff_1176210_height:100
chr7	union.pl_43HCW1.gff_43HCW2.gff	OverlappingPeaks	1197900	1201529	119	+	.	43HCW2.gff_1197780_height:120
chr7	union.pl_43HCW1.gff_43HCW2.gff	OverlappingPeaks	1215180	1216739	22	+	.	43HCW2.gff_1215150_height:20
chr7	union.pl_43HCW1.gff_43HCW2.gff	OverlappingPeaks	1222410	1223249	8	+	.	43HCW2.gff_1222410_height:7
chr7	union.pl_43HCW1.gff_43HCW2.gff	OverlappingPeaks	1494420	1496129	52	+	.	43HCW2.gff_1494360_height:48
chr7	union.pl_43HCW1.gff_43HCW2.gff	OverlappingPeaks	1496250	1496309	21	+	.	43HCW2.gff_1494360_height:48
chr7	union.pl_43HCW1.gff_43HCW2.gff	OverlappingPeaks	1497390	1499279	104	+	.	43HCW2.gff_1497390_height:98
chr7	union.pl_43HCW1.gff_43HCW2.gff	OverlappingPeaks	1499400	1500479	104	+	.	43HCW2.gff_1499400_height:49
chr7	union.pl_43HCW1.gff_43HCW2.gff	OverlappingPeaks	1542180	1545539	125	+	.	43HCW2.gff_1541910_height:126
chr7	union.pl_43HCW1.gff_43HCW2.gff	OverlappingPeaks	1545960	1546139	16	+	.	43HCW2.gff_1545840_height:11
chr7	union.pl_43HCW1.gff_43HCW2.gff	OverlappingPeaks	1546200	1547729	16	+	.	43HCW2.gff_1546200_height:20
chr7	union.pl_43HCW1.gff_43HCW2.gff	OverlappingPeaks	1569480	1573409	74	+	.	43HCW2.gff_1569360_height:76
chr7	union.pl_43HCW1.gff_43HCW2.gff	OverlappingPeaks	1576350	1577759	16	+	.	43HCW2.gff_1576350_height:12
chr7	union.pl_43HCW1.gff_43HCW2.gff	OverlappingPeaks	1594380	1596569	71	+	.	43HCW2.gff_1594020_height:70
chr7	union.pl_43HCW1.gff_43HCW2.gff	OverlappingPeaks	1606920	1611659	130	+	.	43HCW2.gff_1606740_height:122
chr7	union.pl_43HCW1.gff_43HCW2.gff	OverlappingPeaks	1704150	1705589	18	+	.	43HCW2.gff_1704150_height:19
chr7	union.pl_43HCW1.gff_43HCW2.gff	OverlappingPeaks	1780260	1783229	145	+	.	43HCW2.gff_1780260_height:133
chr7	union.pl_43HCW1.gff_43HCW2.gff	OverlappingPeaks	2148810	2150459	38	+	.	43HCW2.gff_2148690_height:41
chr7	union.pl_43HCW1.gff_43HCW2.gff	OverlappingPeaks	2155650	2156429	8	+	.	43HCW2.gff_2155320_height:10
chr7	union.pl_43HCW1.gff_43HCW2.gff	OverlappingPeaks	2270940	2273639	106	+	.	43HCW2.gff_2270850_height:102
chr7	union.pl_43HCW1.gff_43HCW2.gff	OverlappingPeaks	2280180	2283539	137	+	.	43HCW2.gff_2280120_height:134
chr7	union.pl_43HCW1.gff_43HCW2.gff	OverlappingPeaks	2349390	2350619	11	+	.	43HCW2.gff_2349390_height:14
chr7	union.pl_43HCW1.gff_43HCW2.gff	OverlappingPeaks	2352810	2354639	74	+	.	43HCW2.gff_2352660_height:75
chr7	union.pl_43HCW1.gff_43HCW2.gff	OverlappingPeaks	2392560	2396669	154	+	.	43HCW2.gff_2392560_height:155
chr7	union.pl_43HCW1.gff_43HCW2.gff	OverlappingPeaks	2442330	2443049	41	+	.	43HCW2.gff_2442270_height:79
chr7	union.pl_43HCW1.gff_43HCW2.gff	OverlappingPeaks	2443110	2444789	74	+	.	43HCW2.gff_2442270_height:79
chr7	union.pl_43HCW1.gff_43HCW2.gff	OverlappingPeaks	2559300	2560949	34	+	.	43HCW2.gff_2559300_height:32
chr7	union.pl_43HCW1.gff_43HCW2.gff	OverlappingPeaks	2561970	2564069	13	+	.	43HCW2.gff_2561970_height:15
chr7	union.pl_43HCW1.gff_43HCW2.gff	OverlappingPeaks	2593440	2596259	94	+	.	43HCW2.gff_2593410_height:92
chr7	union.pl_43HCW1.gff_43HCW2.gff	OverlappingPeaks	2597880	2600339	93	+	.	43HCW2.gff_2597850_height:93
chr7	union.pl_43HCW1.gff_43HCW2.gff	OverlappingPeaks	2670960	2671409	47	+	.	43HCW2.gff_2670660_height:48
chr7	union.pl_43HCW1.gff_43HCW2.gff	OverlappingPeaks	2671530	2674079	120	+	.	43HCW2.gff_2671530_height:116
chr7	union.pl_43HCW1.gff_43HCW2.gff	OverlappingPeaks	2686020	2686709	7	+	.	43HCW2.gff_2686020_height:8
chr7	union.pl_43HCW1.gff_43HCW2.gff	OverlappingPeaks	2797140	2798489	11	+	.	43HCW2.gff_2797050_height:11
chr7	union.pl_43HCW1.gff_43HCW2.gff	OverlappingPeaks	2882310	2884079	53	+	.	43HCW2.gff_2882280_height:45
chr7	union.pl_43HCW1.gff_43HCW2.gff	OverlappingPeaks	2884170	2884949	53	+	.	43HCW2.gff_2884170_height:29
chr7	union.pl_43HCW1.gff_43HCW2.gff	OverlappingPeaks	2902560	2904719	62	+	.	43HCW2.gff_2902380_height:69
chr7	union.pl_43HCW1.gff_43HCW2.gff	OverlappingPeaks	2909670	2910989	14	+	.	43HCW2.gff_2909580_height:15
chr7	union.pl_43HCW1.gff_43HCW2.gff	OverlappingPeaks	3213510	3214499	9	+	.	43HCW2.gff_3213480_height:9
chr7	union.pl_43HCW1.gff_43HCW2.gff	OverlappingPeaks	4671150	4672019	9	+	.	43HCW2.gff_4671150_height:7
chr7	union.pl_43HCW1.gff_43HCW2.gff	OverlappingPeaks	4680510	4683209	56	+	.	43HCW2.gff_4680510_height:56
chr7	union.pl_43HCW1.gff_43HCW2.gff	OverlappingPeaks	4721670	4724579	133	+	.	43HCW2.gff_4721670_height:128
chr7	union.pl_43HCW1.gff_43HCW2.gff	OverlappingPeaks	4813740	4816709	150	+	.	43HCW2.gff_4813680_height:141
chr7	union.pl_43HCW1.gff_43HCW2.gff	OverlappingPeaks	4921890	4923749	28	+	.	43HCW2.gff_4921860_height:30
chr7	union.pl_43HCW1.gff_43HCW2.gff	OverlappingPeaks	5013240	5015429	76	+	.	43HCW2.gff_5013240_height:79
chr7	union.pl_43HCW1.gff_43HCW2.gff	OverlappingPeaks	5084700	5087009	84	+	.	43HCW2.gff_5084700_height:84
chr7	union.pl_43HCW1.gff_43HCW2.gff	OverlappingPeaks	5228760	5231669	70	+	.	43HCW2.gff_5228730_height:71
chr7	union.pl_43HCW1.gff_43HCW2.gff	OverlappingPeaks	5279310	5280659	27	+	.	43HCW2.gff_5279280_height:22
chr7	union.pl_43HCW1.gff_43HCW2.gff	OverlappingPeaks	5322360	5324219	29	+	.	43HCW2.gff_5322330_height:28
chr7	union.pl_43HCW1.gff_43HCW2.gff	OverlappingPeaks	5435460	5438009	99	+	.	43HCW2.gff_5435460_height:105
chr7	union.pl_43HCW1.gff_43HCW2.gff	OverlappingPeaks	5457960	5470289	135	+	.	43HCW2.gff_5457930_height:132
chr7	union.pl_43HCW1.gff_43HCW2.gff	OverlappingPeaks	5526150	5527049	8	+	.	43HCW2.gff_5526000_height:9
chr7	union.pl_43HCW1.gff_43HCW2.gff	OverlappingPeaks	5549160	5550299	9	+	.	43HCW2.gff_5549160_height:9
chr7	union.pl_43HCW1.gff_43HCW2.gff	OverlappingPeaks	5551620	5554859	159	+	.	43HCW2.gff_5551560_height:157
chr7	union.pl_43HCW1.gff_43HCW2.gff	OverlappingPeaks	5567790	5571689	97	+	.	43HCW2.gff_5567790_height:94
chr7	union.pl_43HCW1.gff_43HCW2.gff	OverlappingPeaks	5588910	5589539	6	+	.	43HCW2.gff_5588760_height:7
chr7	union.pl_43HCW1.gff_43HCW2.gff	OverlappingPeaks	5594550	5597039	51	+	.	43HCW2.gff_5594550_height:49
chr7	union.pl_43HCW1.gff_43HCW2.gff	OverlappingPeaks	5601210	5603849	64	+	.	43HCW2.gff_5601180_height:69
chr7	union.pl_43HCW1.gff_43HCW2.gff	OverlappingPeaks	5608860	5611139	38	+	.	43HCW2.gff_5608860_height:38
chr7	union.pl_43HCW1.gff_43HCW2.gff	OverlappingPeaks	5631390	5636969	94	+	.	43HCW2.gff_5631210_height:96
chr7	union.pl_43HCW1.gff_43HCW2.gff	OverlappingPeaks	5819490	5821799	74	+	.	43HCW2.gff_5819490_height:74
chr7	union.pl_43HCW1.gff_43HCW2.gff	OverlappingPeaks	5861940	5863739	49	+	.	43HCW2.gff_5861760_height:49
chr7	union.pl_43HCW1.gff_43HCW2.gff	OverlappingPeaks	5937450	5938409	15	+	.	43HCW2.gff_5937450_height:12
chr7	union.pl_43HCW1.gff_43HCW2.gff	OverlappingPeaks	5938770	5939069	14	+	.	43HCW2.gff_5938770_height:11
chr7	union.pl_43HCW1.gff_43HCW2.gff	OverlappingPeaks	6046950	6050699	93	+	.	43HCW2.gff_6046890_height:100
chr7	union.pl_43HCW1.gff_43HCW2.gff	OverlappingPeaks	6096930	6099419	104	+	.	43HCW2.gff_6096930_height:107
chr7	union.pl_43HCW1.gff_43HCW2.gff	OverlappingPeaks	6119760	6121859	83	+	.	43HCW2.gff_6119760_height:81
chr7	union.pl_43HCW1.gff_43HCW2.gff	OverlappingPeaks	6142830	6146669	74	+	.	43HCW2.gff_6142770_height:73
chr7	union.pl_43HCW1.gff_43HCW2.gff	OverlappingPeaks	6310470	6313319	87	+	.	43HCW2.gff_6310470_height:88
chr7	union.pl_43HCW1.gff_43HCW2.gff	OverlappingPeaks	6322530	6322799	6	+	.	43HCW2.gff_6322200_height:7
chr7	union.pl_43HCW1.gff_43HCW2.gff	OverlappingPeaks	6387150	6389159	69	+	.	43HCW2.gff_6387090_height:70
chr7	union.pl_43HCW1.gff_43HCW2.gff	OverlappingPeaks	6412320	6413969	106	+	.	43HCW2.gff_6412320_height:28
chr7	union.pl_43HCW1.gff_43HCW2.gff	OverlappingPeaks	6414000	6416249	106	+	.	43HCW2.gff_6414000_height:115
chr7	union.pl_43HCW1.gff_43HCW2.gff	OverlappingPeaks	6483510	6484199	8	+	.	43HCW2.gff_6483510_height:6
chr7	union.pl_43HCW1.gff_43HCW2.gff	OverlappingPeaks	6485970	6489479	144	+	.	43HCW2.gff_6485850_height:148
chr7	union.pl_43HCW1.gff_43HCW2.gff	OverlappingPeaks	6521850	6524789	110	+	.	43HCW2.gff_6521730_height:113
chr7	union.pl_43HCW1.gff_43HCW2.gff	OverlappingPeaks	6542400	6544739	35	+	.	43HCW2.gff_6542340_height:36
chr7	union.pl_43HCW1.gff_43HCW2.gff	OverlappingPeaks	6569730	6571559	61	+	.	43HCW2.gff_6569730_height:64
chr7	union.pl_43HCW1.gff_43HCW2.gff	OverlappingPeaks	6615360	6618539	113	+	.	43HCW2.gff_6615330_height:111
chr7	union.pl_43HCW1.gff_43HCW2.gff	OverlappingPeaks	6629160	6629489	92	+	.	43HCW2.gff_6629160_height:35
chr7	union.pl_43HCW1.gff_43HCW2.gff	OverlappingPeaks	6629550	6631319	92	+	.	43HCW2.gff_6629550_height:87
chr7	union.pl_43HCW1.gff_43HCW2.gff	OverlappingPeaks	6675600	6678599	58	+	.	43HCW2.gff_6675540_height:57
chr7	union.pl_43HCW1.gff_43HCW2.gff	OverlappingPeaks	6744720	6747479	120	+	.	43HCW2.gff_6744720_height:124
chr7	union.pl_43HCW1.gff_43HCW2.gff	OverlappingPeaks	6768510	6770999	108	+	.	43HCW2.gff_6768480_height:110
chr7	union.pl_43HCW1.gff_43HCW2.gff	OverlappingPeaks	6864390	6865499	24	+	.	43HCW2.gff_6864330_height:23
chr7	union.pl_43HCW1.gff_43HCW2.gff	OverlappingPeaks	6865740	6866819	24	+	.	43HCW2.gff_6865710_height:23
chr7	union.pl_43HCW1.gff_43HCW2.gff	OverlappingPeaks	6894390	6896069	35	+	.	43HCW2.gff_6894390_height:36
chr7	union.pl_43HCW1.gff_43HCW2.gff	OverlappingPeaks	6966330	6966629	6	+	.	43HCW2.gff_6965910_height:7
chr7	union.pl_43HCW1.gff_43HCW2.gff	OverlappingPeaks	7220730	7224149	111	+	.	43HCW2.gff_7220730_height:107
chr7	union.pl_43HCW1.gff_43HCW2.gff	OverlappingPeaks	7605690	7608209	73	+	.	43HCW2.gff_7605660_height:81
chr7	union.pl_43HCW1.gff_43HCW2.gff	OverlappingPeaks	7678410	7681949	116	+	.	43HCW2.gff_7678320_height:121
chr7	union.pl_43HCW1.gff_43HCW2.gff	OverlappingPeaks	8007450	8010329	45	+	.	43HCW2.gff_8007360_height:51
chr7	union.pl_43HCW1.gff_43HCW2.gff	OverlappingPeaks	8299830	8303129	114	+	.	43HCW2.gff_8299830_height:109
chr7	union.pl_43HCW1.gff_43HCW2.gff	OverlappingPeaks	8343360	8345009	49	+	.	43HCW2.gff_8343360_height:51
chr7	union.pl_43HCW1.gff_43HCW2.gff	OverlappingPeaks	8390880	8391899	10	+	.	43HCW2.gff_8390820_height:11
chr7	union.pl_43HCW1.gff_43HCW2.gff	OverlappingPeaks	8476560	8477399	7	+	.	43HCW2.gff_8476440_height:7
chr7	union.pl_43HCW1.gff_43HCW2.gff	OverlappingPeaks	10977930	10981229	140	+	.	43HCW2.gff_10977930_height:146
chr7	union.pl_43HCW1.gff_43HCW2.gff	OverlappingPeaks	11012400	11015129	98	+	.	43HCW2.gff_11012400_height:98
chr7	union.pl_43HCW1.gff_43HCW2.gff	OverlappingPeaks	11870220	11872439	54	+	.	43HCW2.gff_11870160_height:56
chr7	union.pl_43HCW1.gff_43HCW2.gff	OverlappingPeaks	12249630	12252659	104	+	.	43HCW2.gff_12249630_height:101
chr7	union.pl_43HCW1.gff_43HCW2.gff	OverlappingPeaks	12441810	12444719	135	+	.	43HCW2.gff_12441810_height:128
chr7	union.pl_43HCW1.gff_43HCW2.gff	OverlappingPeaks	12536460	12537209	9	+	.	43HCW2.gff_12536160_height:10
chr7	union.pl_43HCW1.gff_43HCW2.gff	OverlappingPeaks	12609360	12610709	19	+	.	43HCW2.gff_12609360_height:13
chr7	union.pl_43HCW1.gff_43HCW2.gff	OverlappingPeaks	12725760	12728339	115	+	.	43HCW2.gff_12725760_height:112
chr7	union.pl_43HCW1.gff_43HCW2.gff	OverlappingPeaks	13055220	13058189	57	+	.	43HCW2.gff_13055220_height:61
chr7	union.pl_43HCW1.gff_43HCW2.gff	OverlappingPeaks	13080810	13082639	18	+	.	43HCW2.gff_13080810_height:19
chr7	union.pl_43HCW1.gff_43HCW2.gff	OverlappingPeaks	14027790	14031479	63	+	.	43HCW2.gff_14027790_height:61
chr7	union.pl_43HCW1.gff_43HCW2.gff	OverlappingPeaks	16459560	16462019	47	+	.	43HCW2.gff_16459470_height:42
chr7	union.pl_43HCW1.gff_43HCW2.gff	OverlappingPeaks	16683330	16687769	129	+	.	43HCW2.gff_16683090_height:136
chr7	union.pl_43HCW1.gff_43HCW2.gff	OverlappingPeaks	16792530	16794869	76	+	.	43HCW2.gff_16792530_height:77
chr7	union.pl_43HCW1.gff_43HCW2.gff	OverlappingPeaks	17029230	17030369	10	+	.	43HCW2.gff_17029230_height:10
chr7	union.pl_43HCW1.gff_43HCW2.gff	OverlappingPeaks	17336820	17340719	118	+	.	43HCW2.gff_17336820_height:122
chr7	union.pl_43HCW1.gff_43HCW2.gff	OverlappingPeaks	17978160	17981669	142	+	.	43HCW2.gff_17978160_height:148
chr7	union.pl_43HCW1.gff_43HCW2.gff	OverlappingPeaks	18125040	18127529	50	+	.	43HCW2.gff_18124980_height:58
chr7	union.pl_43HCW1.gff_43HCW2.gff	OverlappingPeaks	18706710	18707849	10	+	.	43HCW2.gff_18706710_height:10
chr7	union.pl_43HCW1.gff_43HCW2.gff	OverlappingPeaks	18977880	18978479	6	+	.	43HCW2.gff_18977790_height:7
chr7	union.pl_43HCW1.gff_43HCW2.gff	OverlappingPeaks	19140480	19141439	7	+	.	43HCW2.gff_19140210_height:11
chr7	union.pl_43HCW1.gff_43HCW2.gff	OverlappingPeaks	19155870	19157069	12	+	.	43HCW2.gff_19155840_height:9
chr7	union.pl_43HCW1.gff_43HCW2.gff	OverlappingPeaks	19746750	19749179	133	+	.	43HCW2.gff_19746720_height:130
chr7	union.pl_43HCW1.gff_43HCW2.gff	OverlappingPeaks	20255670	20257919	52	+	.	43HCW2.gff_20255670_height:49
chr7	union.pl_43HCW1.gff_43HCW2.gff	OverlappingPeaks	20368530	20372399	107	+	.	43HCW2.gff_20368530_height:105
chr7	union.pl_43HCW1.gff_43HCW2.gff	OverlappingPeaks	20391960	20392499	7	+	.	43HCW2.gff_20391960_height:7
chr7	union.pl_43HCW1.gff_43HCW2.gff	OverlappingPeaks	20825610	20827499	26	+	.	43HCW2.gff_20825610_height:28
chr7	union.pl_43HCW1.gff_43HCW2.gff	OverlappingPeaks	20836680	20838899	30	+	.	43HCW2.gff_20836650_height:29
chr7	union.pl_43HCW1.gff_43HCW2.gff	OverlappingPeaks	21466230	21469169	66	+	.	43HCW2.gff_21466080_height:67
chr7	union.pl_43HCW1.gff_43HCW2.gff	OverlappingPeaks	21983520	21986369	118	+	.	43HCW2.gff_21983520_height:112
chr7	union.pl_43HCW1.gff_43HCW2.gff	OverlappingPeaks	22011120	22012799	22	+	.	43HCW2.gff_22011060_height:22
chr7	union.pl_43HCW1.gff_43HCW2.gff	OverlappingPeaks	22121820	22123799	52	+	.	43HCW2.gff_22121820_height:52
chr7	union.pl_43HCW1.gff_43HCW2.gff	OverlappingPeaks	22395120	22397849	50	+	.	43HCW2.gff_22395030_height:53
chr7	union.pl_43HCW1.gff_43HCW2.gff	OverlappingPeaks	22491450	22492709	18	+	.	43HCW2.gff_22491360_height:18
chr7	union.pl_43HCW1.gff_43HCW2.gff	OverlappingPeaks	22859970	22863869	167	+	.	43HCW2.gff_22859730_height:172
chr7	union.pl_43HCW1.gff_43HCW2.gff	OverlappingPeaks	22892880	22896629	141	+	.	43HCW2.gff_22892880_height:145
chr7	union.pl_43HCW1.gff_43HCW2.gff	OverlappingPeaks	23051970	23054309	82	+	.	43HCW2.gff_23051850_height:87
chr7	union.pl_43HCW1.gff_43HCW2.gff	OverlappingPeaks	23144130	23147069	146	+	.	43HCW2.gff_23144130_height:147
chr7	union.pl_43HCW1.gff_43HCW2.gff	OverlappingPeaks	23220660	23223659	122	+	.	43HCW2.gff_23220660_height:124
chr7	union.pl_43HCW1.gff_43HCW2.gff	OverlappingPeaks	23312430	23313749	13	+	.	43HCW2.gff_23312400_height:13
chr7	union.pl_43HCW1.gff_43HCW2.gff	OverlappingPeaks	23337810	23340959	148	+	.	43HCW2.gff_23337810_height:148
chr7	union.pl_43HCW1.gff_43HCW2.gff	OverlappingPeaks	23386350	23387669	11	+	.	43HCW2.gff_23386290_height:13
chr7	union.pl_43HCW1.gff_43HCW2.gff	OverlappingPeaks	23506200	23514869	131	+	.	43HCW2.gff_23506020_height:143
chr7	union.pl_43HCW1.gff_43HCW2.gff	OverlappingPeaks	23569440	23572709	162	+	.	43HCW2.gff_23569410_height:173
chr7	union.pl_43HCW1.gff_43HCW2.gff	OverlappingPeaks	23636640	23638619	90	+	.	43HCW2.gff_23636640_height:85
chr7	union.pl_43HCW1.gff_43HCW2.gff	OverlappingPeaks	23719500	23720879	14	+	.	43HCW2.gff_23719500_height:13
chr7	union.pl_43HCW1.gff_43HCW2.gff	OverlappingPeaks	24611910	24615179	87	+	.	43HCW2.gff_24611700_height:93
chr7	union.pl_43HCW1.gff_43HCW2.gff	OverlappingPeaks	24795750	24797969	54	+	.	43HCW2.gff_24795750_height:51
chr7	union.pl_43HCW1.gff_43HCW2.gff	OverlappingPeaks	24865470	24866099	7	+	.	43HCW2.gff_24865410_height:7
chr7	union.pl_43HCW1.gff_43HCW2.gff	OverlappingPeaks	24946410	24948029	14	+	.	43HCW2.gff_24946410_height:17
chr7	union.pl_43HCW1.gff_43HCW2.gff	OverlappingPeaks	25010190	25011719	12	+	.	43HCW2.gff_25010190_height:11
chr7	union.pl_43HCW1.gff_43HCW2.gff	OverlappingPeaks	25017870	25022339	102	+	.	43HCW2.gff_25017780_height:95
chr7	union.pl_43HCW1.gff_43HCW2.gff	OverlappingPeaks	25163160	25166069	161	+	.	43HCW2.gff_25163070_height:164
chr7	union.pl_43HCW1.gff_43HCW2.gff	OverlappingPeaks	25218900	25220789	25	+	.	43HCW2.gff_25218900_height:30
chr7	union.pl_43HCW1.gff_43HCW2.gff	OverlappingPeaks	25895700	25897799	28	+	.	43HCW2.gff_25895700_height:34
chr7	union.pl_43HCW1.gff_43HCW2.gff	OverlappingPeaks	25901100	25901969	7	+	.	43HCW2.gff_25900950_height:11
chr7	union.pl_43HCW1.gff_43HCW2.gff	OverlappingPeaks	25932210	25933289	15	+	.	43HCW2.gff_25932150_height:14
chr7	union.pl_43HCW1.gff_43HCW2.gff	OverlappingPeaks	25934640	25935569	8	+	.	43HCW2.gff_25934640_height:7
chr7	union.pl_43HCW1.gff_43HCW2.gff	OverlappingPeaks	25989540	25991999	50	+	.	43HCW2.gff_25989540_height:44
chr7	union.pl_43HCW1.gff_43HCW2.gff	OverlappingPeaks	26118270	26119289	8	+	.	43HCW2.gff_26118270_height:9
chr7	union.pl_43HCW1.gff_43HCW2.gff	OverlappingPeaks	26190900	26193749	43	+	.	43HCW2.gff_26190900_height:42
chr7	union.pl_43HCW1.gff_43HCW2.gff	OverlappingPeaks	26237190	26243729	171	+	.	43HCW2.gff_26236950_height:174
chr7	union.pl_43HCW1.gff_43HCW2.gff	OverlappingPeaks	26330640	26332979	76	+	.	43HCW2.gff_26330550_height:76
chr7	union.pl_43HCW1.gff_43HCW2.gff	OverlappingPeaks	26437830	26439539	44	+	.	43HCW2.gff_26437830_height:38
chr7	union.pl_43HCW1.gff_43HCW2.gff	OverlappingPeaks	26902590	26904869	91	+	.	43HCW2.gff_26902590_height:91
chr7	union.pl_43HCW1.gff_43HCW2.gff	OverlappingPeaks	27134700	27137819	130	+	.	43HCW2.gff_27134700_height:123
chr7	union.pl_43HCW1.gff_43HCW2.gff	OverlappingPeaks	27151650	27156029	74	+	.	43HCW2.gff_27151650_height:73
chr7	union.pl_43HCW1.gff_43HCW2.gff	OverlappingPeaks	27163350	27164639	11	+	.	43HCW2.gff_27163260_height:13
chr7	union.pl_43HCW1.gff_43HCW2.gff	OverlappingPeaks	27169530	27171539	46	+	.	43HCW2.gff_27169440_height:42
chr7	union.pl_43HCW1.gff_43HCW2.gff	OverlappingPeaks	27175260	27176399	11	+	.	43HCW2.gff_27175200_height:9
chr7	union.pl_43HCW1.gff_43HCW2.gff	OverlappingPeaks	27187230	27192869	100	+	.	43HCW2.gff_27187170_height:99
chr7	union.pl_43HCW1.gff_43HCW2.gff	OverlappingPeaks	27194550	27197039	93	+	.	43HCW2.gff_27194550_height:90
chr7	union.pl_43HCW1.gff_43HCW2.gff	OverlappingPeaks	27199860	27214679	135	+	.	43HCW2.gff_27199860_height:135
chr7	union.pl_43HCW1.gff_43HCW2.gff	OverlappingPeaks	27218490	27220349	26	+	.	43HCW2.gff_27218430_height:27
chr7	union.pl_43HCW1.gff_43HCW2.gff	OverlappingPeaks	27222660	27225479	102	+	.	43HCW2.gff_27222630_height:99
chr7	union.pl_43HCW1.gff_43HCW2.gff	OverlappingPeaks	27237960	27241019	61	+	.	43HCW2.gff_27237870_height:59
chr7	union.pl_43HCW1.gff_43HCW2.gff	OverlappingPeaks	27250230	27250739	6	+	.	43HCW2.gff_27249990_height:7
chr7	union.pl_43HCW1.gff_43HCW2.gff	OverlappingPeaks	27274560	27275969	42	+	.	43HCW2.gff_27274560_height:41
chr7	union.pl_43HCW1.gff_43HCW2.gff	OverlappingPeaks	27700890	27703769	113	+	.	43HCW2.gff_27700890_height:111
chr7	union.pl_43HCW1.gff_43HCW2.gff	OverlappingPeaks	27778350	27781379	142	+	.	43HCW2.gff_27778350_height:146
chr7	union.pl_43HCW1.gff_43HCW2.gff	OverlappingPeaks	28076760	28077959	11	+	.	43HCW2.gff_28076670_height:9
chr7	union.pl_43HCW1.gff_43HCW2.gff	OverlappingPeaks	28218480	28221359	35	+	.	43HCW2.gff_28218300_height:37
chr7	union.pl_43HCW1.gff_43HCW2.gff	OverlappingPeaks	28429110	28430069	8	+	.	43HCW2.gff_28429110_height:7
chr7	union.pl_43HCW1.gff_43HCW2.gff	OverlappingPeaks	28725240	28726049	7	+	.	43HCW2.gff_28725240_height:6
chr7	union.pl_43HCW1.gff_43HCW2.gff	OverlappingPeaks	28893150	28894319	13	+	.	43HCW2.gff_28893150_height:12
chr7	union.pl_43HCW1.gff_43HCW2.gff	OverlappingPeaks	28966020	28967279	18	+	.	43HCW2.gff_28965990_height:18
chr7	union.pl_43HCW1.gff_43HCW2.gff	OverlappingPeaks	29185080	29187359	53	+	.	43HCW2.gff_29185020_height:54
chr7	union.pl_43HCW1.gff_43HCW2.gff	OverlappingPeaks	29233920	29235719	45	+	.	43HCW2.gff_29233920_height:38
chr7	union.pl_43HCW1.gff_43HCW2.gff	OverlappingPeaks	29601870	29605319	120	+	.	43HCW2.gff_29601720_height:114
chr7	union.pl_43HCW1.gff_43HCW2.gff	OverlappingPeaks	29723670	29726159	44	+	.	43HCW2.gff_29723400_height:48
chr7	union.pl_43HCW1.gff_43HCW2.gff	OverlappingPeaks	29845410	29848229	71	+	.	43HCW2.gff_29845350_height:67
chr7	union.pl_43HCW1.gff_43HCW2.gff	OverlappingPeaks	30026670	30030779	102	+	.	43HCW2.gff_30026490_height:99
chr7	union.pl_43HCW1.gff_43HCW2.gff	OverlappingPeaks	30064740	30069839	105	+	.	43HCW2.gff_30064620_height:109
chr7	union.pl_43HCW1.gff_43HCW2.gff	OverlappingPeaks	30173490	30176549	88	+	.	43HCW2.gff_30173490_height:87
chr7	union.pl_43HCW1.gff_43HCW2.gff	OverlappingPeaks	30323700	30324089	81	+	.	43HCW2.gff_30323640_height:21
chr7	union.pl_43HCW1.gff_43HCW2.gff	OverlappingPeaks	30324150	30326579	81	+	.	43HCW2.gff_30324150_height:83
chr7	union.pl_43HCW1.gff_43HCW2.gff	OverlappingPeaks	30326610	30326909	17	+	.	43HCW2.gff_30324150_height:83
chr7	union.pl_43HCW1.gff_43HCW2.gff	OverlappingPeaks	30516930	30519299	95	+	.	43HCW2.gff_30516930_height:95
chr7	union.pl_43HCW1.gff_43HCW2.gff	OverlappingPeaks	30542970	30545549	126	+	.	43HCW2.gff_30542760_height:121
chr7	union.pl_43HCW1.gff_43HCW2.gff	OverlappingPeaks	30632700	30637139	179	+	.	43HCW2.gff_30632700_height:189
chr7	union.pl_43HCW1.gff_43HCW2.gff	OverlappingPeaks	30810180	30812609	103	+	.	43HCW2.gff_30810150_height:107
chr7	union.pl_43HCW1.gff_43HCW2.gff	OverlappingPeaks	32503560	32504729	11	+	.	43HCW2.gff_32503560_height:15
chr7	union.pl_43HCW1.gff_43HCW2.gff	OverlappingPeaks	32528250	32531309	149	+	.	43HCW2.gff_32528190_height:153
chr7	union.pl_43HCW1.gff_43HCW2.gff	OverlappingPeaks	32533680	32536769	123	+	.	43HCW2.gff_32533680_height:130
chr7	union.pl_43HCW1.gff_43HCW2.gff	OverlappingPeaks	32766690	32769509	47	+	.	43HCW2.gff_32766690_height:53
chr7	union.pl_43HCW1.gff_43HCW2.gff	OverlappingPeaks	32929080	32933279	101	+	.	43HCW2.gff_32929080_height:105
chr7	union.pl_43HCW1.gff_43HCW2.gff	OverlappingPeaks	32944560	32945819	18	+	.	43HCW2.gff_32944560_height:14
chr7	union.pl_43HCW1.gff_43HCW2.gff	OverlappingPeaks	32980740	32983259	96	+	.	43HCW2.gff_32980740_height:92
chr7	union.pl_43HCW1.gff_43HCW2.gff	OverlappingPeaks	32996250	32998649	94	+	.	43HCW2.gff_32996040_height:89
chr7	union.pl_43HCW1.gff_43HCW2.gff	OverlappingPeaks	33100470	33103979	115	+	.	43HCW2.gff_33100470_height:110
chr7	union.pl_43HCW1.gff_43HCW2.gff	OverlappingPeaks	33146910	33150239	94	+	.	43HCW2.gff_33146850_height:99
chr7	union.pl_43HCW1.gff_43HCW2.gff	OverlappingPeaks	33167910	33170429	106	+	.	43HCW2.gff_33167910_height:104
chr7	union.pl_43HCW1.gff_43HCW2.gff	OverlappingPeaks	33943710	33945149	16	+	.	43HCW2.gff_33943680_height:18
chr7	union.pl_43HCW1.gff_43HCW2.gff	OverlappingPeaks	34214400	34216049	19	+	.	43HCW2.gff_34214400_height:22
chr7	union.pl_43HCW1.gff_43HCW2.gff	OverlappingPeaks	34891500	34892369	8	+	.	43HCW2.gff_34891500_height:10
chr7	union.pl_43HCW1.gff_43HCW2.gff	OverlappingPeaks	35074680	35078579	111	+	.	43HCW2.gff_35074680_height:116
chr7	union.pl_43HCW1.gff_43HCW2.gff	OverlappingPeaks	35576610	35577209	6	+	.	43HCW2.gff_35576610_height:6
chr7	union.pl_43HCW1.gff_43HCW2.gff	OverlappingPeaks	35733030	35736449	130	+	.	43HCW2.gff_35733030_height:133
chr7	union.pl_43HCW1.gff_43HCW2.gff	OverlappingPeaks	35838720	35842889	118	+	.	43HCW2.gff_35838720_height:109
chr7	union.pl_43HCW1.gff_43HCW2.gff	OverlappingPeaks	36155760	36156599	8	+	.	43HCW2.gff_36155340_height:8
chr7	union.pl_43HCW1.gff_43HCW2.gff	OverlappingPeaks	36167760	36169139	15	+	.	43HCW2.gff_36167730_height:14
chr7	union.pl_43HCW1.gff_43HCW2.gff	OverlappingPeaks	36191700	36194249	58	+	.	43HCW2.gff_36191700_height:53
chr7	union.pl_43HCW1.gff_43HCW2.gff	OverlappingPeaks	36320490	36321269	7	+	.	43HCW2.gff_36320490_height:7
chr7	union.pl_43HCW1.gff_43HCW2.gff	OverlappingPeaks	36330810	36330839	8	+	.	43HCW2.gff_36330810_height:9
chr7	union.pl_43HCW1.gff_43HCW2.gff	OverlappingPeaks	36331230	36332039	9	+	.	43HCW2.gff_36330810_height:9
chr7	union.pl_43HCW1.gff_43HCW2.gff	OverlappingPeaks	36405390	36407609	73	+	.	43HCW2.gff_36405330_height:68
chr7	union.pl_43HCW1.gff_43HCW2.gff	OverlappingPeaks	36428340	36431849	147	+	.	43HCW2.gff_36428340_height:153
chr7	union.pl_43HCW1.gff_43HCW2.gff	OverlappingPeaks	37956540	37956809	6	+	.	43HCW2.gff_37956420_height:7
chr7	union.pl_43HCW1.gff_43HCW2.gff	OverlappingPeaks	37959750	37961999	58	+	.	43HCW2.gff_37959750_height:56
chr7	union.pl_43HCW1.gff_43HCW2.gff	OverlappingPeaks	38216760	38219339	90	+	.	43HCW2.gff_38216700_height:96
chr7	union.pl_43HCW1.gff_43HCW2.gff	OverlappingPeaks	38947500	38949299	101	+	.	43HCW2.gff_38947350_height:100
chr7	union.pl_43HCW1.gff_43HCW2.gff	OverlappingPeaks	39453420	39454769	31	+	.	43HCW2.gff_39453420_height:30
chr7	union.pl_43HCW1.gff_43HCW2.gff	OverlappingPeaks	39604710	39607679	153	+	.	43HCW2.gff_39604710_height:153
chr7	union.pl_43HCW1.gff_43HCW2.gff	OverlappingPeaks	39661560	39665069	127	+	.	43HCW2.gff_39661440_height:127
chr7	union.pl_43HCW1.gff_43HCW2.gff	OverlappingPeaks	39772260	39774689	86	+	.	43HCW2.gff_39772080_height:90
chr7	union.pl_43HCW1.gff_43HCW2.gff	OverlappingPeaks	39872580	39873179	6	+	.	43HCW2.gff_39872580_height:6
chr7	union.pl_43HCW1.gff_43HCW2.gff	OverlappingPeaks	39987570	39992849	113	+	.	43HCW2.gff_39987540_height:109
chr7	union.pl_43HCW1.gff_43HCW2.gff	OverlappingPeaks	40172370	40175369	138	+	.	43HCW2.gff_40172310_height:149
chr7	union.pl_43HCW1.gff_43HCW2.gff	OverlappingPeaks	41744310	41745749	19	+	.	43HCW2.gff_41744100_height:21
chr7	union.pl_43HCW1.gff_43HCW2.gff	OverlappingPeaks	42950100	42952169	58	+	.	43HCW2.gff_42950100_height:61
chr7	union.pl_43HCW1.gff_43HCW2.gff	OverlappingPeaks	42970140	42973649	151	+	.	43HCW2.gff_42969870_height:150
chr7	union.pl_43HCW1.gff_43HCW2.gff	OverlappingPeaks	43116960	43118369	16	+	.	43HCW2.gff_43116960_height:17
chr7	union.pl_43HCW1.gff_43HCW2.gff	OverlappingPeaks	43287960	43289849	42	+	.	43HCW2.gff_43287810_height:50
chr7	union.pl_43HCW1.gff_43HCW2.gff	OverlappingPeaks	43621950	43622519	33	+	.	43HCW2.gff_43621740_height:36
chr7	union.pl_43HCW1.gff_43HCW2.gff	OverlappingPeaks	43622610	43624769	106	+	.	43HCW2.gff_43622580_height:110
chr7	union.pl_43HCW1.gff_43HCW2.gff	OverlappingPeaks	43767690	43770299	145	+	.	43HCW2.gff_43767690_height:148
chr7	union.pl_43HCW1.gff_43HCW2.gff	OverlappingPeaks	43797660	43799759	51	+	.	43HCW2.gff_43797390_height:54
chr7	union.pl_43HCW1.gff_43HCW2.gff	OverlappingPeaks	43818360	43819259	7	+	.	43HCW2.gff_43818360_height:7
chr7	union.pl_43HCW1.gff_43HCW2.gff	OverlappingPeaks	43907460	43910009	92	+	.	43HCW2.gff_43907430_height:92
chr7	union.pl_43HCW1.gff_43HCW2.gff	OverlappingPeaks	43944420	43947089	67	+	.	43HCW2.gff_43944330_height:68
chr7	union.pl_43HCW1.gff_43HCW2.gff	OverlappingPeaks	43964790	43967189	59	+	.	43HCW2.gff_43964790_height:57
chr7	union.pl_43HCW1.gff_43HCW2.gff	OverlappingPeaks	44057310	44059349	52	+	.	43HCW2.gff_44057220_height:52
chr7	union.pl_43HCW1.gff_43HCW2.gff	OverlappingPeaks	44082990	44086019	139	+	.	43HCW2.gff_44082990_height:137
chr7	union.pl_43HCW1.gff_43HCW2.gff	OverlappingPeaks	44120280	44123309	101	+	.	43HCW2.gff_44120070_height:102
chr7	union.pl_43HCW1.gff_43HCW2.gff	OverlappingPeaks	44161530	44164379	107	+	.	43HCW2.gff_44161500_height:111
chr7	union.pl_43HCW1.gff_43HCW2.gff	OverlappingPeaks	44239920	44242439	116	+	.	43HCW2.gff_44239920_height:123
chr7	union.pl_43HCW1.gff_43HCW2.gff	OverlappingPeaks	44346870	44347259	6	+	.	43HCW2.gff_44346540_height:8
chr7	union.pl_43HCW1.gff_43HCW2.gff	OverlappingPeaks	44528580	44531519	135	+	.	43HCW2.gff_44528400_height:133
chr7	union.pl_43HCW1.gff_43HCW2.gff	OverlappingPeaks	44611710	44615069	157	+	.	43HCW2.gff_44611650_height:159
chr7	union.pl_43HCW1.gff_43HCW2.gff	OverlappingPeaks	44620290	44623049	128	+	.	43HCW2.gff_44620050_height:130
chr7	union.pl_43HCW1.gff_43HCW2.gff	OverlappingPeaks	44644860	44647469	97	+	.	43HCW2.gff_44644860_height:91
chr7	union.pl_43HCW1.gff_43HCW2.gff	OverlappingPeaks	44647650	44647859	97	+	.	43HCW2.gff_44647650_height:40
chr7	union.pl_43HCW1.gff_43HCW2.gff	OverlappingPeaks	44677620	44679959	16	+	.	43HCW2.gff_44677620_height:15
chr7	union.pl_43HCW1.gff_43HCW2.gff	OverlappingPeaks	44787390	44790299	101	+	.	43HCW2.gff_44787390_height:98
chr7	union.pl_43HCW1.gff_43HCW2.gff	OverlappingPeaks	44800470	44802029	22	+	.	43HCW2.gff_44800470_height:26
chr7	union.pl_43HCW1.gff_43HCW2.gff	OverlappingPeaks	44834760	44838479	134	+	.	43HCW2.gff_44834580_height:132
chr7	union.pl_43HCW1.gff_43HCW2.gff	OverlappingPeaks	44885790	44889539	124	+	.	43HCW2.gff_44885760_height:133
chr7	union.pl_43HCW1.gff_43HCW2.gff	OverlappingPeaks	44892900	44893589	6	+	.	43HCW2.gff_44892900_height:8
chr7	union.pl_43HCW1.gff_43HCW2.gff	OverlappingPeaks	44923620	44926499	96	+	.	43HCW2.gff_44923620_height:103
chr7	union.pl_43HCW1.gff_43HCW2.gff	OverlappingPeaks	45024090	45027659	146	+	.	43HCW2.gff_45023970_height:144
chr7	union.pl_43HCW1.gff_43HCW2.gff	OverlappingPeaks	45038130	45041579	77	+	.	43HCW2.gff_45038070_height:76
chr7	union.pl_43HCW1.gff_43HCW2.gff	OverlappingPeaks	45149490	45152879	150	+	.	43HCW2.gff_45149310_height:153
chr7	union.pl_43HCW1.gff_43HCW2.gff	OverlappingPeaks	45806880	45809969	82	+	.	43HCW2.gff_45806880_height:80
chr7	union.pl_43HCW1.gff_43HCW2.gff	OverlappingPeaks	45959970	45960989	10	+	.	43HCW2.gff_45959700_height:10
chr7	union.pl_43HCW1.gff_43HCW2.gff	OverlappingPeaks	46690680	46691849	9	+	.	43HCW2.gff_46690620_height:10
chr7	union.pl_43HCW1.gff_43HCW2.gff	OverlappingPeaks	47292990	47294549	48	+	.	43HCW2.gff_47292870_height:44
chr7	union.pl_43HCW1.gff_43HCW2.gff	OverlappingPeaks	47419440	47420129	6	+	.	43HCW2.gff_47419440_height:7
chr7	union.pl_43HCW1.gff_43HCW2.gff	OverlappingPeaks	47620440	47622749	65	+	.	43HCW2.gff_47620440_height:63
chr7	union.pl_43HCW1.gff_43HCW2.gff	OverlappingPeaks	47826240	47826659	7	+	.	43HCW2.gff_47826240_height:6
chr7	union.pl_43HCW1.gff_43HCW2.gff	OverlappingPeaks	48017760	48019859	105	+	.	43HCW2.gff_48017520_height:112
chr7	union.pl_43HCW1.gff_43HCW2.gff	OverlappingPeaks	48038880	48040409	20	+	.	43HCW2.gff_48038850_height:18
chr7	union.pl_43HCW1.gff_43HCW2.gff	OverlappingPeaks	48127410	48131069	96	+	.	43HCW2.gff_48127410_height:108
chr7	union.pl_43HCW1.gff_43HCW2.gff	OverlappingPeaks	50108040	50109989	33	+	.	43HCW2.gff_50107980_height:30
chr7	union.pl_43HCW1.gff_43HCW2.gff	OverlappingPeaks	50516820	50519069	77	+	.	43HCW2.gff_50516580_height:82
chr7	union.pl_43HCW1.gff_43HCW2.gff	OverlappingPeaks	50859180	50862179	54	+	.	43HCW2.gff_50858970_height:59
chr7	union.pl_43HCW1.gff_43HCW2.gff	OverlappingPeaks	51382530	51385619	108	+	.	43HCW2.gff_51382470_height:116
chr7	union.pl_43HCW1.gff_43HCW2.gff	OverlappingPeaks	54824880	54828749	162	+	.	43HCW2.gff_54824880_height:153
chr7	union.pl_43HCW1.gff_43HCW2.gff	OverlappingPeaks	54841320	54842159	6	+	.	43HCW2.gff_54841170_height:9
chr7	union.pl_43HCW1.gff_43HCW2.gff	OverlappingPeaks	54898740	54899309	7	+	.	43HCW2.gff_54898740_height:9
chr7	union.pl_43HCW1.gff_43HCW2.gff	OverlappingPeaks	55000410	55001909	27	+	.	43HCW2.gff_55000410_height:26
chr7	union.pl_43HCW1.gff_43HCW2.gff	OverlappingPeaks	55085790	55088999	97	+	.	43HCW2.gff_55085760_height:96
chr7	union.pl_43HCW1.gff_43HCW2.gff	OverlappingPeaks	55132950	55133669	7	+	.	43HCW2.gff_55132830_height:7
chr7	union.pl_43HCW1.gff_43HCW2.gff	OverlappingPeaks	55200330	55201859	10	+	.	43HCW2.gff_55200330_height:12
chr7	union.pl_43HCW1.gff_43HCW2.gff	OverlappingPeaks	55322370	55323779	20	+	.	43HCW2.gff_55322370_height:18
chr7	union.pl_43HCW1.gff_43HCW2.gff	OverlappingPeaks	55432050	55435499	141	+	.	43HCW2.gff_55432020_height:147
chr7	union.pl_43HCW1.gff_43HCW2.gff	OverlappingPeaks	55638330	55640159	85	+	.	43HCW2.gff_55638300_height:81
chr7	union.pl_43HCW1.gff_43HCW2.gff	OverlappingPeaks	55640190	55641269	52	+	.	43HCW2.gff_55638300_height:81
chr7	union.pl_43HCW1.gff_43HCW2.gff	OverlappingPeaks	55954380	55956419	51	+	.	43HCW2.gff_55954380_height:55
chr7	union.pl_43HCW1.gff_43HCW2.gff	OverlappingPeaks	56019000	56021189	113	+	.	43HCW2.gff_56019000_height:116
chr7	union.pl_43HCW1.gff_43HCW2.gff	OverlappingPeaks	56031450	56033879	61	+	.	43HCW2.gff_56031450_height:56
chr7	union.pl_43HCW1.gff_43HCW2.gff	OverlappingPeaks	56100720	56102909	72	+	.	43HCW2.gff_56100720_height:70
chr7	union.pl_43HCW1.gff_43HCW2.gff	OverlappingPeaks	56117430	56121359	135	+	.	43HCW2.gff_56116800_height:134
chr7	union.pl_43HCW1.gff_43HCW2.gff	OverlappingPeaks	56131170	56133569	88	+	.	43HCW2.gff_56131080_height:86
chr7	union.pl_43HCW1.gff_43HCW2.gff	OverlappingPeaks	56172450	56175119	138	+	.	43HCW2.gff_56172420_height:144
chr7	union.pl_43HCW1.gff_43HCW2.gff	OverlappingPeaks	61966980	61968119	9	+	.	43HCW2.gff_61966980_height:10
chr7	union.pl_43HCW1.gff_43HCW2.gff	OverlappingPeaks	61968360	61969739	15	+	.	43HCW2.gff_61968360_height:15
chr7	union.pl_43HCW1.gff_43HCW2.gff	OverlappingPeaks	61969800	61971149	12	+	.	43HCW2.gff_61968360_height:15
chr7	union.pl_43HCW1.gff_43HCW2.gff	OverlappingPeaks	64022310	64024439	106	+	.	43HCW2.gff_64022310_height:108
chr7	union.pl_43HCW1.gff_43HCW2.gff	OverlappingPeaks	64125840	64128059	100	+	.	43HCW2.gff_64125660_height:98
chr7	union.pl_43HCW1.gff_43HCW2.gff	OverlappingPeaks	64254120	64256399	113	+	.	43HCW2.gff_64254090_height:110
chr7	union.pl_43HCW1.gff_43HCW2.gff	OverlappingPeaks	64363140	64365149	92	+	.	43HCW2.gff_64362870_height:97
chr7	union.pl_43HCW1.gff_43HCW2.gff	OverlappingPeaks	64465680	64467749	86	+	.	43HCW2.gff_64465620_height:90
chr7	union.pl_43HCW1.gff_43HCW2.gff	OverlappingPeaks	64498110	64498379	23	+	.	43HCW2.gff_64497990_height:24
chr7	union.pl_43HCW1.gff_43HCW2.gff	OverlappingPeaks	64498560	64500509	65	+	.	43HCW2.gff_64498530_height:66
chr7	union.pl_43HCW1.gff_43HCW2.gff	OverlappingPeaks	64540500	64542479	58	+	.	43HCW2.gff_64540500_height:63
chr7	union.pl_43HCW1.gff_43HCW2.gff	OverlappingPeaks	64699620	64701029	30	+	.	43HCW2.gff_64699620_height:27
chr7	union.pl_43HCW1.gff_43HCW2.gff	OverlappingPeaks	64701060	64701299	30	+	.	43HCW2.gff_64701060_height:17
chr7	union.pl_43HCW1.gff_43HCW2.gff	OverlappingPeaks	64711890	64713659	56	+	.	43HCW2.gff_64711890_height:48
chr7	union.pl_43HCW1.gff_43HCW2.gff	OverlappingPeaks	64733730	64735619	58	+	.	43HCW2.gff_64733730_height:62
chr7	union.pl_43HCW1.gff_43HCW2.gff	OverlappingPeaks	64838190	64840439	116	+	.	43HCW2.gff_64838130_height:116
chr7	union.pl_43HCW1.gff_43HCW2.gff	OverlappingPeaks	65214480	65217629	148	+	.	43HCW2.gff_65214450_height:146
chr7	union.pl_43HCW1.gff_43HCW2.gff	OverlappingPeaks	65234580	65237009	82	+	.	43HCW2.gff_65234580_height:83
chr7	union.pl_43HCW1.gff_43HCW2.gff	OverlappingPeaks	65338110	65339969	67	+	.	43HCW2.gff_65338110_height:68
chr7	union.pl_43HCW1.gff_43HCW2.gff	OverlappingPeaks	65445330	65447849	102	+	.	43HCW2.gff_65445330_height:94
chr7	union.pl_43HCW1.gff_43HCW2.gff	OverlappingPeaks	65540250	65542379	115	+	.	43HCW2.gff_65540250_height:117
chr7	union.pl_43HCW1.gff_43HCW2.gff	OverlappingPeaks	65564040	65566259	49	+	.	43HCW2.gff_65564040_height:48
chr7	union.pl_43HCW1.gff_43HCW2.gff	OverlappingPeaks	65578860	65581559	130	+	.	43HCW2.gff_65578800_height:129
chr7	union.pl_43HCW1.gff_43HCW2.gff	OverlappingPeaks	65669280	65671889	96	+	.	43HCW2.gff_65669280_height:90
chr7	union.pl_43HCW1.gff_43HCW2.gff	OverlappingPeaks	65957070	65959799	122	+	.	43HCW2.gff_65957070_height:124
chr7	union.pl_43HCW1.gff_43HCW2.gff	OverlappingPeaks	66055230	66058199	138	+	.	43HCW2.gff_66055230_height:139
chr7	union.pl_43HCW1.gff_43HCW2.gff	OverlappingPeaks	66092430	66094979	60	+	.	43HCW2.gff_66092430_height:60
chr7	union.pl_43HCW1.gff_43HCW2.gff	OverlappingPeaks	66117900	66121139	111	+	.	43HCW2.gff_66117900_height:115
chr7	union.pl_43HCW1.gff_43HCW2.gff	OverlappingPeaks	66145590	66148919	130	+	.	43HCW2.gff_66145590_height:128
chr7	union.pl_43HCW1.gff_43HCW2.gff	OverlappingPeaks	66204300	66207719	134	+	.	43HCW2.gff_66204060_height:128
chr7	union.pl_43HCW1.gff_43HCW2.gff	OverlappingPeaks	66308640	66311459	122	+	.	43HCW2.gff_66308640_height:119
chr7	union.pl_43HCW1.gff_43HCW2.gff	OverlappingPeaks	66384750	66388169	124	+	.	43HCW2.gff_66384720_height:131
chr7	union.pl_43HCW1.gff_43HCW2.gff	OverlappingPeaks	66459030	66463259	85	+	.	43HCW2.gff_66459030_height:81
chr7	union.pl_43HCW1.gff_43HCW2.gff	OverlappingPeaks	66766020	66769379	99	+	.	43HCW2.gff_66765990_height:98
chr7	union.pl_43HCW1.gff_43HCW2.gff	OverlappingPeaks	72297390	72301979	86	+	.	43HCW2.gff_72297390_height:82
chr7	union.pl_43HCW1.gff_43HCW2.gff	OverlappingPeaks	72349170	72351449	64	+	.	43HCW2.gff_72349140_height:69
chr7	union.pl_43HCW1.gff_43HCW2.gff	OverlappingPeaks	72394260	72397079	110	+	.	43HCW2.gff_72394200_height:111
chr7	union.pl_43HCW1.gff_43HCW2.gff	OverlappingPeaks	72424350	72424769	12	+	.	43HCW2.gff_72424350_height:11
chr7	union.pl_43HCW1.gff_43HCW2.gff	OverlappingPeaks	72424950	72425369	12	+	.	43HCW2.gff_72424950_height:11
chr7	union.pl_43HCW1.gff_43HCW2.gff	OverlappingPeaks	72476100	72476519	6	+	.	43HCW2.gff_72476100_height:7
chr7	union.pl_43HCW1.gff_43HCW2.gff	OverlappingPeaks	72721350	72723809	104	+	.	43HCW2.gff_72721050_height:107
chr7	union.pl_43HCW1.gff_43HCW2.gff	OverlappingPeaks	72847200	72848189	13	+	.	43HCW2.gff_72847200_height:12
chr7	union.pl_43HCW1.gff_43HCW2.gff	OverlappingPeaks	72934290	72937769	112	+	.	43HCW2.gff_72934110_height:116
chr7	union.pl_43HCW1.gff_43HCW2.gff	OverlappingPeaks	72969960	72972779	106	+	.	43HCW2.gff_72969930_height:107
chr7	union.pl_43HCW1.gff_43HCW2.gff	OverlappingPeaks	72990750	72993929	111	+	.	43HCW2.gff_72990630_height:114
chr7	union.pl_43HCW1.gff_43HCW2.gff	OverlappingPeaks	73036680	73039409	119	+	.	43HCW2.gff_73036530_height:127
chr7	union.pl_43HCW1.gff_43HCW2.gff	OverlappingPeaks	73060800	73063439	73	+	.	43HCW2.gff_73060740_height:68
chr7	union.pl_43HCW1.gff_43HCW2.gff	OverlappingPeaks	73079070	73080419	18	+	.	43HCW2.gff_73079070_height:12
chr7	union.pl_43HCW1.gff_43HCW2.gff	OverlappingPeaks	73081650	73083809	56	+	.	43HCW2.gff_73081350_height:60
chr7	union.pl_43HCW1.gff_43HCW2.gff	OverlappingPeaks	73096170	73099739	158	+	.	43HCW2.gff_73096050_height:160
chr7	union.pl_43HCW1.gff_43HCW2.gff	OverlappingPeaks	73131510	73134599	116	+	.	43HCW2.gff_73131510_height:117
chr7	union.pl_43HCW1.gff_43HCW2.gff	OverlappingPeaks	73151640	73154639	111	+	.	43HCW2.gff_73151640_height:106
chr7	union.pl_43HCW1.gff_43HCW2.gff	OverlappingPeaks	73156410	73158239	16	+	.	43HCW2.gff_73156350_height:17
chr7	union.pl_43HCW1.gff_43HCW2.gff	OverlappingPeaks	73183530	73185839	46	+	.	43HCW2.gff_73183530_height:43
chr7	union.pl_43HCW1.gff_43HCW2.gff	OverlappingPeaks	73213380	73216049	48	+	.	43HCW2.gff_73213380_height:54
chr7	union.pl_43HCW1.gff_43HCW2.gff	OverlappingPeaks	73223130	73224839	25	+	.	43HCW2.gff_73223100_height:27
chr7	union.pl_43HCW1.gff_43HCW2.gff	OverlappingPeaks	73236720	73237499	7	+	.	43HCW2.gff_73236450_height:10
chr7	union.pl_43HCW1.gff_43HCW2.gff	OverlappingPeaks	73241970	73242809	7	+	.	43HCW2.gff_73241760_height:8
chr7	union.pl_43HCW1.gff_43HCW2.gff	OverlappingPeaks	73244430	73248119	155	+	.	43HCW2.gff_73244430_height:151
chr7	union.pl_43HCW1.gff_43HCW2.gff	OverlappingPeaks	73255230	73257659	100	+	.	43HCW2.gff_73255230_height:100
chr7	union.pl_43HCW1.gff_43HCW2.gff	OverlappingPeaks	73257690	73257959	22	+	.	43HCW2.gff_73255230_height:100
chr7	union.pl_43HCW1.gff_43HCW2.gff	OverlappingPeaks	73269570	73270679	13	+	.	43HCW2.gff_73269450_height:20
chr7	union.pl_43HCW1.gff_43HCW2.gff	OverlappingPeaks	73416510	73418729	87	+	.	43HCW2.gff_73416510_height:88
chr7	union.pl_43HCW1.gff_43HCW2.gff	OverlappingPeaks	73497630	73500119	94	+	.	43HCW2.gff_73497630_height:90
chr7	union.pl_43HCW1.gff_43HCW2.gff	OverlappingPeaks	73508400	73509629	13	+	.	43HCW2.gff_73508400_height:10
chr7	union.pl_43HCW1.gff_43HCW2.gff	OverlappingPeaks	73586850	73590629	128	+	.	43HCW2.gff_73586850_height:126
chr7	union.pl_43HCW1.gff_43HCW2.gff	OverlappingPeaks	73623780	73625219	14	+	.	43HCW2.gff_73623780_height:16
chr7	union.pl_43HCW1.gff_43HCW2.gff	OverlappingPeaks	73667130	73670399	145	+	.	43HCW2.gff_73667130_height:144
chr7	union.pl_43HCW1.gff_43HCW2.gff	OverlappingPeaks	73683600	73684619	20	+	.	43HCW2.gff_73683510_height:21
chr7	union.pl_43HCW1.gff_43HCW2.gff	OverlappingPeaks	73684740	73685039	19	+	.	43HCW2.gff_73683510_height:21
chr7	union.pl_43HCW1.gff_43HCW2.gff	OverlappingPeaks	73693770	73694369	6	+	.	43HCW2.gff_73693740_height:7
chr7	union.pl_43HCW1.gff_43HCW2.gff	OverlappingPeaks	73702620	73705769	92	+	.	43HCW2.gff_73702620_height:94
chr7	union.pl_43HCW1.gff_43HCW2.gff	OverlappingPeaks	73706910	73707839	8	+	.	43HCW2.gff_73706640_height:10
chr7	union.pl_43HCW1.gff_43HCW2.gff	OverlappingPeaks	73726170	73727609	17	+	.	43HCW2.gff_73726170_height:17
chr7	union.pl_43HCW1.gff_43HCW2.gff	OverlappingPeaks	73866960	73869989	62	+	.	43HCW2.gff_73866750_height:62
chr7	union.pl_43HCW1.gff_43HCW2.gff	OverlappingPeaks	74020530	74021789	14	+	.	43HCW2.gff_74020530_height:11
chr7	union.pl_43HCW1.gff_43HCW2.gff	OverlappingPeaks	74024460	74025359	8	+	.	43HCW2.gff_74024340_height:7
chr7	union.pl_43HCW1.gff_43HCW2.gff	OverlappingPeaks	74049810	74051159	12	+	.	43HCW2.gff_74049720_height:14
chr7	union.pl_43HCW1.gff_43HCW2.gff	OverlappingPeaks	74070510	74074079	91	+	.	43HCW2.gff_74070360_height:79
chr7	union.pl_43HCW1.gff_43HCW2.gff	OverlappingPeaks	74305170	74306009	19	+	.	43HCW2.gff_74305140_height:22
chr7	union.pl_43HCW1.gff_43HCW2.gff	OverlappingPeaks	74306280	74307809	45	+	.	43HCW2.gff_74306280_height:41
chr7	union.pl_43HCW1.gff_43HCW2.gff	OverlappingPeaks	74487990	74490419	89	+	.	43HCW2.gff_74487960_height:89
chr7	union.pl_43HCW1.gff_43HCW2.gff	OverlappingPeaks	75070830	75072839	23	+	.	43HCW2.gff_75070830_height:23
chr7	union.pl_43HCW1.gff_43HCW2.gff	OverlappingPeaks	75114210	75116039	58	+	.	43HCW2.gff_75114210_height:61
chr7	union.pl_43HCW1.gff_43HCW2.gff	OverlappingPeaks	75155700	75158279	109	+	.	43HCW2.gff_75155640_height:105
chr7	union.pl_43HCW1.gff_43HCW2.gff	OverlappingPeaks	75267000	75269639	59	+	.	43HCW2.gff_75267000_height:62
chr7	union.pl_43HCW1.gff_43HCW2.gff	OverlappingPeaks	75357690	75358049	6	+	.	43HCW2.gff_75357270_height:7
chr7	union.pl_43HCW1.gff_43HCW2.gff	OverlappingPeaks	75366960	75369929	78	+	.	43HCW2.gff_75366870_height:80
chr7	union.pl_43HCW1.gff_43HCW2.gff	OverlappingPeaks	75507540	75510029	116	+	.	43HCW2.gff_75507420_height:115
chr7	union.pl_43HCW1.gff_43HCW2.gff	OverlappingPeaks	75543000	75546119	117	+	.	43HCW2.gff_75542970_height:116
chr7	union.pl_43HCW1.gff_43HCW2.gff	OverlappingPeaks	75622530	75624809	69	+	.	43HCW2.gff_75622530_height:71
chr7	union.pl_43HCW1.gff_43HCW2.gff	OverlappingPeaks	75675660	75679139	152	+	.	43HCW2.gff_75675630_height:153
chr7	union.pl_43HCW1.gff_43HCW2.gff	OverlappingPeaks	75795090	75797189	54	+	.	43HCW2.gff_75795090_height:52
chr7	union.pl_43HCW1.gff_43HCW2.gff	OverlappingPeaks	75807300	75807989	6	+	.	43HCW2.gff_75807240_height:6
chr7	union.pl_43HCW1.gff_43HCW2.gff	OverlappingPeaks	75910410	75913379	59	+	.	43HCW2.gff_75910410_height:61
chr7	union.pl_43HCW1.gff_43HCW2.gff	OverlappingPeaks	75920370	75922079	23	+	.	43HCW2.gff_75920250_height:25
chr7	union.pl_43HCW1.gff_43HCW2.gff	OverlappingPeaks	75923040	75924539	21	+	.	43HCW2.gff_75923010_height:24
chr7	union.pl_43HCW1.gff_43HCW2.gff	OverlappingPeaks	75931350	75934199	113	+	.	43HCW2.gff_75931350_height:112
chr7	union.pl_43HCW1.gff_43HCW2.gff	OverlappingPeaks	75946590	75948899	67	+	.	43HCW2.gff_75946560_height:66
chr7	union.pl_43HCW1.gff_43HCW2.gff	OverlappingPeaks	75986250	75989729	146	+	.	43HCW2.gff_75986160_height:142
chr7	union.pl_43HCW1.gff_43HCW2.gff	OverlappingPeaks	75993750	75994139	6	+	.	43HCW2.gff_75993510_height:9
chr7	union.pl_43HCW1.gff_43HCW2.gff	OverlappingPeaks	76008300	76010039	13	+	.	43HCW2.gff_76008300_height:14
chr7	union.pl_43HCW1.gff_43HCW2.gff	OverlappingPeaks	76021770	76023449	16	+	.	43HCW2.gff_76021740_height:17
chr7	union.pl_43HCW1.gff_43HCW2.gff	OverlappingPeaks	76026360	76027769	21	+	.	43HCW2.gff_76026300_height:20
chr7	union.pl_43HCW1.gff_43HCW2.gff	OverlappingPeaks	76140570	76142219	18	+	.	43HCW2.gff_76140570_height:17
chr7	union.pl_43HCW1.gff_43HCW2.gff	OverlappingPeaks	76178130	76180289	75	+	.	43HCW2.gff_76178130_height:75
chr7	union.pl_43HCW1.gff_43HCW2.gff	OverlappingPeaks	76255170	76256189	37	+	.	43HCW2.gff_76255170_height:38
chr7	union.pl_43HCW1.gff_43HCW2.gff	OverlappingPeaks	76256310	76257599	37	+	.	43HCW2.gff_76256310_height:44
chr7	union.pl_43HCW1.gff_43HCW2.gff	OverlappingPeaks	76634970	76635389	8	+	.	43HCW2.gff_76634970_height:6
chr7	union.pl_43HCW1.gff_43HCW2.gff	OverlappingPeaks	76750650	76752209	24	+	.	43HCW2.gff_76750650_height:25
chr7	union.pl_43HCW1.gff_43HCW2.gff	OverlappingPeaks	77164980	77169629	124	+	.	43HCW2.gff_77164890_height:123
chr7	union.pl_43HCW1.gff_43HCW2.gff	OverlappingPeaks	77323920	77327819	134	+	.	43HCW2.gff_77323770_height:134
chr7	union.pl_43HCW1.gff_43HCW2.gff	OverlappingPeaks	77426070	77429819	123	+	.	43HCW2.gff_77426070_height:125
chr7	union.pl_43HCW1.gff_43HCW2.gff	OverlappingPeaks	77648460	77648819	17	+	.	43HCW2.gff_77648370_height:15
chr7	union.pl_43HCW1.gff_43HCW2.gff	OverlappingPeaks	77648910	77650109	17	+	.	43HCW2.gff_77648910_height:18
chr7	union.pl_43HCW1.gff_43HCW2.gff	OverlappingPeaks	77687310	77688419	13	+	.	43HCW2.gff_77687310_height:13
chr7	union.pl_43HCW1.gff_43HCW2.gff	OverlappingPeaks	79715940	79717409	14	+	.	43HCW2.gff_79715940_height:14
chr7	union.pl_43HCW1.gff_43HCW2.gff	OverlappingPeaks	79763130	79767059	145	+	.	43HCW2.gff_79763100_height:143
chr7	union.pl_43HCW1.gff_43HCW2.gff	OverlappingPeaks	79812570	79814039	12	+	.	43HCW2.gff_79812570_height:14
chr7	union.pl_43HCW1.gff_43HCW2.gff	OverlappingPeaks	79902240	79904069	11	+	.	43HCW2.gff_79902240_height:9
chr7	union.pl_43HCW1.gff_43HCW2.gff	OverlappingPeaks	79906320	79907099	10	+	.	43HCW2.gff_79906320_height:6
chr7	union.pl_43HCW1.gff_43HCW2.gff	OverlappingPeaks	79907160	79907429	10	+	.	43HCW2.gff_79907160_height:6
chr7	union.pl_43HCW1.gff_43HCW2.gff	OverlappingPeaks	79907820	79909499	10	+	.	43HCW2.gff_79907820_height:9
chr7	union.pl_43HCW1.gff_43HCW2.gff	OverlappingPeaks	80351220	80352299	9	+	.	43HCW2.gff_80351220_height:8
chr7	union.pl_43HCW1.gff_43HCW2.gff	OverlappingPeaks	80377350	80378909	15	+	.	43HCW2.gff_80377350_height:17
chr7	union.pl_43HCW1.gff_43HCW2.gff	OverlappingPeaks	80546910	80549519	76	+	.	43HCW2.gff_80546880_height:81
chr7	union.pl_43HCW1.gff_43HCW2.gff	OverlappingPeaks	80789580	80790689	11	+	.	43HCW2.gff_80789580_height:9
chr7	union.pl_43HCW1.gff_43HCW2.gff	OverlappingPeaks	82790520	82793219	91	+	.	43HCW2.gff_82790520_height:91
chr7	union.pl_43HCW1.gff_43HCW2.gff	OverlappingPeaks	83277030	83278679	30	+	.	43HCW2.gff_83277030_height:32
chr7	union.pl_43HCW1.gff_43HCW2.gff	OverlappingPeaks	83822820	83826359	57	+	.	43HCW2.gff_83822820_height:64
chr7	union.pl_43HCW1.gff_43HCW2.gff	OverlappingPeaks	84814980	84817049	45	+	.	43HCW2.gff_84814980_height:50
chr7	union.pl_43HCW1.gff_43HCW2.gff	OverlappingPeaks	86667720	86669579	82	+	.	43HCW2.gff_86667690_height:81
chr7	union.pl_43HCW1.gff_43HCW2.gff	OverlappingPeaks	86687670	86690099	49	+	.	43HCW2.gff_86687640_height:54
chr7	union.pl_43HCW1.gff_43HCW2.gff	OverlappingPeaks	86780250	86780429	20	+	.	43HCW2.gff_86780250_height:151
chr7	union.pl_43HCW1.gff_43HCW2.gff	OverlappingPeaks	86780520	86783969	145	+	.	43HCW2.gff_86780250_height:151
chr7	union.pl_43HCW1.gff_43HCW2.gff	OverlappingPeaks	86848170	86851079	130	+	.	43HCW2.gff_86847990_height:127
chr7	union.pl_43HCW1.gff_43HCW2.gff	OverlappingPeaks	87229050	87230849	35	+	.	43HCW2.gff_87229050_height:37
chr7	union.pl_43HCW1.gff_43HCW2.gff	OverlappingPeaks	87256950	87259079	87	+	.	43HCW2.gff_87256950_height:82
chr7	union.pl_43HCW1.gff_43HCW2.gff	OverlappingPeaks	87503850	87507749	149	+	.	43HCW2.gff_87503790_height:148
chr7	union.pl_43HCW1.gff_43HCW2.gff	OverlappingPeaks	87562500	87564989	80	+	.	43HCW2.gff_87562500_height:80
chr7	union.pl_43HCW1.gff_43HCW2.gff	OverlappingPeaks	87847650	87850649	104	+	.	43HCW2.gff_87847620_height:110
chr7	union.pl_43HCW1.gff_43HCW2.gff	OverlappingPeaks	87935520	87936809	17	+	.	43HCW2.gff_87935520_height:17
chr7	union.pl_43HCW1.gff_43HCW2.gff	OverlappingPeaks	89783190	89785079	47	+	.	43HCW2.gff_89783130_height:49
chr7	union.pl_43HCW1.gff_43HCW2.gff	OverlappingPeaks	89840220	89842649	80	+	.	43HCW2.gff_89840190_height:82
chr7	union.pl_43HCW1.gff_43HCW2.gff	OverlappingPeaks	89873580	89875709	82	+	.	43HCW2.gff_89873370_height:80
chr7	union.pl_43HCW1.gff_43HCW2.gff	OverlappingPeaks	89975130	89977619	127	+	.	43HCW2.gff_89975040_height:124
chr7	union.pl_43HCW1.gff_43HCW2.gff	OverlappingPeaks	90032070	90034259	96	+	.	43HCW2.gff_90031830_height:102
chr7	union.pl_43HCW1.gff_43HCW2.gff	OverlappingPeaks	90224580	90227009	45	+	.	43HCW2.gff_90224460_height:53
chr7	union.pl_43HCW1.gff_43HCW2.gff	OverlappingPeaks	90557910	90559199	16	+	.	43HCW2.gff_90557850_height:17
chr7	union.pl_43HCW1.gff_43HCW2.gff	OverlappingPeaks	90892140	90895109	39	+	.	43HCW2.gff_90892140_height:38
chr7	union.pl_43HCW1.gff_43HCW2.gff	OverlappingPeaks	91024260	91025339	18	+	.	43HCW2.gff_91024260_height:19
chr7	union.pl_43HCW1.gff_43HCW2.gff	OverlappingPeaks	91508430	91511009	127	+	.	43HCW2.gff_91508430_height:131
chr7	union.pl_43HCW1.gff_43HCW2.gff	OverlappingPeaks	91568820	91571579	134	+	.	43HCW2.gff_91568820_height:134
chr7	union.pl_43HCW1.gff_43HCW2.gff	OverlappingPeaks	91761960	91765409	128	+	.	43HCW2.gff_91761960_height:126
chr7	union.pl_43HCW1.gff_43HCW2.gff	OverlappingPeaks	91873290	91877219	139	+	.	43HCW2.gff_91873290_height:141
chr7	union.pl_43HCW1.gff_43HCW2.gff	OverlappingPeaks	92053320	92054369	13	+	.	43HCW2.gff_92053320_height:17
chr7	union.pl_43HCW1.gff_43HCW2.gff	OverlappingPeaks	92076210	92078729	99	+	.	43HCW2.gff_92076120_height:96
chr7	union.pl_43HCW1.gff_43HCW2.gff	OverlappingPeaks	92156010	92159459	131	+	.	43HCW2.gff_92155890_height:137
chr7	union.pl_43HCW1.gff_43HCW2.gff	OverlappingPeaks	92217690	92220359	123	+	.	43HCW2.gff_92217630_height:126
chr7	union.pl_43HCW1.gff_43HCW2.gff	OverlappingPeaks	92324220	92326049	29	+	.	43HCW2.gff_92324190_height:32
chr7	union.pl_43HCW1.gff_43HCW2.gff	OverlappingPeaks	92461260	92467439	106	+	.	43HCW2.gff_92461200_height:105
chr7	union.pl_43HCW1.gff_43HCW2.gff	OverlappingPeaks	92672100	92673359	13	+	.	43HCW2.gff_92672070_height:11
chr7	union.pl_43HCW1.gff_43HCW2.gff	OverlappingPeaks	92746230	92747909	38	+	.	43HCW2.gff_92746230_height:39
chr7	union.pl_43HCW1.gff_43HCW2.gff	OverlappingPeaks	92860200	92862809	110	+	.	43HCW2.gff_92860200_height:115
chr7	union.pl_43HCW1.gff_43HCW2.gff	OverlappingPeaks	93220560	93222539	42	+	.	43HCW2.gff_93220560_height:40
chr7	union.pl_43HCW1.gff_43HCW2.gff	OverlappingPeaks	93632160	93635159	134	+	.	43HCW2.gff_93632160_height:132
chr7	union.pl_43HCW1.gff_43HCW2.gff	OverlappingPeaks	93929760	93930899	8	+	.	43HCW2.gff_93929760_height:8
chr7	union.pl_43HCW1.gff_43HCW2.gff	OverlappingPeaks	94138260	94140749	46	+	.	43HCW2.gff_94138200_height:46
chr7	union.pl_43HCW1.gff_43HCW2.gff	OverlappingPeaks	94283580	94287179	74	+	.	43HCW2.gff_94283580_height:80
chr7	union.pl_43HCW1.gff_43HCW2.gff	OverlappingPeaks	94536090	94538639	58	+	.	43HCW2.gff_94536030_height:58
chr7	union.pl_43HCW1.gff_43HCW2.gff	OverlappingPeaks	95024790	95026949	38	+	.	43HCW2.gff_95024730_height:34
chr7	union.pl_43HCW1.gff_43HCW2.gff	OverlappingPeaks	95062980	95065289	70	+	.	43HCW2.gff_95062980_height:72
chr7	union.pl_43HCW1.gff_43HCW2.gff	OverlappingPeaks	95174100	95175179	11	+	.	43HCW2.gff_95174100_height:9
chr7	union.pl_43HCW1.gff_43HCW2.gff	OverlappingPeaks	95224830	95226899	48	+	.	43HCW2.gff_95224830_height:45
chr7	union.pl_43HCW1.gff_43HCW2.gff	OverlappingPeaks	95401380	95402219	8	+	.	43HCW2.gff_95401380_height:7
chr7	union.pl_43HCW1.gff_43HCW2.gff	OverlappingPeaks	95949720	95952149	86	+	.	43HCW2.gff_95949720_height:82
chr7	union.pl_43HCW1.gff_43HCW2.gff	OverlappingPeaks	96337320	96340259	139	+	.	43HCW2.gff_96337260_height:136
chr7	union.pl_43HCW1.gff_43HCW2.gff	OverlappingPeaks	96746220	96748679	112	+	.	43HCW2.gff_96745980_height:115
chr7	union.pl_43HCW1.gff_43HCW2.gff	OverlappingPeaks	97499880	97502459	121	+	.	43HCW2.gff_97499880_height:128
chr7	union.pl_43HCW1.gff_43HCW2.gff	OverlappingPeaks	97599870	97603169	137	+	.	43HCW2.gff_97599870_height:130
chr7	union.pl_43HCW1.gff_43HCW2.gff	OverlappingPeaks	97735590	97737719	87	+	.	43HCW2.gff_97735590_height:81
chr7	union.pl_43HCW1.gff_43HCW2.gff	OverlappingPeaks	97840560	97841639	50	+	.	43HCW2.gff_97840560_height:41
chr7	union.pl_43HCW1.gff_43HCW2.gff	OverlappingPeaks	97880160	97883129	123	+	.	43HCW2.gff_97880040_height:123
chr7	union.pl_43HCW1.gff_43HCW2.gff	OverlappingPeaks	97909620	97914389	99	+	.	43HCW2.gff_97909560_height:98
chr7	union.pl_43HCW1.gff_43HCW2.gff	OverlappingPeaks	97983300	97984799	13	+	.	43HCW2.gff_97983240_height:12
chr7	union.pl_43HCW1.gff_43HCW2.gff	OverlappingPeaks	98028330	98030879	101	+	.	43HCW2.gff_98028240_height:101
chr7	union.pl_43HCW1.gff_43HCW2.gff	OverlappingPeaks	98047410	98049329	16	+	.	43HCW2.gff_98047410_height:19
chr7	union.pl_43HCW1.gff_43HCW2.gff	OverlappingPeaks	98416560	98417369	10	+	.	43HCW2.gff_98416560_height:8
chr7	union.pl_43HCW1.gff_43HCW2.gff	OverlappingPeaks	98475180	98478299	124	+	.	43HCW2.gff_98475120_height:127
chr7	union.pl_43HCW1.gff_43HCW2.gff	OverlappingPeaks	98739750	98742899	53	+	.	43HCW2.gff_98739750_height:58
chr7	union.pl_43HCW1.gff_43HCW2.gff	OverlappingPeaks	98871540	98872649	9	+	.	43HCW2.gff_98871390_height:11
chr7	union.pl_43HCW1.gff_43HCW2.gff	OverlappingPeaks	98922000	98925449	159	+	.	43HCW2.gff_98922000_height:157
chr7	union.pl_43HCW1.gff_43HCW2.gff	OverlappingPeaks	98927940	98928299	6	+	.	43HCW2.gff_98927670_height:9
chr7	union.pl_43HCW1.gff_43HCW2.gff	OverlappingPeaks	98969880	98970719	7	+	.	43HCW2.gff_98969880_height:9
chr7	union.pl_43HCW1.gff_43HCW2.gff	OverlappingPeaks	98971470	98974049	88	+	.	43HCW2.gff_98971350_height:81
chr7	union.pl_43HCW1.gff_43HCW2.gff	OverlappingPeaks	99004170	99008399	158	+	.	43HCW2.gff_99004140_height:160
chr7	union.pl_43HCW1.gff_43HCW2.gff	OverlappingPeaks	99035010	99038309	144	+	.	43HCW2.gff_99035010_height:141
chr7	union.pl_43HCW1.gff_43HCW2.gff	OverlappingPeaks	99062100	99064679	141	+	.	43HCW2.gff_99062070_height:146
chr7	union.pl_43HCW1.gff_43HCW2.gff	OverlappingPeaks	99068550	99071969	131	+	.	43HCW2.gff_99068220_height:128
chr7	union.pl_43HCW1.gff_43HCW2.gff	OverlappingPeaks	99095970	99099239	159	+	.	43HCW2.gff_99095790_height:161
chr7	union.pl_43HCW1.gff_43HCW2.gff	OverlappingPeaks	99101400	99104249	118	+	.	43HCW2.gff_99101340_height:120
chr7	union.pl_43HCW1.gff_43HCW2.gff	OverlappingPeaks	99148290	99150659	130	+	.	43HCW2.gff_99148230_height:127
chr7	union.pl_43HCW1.gff_43HCW2.gff	OverlappingPeaks	99154500	99157919	170	+	.	43HCW2.gff_99154380_height:166
chr7	union.pl_43HCW1.gff_43HCW2.gff	OverlappingPeaks	99213630	99216269	138	+	.	43HCW2.gff_99213330_height:141
chr7	union.pl_43HCW1.gff_43HCW2.gff	OverlappingPeaks	99515370	99518759	139	+	.	43HCW2.gff_99515280_height:136
chr7	union.pl_43HCW1.gff_43HCW2.gff	OverlappingPeaks	99526530	99527699	17	+	.	43HCW2.gff_99526320_height:15
chr7	union.pl_43HCW1.gff_43HCW2.gff	OverlappingPeaks	99612480	99615059	141	+	.	43HCW2.gff_99612480_height:139
chr7	union.pl_43HCW1.gff_43HCW2.gff	OverlappingPeaks	99646920	99648629	97	+	.	43HCW2.gff_99646920_height:99
chr7	union.pl_43HCW1.gff_43HCW2.gff	OverlappingPeaks	99677610	99680759	143	+	.	43HCW2.gff_99677550_height:143
chr7	union.pl_43HCW1.gff_43HCW2.gff	OverlappingPeaks	99685620	99687899	114	+	.	43HCW2.gff_99685470_height:108
chr7	union.pl_43HCW1.gff_43HCW2.gff	OverlappingPeaks	99696810	99700859	133	+	.	43HCW2.gff_99696810_height:137
chr7	union.pl_43HCW1.gff_43HCW2.gff	OverlappingPeaks	99715560	99718649	110	+	.	43HCW2.gff_99715500_height:114
chr7	union.pl_43HCW1.gff_43HCW2.gff	OverlappingPeaks	99722790	99725939	138	+	.	43HCW2.gff_99722670_height:134
chr7	union.pl_43HCW1.gff_43HCW2.gff	OverlappingPeaks	99745620	99748079	101	+	.	43HCW2.gff_99745560_height:110
chr7	union.pl_43HCW1.gff_43HCW2.gff	OverlappingPeaks	99754500	99757169	84	+	.	43HCW2.gff_99754350_height:83
chr7	union.pl_43HCW1.gff_43HCW2.gff	OverlappingPeaks	99757350	99757379	84	+	.	43HCW2.gff_99757350_height:17
chr7	union.pl_43HCW1.gff_43HCW2.gff	OverlappingPeaks	99773850	99775199	50	+	.	43HCW2.gff_99773820_height:52
chr7	union.pl_43HCW1.gff_43HCW2.gff	OverlappingPeaks	99775320	99775589	50	+	.	43HCW2.gff_99775320_height:43
chr7	union.pl_43HCW1.gff_43HCW2.gff	OverlappingPeaks	99867420	99870509	30	+	.	43HCW2.gff_99867360_height:28
chr7	union.pl_43HCW1.gff_43HCW2.gff	OverlappingPeaks	99932100	99932519	32	+	.	43HCW2.gff_99932100_height:32
chr7	union.pl_43HCW1.gff_43HCW2.gff	OverlappingPeaks	99932610	99935579	72	+	.	43HCW2.gff_99932610_height:70
chr7	union.pl_43HCW1.gff_43HCW2.gff	OverlappingPeaks	100025610	100029119	99	+	.	43HCW2.gff_100025520_height:95
chr7	union.pl_43HCW1.gff_43HCW2.gff	OverlappingPeaks	100031940	100032029	121	+	.	43HCW2.gff_100031640_height:16
chr7	union.pl_43HCW1.gff_43HCW2.gff	OverlappingPeaks	100032180	100034969	121	+	.	43HCW2.gff_100032180_height:124
chr7	union.pl_43HCW1.gff_43HCW2.gff	OverlappingPeaks	100047720	100049159	36	+	.	43HCW2.gff_100047720_height:33
chr7	union.pl_43HCW1.gff_43HCW2.gff	OverlappingPeaks	100075200	100077599	113	+	.	43HCW2.gff_100075170_height:117
chr7	union.pl_43HCW1.gff_43HCW2.gff	OverlappingPeaks	100080060	100082579	38	+	.	43HCW2.gff_100080060_height:33
chr7	union.pl_43HCW1.gff_43HCW2.gff	OverlappingPeaks	100100100	100101659	14	+	.	43HCW2.gff_100099980_height:14
chr7	union.pl_43HCW1.gff_43HCW2.gff	OverlappingPeaks	100135710	100136549	54	+	.	43HCW2.gff_100135620_height:39
chr7	union.pl_43HCW1.gff_43HCW2.gff	OverlappingPeaks	100136580	100138259	54	+	.	43HCW2.gff_100136580_height:61
chr7	union.pl_43HCW1.gff_43HCW2.gff	OverlappingPeaks	100142640	100143659	8	+	.	43HCW2.gff_100142430_height:9
chr7	union.pl_43HCW1.gff_43HCW2.gff	OverlappingPeaks	100181880	100185119	130	+	.	43HCW2.gff_100181880_height:123
chr7	union.pl_43HCW1.gff_43HCW2.gff	OverlappingPeaks	100185150	100185269	130	+	.	43HCW2.gff_100185150_height:39
chr7	union.pl_43HCW1.gff_43HCW2.gff	OverlappingPeaks	100201500	100204079	85	+	.	43HCW2.gff_100201500_height:86
chr7	union.pl_43HCW1.gff_43HCW2.gff	OverlappingPeaks	100208760	100211519	86	+	.	43HCW2.gff_100208760_height:90
chr7	union.pl_43HCW1.gff_43HCW2.gff	OverlappingPeaks	100223820	100225439	54	+	.	43HCW2.gff_100223820_height:54
chr7	union.pl_43HCW1.gff_43HCW2.gff	OverlappingPeaks	100230120	100232219	39	+	.	43HCW2.gff_100230120_height:38
chr7	union.pl_43HCW1.gff_43HCW2.gff	OverlappingPeaks	100270260	100273619	129	+	.	43HCW2.gff_100270230_height:132
chr7	union.pl_43HCW1.gff_43HCW2.gff	OverlappingPeaks	100289190	100292219	99	+	.	43HCW2.gff_100289190_height:99
chr7	union.pl_43HCW1.gff_43HCW2.gff	OverlappingPeaks	100302450	100305419	135	+	.	43HCW2.gff_100302450_height:136
chr7	union.pl_43HCW1.gff_43HCW2.gff	OverlappingPeaks	100322700	100324019	13	+	.	43HCW2.gff_100322700_height:16
chr7	union.pl_43HCW1.gff_43HCW2.gff	OverlappingPeaks	100342500	100343699	20	+	.	43HCW2.gff_100342200_height:22
chr7	union.pl_43HCW1.gff_43HCW2.gff	OverlappingPeaks	100392060	100392329	6	+	.	43HCW2.gff_100391550_height:6
chr7	union.pl_43HCW1.gff_43HCW2.gff	OverlappingPeaks	100423260	100426619	91	+	.	43HCW2.gff_100423230_height:86
chr7	union.pl_43HCW1.gff_43HCW2.gff	OverlappingPeaks	100434390	100435529	17	+	.	43HCW2.gff_100434390_height:17
chr7	union.pl_43HCW1.gff_43HCW2.gff	OverlappingPeaks	100448880	100451399	98	+	.	43HCW2.gff_100448730_height:93
chr7	union.pl_43HCW1.gff_43HCW2.gff	OverlappingPeaks	100463100	100466759	133	+	.	43HCW2.gff_100462920_height:134
chr7	union.pl_43HCW1.gff_43HCW2.gff	OverlappingPeaks	100471230	100471439	28	+	.	43HCW2.gff_100471230_height:141
chr7	union.pl_43HCW1.gff_43HCW2.gff	OverlappingPeaks	100471470	100474709	145	+	.	43HCW2.gff_100471230_height:141
chr7	union.pl_43HCW1.gff_43HCW2.gff	OverlappingPeaks	100485780	100489049	93	+	.	43HCW2.gff_100485690_height:93
chr7	union.pl_43HCW1.gff_43HCW2.gff	OverlappingPeaks	100492080	100494509	32	+	.	43HCW2.gff_100492080_height:32
chr7	union.pl_43HCW1.gff_43HCW2.gff	OverlappingPeaks	100607970	100610879	64	+	.	43HCW2.gff_100607940_height:71
chr7	union.pl_43HCW1.gff_43HCW2.gff	OverlappingPeaks	100727940	100730309	104	+	.	43HCW2.gff_100727940_height:103
chr7	union.pl_43HCW1.gff_43HCW2.gff	OverlappingPeaks	100743240	100744799	18	+	.	43HCW2.gff_100743240_height:14
chr7	union.pl_43HCW1.gff_43HCW2.gff	OverlappingPeaks	100764930	100766639	33	+	.	43HCW2.gff_100764810_height:33
chr7	union.pl_43HCW1.gff_43HCW2.gff	OverlappingPeaks	100769610	100771469	26	+	.	43HCW2.gff_100769580_height:26
chr7	union.pl_43HCW1.gff_43HCW2.gff	OverlappingPeaks	100781550	100782389	7	+	.	43HCW2.gff_100781370_height:7
chr7	union.pl_43HCW1.gff_43HCW2.gff	OverlappingPeaks	100797180	100797569	49	+	.	43HCW2.gff_100797180_height:146
chr7	union.pl_43HCW1.gff_43HCW2.gff	OverlappingPeaks	100797600	100800359	142	+	.	43HCW2.gff_100797180_height:146
chr7	union.pl_43HCW1.gff_43HCW2.gff	OverlappingPeaks	100805220	100810829	112	+	.	43HCW2.gff_100805070_height:106
chr7	union.pl_43HCW1.gff_43HCW2.gff	OverlappingPeaks	100811910	100813769	30	+	.	43HCW2.gff_100811910_height:33
chr7	union.pl_43HCW1.gff_43HCW2.gff	OverlappingPeaks	100815900	100817849	43	+	.	43HCW2.gff_100815900_height:44
chr7	union.pl_43HCW1.gff_43HCW2.gff	OverlappingPeaks	100859130	100862909	130	+	.	43HCW2.gff_100859040_height:132
chr7	union.pl_43HCW1.gff_43HCW2.gff	OverlappingPeaks	100874940	100876319	29	+	.	43HCW2.gff_100874760_height:25
chr7	union.pl_43HCW1.gff_43HCW2.gff	OverlappingPeaks	100886550	100889489	126	+	.	43HCW2.gff_100886550_height:128
chr7	union.pl_43HCW1.gff_43HCW2.gff	OverlappingPeaks	100893930	100896719	129	+	.	43HCW2.gff_100893870_height:122
chr7	union.pl_43HCW1.gff_43HCW2.gff	OverlappingPeaks	100950630	100953209	122	+	.	43HCW2.gff_100950630_height:123
chr7	union.pl_43HCW1.gff_43HCW2.gff	OverlappingPeaks	100963770	100966379	124	+	.	43HCW2.gff_100963770_height:118
chr7	union.pl_43HCW1.gff_43HCW2.gff	OverlappingPeaks	101006910	101007689	8	+	.	43HCW2.gff_101006910_height:6
chr7	union.pl_43HCW1.gff_43HCW2.gff	OverlappingPeaks	101029890	101030909	9	+	.	43HCW2.gff_101029860_height:7
chr7	union.pl_43HCW1.gff_43HCW2.gff	OverlappingPeaks	101045040	101046059	7	+	.	43HCW2.gff_101045010_height:8
chr7	union.pl_43HCW1.gff_43HCW2.gff	OverlappingPeaks	101331510	101332049	6	+	.	43HCW2.gff_101331510_height:6
chr7	union.pl_43HCW1.gff_43HCW2.gff	OverlappingPeaks	101385960	101387759	42	+	.	43HCW2.gff_101385960_height:42
chr7	union.pl_43HCW1.gff_43HCW2.gff	OverlappingPeaks	101397690	101398649	11	+	.	43HCW2.gff_101397420_height:15
chr7	union.pl_43HCW1.gff_43HCW2.gff	OverlappingPeaks	101447640	101448839	10	+	.	43HCW2.gff_101447640_height:9
chr7	union.pl_43HCW1.gff_43HCW2.gff	OverlappingPeaks	101456820	101461799	79	+	.	43HCW2.gff_101456700_height:78
chr7	union.pl_43HCW1.gff_43HCW2.gff	OverlappingPeaks	101499390	101500769	14	+	.	43HCW2.gff_101499360_height:13
chr7	union.pl_43HCW1.gff_43HCW2.gff	OverlappingPeaks	101585130	101585639	8	+	.	43HCW2.gff_101585040_height:6
chr7	union.pl_43HCW1.gff_43HCW2.gff	OverlappingPeaks	101595780	101597189	12	+	.	43HCW2.gff_101595690_height:12
chr7	union.pl_43HCW1.gff_43HCW2.gff	OverlappingPeaks	101624280	101625329	9	+	.	43HCW2.gff_101624280_height:8
chr7	union.pl_43HCW1.gff_43HCW2.gff	OverlappingPeaks	101722290	101722769	6	+	.	43HCW2.gff_101722200_height:6
chr7	union.pl_43HCW1.gff_43HCW2.gff	OverlappingPeaks	101916570	101918339	22	+	.	43HCW2.gff_101916450_height:23
chr7	union.pl_43HCW1.gff_43HCW2.gff	OverlappingPeaks	101928930	101932199	102	+	.	43HCW2.gff_101928870_height:92
chr7	union.pl_43HCW1.gff_43HCW2.gff	OverlappingPeaks	102003810	102005849	52	+	.	43HCW2.gff_102003810_height:57
chr7	union.pl_43HCW1.gff_43HCW2.gff	OverlappingPeaks	102035700	102038279	131	+	.	43HCW2.gff_102035700_height:132
chr7	union.pl_43HCW1.gff_43HCW2.gff	OverlappingPeaks	102073530	102075269	39	+	.	43HCW2.gff_102073530_height:35
chr7	union.pl_43HCW1.gff_43HCW2.gff	OverlappingPeaks	102103890	102106889	142	+	.	43HCW2.gff_102103800_height:137
chr7	union.pl_43HCW1.gff_43HCW2.gff	OverlappingPeaks	102118740	102119579	12	+	.	43HCW2.gff_102118740_height:11
chr7	union.pl_43HCW1.gff_43HCW2.gff	OverlappingPeaks	102212520	102213119	20	+	.	43HCW2.gff_102212520_height:19
chr7	union.pl_43HCW1.gff_43HCW2.gff	OverlappingPeaks	102388500	102390989	60	+	.	43HCW2.gff_102388500_height:53
chr7	union.pl_43HCW1.gff_43HCW2.gff	OverlappingPeaks	102713940	102717329	97	+	.	43HCW2.gff_102713880_height:106
chr7	union.pl_43HCW1.gff_43HCW2.gff	OverlappingPeaks	102788190	102790739	79	+	.	43HCW2.gff_102788190_height:84
chr7	union.pl_43HCW1.gff_43HCW2.gff	OverlappingPeaks	102937260	102939449	118	+	.	43HCW2.gff_102937230_height:117
chr7	union.pl_43HCW1.gff_43HCW2.gff	OverlappingPeaks	102983280	102986039	155	+	.	43HCW2.gff_102983280_height:158
chr7	union.pl_43HCW1.gff_43HCW2.gff	OverlappingPeaks	102986970	102989939	114	+	.	43HCW2.gff_102986970_height:112
chr7	union.pl_43HCW1.gff_43HCW2.gff	OverlappingPeaks	103846590	103849739	151	+	.	43HCW2.gff_103846500_height:150
chr7	union.pl_43HCW1.gff_43HCW2.gff	OverlappingPeaks	104622930	104625779	109	+	.	43HCW2.gff_104622840_height:105
chr7	union.pl_43HCW1.gff_43HCW2.gff	OverlappingPeaks	104651190	104656919	173	+	.	43HCW2.gff_104651190_height:177
chr7	union.pl_43HCW1.gff_43HCW2.gff	OverlappingPeaks	104988270	104989289	8	+	.	43HCW2.gff_104988270_height:12
chr7	union.pl_43HCW1.gff_43HCW2.gff	OverlappingPeaks	105027540	105030599	55	+	.	43HCW2.gff_105027510_height:48
chr7	union.pl_43HCW1.gff_43HCW2.gff	OverlappingPeaks	105161040	105163469	102	+	.	43HCW2.gff_105160830_height:100
chr7	union.pl_43HCW1.gff_43HCW2.gff	OverlappingPeaks	105171720	105174359	121	+	.	43HCW2.gff_105171720_height:122
chr7	union.pl_43HCW1.gff_43HCW2.gff	OverlappingPeaks	105220440	105222389	36	+	.	43HCW2.gff_105220440_height:37
chr7	union.pl_43HCW1.gff_43HCW2.gff	OverlappingPeaks	105515490	105518939	108	+	.	43HCW2.gff_105515310_height:102
chr7	union.pl_43HCW1.gff_43HCW2.gff	OverlappingPeaks	105705180	105706379	12	+	.	43HCW2.gff_105705180_height:10
chr7	union.pl_43HCW1.gff_43HCW2.gff	OverlappingPeaks	105751050	105753809	95	+	.	43HCW2.gff_105751050_height:86
chr7	union.pl_43HCW1.gff_43HCW2.gff	OverlappingPeaks	105856950	105857969	8	+	.	43HCW2.gff_105856890_height:8
chr7	union.pl_43HCW1.gff_43HCW2.gff	OverlappingPeaks	105923370	105926999	95	+	.	43HCW2.gff_105923280_height:102
chr7	union.pl_43HCW1.gff_43HCW2.gff	OverlappingPeaks	106299300	106302239	80	+	.	43HCW2.gff_106299090_height:83
chr7	union.pl_43HCW1.gff_43HCW2.gff	OverlappingPeaks	106414590	106416149	11	+	.	43HCW2.gff_106414560_height:12
chr7	union.pl_43HCW1.gff_43HCW2.gff	OverlappingPeaks	106684080	106686479	52	+	.	43HCW2.gff_106684050_height:54
chr7	union.pl_43HCW1.gff_43HCW2.gff	OverlappingPeaks	106787340	106788419	9	+	.	43HCW2.gff_106787340_height:8
chr7	union.pl_43HCW1.gff_43HCW2.gff	OverlappingPeaks	106807470	106811369	106	+	.	43HCW2.gff_106807410_height:113
chr7	union.pl_43HCW1.gff_43HCW2.gff	OverlappingPeaks	107202870	107206019	158	+	.	43HCW2.gff_107202840_height:152
chr7	union.pl_43HCW1.gff_43HCW2.gff	OverlappingPeaks	107219610	107222129	98	+	.	43HCW2.gff_107219490_height:96
chr7	union.pl_43HCW1.gff_43HCW2.gff	OverlappingPeaks	107382840	107386559	159	+	.	43HCW2.gff_107382780_height:163
chr7	union.pl_43HCW1.gff_43HCW2.gff	OverlappingPeaks	107520570	107522639	35	+	.	43HCW2.gff_107520510_height:36
chr7	union.pl_43HCW1.gff_43HCW2.gff	OverlappingPeaks	107530530	107533019	101	+	.	43HCW2.gff_107530530_height:106
chr7	union.pl_43HCW1.gff_43HCW2.gff	OverlappingPeaks	107642490	107644679	64	+	.	43HCW2.gff_107642460_height:65
chr7	union.pl_43HCW1.gff_43HCW2.gff	OverlappingPeaks	108164910	108168209	109	+	.	43HCW2.gff_108164730_height:114
chr7	union.pl_43HCW1.gff_43HCW2.gff	OverlappingPeaks	108208380	108212189	138	+	.	43HCW2.gff_108208380_height:134
chr7	union.pl_43HCW1.gff_43HCW2.gff	OverlappingPeaks	111200610	111203069	104	+	.	43HCW2.gff_111200580_height:104
chr7	union.pl_43HCW1.gff_43HCW2.gff	OverlappingPeaks	111844770	111848249	107	+	.	43HCW2.gff_111844770_height:106
chr7	union.pl_43HCW1.gff_43HCW2.gff	OverlappingPeaks	112031550	112032689	12	+	.	43HCW2.gff_112031550_height:11
chr7	union.pl_43HCW1.gff_43HCW2.gff	OverlappingPeaks	112089150	112092929	154	+	.	43HCW2.gff_112089150_height:148
chr7	union.pl_43HCW1.gff_43HCW2.gff	OverlappingPeaks	112428600	112431419	111	+	.	43HCW2.gff_112428600_height:111
chr7	union.pl_43HCW1.gff_43HCW2.gff	OverlappingPeaks	112578600	112581029	88	+	.	43HCW2.gff_112578270_height:88
chr7	union.pl_43HCW1.gff_43HCW2.gff	OverlappingPeaks	112757070	112759559	105	+	.	43HCW2.gff_112757040_height:103
chr7	union.pl_43HCW1.gff_43HCW2.gff	OverlappingPeaks	112903260	112904669	25	+	.	43HCW2.gff_112903080_height:25
chr7	union.pl_43HCW1.gff_43HCW2.gff	OverlappingPeaks	113687850	113689079	21	+	.	43HCW2.gff_113687850_height:14
chr7	union.pl_43HCW1.gff_43HCW2.gff	OverlappingPeaks	113725140	113727599	75	+	.	43HCW2.gff_113725140_height:77
chr7	union.pl_43HCW1.gff_43HCW2.gff	OverlappingPeaks	114561720	114564059	46	+	.	43HCW2.gff_114561600_height:49
chr7	union.pl_43HCW1.gff_43HCW2.gff	OverlappingPeaks	115315920	115316789	7	+	.	43HCW2.gff_115315920_height:7
chr7	union.pl_43HCW1.gff_43HCW2.gff	OverlappingPeaks	115849830	115852829	117	+	.	43HCW2.gff_115849830_height:122
chr7	union.pl_43HCW1.gff_43HCW2.gff	OverlappingPeaks	115956450	115957439	8	+	.	43HCW2.gff_115956360_height:8
chr7	union.pl_43HCW1.gff_43HCW2.gff	OverlappingPeaks	115994850	115996229	10	+	.	43HCW2.gff_115994640_height:9
chr7	union.pl_43HCW1.gff_43HCW2.gff	OverlappingPeaks	116055360	116056379	8	+	.	43HCW2.gff_116055330_height:7
chr7	union.pl_43HCW1.gff_43HCW2.gff	OverlappingPeaks	116082030	116083529	16	+	.	43HCW2.gff_116082030_height:17
chr7	union.pl_43HCW1.gff_43HCW2.gff	OverlappingPeaks	116096190	116096549	6	+	.	43HCW2.gff_116096190_height:7
chr7	union.pl_43HCW1.gff_43HCW2.gff	OverlappingPeaks	116101260	116102129	8	+	.	43HCW2.gff_116101260_height:7
chr7	union.pl_43HCW1.gff_43HCW2.gff	OverlappingPeaks	116138490	116142269	149	+	.	43HCW2.gff_116138460_height:148
chr7	union.pl_43HCW1.gff_43HCW2.gff	OverlappingPeaks	116151210	116153279	22	+	.	43HCW2.gff_116151060_height:23
chr7	union.pl_43HCW1.gff_43HCW2.gff	OverlappingPeaks	116154240	116155199	7	+	.	43HCW2.gff_116154060_height:8
chr7	union.pl_43HCW1.gff_43HCW2.gff	OverlappingPeaks	116163900	116168699	130	+	.	43HCW2.gff_116163900_height:133
chr7	union.pl_43HCW1.gff_43HCW2.gff	OverlappingPeaks	116231130	116232419	11	+	.	43HCW2.gff_116231130_height:11
chr7	union.pl_43HCW1.gff_43HCW2.gff	OverlappingPeaks	116310810	116315549	159	+	.	43HCW2.gff_116310750_height:169
chr7	union.pl_43HCW1.gff_43HCW2.gff	OverlappingPeaks	116327730	116328029	6	+	.	43HCW2.gff_116327220_height:8
chr7	union.pl_43HCW1.gff_43HCW2.gff	OverlappingPeaks	116346150	116347559	11	+	.	43HCW2.gff_116346150_height:10
chr7	union.pl_43HCW1.gff_43HCW2.gff	OverlappingPeaks	116443590	116445089	10	+	.	43HCW2.gff_116443500_height:13
chr7	union.pl_43HCW1.gff_43HCW2.gff	OverlappingPeaks	116502030	116504549	119	+	.	43HCW2.gff_116502030_height:120
chr7	union.pl_43HCW1.gff_43HCW2.gff	OverlappingPeaks	116591700	116595449	82	+	.	43HCW2.gff_116591430_height:84
chr7	union.pl_43HCW1.gff_43HCW2.gff	OverlappingPeaks	116659590	116660969	12	+	.	43HCW2.gff_116659560_height:12
chr7	union.pl_43HCW1.gff_43HCW2.gff	OverlappingPeaks	117511770	117512039	16	+	.	43HCW2.gff_117511680_height:82
chr7	union.pl_43HCW1.gff_43HCW2.gff	OverlappingPeaks	117512070	117514739	87	+	.	43HCW2.gff_117511680_height:82
chr7	union.pl_43HCW1.gff_43HCW2.gff	OverlappingPeaks	117822420	117825899	153	+	.	43HCW2.gff_117822390_height:156
chr7	union.pl_43HCW1.gff_43HCW2.gff	OverlappingPeaks	118003320	118004489	11	+	.	43HCW2.gff_118003320_height:9
chr7	union.pl_43HCW1.gff_43HCW2.gff	OverlappingPeaks	120496560	120499049	54	+	.	43HCW2.gff_120496350_height:52
chr7	union.pl_43HCW1.gff_43HCW2.gff	OverlappingPeaks	120589410	120592559	86	+	.	43HCW2.gff_120589350_height:87
chr7	union.pl_43HCW1.gff_43HCW2.gff	OverlappingPeaks	120627330	120629459	57	+	.	43HCW2.gff_120627330_height:54
chr7	union.pl_43HCW1.gff_43HCW2.gff	OverlappingPeaks	120953280	120954839	14	+	.	43HCW2.gff_120953280_height:13
chr7	union.pl_43HCW1.gff_43HCW2.gff	OverlappingPeaks	120968310	120972209	151	+	.	43HCW2.gff_120968220_height:158
chr7	union.pl_43HCW1.gff_43HCW2.gff	OverlappingPeaks	121033830	121038869	111	+	.	43HCW2.gff_121033830_height:109
chr7	union.pl_43HCW1.gff_43HCW2.gff	OverlappingPeaks	121776510	121777679	11	+	.	43HCW2.gff_121776510_height:9
chr7	union.pl_43HCW1.gff_43HCW2.gff	OverlappingPeaks	121783110	121784939	43	+	.	43HCW2.gff_121783110_height:42
chr7	union.pl_43HCW1.gff_43HCW2.gff	OverlappingPeaks	121877580	121879379	64	+	.	43HCW2.gff_121877580_height:63
chr7	union.pl_43HCW1.gff_43HCW2.gff	OverlappingPeaks	121944270	121946939	109	+	.	43HCW2.gff_121944240_height:114
chr7	union.pl_43HCW1.gff_43HCW2.gff	OverlappingPeaks	122524830	122527859	80	+	.	43HCW2.gff_122524830_height:88
chr7	union.pl_43HCW1.gff_43HCW2.gff	OverlappingPeaks	123167850	123169079	19	+	.	43HCW2.gff_123167850_height:18
chr7	union.pl_43HCW1.gff_43HCW2.gff	OverlappingPeaks	123172860	123173279	12	+	.	43HCW2.gff_123172860_height:9
chr7	union.pl_43HCW1.gff_43HCW2.gff	OverlappingPeaks	123173640	123173789	46	+	.	43HCW2.gff_123173460_height:28
chr7	union.pl_43HCW1.gff_43HCW2.gff	OverlappingPeaks	123173880	123175649	46	+	.	43HCW2.gff_123173880_height:46
chr7	union.pl_43HCW1.gff_43HCW2.gff	OverlappingPeaks	123196200	123198899	141	+	.	43HCW2.gff_123196200_height:138
chr7	union.pl_43HCW1.gff_43HCW2.gff	OverlappingPeaks	123283740	123284939	11	+	.	43HCW2.gff_123283740_height:11
chr7	union.pl_43HCW1.gff_43HCW2.gff	OverlappingPeaks	123386760	123390719	138	+	.	43HCW2.gff_123386760_height:150
chr7	union.pl_43HCW1.gff_43HCW2.gff	OverlappingPeaks	124405080	124406759	21	+	.	43HCW2.gff_124405050_height:22
chr7	union.pl_43HCW1.gff_43HCW2.gff	OverlappingPeaks	124568460	124570499	92	+	.	43HCW2.gff_124568430_height:95
chr7	union.pl_43HCW1.gff_43HCW2.gff	OverlappingPeaks	124698900	124699949	8	+	.	43HCW2.gff_124698750_height:12
chr7	union.pl_43HCW1.gff_43HCW2.gff	OverlappingPeaks	126892650	126894389	40	+	.	43HCW2.gff_126892590_height:37
chr7	union.pl_43HCW1.gff_43HCW2.gff	OverlappingPeaks	126894540	126894659	23	+	.	43HCW2.gff_126892590_height:37
chr7	union.pl_43HCW1.gff_43HCW2.gff	OverlappingPeaks	127030740	127033829	108	+	.	43HCW2.gff_127030740_height:113
chr7	union.pl_43HCW1.gff_43HCW2.gff	OverlappingPeaks	127223850	127226489	129	+	.	43HCW2.gff_127223850_height:126
chr7	union.pl_43HCW1.gff_43HCW2.gff	OverlappingPeaks	127227600	127229969	102	+	.	43HCW2.gff_127227330_height:104
chr7	union.pl_43HCW1.gff_43HCW2.gff	OverlappingPeaks	127290600	127290809	168	+	.	43HCW2.gff_127290540_height:22
chr7	union.pl_43HCW1.gff_43HCW2.gff	OverlappingPeaks	127290900	127294289	168	+	.	43HCW2.gff_127290900_height:166
chr7	union.pl_43HCW1.gff_43HCW2.gff	OverlappingPeaks	127775730	127776689	16	+	.	43HCW2.gff_127775550_height:19
chr7	union.pl_43HCW1.gff_43HCW2.gff	OverlappingPeaks	127981980	127984649	153	+	.	43HCW2.gff_127981920_height:147
chr7	union.pl_43HCW1.gff_43HCW2.gff	OverlappingPeaks	128000910	128002769	26	+	.	43HCW2.gff_128000910_height:31
chr7	union.pl_43HCW1.gff_43HCW2.gff	OverlappingPeaks	128044080	128046569	102	+	.	43HCW2.gff_128043990_height:100
chr7	union.pl_43HCW1.gff_43HCW2.gff	OverlappingPeaks	128048640	128051549	85	+	.	43HCW2.gff_128048610_height:87
chr7	union.pl_43HCW1.gff_43HCW2.gff	OverlappingPeaks	128094660	128097839	133	+	.	43HCW2.gff_128094660_height:137
chr7	union.pl_43HCW1.gff_43HCW2.gff	OverlappingPeaks	128116140	128118419	95	+	.	43HCW2.gff_128116020_height:95
chr7	union.pl_43HCW1.gff_43HCW2.gff	OverlappingPeaks	128169870	128173499	59	+	.	43HCW2.gff_128169870_height:60
chr7	union.pl_43HCW1.gff_43HCW2.gff	OverlappingPeaks	128378400	128381249	153	+	.	43HCW2.gff_128378400_height:153
chr7	union.pl_43HCW1.gff_43HCW2.gff	OverlappingPeaks	128430690	128432639	52	+	.	43HCW2.gff_128430540_height:49
chr7	union.pl_43HCW1.gff_43HCW2.gff	OverlappingPeaks	128467500	128468759	10	+	.	43HCW2.gff_128467500_height:10
chr7	union.pl_43HCW1.gff_43HCW2.gff	OverlappingPeaks	128469360	128472299	63	+	.	43HCW2.gff_128469330_height:59
chr7	union.pl_43HCW1.gff_43HCW2.gff	OverlappingPeaks	128502120	128504579	130	+	.	43HCW2.gff_128501970_height:129
chr7	union.pl_43HCW1.gff_43HCW2.gff	OverlappingPeaks	128508390	128510039	29	+	.	43HCW2.gff_128508360_height:24
chr7	union.pl_43HCW1.gff_43HCW2.gff	OverlappingPeaks	128530350	128532269	45	+	.	43HCW2.gff_128530350_height:46
chr7	union.pl_43HCW1.gff_43HCW2.gff	OverlappingPeaks	128577330	128579669	88	+	.	43HCW2.gff_128577300_height:83
chr7	union.pl_43HCW1.gff_43HCW2.gff	OverlappingPeaks	128693130	128696519	165	+	.	43HCW2.gff_128693130_height:166
chr7	union.pl_43HCW1.gff_43HCW2.gff	OverlappingPeaks	128783730	128785919	58	+	.	43HCW2.gff_128783730_height:58
chr7	union.pl_43HCW1.gff_43HCW2.gff	OverlappingPeaks	128827650	128830199	40	+	.	43HCW2.gff_128827650_height:40
chr7	union.pl_43HCW1.gff_43HCW2.gff	OverlappingPeaks	128863530	128866439	92	+	.	43HCW2.gff_128863530_height:96
chr7	union.pl_43HCW1.gff_43HCW2.gff	OverlappingPeaks	129073170	129075809	89	+	.	43HCW2.gff_129072990_height:86
chr7	union.pl_43HCW1.gff_43HCW2.gff	OverlappingPeaks	129141240	129143489	48	+	.	43HCW2.gff_129141150_height:43
chr7	union.pl_43HCW1.gff_43HCW2.gff	OverlappingPeaks	129249840	129253589	125	+	.	43HCW2.gff_129249780_height:128
chr7	union.pl_43HCW1.gff_43HCW2.gff	OverlappingPeaks	129418020	129422339	106	+	.	43HCW2.gff_129418020_height:100
chr7	union.pl_43HCW1.gff_43HCW2.gff	OverlappingPeaks	129463950	129466469	39	+	.	43HCW2.gff_129463950_height:40
chr7	union.pl_43HCW1.gff_43HCW2.gff	OverlappingPeaks	129470280	129470879	6	+	.	43HCW2.gff_129470130_height:6
chr7	union.pl_43HCW1.gff_43HCW2.gff	OverlappingPeaks	129493530	129494339	8	+	.	43HCW2.gff_129493380_height:7
chr7	union.pl_43HCW1.gff_43HCW2.gff	OverlappingPeaks	129515550	129516179	7	+	.	43HCW2.gff_129515550_height:6
chr7	union.pl_43HCW1.gff_43HCW2.gff	OverlappingPeaks	129588660	129593099	113	+	.	43HCW2.gff_129588660_height:116
chr7	union.pl_43HCW1.gff_43HCW2.gff	OverlappingPeaks	129689940	129692189	122	+	.	43HCW2.gff_129689760_height:124
chr7	union.pl_43HCW1.gff_43HCW2.gff	OverlappingPeaks	129709350	129712619	116	+	.	43HCW2.gff_129709350_height:120
chr7	union.pl_43HCW1.gff_43HCW2.gff	OverlappingPeaks	129843570	129846329	105	+	.	43HCW2.gff_129843510_height:108
chr7	union.pl_43HCW1.gff_43HCW2.gff	OverlappingPeaks	130079640	130081649	59	+	.	43HCW2.gff_130079640_height:55
chr7	union.pl_43HCW1.gff_43HCW2.gff	OverlappingPeaks	130125540	130127609	51	+	.	43HCW2.gff_130125540_height:53
chr7	union.pl_43HCW1.gff_43HCW2.gff	OverlappingPeaks	130352100	130354829	77	+	.	43HCW2.gff_130352040_height:71
chr7	union.pl_43HCW1.gff_43HCW2.gff	OverlappingPeaks	130418190	130420169	41	+	.	43HCW2.gff_130418190_height:42
chr7	union.pl_43HCW1.gff_43HCW2.gff	OverlappingPeaks	130478850	130480199	14	+	.	43HCW2.gff_130478850_height:12
chr7	union.pl_43HCW1.gff_43HCW2.gff	OverlappingPeaks	130530450	130530719	6	+	.	43HCW2.gff_130529820_height:9
chr7	union.pl_43HCW1.gff_43HCW2.gff	OverlappingPeaks	130595520	130599479	44	+	.	43HCW2.gff_130595400_height:34
chr7	union.pl_43HCW1.gff_43HCW2.gff	OverlappingPeaks	130625850	130628549	8	+	.	43HCW2.gff_130625190_height:9
chr7	union.pl_43HCW1.gff_43HCW2.gff	OverlappingPeaks	130643580	130646639	89	+	.	43HCW2.gff_130643580_height:92
chr7	union.pl_43HCW1.gff_43HCW2.gff	OverlappingPeaks	130790400	130796459	120	+	.	43HCW2.gff_130790400_height:124
chr7	union.pl_43HCW1.gff_43HCW2.gff	OverlappingPeaks	131011230	131014619	147	+	.	43HCW2.gff_131011140_height:148
chr7	union.pl_43HCW1.gff_43HCW2.gff	OverlappingPeaks	131239770	131242499	62	+	.	43HCW2.gff_131239770_height:60
chr7	union.pl_43HCW1.gff_43HCW2.gff	OverlappingPeaks	132765090	132767519	135	+	.	43HCW2.gff_132765090_height:141
chr7	union.pl_43HCW1.gff_43HCW2.gff	OverlappingPeaks	132937170	132939509	108	+	.	43HCW2.gff_132937170_height:112
chr7	union.pl_43HCW1.gff_43HCW2.gff	OverlappingPeaks	133811820	133812659	6	+	.	43HCW2.gff_133811670_height:10
chr7	union.pl_43HCW1.gff_43HCW2.gff	OverlappingPeaks	134000160	134002589	106	+	.	43HCW2.gff_134000160_height:100
chr7	union.pl_43HCW1.gff_43HCW2.gff	OverlappingPeaks	134116410	134118089	20	+	.	43HCW2.gff_134116410_height:21
chr7	union.pl_43HCW1.gff_43HCW2.gff	OverlappingPeaks	134142450	134144819	55	+	.	43HCW2.gff_134142450_height:56
chr7	union.pl_43HCW1.gff_43HCW2.gff	OverlappingPeaks	134329830	134332799	121	+	.	43HCW2.gff_134329830_height:128
chr7	union.pl_43HCW1.gff_43HCW2.gff	OverlappingPeaks	134463840	134464889	8	+	.	43HCW2.gff_134463780_height:10
chr7	union.pl_43HCW1.gff_43HCW2.gff	OverlappingPeaks	134575470	134577539	99	+	.	43HCW2.gff_134575410_height:100
chr7	union.pl_43HCW1.gff_43HCW2.gff	OverlappingPeaks	134583690	134584889	8	+	.	43HCW2.gff_134583450_height:12
chr7	union.pl_43HCW1.gff_43HCW2.gff	OverlappingPeaks	134670570	134672789	106	+	.	43HCW2.gff_134670570_height:100
chr7	union.pl_43HCW1.gff_43HCW2.gff	OverlappingPeaks	134853600	134856539	139	+	.	43HCW2.gff_134853600_height:149
chr7	union.pl_43HCW1.gff_43HCW2.gff	OverlappingPeaks	134895090	134897339	88	+	.	43HCW2.gff_134894910_height:90
chr7	union.pl_43HCW1.gff_43HCW2.gff	OverlappingPeaks	135192930	135196169	138	+	.	43HCW2.gff_135192870_height:146
chr7	union.pl_43HCW1.gff_43HCW2.gff	OverlappingPeaks	135242040	135244499	142	+	.	43HCW2.gff_135241920_height:144
chr7	union.pl_43HCW1.gff_43HCW2.gff	OverlappingPeaks	135345990	135348809	137	+	.	43HCW2.gff_135345750_height:139
chr7	union.pl_43HCW1.gff_43HCW2.gff	OverlappingPeaks	135429930	135431339	15	+	.	43HCW2.gff_135429780_height:16
chr7	union.pl_43HCW1.gff_43HCW2.gff	OverlappingPeaks	135660180	135663089	137	+	.	43HCW2.gff_135660000_height:141
chr7	union.pl_43HCW1.gff_43HCW2.gff	OverlappingPeaks	135771390	135772289	8	+	.	43HCW2.gff_135771390_height:6
chr7	union.pl_43HCW1.gff_43HCW2.gff	OverlappingPeaks	137684550	137684699	130	+	.	43HCW2.gff_137684400_height:12
chr7	union.pl_43HCW1.gff_43HCW2.gff	OverlappingPeaks	137684880	137687189	130	+	.	43HCW2.gff_137684880_height:128
chr7	union.pl_43HCW1.gff_43HCW2.gff	OverlappingPeaks	137687220	137687489	37	+	.	43HCW2.gff_137684880_height:128
chr7	union.pl_43HCW1.gff_43HCW2.gff	OverlappingPeaks	138143820	138147089	79	+	.	43HCW2.gff_138143790_height:79
chr7	union.pl_43HCW1.gff_43HCW2.gff	OverlappingPeaks	138664530	138667469	57	+	.	43HCW2.gff_138664530_height:58
chr7	union.pl_43HCW1.gff_43HCW2.gff	OverlappingPeaks	138718830	138722009	93	+	.	43HCW2.gff_138718830_height:91
chr7	union.pl_43HCW1.gff_43HCW2.gff	OverlappingPeaks	138791850	138795089	144	+	.	43HCW2.gff_138791790_height:149
chr7	union.pl_43HCW1.gff_43HCW2.gff	OverlappingPeaks	138817500	138819749	97	+	.	43HCW2.gff_138817290_height:98
chr7	union.pl_43HCW1.gff_43HCW2.gff	OverlappingPeaks	138915180	138917969	101	+	.	43HCW2.gff_138915180_height:98
chr7	union.pl_43HCW1.gff_43HCW2.gff	OverlappingPeaks	139023750	139027859	142	+	.	43HCW2.gff_139023720_height:146
chr7	union.pl_43HCW1.gff_43HCW2.gff	OverlappingPeaks	139042500	139046759	138	+	.	43HCW2.gff_139042470_height:135
chr7	union.pl_43HCW1.gff_43HCW2.gff	OverlappingPeaks	139168050	139169069	8	+	.	43HCW2.gff_139168050_height:8
chr7	union.pl_43HCW1.gff_43HCW2.gff	OverlappingPeaks	139184430	139185779	20	+	.	43HCW2.gff_139184430_height:15
chr7	union.pl_43HCW1.gff_43HCW2.gff	OverlappingPeaks	139366050	139367339	7	+	.	43HCW2.gff_139365870_height:7
chr7	union.pl_43HCW1.gff_43HCW2.gff	OverlappingPeaks	139471080	139472279	8	+	.	43HCW2.gff_139470690_height:10
chr7	union.pl_43HCW1.gff_43HCW2.gff	OverlappingPeaks	139475250	139478939	108	+	.	43HCW2.gff_139475220_height:120
chr7	union.pl_43HCW1.gff_43HCW2.gff	OverlappingPeaks	139761300	139763789	50	+	.	43HCW2.gff_139761210_height:46
chr7	union.pl_43HCW1.gff_43HCW2.gff	OverlappingPeaks	139874700	139878119	46	+	.	43HCW2.gff_139874670_height:43
chr7	union.pl_43HCW1.gff_43HCW2.gff	OverlappingPeaks	139930380	139932149	32	+	.	43HCW2.gff_139930380_height:38
chr7	union.pl_43HCW1.gff_43HCW2.gff	OverlappingPeaks	140096550	140098979	110	+	.	43HCW2.gff_140096550_height:100
chr7	union.pl_43HCW1.gff_43HCW2.gff	OverlappingPeaks	140102910	140104679	59	+	.	43HCW2.gff_140102910_height:58
chr7	union.pl_43HCW1.gff_43HCW2.gff	OverlappingPeaks	140177160	140179919	125	+	.	43HCW2.gff_140177070_height:119
chr7	union.pl_43HCW1.gff_43HCW2.gff	OverlappingPeaks	140179950	140180009	22	+	.	43HCW2.gff_140177070_height:119
chr7	union.pl_43HCW1.gff_43HCW2.gff	OverlappingPeaks	140241000	140242229	11	+	.	43HCW2.gff_140241000_height:11
chr7	union.pl_43HCW1.gff_43HCW2.gff	OverlappingPeaks	140372220	140374049	29	+	.	43HCW2.gff_140372160_height:30
chr7	union.pl_43HCW1.gff_43HCW2.gff	OverlappingPeaks	140395680	140398499	113	+	.	43HCW2.gff_140395560_height:117
chr7	union.pl_43HCW1.gff_43HCW2.gff	OverlappingPeaks	140622930	140625539	122	+	.	43HCW2.gff_140622930_height:122
chr7	union.pl_43HCW1.gff_43HCW2.gff	OverlappingPeaks	140712870	140715659	143	+	.	43HCW2.gff_140712780_height:147
chr7	union.pl_43HCW1.gff_43HCW2.gff	OverlappingPeaks	141249960	141252749	97	+	.	43HCW2.gff_141249960_height:94
chr7	union.pl_43HCW1.gff_43HCW2.gff	OverlappingPeaks	141400710	141403139	52	+	.	43HCW2.gff_141400620_height:56
chr7	union.pl_43HCW1.gff_43HCW2.gff	OverlappingPeaks	141436740	141440129	149	+	.	43HCW2.gff_141436740_height:157
chr7	union.pl_43HCW1.gff_43HCW2.gff	OverlappingPeaks	141675780	141676379	6	+	.	43HCW2.gff_141675540_height:7
chr7	union.pl_43HCW1.gff_43HCW2.gff	OverlappingPeaks	142490670	142491629	11	+	.	43HCW2.gff_142490670_height:9
chr7	union.pl_43HCW1.gff_43HCW2.gff	OverlappingPeaks	142551150	142553699	80	+	.	43HCW2.gff_142551150_height:81
chr7	union.pl_43HCW1.gff_43HCW2.gff	OverlappingPeaks	142700040	142701029	8	+	.	43HCW2.gff_142700040_height:7
chr7	union.pl_43HCW1.gff_43HCW2.gff	OverlappingPeaks	142959720	142961999	107	+	.	43HCW2.gff_142959630_height:103
chr7	union.pl_43HCW1.gff_43HCW2.gff	OverlappingPeaks	142981530	142983149	19	+	.	43HCW2.gff_142981530_height:19
chr7	union.pl_43HCW1.gff_43HCW2.gff	OverlappingPeaks	142984890	142987259	130	+	.	43HCW2.gff_142984890_height:129
chr7	union.pl_43HCW1.gff_43HCW2.gff	OverlappingPeaks	143041980	143043359	17	+	.	43HCW2.gff_143041890_height:13
chr7	union.pl_43HCW1.gff_43HCW2.gff	OverlappingPeaks	143058720	143059799	11	+	.	43HCW2.gff_143058690_height:12
chr7	union.pl_43HCW1.gff_43HCW2.gff	OverlappingPeaks	143076570	143080259	116	+	.	43HCW2.gff_143076570_height:109
chr7	union.pl_43HCW1.gff_43HCW2.gff	OverlappingPeaks	143104140	143106809	89	+	.	43HCW2.gff_143104050_height:84
chr7	union.pl_43HCW1.gff_43HCW2.gff	OverlappingPeaks	143169360	143169929	7	+	.	43HCW2.gff_143169360_height:6
chr7	union.pl_43HCW1.gff_43HCW2.gff	OverlappingPeaks	143533560	143533979	6	+	.	43HCW2.gff_143533560_height:7
chr7	union.pl_43HCW1.gff_43HCW2.gff	OverlappingPeaks	143597400	143599769	115	+	.	43HCW2.gff_143597310_height:115
chr7	union.pl_43HCW1.gff_43HCW2.gff	OverlappingPeaks	144081090	144082259	9	+	.	43HCW2.gff_144081000_height:10
chr7	union.pl_43HCW1.gff_43HCW2.gff	OverlappingPeaks	144531570	144534359	86	+	.	43HCW2.gff_144531570_height:86
chr7	union.pl_43HCW1.gff_43HCW2.gff	OverlappingPeaks	148394670	148398269	85	+	.	43HCW2.gff_148394550_height:86
chr7	union.pl_43HCW1.gff_43HCW2.gff	OverlappingPeaks	148579290	148583159	102	+	.	43HCW2.gff_148579020_height:95
chr7	union.pl_43HCW1.gff_43HCW2.gff	OverlappingPeaks	148637220	148639829	69	+	.	43HCW2.gff_148637220_height:75
chr7	union.pl_43HCW1.gff_43HCW2.gff	OverlappingPeaks	148659420	148660919	26	+	.	43HCW2.gff_148659420_height:28
chr7	union.pl_43HCW1.gff_43HCW2.gff	OverlappingPeaks	148662960	148664519	18	+	.	43HCW2.gff_148662960_height:16
chr7	union.pl_43HCW1.gff_43HCW2.gff	OverlappingPeaks	148684050	148685759	37	+	.	43HCW2.gff_148684050_height:39
chr7	union.pl_43HCW1.gff_43HCW2.gff	OverlappingPeaks	148723740	148726949	122	+	.	43HCW2.gff_148723740_height:125
chr7	union.pl_43HCW1.gff_43HCW2.gff	OverlappingPeaks	148761660	148763609	84	+	.	43HCW2.gff_148761630_height:80
chr7	union.pl_43HCW1.gff_43HCW2.gff	OverlappingPeaks	148768170	148770719	79	+	.	43HCW2.gff_148768170_height:82
chr7	union.pl_43HCW1.gff_43HCW2.gff	OverlappingPeaks	148786410	148788479	91	+	.	43HCW2.gff_148786350_height:98
chr7	union.pl_43HCW1.gff_43HCW2.gff	OverlappingPeaks	148821600	148825679	147	+	.	43HCW2.gff_148821600_height:147
chr7	union.pl_43HCW1.gff_43HCW2.gff	OverlappingPeaks	148840950	148842389	18	+	.	43HCW2.gff_148840890_height:14
chr7	union.pl_43HCW1.gff_43HCW2.gff	OverlappingPeaks	148843920	148846709	109	+	.	43HCW2.gff_148843920_height:105
chr7	union.pl_43HCW1.gff_43HCW2.gff	OverlappingPeaks	148891860	148894769	115	+	.	43HCW2.gff_148891860_height:117
chr7	union.pl_43HCW1.gff_43HCW2.gff	OverlappingPeaks	148935960	148938449	109	+	.	43HCW2.gff_148935960_height:114
chr7	union.pl_43HCW1.gff_43HCW2.gff	OverlappingPeaks	148958520	148960709	31	+	.	43HCW2.gff_148958520_height:25
chr7	union.pl_43HCW1.gff_43HCW2.gff	OverlappingPeaks	148982010	148983089	13	+	.	43HCW2.gff_148982010_height:9
chr7	union.pl_43HCW1.gff_43HCW2.gff	OverlappingPeaks	149118870	149119649	11	+	.	43HCW2.gff_149118870_height:7
chr7	union.pl_43HCW1.gff_43HCW2.gff	OverlappingPeaks	149155740	149159189	71	+	.	43HCW2.gff_149155740_height:73
chr7	union.pl_43HCW1.gff_43HCW2.gff	OverlappingPeaks	149192940	149195609	68	+	.	43HCW2.gff_149192880_height:67
chr7	union.pl_43HCW1.gff_43HCW2.gff	OverlappingPeaks	149319840	149322749	90	+	.	43HCW2.gff_149319720_height:89
chr7	union.pl_43HCW1.gff_43HCW2.gff	OverlappingPeaks	149438730	149440199	24	+	.	43HCW2.gff_149438640_height:28
chr7	union.pl_43HCW1.gff_43HCW2.gff	OverlappingPeaks	149468370	149471609	55	+	.	43HCW2.gff_149468370_height:54
chr7	union.pl_43HCW1.gff_43HCW2.gff	OverlappingPeaks	149535000	149537219	94	+	.	43HCW2.gff_149535000_height:85
chr7	union.pl_43HCW1.gff_43HCW2.gff	OverlappingPeaks	149569440	149572259	75	+	.	43HCW2.gff_149569410_height:78
chr7	union.pl_43HCW1.gff_43HCW2.gff	OverlappingPeaks	150018870	150022109	76	+	.	43HCW2.gff_150018870_height:75
chr7	union.pl_43HCW1.gff_43HCW2.gff	OverlappingPeaks	150064680	150067769	117	+	.	43HCW2.gff_150064680_height:115
chr7	union.pl_43HCW1.gff_43HCW2.gff	OverlappingPeaks	150075090	150077999	92	+	.	43HCW2.gff_150075060_height:86
chr7	union.pl_43HCW1.gff_43HCW2.gff	OverlappingPeaks	150101250	150103349	51	+	.	43HCW2.gff_150101220_height:54
chr7	union.pl_43HCW1.gff_43HCW2.gff	OverlappingPeaks	150103410	150103679	16	+	.	43HCW2.gff_150101220_height:54
chr7	union.pl_43HCW1.gff_43HCW2.gff	OverlappingPeaks	150671250	150676499	52	+	.	43HCW2.gff_150671190_height:56
chr7	union.pl_43HCW1.gff_43HCW2.gff	OverlappingPeaks	150704850	150708539	72	+	.	43HCW2.gff_150704820_height:75
chr7	union.pl_43HCW1.gff_43HCW2.gff	OverlappingPeaks	150724560	150727109	77	+	.	43HCW2.gff_150724530_height:83
chr7	union.pl_43HCW1.gff_43HCW2.gff	OverlappingPeaks	150753690	150760799	130	+	.	43HCW2.gff_150753660_height:133
chr7	union.pl_43HCW1.gff_43HCW2.gff	OverlappingPeaks	150776160	150781589	117	+	.	43HCW2.gff_150776070_height:119
chr7	union.pl_43HCW1.gff_43HCW2.gff	OverlappingPeaks	150782340	150786059	122	+	.	43HCW2.gff_150782250_height:114
chr7	union.pl_43HCW1.gff_43HCW2.gff	OverlappingPeaks	150810180	150813899	26	+	.	43HCW2.gff_150810060_height:30
chr7	union.pl_43HCW1.gff_43HCW2.gff	OverlappingPeaks	150863880	150865949	26	+	.	43HCW2.gff_150863610_height:29
chr7	union.pl_43HCW1.gff_43HCW2.gff	OverlappingPeaks	150922560	150925769	132	+	.	43HCW2.gff_150922470_height:135
chr7	union.pl_43HCW1.gff_43HCW2.gff	OverlappingPeaks	150928320	150931559	148	+	.	43HCW2.gff_150928290_height:143
chr7	union.pl_43HCW1.gff_43HCW2.gff	OverlappingPeaks	150944400	150947309	47	+	.	43HCW2.gff_150944370_height:49
chr7	union.pl_43HCW1.gff_43HCW2.gff	OverlappingPeaks	150947850	150950249	43	+	.	43HCW2.gff_150947790_height:48
chr7	union.pl_43HCW1.gff_43HCW2.gff	OverlappingPeaks	150973050	150974699	27	+	.	43HCW2.gff_150973050_height:34
chr7	union.pl_43HCW1.gff_43HCW2.gff	OverlappingPeaks	151000260	151001219	12	+	.	43HCW2.gff_151000230_height:13
chr7	union.pl_43HCW1.gff_43HCW2.gff	OverlappingPeaks	151038300	151040429	82	+	.	43HCW2.gff_151038300_height:76
chr7	union.pl_43HCW1.gff_43HCW2.gff	OverlappingPeaks	151145460	151146149	8	+	.	43HCW2.gff_151145250_height:7
chr7	union.pl_43HCW1.gff_43HCW2.gff	OverlappingPeaks	151214460	151217519	129	+	.	43HCW2.gff_151214370_height:132
chr7	union.pl_43HCW1.gff_43HCW2.gff	OverlappingPeaks	151296540	151297409	7	+	.	43HCW2.gff_151296330_height:10
chr7	union.pl_43HCW1.gff_43HCW2.gff	OverlappingPeaks	151304610	151305689	8	+	.	43HCW2.gff_151304610_height:10
chr7	union.pl_43HCW1.gff_43HCW2.gff	OverlappingPeaks	151327500	151329899	92	+	.	43HCW2.gff_151327290_height:92
chr7	union.pl_43HCW1.gff_43HCW2.gff	OverlappingPeaks	151384590	151385549	8	+	.	43HCW2.gff_151384440_height:8
chr7	union.pl_43HCW1.gff_43HCW2.gff	OverlappingPeaks	151402320	151403279	7	+	.	43HCW2.gff_151402320_height:9
chr7	union.pl_43HCW1.gff_43HCW2.gff	OverlappingPeaks	151433430	151434149	6	+	.	43HCW2.gff_151433430_height:6
chr7	union.pl_43HCW1.gff_43HCW2.gff	OverlappingPeaks	151479510	151480679	22	+	.	43HCW2.gff_151479510_height:20
chr7	union.pl_43HCW1.gff_43HCW2.gff	OverlappingPeaks	151493490	151493849	6	+	.	43HCW2.gff_151493490_height:6
chr7	union.pl_43HCW1.gff_43HCW2.gff	OverlappingPeaks	151571820	151575029	67	+	.	43HCW2.gff_151571790_height:67
chr7	union.pl_43HCW1.gff_43HCW2.gff	OverlappingPeaks	151721970	151724189	64	+	.	43HCW2.gff_151721910_height:68
chr7	union.pl_43HCW1.gff_43HCW2.gff	OverlappingPeaks	152130600	152133209	73	+	.	43HCW2.gff_152130600_height:78
chr7	union.pl_43HCW1.gff_43HCW2.gff	OverlappingPeaks	152133240	152133269	73	+	.	43HCW2.gff_152133240_height:31
chr7	union.pl_43HCW1.gff_43HCW2.gff	OverlappingPeaks	152133330	152134559	32	+	.	43HCW2.gff_152133240_height:31
chr7	union.pl_43HCW1.gff_43HCW2.gff	OverlappingPeaks	152159910	152160899	55	+	.	43HCW2.gff_152159910_height:55
chr7	union.pl_43HCW1.gff_43HCW2.gff	OverlappingPeaks	152160960	152162909	87	+	.	43HCW2.gff_152160960_height:80
chr7	union.pl_43HCW1.gff_43HCW2.gff	OverlappingPeaks	152371800	152374349	146	+	.	43HCW2.gff_152371800_height:139
chr7	union.pl_43HCW1.gff_43HCW2.gff	OverlappingPeaks	152407500	152408939	13	+	.	43HCW2.gff_152407500_height:11
chr7	union.pl_43HCW1.gff_43HCW2.gff	OverlappingPeaks	152455710	152459009	115	+	.	43HCW2.gff_152455620_height:117
chr7	union.pl_43HCW1.gff_43HCW2.gff	OverlappingPeaks	154719180	154721549	89	+	.	43HCW2.gff_154719180_height:89
chr7	union.pl_43HCW1.gff_43HCW2.gff	OverlappingPeaks	154792920	154796909	114	+	.	43HCW2.gff_154792890_height:116
chr7	union.pl_43HCW1.gff_43HCW2.gff	OverlappingPeaks	154996740	154997999	16	+	.	43HCW2.gff_154996740_height:16
chr7	union.pl_43HCW1.gff_43HCW2.gff	OverlappingPeaks	155087940	155091779	71	+	.	43HCW2.gff_155087880_height:77
chr7	union.pl_43HCW1.gff_43HCW2.gff	OverlappingPeaks	155137470	155138189	7	+	.	43HCW2.gff_155137470_height:7
chr7	union.pl_43HCW1.gff_43HCW2.gff	OverlappingPeaks	155248800	155250209	51	+	.	43HCW2.gff_155248740_height:54
chr7	union.pl_43HCW1.gff_43HCW2.gff	OverlappingPeaks	155435580	155439269	135	+	.	43HCW2.gff_155435550_height:133
chr7	union.pl_43HCW1.gff_43HCW2.gff	OverlappingPeaks	155597640	155598119	6	+	.	43HCW2.gff_155597460_height:7
chr7	union.pl_43HCW1.gff_43HCW2.gff	OverlappingPeaks	155604570	155605499	9	+	.	43HCW2.gff_155604390_height:8
chr7	union.pl_43HCW1.gff_43HCW2.gff	OverlappingPeaks	155743830	155745449	10	+	.	43HCW2.gff_155743410_height:14
chr7	union.pl_43HCW1.gff_43HCW2.gff	OverlappingPeaks	155752320	155755559	31	+	.	43HCW2.gff_155752320_height:25
chr7	union.pl_43HCW1.gff_43HCW2.gff	OverlappingPeaks	156432840	156434759	85	+	.	43HCW2.gff_156432840_height:86
chr7	union.pl_43HCW1.gff_43HCW2.gff	OverlappingPeaks	156684030	156687509	95	+	.	43HCW2.gff_156684030_height:102
chr7	union.pl_43HCW1.gff_43HCW2.gff	OverlappingPeaks	156696060	156696719	7	+	.	43HCW2.gff_156696060_height:7
chr7	union.pl_43HCW1.gff_43HCW2.gff	OverlappingPeaks	156741780	156744869	133	+	.	43HCW2.gff_156741780_height:135
chr7	union.pl_43HCW1.gff_43HCW2.gff	OverlappingPeaks	156792240	156793649	17	+	.	43HCW2.gff_156792210_height:20
chr7	union.pl_43HCW1.gff_43HCW2.gff	OverlappingPeaks	156801330	156805259	99	+	.	43HCW2.gff_156801240_height:97
chr7	union.pl_43HCW1.gff_43HCW2.gff	OverlappingPeaks	156930480	156933569	115	+	.	43HCW2.gff_156930480_height:121
chr7	union.pl_43HCW1.gff_43HCW2.gff	OverlappingPeaks	157081950	157082909	7	+	.	43HCW2.gff_157081890_height:9
chr7	union.pl_43HCW1.gff_43HCW2.gff	OverlappingPeaks	157091790	157093259	14	+	.	43HCW2.gff_157091700_height:16
chr7	union.pl_43HCW1.gff_43HCW2.gff	OverlappingPeaks	157101810	157103159	10	+	.	43HCW2.gff_157101510_height:14
chr7	union.pl_43HCW1.gff_43HCW2.gff	OverlappingPeaks	157128810	157131659	78	+	.	43HCW2.gff_157128780_height:83
chr7	union.pl_43HCW1.gff_43HCW2.gff	OverlappingPeaks	157139100	157140029	8	+	.	43HCW2.gff_157139100_height:8
chr7	union.pl_43HCW1.gff_43HCW2.gff	OverlappingPeaks	157357170	157358339	9	+	.	43HCW2.gff_157357170_height:9
chr7	union.pl_43HCW1.gff_43HCW2.gff	OverlappingPeaks	157481850	157484099	80	+	.	43HCW2.gff_157481820_height:77
chr7	union.pl_43HCW1.gff_43HCW2.gff	OverlappingPeaks	157943430	157944749	17	+	.	43HCW2.gff_157943430_height:17
chr7	union.pl_43HCW1.gff_43HCW2.gff	OverlappingPeaks	158224380	158225519	9	+	.	43HCW2.gff_158224350_height:10
chr7	union.pl_43HCW1.gff_43HCW2.gff	OverlappingPeaks	158300670	158302409	19	+	.	43HCW2.gff_158300670_height:15
chr7	union.pl_43HCW1.gff_43HCW2.gff	OverlappingPeaks	158495760	158499119	110	+	.	43HCW2.gff_158495730_height:112
chr7	union.pl_43HCW1.gff_43HCW2.gff	OverlappingPeaks	158610150	158612279	18	+	.	43HCW2.gff_158610150_height:17
chr7	union.pl_43HCW1.gff_43HCW2.gff	OverlappingPeaks	158613090	158615219	16	+	.	43HCW2.gff_158613090_height:20
chr7	union.pl_43HCW1.gff_43HCW2.gff	OverlappingPeaks	158619960	158623739	104	+	.	43HCW2.gff_158619810_height:108
chr7	union.pl_43HCW1.gff_43HCW2.gff	OverlappingPeaks	158648040	158651009	83	+	.	43HCW2.gff_158647740_height:75
chr7	union.pl_43HCW1.gff_43HCW2.gff	OverlappingPeaks	158655450	158657519	53	+	.	43HCW2.gff_158655450_height:52
chr7	union.pl_43HCW1.gff_43HCW2.gff	OverlappingPeaks	158765580	158766659	8	+	.	43HCW2.gff_158765580_height:8
chr7	union.pl_43HCW1.gff_43HCW2.gff	OverlappingPeaks	158769210	158770169	7	+	.	43HCW2.gff_158769090_height:8
chr7	union.pl_43HCW1.gff_43HCW2.gff	OverlappingPeaks	158822580	158824439	56	+	.	43HCW2.gff_158822580_height:54
chr20	union.pl_43HCW1.gff_43HCW2.gff	OverlappingPeaks	269760	272039	92	+	.	43HCW2.gff_269760_height:95
chr20	union.pl_43HCW1.gff_43HCW2.gff	OverlappingPeaks	277500	280409	105	+	.	43HCW2.gff_277500_height:108
chr20	union.pl_43HCW1.gff_43HCW2.gff	OverlappingPeaks	303840	309269	102	+	.	43HCW2.gff_303840_height:97
chr20	union.pl_43HCW1.gff_43HCW2.gff	OverlappingPeaks	327750	329879	77	+	.	43HCW2.gff_327540_height:72
chr20	union.pl_43HCW1.gff_43HCW2.gff	OverlappingPeaks	360300	363749	85	+	.	43HCW2.gff_360180_height:87
chr20	union.pl_43HCW1.gff_43HCW2.gff	OverlappingPeaks	387300	391379	166	+	.	43HCW2.gff_387300_height:172
chr20	union.pl_43HCW1.gff_43HCW2.gff	OverlappingPeaks	441390	443729	99	+	.	43HCW2.gff_441360_height:101
chr20	union.pl_43HCW1.gff_43HCW2.gff	OverlappingPeaks	522270	525389	137	+	.	43HCW2.gff_522240_height:138
chr20	union.pl_43HCW1.gff_43HCW2.gff	OverlappingPeaks	631920	635219	134	+	.	43HCW2.gff_631920_height:134
chr20	union.pl_43HCW1.gff_43HCW2.gff	OverlappingPeaks	708630	709619	8	+	.	43HCW2.gff_708540_height:8
chr20	union.pl_43HCW1.gff_43HCW2.gff	OverlappingPeaks	747930	748109	24	+	.	43HCW2.gff_747930_height:57
chr20	union.pl_43HCW1.gff_43HCW2.gff	OverlappingPeaks	748260	750269	64	+	.	43HCW2.gff_747930_height:57
chr20	union.pl_43HCW1.gff_43HCW2.gff	OverlappingPeaks	755550	757019	26	+	.	43HCW2.gff_755370_height:31
chr20	union.pl_43HCW1.gff_43HCW2.gff	OverlappingPeaks	798780	799799	9	+	.	43HCW2.gff_798690_height:9
chr20	union.pl_43HCW1.gff_43HCW2.gff	OverlappingPeaks	813420	816209	108	+	.	43HCW2.gff_813420_height:118
chr20	union.pl_43HCW1.gff_43HCW2.gff	OverlappingPeaks	821310	823889	106	+	.	43HCW2.gff_821040_height:109
chr20	union.pl_43HCW1.gff_43HCW2.gff	OverlappingPeaks	861720	863639	44	+	.	43HCW2.gff_861720_height:50
chr20	union.pl_43HCW1.gff_43HCW2.gff	OverlappingPeaks	1098090	1101269	164	+	.	43HCW2.gff_1097880_height:165
chr20	union.pl_43HCW1.gff_43HCW2.gff	OverlappingPeaks	1164870	1166969	30	+	.	43HCW2.gff_1164870_height:32
chr20	union.pl_43HCW1.gff_43HCW2.gff	OverlappingPeaks	1205730	1205789	55	+	.	43HCW2.gff_1205490_height:12
chr20	union.pl_43HCW1.gff_43HCW2.gff	OverlappingPeaks	1205820	1206509	55	+	.	43HCW2.gff_1205820_height:43
chr20	union.pl_43HCW1.gff_43HCW2.gff	OverlappingPeaks	1206540	1208099	55	+	.	43HCW2.gff_1206540_height:53
chr20	union.pl_43HCW1.gff_43HCW2.gff	OverlappingPeaks	1245840	1248299	66	+	.	43HCW2.gff_1245840_height:67
chr20	union.pl_43HCW1.gff_43HCW2.gff	OverlappingPeaks	1305180	1307879	145	+	.	43HCW2.gff_1305180_height:148
chr20	union.pl_43HCW1.gff_43HCW2.gff	OverlappingPeaks	1371690	1374659	120	+	.	43HCW2.gff_1371630_height:122
chr20	union.pl_43HCW1.gff_43HCW2.gff	OverlappingPeaks	1380300	1381019	6	+	.	43HCW2.gff_1380180_height:7
chr20	union.pl_43HCW1.gff_43HCW2.gff	OverlappingPeaks	1445700	1447649	123	+	.	43HCW2.gff_1445700_height:121
chr20	union.pl_43HCW1.gff_43HCW2.gff	OverlappingPeaks	1447680	1448189	123	+	.	43HCW2.gff_1447680_height:53
chr20	union.pl_43HCW1.gff_43HCW2.gff	OverlappingPeaks	1756590	1758599	74	+	.	43HCW2.gff_1756530_height:78
chr20	union.pl_43HCW1.gff_43HCW2.gff	OverlappingPeaks	1808970	1810109	9	+	.	43HCW2.gff_1808880_height:10
chr20	union.pl_43HCW1.gff_43HCW2.gff	OverlappingPeaks	1873800	1877159	57	+	.	43HCW2.gff_1873800_height:60
chr20	union.pl_43HCW1.gff_43HCW2.gff	OverlappingPeaks	2081370	2085449	129	+	.	43HCW2.gff_2081370_height:126
chr20	union.pl_43HCW1.gff_43HCW2.gff	OverlappingPeaks	2187720	2188799	15	+	.	43HCW2.gff_2187450_height:12
chr20	union.pl_43HCW1.gff_43HCW2.gff	OverlappingPeaks	2449200	2452409	170	+	.	43HCW2.gff_2449110_height:174
chr20	union.pl_43HCW1.gff_43HCW2.gff	OverlappingPeaks	2488050	2490719	140	+	.	43HCW2.gff_2487960_height:144
chr20	union.pl_43HCW1.gff_43HCW2.gff	OverlappingPeaks	2504700	2506439	55	+	.	43HCW2.gff_2504700_height:53
chr20	union.pl_43HCW1.gff_43HCW2.gff	OverlappingPeaks	2631420	2635589	151	+	.	43HCW2.gff_2631210_height:148
chr20	union.pl_43HCW1.gff_43HCW2.gff	OverlappingPeaks	2643270	2645759	162	+	.	43HCW2.gff_2643240_height:160
chr20	union.pl_43HCW1.gff_43HCW2.gff	OverlappingPeaks	2645970	2646179	25	+	.	43HCW2.gff_2645880_height:32
chr20	union.pl_43HCW1.gff_43HCW2.gff	OverlappingPeaks	2673510	2675099	20	+	.	43HCW2.gff_2673510_height:23
chr20	union.pl_43HCW1.gff_43HCW2.gff	OverlappingPeaks	2732550	2734019	34	+	.	43HCW2.gff_2732490_height:37
chr20	union.pl_43HCW1.gff_43HCW2.gff	OverlappingPeaks	2802690	2803379	6	+	.	43HCW2.gff_2802660_height:7
chr20	union.pl_43HCW1.gff_43HCW2.gff	OverlappingPeaks	2820150	2822729	100	+	.	43HCW2.gff_2819850_height:108
chr20	union.pl_43HCW1.gff_43HCW2.gff	OverlappingPeaks	2853090	2855969	94	+	.	43HCW2.gff_2853090_height:92
chr20	union.pl_43HCW1.gff_43HCW2.gff	OverlappingPeaks	3025530	3028709	125	+	.	43HCW2.gff_3025470_height:121
chr20	union.pl_43HCW1.gff_43HCW2.gff	OverlappingPeaks	3138540	3142079	162	+	.	43HCW2.gff_3138420_height:156
chr20	union.pl_43HCW1.gff_43HCW2.gff	OverlappingPeaks	3153210	3155969	103	+	.	43HCW2.gff_3153030_height:95
chr20	union.pl_43HCW1.gff_43HCW2.gff	OverlappingPeaks	3183060	3185909	146	+	.	43HCW2.gff_3183030_height:147
chr20	union.pl_43HCW1.gff_43HCW2.gff	OverlappingPeaks	3188610	3191729	175	+	.	43HCW2.gff_3188520_height:174
chr20	union.pl_43HCW1.gff_43HCW2.gff	OverlappingPeaks	3218100	3221789	96	+	.	43HCW2.gff_3218040_height:93
chr20	union.pl_43HCW1.gff_43HCW2.gff	OverlappingPeaks	3386880	3389969	77	+	.	43HCW2.gff_3386820_height:81
chr20	union.pl_43HCW1.gff_43HCW2.gff	OverlappingPeaks	3450420	3453389	109	+	.	43HCW2.gff_3450420_height:113
chr20	union.pl_43HCW1.gff_43HCW2.gff	OverlappingPeaks	3724890	3725909	11	+	.	43HCW2.gff_3724890_height:11
chr20	union.pl_43HCW1.gff_43HCW2.gff	OverlappingPeaks	3746670	3750269	120	+	.	43HCW2.gff_3746670_height:116
chr20	union.pl_43HCW1.gff_43HCW2.gff	OverlappingPeaks	3761130	3762599	24	+	.	43HCW2.gff_3761130_height:26
chr20	union.pl_43HCW1.gff_43HCW2.gff	OverlappingPeaks	3766080	3768539	45	+	.	43HCW2.gff_3765930_height:48
chr20	union.pl_43HCW1.gff_43HCW2.gff	OverlappingPeaks	3775650	3779609	160	+	.	43HCW2.gff_3775560_height:172
chr20	union.pl_43HCW1.gff_43HCW2.gff	OverlappingPeaks	3787740	3788819	8	+	.	43HCW2.gff_3787500_height:9
chr20	union.pl_43HCW1.gff_43HCW2.gff	OverlappingPeaks	3791190	3792899	22	+	.	43HCW2.gff_3790980_height:26
chr20	union.pl_43HCW1.gff_43HCW2.gff	OverlappingPeaks	3800040	3802829	95	+	.	43HCW2.gff_3800040_height:97
chr20	union.pl_43HCW1.gff_43HCW2.gff	OverlappingPeaks	3826170	3829079	137	+	.	43HCW2.gff_3826080_height:138
chr20	union.pl_43HCW1.gff_43HCW2.gff	OverlappingPeaks	3868020	3872399	143	+	.	43HCW2.gff_3867960_height:143
chr20	union.pl_43HCW1.gff_43HCW2.gff	OverlappingPeaks	3994650	3996629	57	+	.	43HCW2.gff_3994650_height:59
chr20	union.pl_43HCW1.gff_43HCW2.gff	OverlappingPeaks	4065630	4066679	16	+	.	43HCW2.gff_4065630_height:15
chr20	union.pl_43HCW1.gff_43HCW2.gff	OverlappingPeaks	4116090	4116929	7	+	.	43HCW2.gff_4115730_height:10
chr20	union.pl_43HCW1.gff_43HCW2.gff	OverlappingPeaks	4128180	4128479	19	+	.	43HCW2.gff_4128120_height:28
chr20	union.pl_43HCW1.gff_43HCW2.gff	OverlappingPeaks	4128660	4131239	64	+	.	43HCW2.gff_4128660_height:69
chr20	union.pl_43HCW1.gff_43HCW2.gff	OverlappingPeaks	4152120	4153769	21	+	.	43HCW2.gff_4152120_height:24
chr20	union.pl_43HCW1.gff_43HCW2.gff	OverlappingPeaks	4572690	4573709	7	+	.	43HCW2.gff_4572690_height:7
chr20	union.pl_43HCW1.gff_43HCW2.gff	OverlappingPeaks	4666320	4668929	61	+	.	43HCW2.gff_4665990_height:61
chr20	union.pl_43HCW1.gff_43HCW2.gff	OverlappingPeaks	4740960	4742189	11	+	.	43HCW2.gff_4740960_height:11
chr20	union.pl_43HCW1.gff_43HCW2.gff	OverlappingPeaks	4803510	4805039	22	+	.	43HCW2.gff_4803510_height:22
chr20	union.pl_43HCW1.gff_43HCW2.gff	OverlappingPeaks	4980480	4983059	72	+	.	43HCW2.gff_4980360_height:66
chr20	union.pl_43HCW1.gff_43HCW2.gff	OverlappingPeaks	5092200	5095229	143	+	.	43HCW2.gff_5092200_height:140
chr20	union.pl_43HCW1.gff_43HCW2.gff	OverlappingPeaks	5098200	5101769	160	+	.	43HCW2.gff_5098170_height:162
chr20	union.pl_43HCW1.gff_43HCW2.gff	OverlappingPeaks	5105850	5107349	98	+	.	43HCW2.gff_5105790_height:68
chr20	union.pl_43HCW1.gff_43HCW2.gff	OverlappingPeaks	5107380	5109389	98	+	.	43HCW2.gff_5107380_height:101
chr20	union.pl_43HCW1.gff_43HCW2.gff	OverlappingPeaks	5377230	5378009	7	+	.	43HCW2.gff_5377110_height:8
chr20	union.pl_43HCW1.gff_43HCW2.gff	OverlappingPeaks	5589930	5592509	89	+	.	43HCW2.gff_5589870_height:99
chr20	union.pl_43HCW1.gff_43HCW2.gff	OverlappingPeaks	5730720	5732279	51	+	.	43HCW2.gff_5730720_height:55
chr20	union.pl_43HCW1.gff_43HCW2.gff	OverlappingPeaks	5929470	5932859	146	+	.	43HCW2.gff_5929470_height:144
chr20	union.pl_43HCW1.gff_43HCW2.gff	OverlappingPeaks	5985450	5988869	105	+	.	43HCW2.gff_5985450_height:110
chr20	union.pl_43HCW1.gff_43HCW2.gff	OverlappingPeaks	6101880	6104939	106	+	.	43HCW2.gff_6101880_height:109
chr20	union.pl_43HCW1.gff_43HCW2.gff	OverlappingPeaks	7998990	8001029	50	+	.	43HCW2.gff_7998990_height:48
chr20	union.pl_43HCW1.gff_43HCW2.gff	OverlappingPeaks	8095050	8096459	30	+	.	43HCW2.gff_8094900_height:27
chr20	union.pl_43HCW1.gff_43HCW2.gff	OverlappingPeaks	8112000	8113109	8	+	.	43HCW2.gff_8112000_height:8
chr20	union.pl_43HCW1.gff_43HCW2.gff	OverlappingPeaks	8581560	8582729	24	+	.	43HCW2.gff_8581560_height:23
chr20	union.pl_43HCW1.gff_43HCW2.gff	OverlappingPeaks	9032220	9033689	16	+	.	43HCW2.gff_9032160_height:15
chr20	union.pl_43HCW1.gff_43HCW2.gff	OverlappingPeaks	9047880	9050729	57	+	.	43HCW2.gff_9047760_height:66
chr20	union.pl_43HCW1.gff_43HCW2.gff	OverlappingPeaks	9981300	9981929	6	+	.	43HCW2.gff_9981150_height:8
chr20	union.pl_43HCW1.gff_43HCW2.gff	OverlappingPeaks	10014930	10017149	78	+	.	43HCW2.gff_10014930_height:77
chr20	union.pl_43HCW1.gff_43HCW2.gff	OverlappingPeaks	10152570	10153769	13	+	.	43HCW2.gff_10152540_height:13
chr20	union.pl_43HCW1.gff_43HCW2.gff	OverlappingPeaks	10199160	10200269	12	+	.	43HCW2.gff_10199160_height:10
chr20	union.pl_43HCW1.gff_43HCW2.gff	OverlappingPeaks	10413030	10417439	140	+	.	43HCW2.gff_10413030_height:137
chr20	union.pl_43HCW1.gff_43HCW2.gff	OverlappingPeaks	10488930	10489769	8	+	.	43HCW2.gff_10488930_height:7
chr20	union.pl_43HCW1.gff_43HCW2.gff	OverlappingPeaks	10520820	10521779	8	+	.	43HCW2.gff_10520820_height:8
chr20	union.pl_43HCW1.gff_43HCW2.gff	OverlappingPeaks	10578660	10579649	13	+	.	43HCW2.gff_10578660_height:11
chr20	union.pl_43HCW1.gff_43HCW2.gff	OverlappingPeaks	10651770	10656449	119	+	.	43HCW2.gff_10651770_height:123
chr20	union.pl_43HCW1.gff_43HCW2.gff	OverlappingPeaks	11435490	11436119	6	+	.	43HCW2.gff_11435370_height:8
chr20	union.pl_43HCW1.gff_43HCW2.gff	OverlappingPeaks	11870610	11873729	72	+	.	43HCW2.gff_11870610_height:75
chr20	union.pl_43HCW1.gff_43HCW2.gff	OverlappingPeaks	13201080	13203389	23	+	.	43HCW2.gff_13201080_height:24
chr20	union.pl_43HCW1.gff_43HCW2.gff	OverlappingPeaks	13617840	13620419	122	+	.	43HCW2.gff_13617810_height:119
chr20	union.pl_43HCW1.gff_43HCW2.gff	OverlappingPeaks	13620540	13620809	20	+	.	43HCW2.gff_13620540_height:18
chr20	union.pl_43HCW1.gff_43HCW2.gff	OverlappingPeaks	13763760	13767569	155	+	.	43HCW2.gff_13763760_height:158
chr20	union.pl_43HCW1.gff_43HCW2.gff	OverlappingPeaks	13975530	13977689	45	+	.	43HCW2.gff_13975110_height:44
chr20	union.pl_43HCW1.gff_43HCW2.gff	OverlappingPeaks	14317410	14318699	16	+	.	43HCW2.gff_14317410_height:20
chr20	union.pl_43HCW1.gff_43HCW2.gff	OverlappingPeaks	14447730	14448629	10	+	.	43HCW2.gff_14447730_height:8
chr20	union.pl_43HCW1.gff_43HCW2.gff	OverlappingPeaks	16510650	16511729	9	+	.	43HCW2.gff_16510560_height:9
chr20	union.pl_43HCW1.gff_43HCW2.gff	OverlappingPeaks	16552800	16556549	107	+	.	43HCW2.gff_16552800_height:113
chr20	union.pl_43HCW1.gff_43HCW2.gff	OverlappingPeaks	16709730	16712489	157	+	.	43HCW2.gff_16709700_height:156
chr20	union.pl_43HCW1.gff_43HCW2.gff	OverlappingPeaks	17511480	17512649	14	+	.	43HCW2.gff_17511450_height:15
chr20	union.pl_43HCW1.gff_43HCW2.gff	OverlappingPeaks	17537220	17540039	36	+	.	43HCW2.gff_17537220_height:40
chr20	union.pl_43HCW1.gff_43HCW2.gff	OverlappingPeaks	17548620	17552489	114	+	.	43HCW2.gff_17548620_height:118
chr20	union.pl_43HCW1.gff_43HCW2.gff	OverlappingPeaks	17660160	17663849	87	+	.	43HCW2.gff_17660160_height:82
chr20	union.pl_43HCW1.gff_43HCW2.gff	OverlappingPeaks	17822370	17824739	26	+	.	43HCW2.gff_17822310_height:27
chr20	union.pl_43HCW1.gff_43HCW2.gff	OverlappingPeaks	17829870	17831369	13	+	.	43HCW2.gff_17829720_height:14
chr20	union.pl_43HCW1.gff_43HCW2.gff	OverlappingPeaks	17946810	17951579	152	+	.	43HCW2.gff_17946720_height:158
chr20	union.pl_43HCW1.gff_43HCW2.gff	OverlappingPeaks	18036840	18040649	48	+	.	43HCW2.gff_18036840_height:44
chr20	union.pl_43HCW1.gff_43HCW2.gff	OverlappingPeaks	18117990	18120419	117	+	.	43HCW2.gff_18117660_height:116
chr20	union.pl_43HCW1.gff_43HCW2.gff	OverlappingPeaks	18232860	18234149	12	+	.	43HCW2.gff_18232860_height:10
chr20	union.pl_43HCW1.gff_43HCW2.gff	OverlappingPeaks	18267570	18270569	131	+	.	43HCW2.gff_18267540_height:127
chr20	union.pl_43HCW1.gff_43HCW2.gff	OverlappingPeaks	18446460	18449639	133	+	.	43HCW2.gff_18446430_height:133
chr20	union.pl_43HCW1.gff_43HCW2.gff	OverlappingPeaks	18476610	18478439	79	+	.	43HCW2.gff_18476550_height:82
chr20	union.pl_43HCW1.gff_43HCW2.gff	OverlappingPeaks	18487200	18490019	122	+	.	43HCW2.gff_18486960_height:124
chr20	union.pl_43HCW1.gff_43HCW2.gff	OverlappingPeaks	18546600	18549569	136	+	.	43HCW2.gff_18546600_height:138
chr20	union.pl_43HCW1.gff_43HCW2.gff	OverlappingPeaks	18567570	18570239	56	+	.	43HCW2.gff_18567570_height:55
chr20	union.pl_43HCW1.gff_43HCW2.gff	OverlappingPeaks	18774030	18775769	82	+	.	43HCW2.gff_18774030_height:81
chr20	union.pl_43HCW1.gff_43HCW2.gff	OverlappingPeaks	18775800	18776009	82	+	.	43HCW2.gff_18775800_height:23
chr20	union.pl_43HCW1.gff_43HCW2.gff	OverlappingPeaks	19737510	19739609	79	+	.	43HCW2.gff_19737420_height:81
chr20	union.pl_43HCW1.gff_43HCW2.gff	OverlappingPeaks	19973310	19975109	20	+	.	43HCW2.gff_19973250_height:20
chr20	union.pl_43HCW1.gff_43HCW2.gff	OverlappingPeaks	19996770	19999919	122	+	.	43HCW2.gff_19996680_height:116
chr20	union.pl_43HCW1.gff_43HCW2.gff	OverlappingPeaks	20031540	20034149	137	+	.	43HCW2.gff_20031480_height:138
chr20	union.pl_43HCW1.gff_43HCW2.gff	OverlappingPeaks	20691960	20694119	52	+	.	43HCW2.gff_20691900_height:52
chr20	union.pl_43HCW1.gff_43HCW2.gff	OverlappingPeaks	21105540	21108059	85	+	.	43HCW2.gff_21105540_height:86
chr20	union.pl_43HCW1.gff_43HCW2.gff	OverlappingPeaks	21282540	21285839	133	+	.	43HCW2.gff_21282420_height:137
chr20	union.pl_43HCW1.gff_43HCW2.gff	OverlappingPeaks	21485490	21487589	64	+	.	43HCW2.gff_21485430_height:62
chr20	union.pl_43HCW1.gff_43HCW2.gff	OverlappingPeaks	22356030	22356569	6	+	.	43HCW2.gff_22355640_height:7
chr20	union.pl_43HCW1.gff_43HCW2.gff	OverlappingPeaks	23030040	23032079	48	+	.	43HCW2.gff_23030040_height:48
chr20	union.pl_43HCW1.gff_43HCW2.gff	OverlappingPeaks	23128320	23129519	9	+	.	43HCW2.gff_23128230_height:10
chr20	union.pl_43HCW1.gff_43HCW2.gff	OverlappingPeaks	23329740	23333219	125	+	.	43HCW2.gff_23329620_height:122
chr20	union.pl_43HCW1.gff_43HCW2.gff	OverlappingPeaks	23337330	23339339	67	+	.	43HCW2.gff_23337240_height:68
chr20	union.pl_43HCW1.gff_43HCW2.gff	OverlappingPeaks	23341080	23344409	85	+	.	43HCW2.gff_23341020_height:89
chr20	union.pl_43HCW1.gff_43HCW2.gff	OverlappingPeaks	23400180	23402879	112	+	.	43HCW2.gff_23400120_height:113
chr20	union.pl_43HCW1.gff_43HCW2.gff	OverlappingPeaks	23603280	23604269	12	+	.	43HCW2.gff_23603100_height:13
chr20	union.pl_43HCW1.gff_43HCW2.gff	OverlappingPeaks	23616840	23619179	88	+	.	43HCW2.gff_23616840_height:92
chr20	union.pl_43HCW1.gff_43HCW2.gff	OverlappingPeaks	24910950	24911939	7	+	.	43HCW2.gff_24910800_height:9
chr20	union.pl_43HCW1.gff_43HCW2.gff	OverlappingPeaks	24971700	24974609	137	+	.	43HCW2.gff_24971610_height:137
chr20	union.pl_43HCW1.gff_43HCW2.gff	OverlappingPeaks	25175430	25178369	129	+	.	43HCW2.gff_25175430_height:133
chr20	union.pl_43HCW1.gff_43HCW2.gff	OverlappingPeaks	25218270	25219439	9	+	.	43HCW2.gff_25218270_height:9
chr20	union.pl_43HCW1.gff_43HCW2.gff	OverlappingPeaks	25227270	25230659	90	+	.	43HCW2.gff_25227240_height:94
chr20	union.pl_43HCW1.gff_43HCW2.gff	OverlappingPeaks	25289670	25291529	14	+	.	43HCW2.gff_25289490_height:12
chr20	union.pl_43HCW1.gff_43HCW2.gff	OverlappingPeaks	25369740	25372529	92	+	.	43HCW2.gff_25369560_height:90
chr20	union.pl_43HCW1.gff_43HCW2.gff	OverlappingPeaks	25387560	25390199	128	+	.	43HCW2.gff_25387290_height:144
chr20	union.pl_43HCW1.gff_43HCW2.gff	OverlappingPeaks	25564680	25566629	51	+	.	43HCW2.gff_25564650_height:50
chr20	union.pl_43HCW1.gff_43HCW2.gff	OverlappingPeaks	25602660	25606169	127	+	.	43HCW2.gff_25602660_height:116
chr20	union.pl_43HCW1.gff_43HCW2.gff	OverlappingPeaks	25675920	25678619	120	+	.	43HCW2.gff_25675860_height:122
chr20	union.pl_43HCW1.gff_43HCW2.gff	OverlappingPeaks	25834290	25835189	9	+	.	43HCW2.gff_25834290_height:8
chr20	union.pl_43HCW1.gff_43HCW2.gff	OverlappingPeaks	25843530	25844699	13	+	.	43HCW2.gff_25843380_height:14
chr20	union.pl_43HCW1.gff_43HCW2.gff	OverlappingPeaks	25846110	25847009	9	+	.	43HCW2.gff_25846110_height:7
chr20	union.pl_43HCW1.gff_43HCW2.gff	OverlappingPeaks	25989840	25991579	45	+	.	43HCW2.gff_25989810_height:49
chr20	union.pl_43HCW1.gff_43HCW2.gff	OverlappingPeaks	29518260	29519069	8	+	.	43HCW2.gff_29518260_height:6
chr20	union.pl_43HCW1.gff_43HCW2.gff	OverlappingPeaks	29610750	29613539	93	+	.	43HCW2.gff_29610660_height:97
chr20	union.pl_43HCW1.gff_43HCW2.gff	OverlappingPeaks	30101580	30104489	167	+	.	43HCW2.gff_30101460_height:169
chr20	union.pl_43HCW1.gff_43HCW2.gff	OverlappingPeaks	30133920	30136949	110	+	.	43HCW2.gff_30133740_height:111
chr20	union.pl_43HCW1.gff_43HCW2.gff	OverlappingPeaks	30159930	30162779	85	+	.	43HCW2.gff_30159930_height:81
chr20	union.pl_43HCW1.gff_43HCW2.gff	OverlappingPeaks	30180870	30184379	89	+	.	43HCW2.gff_30180870_height:91
chr20	union.pl_43HCW1.gff_43HCW2.gff	OverlappingPeaks	30191070	30196169	147	+	.	43HCW2.gff_30191070_height:157
chr20	union.pl_43HCW1.gff_43HCW2.gff	OverlappingPeaks	30300660	30301829	10	+	.	43HCW2.gff_30300420_height:12
chr20	union.pl_43HCW1.gff_43HCW2.gff	OverlappingPeaks	30307050	30312569	137	+	.	43HCW2.gff_30307050_height:149
chr20	union.pl_43HCW1.gff_43HCW2.gff	OverlappingPeaks	30318900	30319169	6	+	.	43HCW2.gff_30318900_height:6
chr20	union.pl_43HCW1.gff_43HCW2.gff	OverlappingPeaks	30325530	30329219	168	+	.	43HCW2.gff_30325530_height:173
chr20	union.pl_43HCW1.gff_43HCW2.gff	OverlappingPeaks	30448140	30450179	41	+	.	43HCW2.gff_30448080_height:40
chr20	union.pl_43HCW1.gff_43HCW2.gff	OverlappingPeaks	30466740	30468539	23	+	.	43HCW2.gff_30466620_height:20
chr20	union.pl_43HCW1.gff_43HCW2.gff	OverlappingPeaks	30537990	30540419	141	+	.	43HCW2.gff_30537930_height:142
chr20	union.pl_43HCW1.gff_43HCW2.gff	OverlappingPeaks	30605160	30607859	26	+	.	43HCW2.gff_30605130_height:27
chr20	union.pl_43HCW1.gff_43HCW2.gff	OverlappingPeaks	30696750	30699179	165	+	.	43HCW2.gff_30696750_height:167
chr20	union.pl_43HCW1.gff_43HCW2.gff	OverlappingPeaks	30793740	30797309	131	+	.	43HCW2.gff_30793590_height:135
chr20	union.pl_43HCW1.gff_43HCW2.gff	OverlappingPeaks	30864660	30866909	105	+	.	43HCW2.gff_30864600_height:108
chr20	union.pl_43HCW1.gff_43HCW2.gff	OverlappingPeaks	30944520	30948329	112	+	.	43HCW2.gff_30944520_height:117
chr20	union.pl_43HCW1.gff_43HCW2.gff	OverlappingPeaks	31069740	31073519	37	+	.	43HCW2.gff_31069740_height:38
chr20	union.pl_43HCW1.gff_43HCW2.gff	OverlappingPeaks	31123500	31125179	14	+	.	43HCW2.gff_31123500_height:17
chr20	union.pl_43HCW1.gff_43HCW2.gff	OverlappingPeaks	31171380	31173749	43	+	.	43HCW2.gff_31171380_height:38
chr20	union.pl_43HCW1.gff_43HCW2.gff	OverlappingPeaks	31330200	31332359	42	+	.	43HCW2.gff_31330140_height:40
chr20	union.pl_43HCW1.gff_43HCW2.gff	OverlappingPeaks	31349250	31353599	136	+	.	43HCW2.gff_31349130_height:137
chr20	union.pl_43HCW1.gff_43HCW2.gff	OverlappingPeaks	31407180	31409459	105	+	.	43HCW2.gff_31407000_height:104
chr20	union.pl_43HCW1.gff_43HCW2.gff	OverlappingPeaks	31987530	31990679	160	+	.	43HCW2.gff_31987530_height:152
chr20	union.pl_43HCW1.gff_43HCW2.gff	OverlappingPeaks	32030130	32032829	47	+	.	43HCW2.gff_32030100_height:46
chr20	union.pl_43HCW1.gff_43HCW2.gff	OverlappingPeaks	32076690	32079479	80	+	.	43HCW2.gff_32076570_height:80
chr20	union.pl_43HCW1.gff_43HCW2.gff	OverlappingPeaks	32250270	32252819	92	+	.	43HCW2.gff_32250270_height:96
chr20	union.pl_43HCW1.gff_43HCW2.gff	OverlappingPeaks	32260380	32263259	105	+	.	43HCW2.gff_32260350_height:107
chr20	union.pl_43HCW1.gff_43HCW2.gff	OverlappingPeaks	32272110	32274359	78	+	.	43HCW2.gff_32272020_height:77
chr20	union.pl_43HCW1.gff_43HCW2.gff	OverlappingPeaks	32306820	32308799	92	+	.	43HCW2.gff_32306700_height:91
chr20	union.pl_43HCW1.gff_43HCW2.gff	OverlappingPeaks	32318940	32322089	54	+	.	43HCW2.gff_32318940_height:58
chr20	union.pl_43HCW1.gff_43HCW2.gff	OverlappingPeaks	32398620	32398949	145	+	.	43HCW2.gff_32398560_height:50
chr20	union.pl_43HCW1.gff_43HCW2.gff	OverlappingPeaks	32398980	32401259	145	+	.	43HCW2.gff_32398980_height:153
chr20	union.pl_43HCW1.gff_43HCW2.gff	OverlappingPeaks	32579550	32583869	139	+	.	43HCW2.gff_32579490_height:143
chr20	union.pl_43HCW1.gff_43HCW2.gff	OverlappingPeaks	32697780	32701169	165	+	.	43HCW2.gff_32697780_height:171
chr20	union.pl_43HCW1.gff_43HCW2.gff	OverlappingPeaks	32717070	32717819	8	+	.	43HCW2.gff_32717040_height:7
chr20	union.pl_43HCW1.gff_43HCW2.gff	OverlappingPeaks	32803560	32804969	15	+	.	43HCW2.gff_32803560_height:14
chr20	union.pl_43HCW1.gff_43HCW2.gff	OverlappingPeaks	32889000	32891939	126	+	.	43HCW2.gff_32888940_height:130
chr20	union.pl_43HCW1.gff_43HCW2.gff	OverlappingPeaks	32950350	32952929	124	+	.	43HCW2.gff_32950290_height:128
chr20	union.pl_43HCW1.gff_43HCW2.gff	OverlappingPeaks	32978670	32978999	8	+	.	43HCW2.gff_32978670_height:7
chr20	union.pl_43HCW1.gff_43HCW2.gff	OverlappingPeaks	33103440	33105689	116	+	.	43HCW2.gff_33103380_height:116
chr20	union.pl_43HCW1.gff_43HCW2.gff	OverlappingPeaks	33113760	33114659	7	+	.	43HCW2.gff_33113580_height:9
chr20	union.pl_43HCW1.gff_43HCW2.gff	OverlappingPeaks	33263340	33266219	101	+	.	43HCW2.gff_33263160_height:100
chr20	union.pl_43HCW1.gff_43HCW2.gff	OverlappingPeaks	33291030	33291059	23	+	.	43HCW2.gff_33291030_height:56
chr20	union.pl_43HCW1.gff_43HCW2.gff	OverlappingPeaks	33291120	33293339	59	+	.	43HCW2.gff_33291030_height:56
chr20	union.pl_43HCW1.gff_43HCW2.gff	OverlappingPeaks	33296040	33298919	68	+	.	43HCW2.gff_33296040_height:64
chr20	union.pl_43HCW1.gff_43HCW2.gff	OverlappingPeaks	33411510	33414239	95	+	.	43HCW2.gff_33411510_height:97
chr20	union.pl_43HCW1.gff_43HCW2.gff	OverlappingPeaks	33459930	33461519	16	+	.	43HCW2.gff_33459900_height:16
chr20	union.pl_43HCW1.gff_43HCW2.gff	OverlappingPeaks	33463290	33465479	79	+	.	43HCW2.gff_33463290_height:81
chr20	union.pl_43HCW1.gff_43HCW2.gff	OverlappingPeaks	33465510	33465809	79	+	.	43HCW2.gff_33465510_height:30
chr20	union.pl_43HCW1.gff_43HCW2.gff	OverlappingPeaks	33542010	33544559	94	+	.	43HCW2.gff_33542010_height:99
chr20	union.pl_43HCW1.gff_43HCW2.gff	OverlappingPeaks	33678870	33681359	119	+	.	43HCW2.gff_33678750_height:119
chr20	union.pl_43HCW1.gff_43HCW2.gff	OverlappingPeaks	33733500	33736649	137	+	.	43HCW2.gff_33733470_height:132
chr20	union.pl_43HCW1.gff_43HCW2.gff	OverlappingPeaks	33759090	33761249	71	+	.	43HCW2.gff_33758850_height:82
chr20	union.pl_43HCW1.gff_43HCW2.gff	OverlappingPeaks	33864180	33866609	105	+	.	43HCW2.gff_33864180_height:100
chr20	union.pl_43HCW1.gff_43HCW2.gff	OverlappingPeaks	33870960	33873959	155	+	.	43HCW2.gff_33870960_height:157
chr20	union.pl_43HCW1.gff_43HCW2.gff	OverlappingPeaks	33998250	34000499	123	+	.	43HCW2.gff_33998070_height:123
chr20	union.pl_43HCW1.gff_43HCW2.gff	OverlappingPeaks	34041240	34044839	107	+	.	43HCW2.gff_34041240_height:106
chr20	union.pl_43HCW1.gff_43HCW2.gff	OverlappingPeaks	34129200	34130939	85	+	.	43HCW2.gff_34129170_height:84
chr20	union.pl_43HCW1.gff_43HCW2.gff	OverlappingPeaks	34131000	34131239	85	+	.	43HCW2.gff_34131000_height:26
chr20	union.pl_43HCW1.gff_43HCW2.gff	OverlappingPeaks	34194660	34195919	11	+	.	43HCW2.gff_34194660_height:11
chr20	union.pl_43HCW1.gff_43HCW2.gff	OverlappingPeaks	34203360	34204259	65	+	.	43HCW2.gff_34203360_height:20
chr20	union.pl_43HCW1.gff_43HCW2.gff	OverlappingPeaks	34204410	34208219	65	+	.	43HCW2.gff_34204410_height:69
chr20	union.pl_43HCW1.gff_43HCW2.gff	OverlappingPeaks	34250580	34253369	162	+	.	43HCW2.gff_34250580_height:164
chr20	union.pl_43HCW1.gff_43HCW2.gff	OverlappingPeaks	34253400	34253789	21	+	.	43HCW2.gff_34250580_height:164
chr20	union.pl_43HCW1.gff_43HCW2.gff	OverlappingPeaks	34285620	34289129	144	+	.	43HCW2.gff_34285560_height:142
chr20	union.pl_43HCW1.gff_43HCW2.gff	OverlappingPeaks	34327860	34331849	150	+	.	43HCW2.gff_34327860_height:162
chr20	union.pl_43HCW1.gff_43HCW2.gff	OverlappingPeaks	34359750	34361549	72	+	.	43HCW2.gff_34359750_height:78
chr20	union.pl_43HCW1.gff_43HCW2.gff	OverlappingPeaks	34471680	34472699	8	+	.	43HCW2.gff_34471680_height:9
chr20	union.pl_43HCW1.gff_43HCW2.gff	OverlappingPeaks	34540230	34543889	159	+	.	43HCW2.gff_34540230_height:159
chr20	union.pl_43HCW1.gff_43HCW2.gff	OverlappingPeaks	34637010	34639649	86	+	.	43HCW2.gff_34636950_height:83
chr20	union.pl_43HCW1.gff_43HCW2.gff	OverlappingPeaks	34652160	34653569	25	+	.	43HCW2.gff_34652130_height:23
chr20	union.pl_43HCW1.gff_43HCW2.gff	OverlappingPeaks	34673130	34675229	13	+	.	43HCW2.gff_34673130_height:12
chr20	union.pl_43HCW1.gff_43HCW2.gff	OverlappingPeaks	34679460	34682909	82	+	.	43HCW2.gff_34679460_height:77
chr20	union.pl_43HCW1.gff_43HCW2.gff	OverlappingPeaks	34741740	34743629	45	+	.	43HCW2.gff_34741620_height:41
chr20	union.pl_43HCW1.gff_43HCW2.gff	OverlappingPeaks	34823550	34825679	138	+	.	43HCW2.gff_34823400_height:141
chr20	union.pl_43HCW1.gff_43HCW2.gff	OverlappingPeaks	34825740	34826099	37	+	.	43HCW2.gff_34823400_height:141
chr20	union.pl_43HCW1.gff_43HCW2.gff	OverlappingPeaks	35089710	35091989	87	+	.	43HCW2.gff_35089710_height:87
chr20	union.pl_43HCW1.gff_43HCW2.gff	OverlappingPeaks	35093490	35094689	10	+	.	43HCW2.gff_35093490_height:11
chr20	union.pl_43HCW1.gff_43HCW2.gff	OverlappingPeaks	35100690	35101769	8	+	.	43HCW2.gff_35100690_height:9
chr20	union.pl_43HCW1.gff_43HCW2.gff	OverlappingPeaks	35169420	35171249	80	+	.	43HCW2.gff_35169420_height:72
chr20	union.pl_43HCW1.gff_43HCW2.gff	OverlappingPeaks	35201430	35204279	92	+	.	43HCW2.gff_35201400_height:90
chr20	union.pl_43HCW1.gff_43HCW2.gff	OverlappingPeaks	35232600	35236469	156	+	.	43HCW2.gff_35232600_height:164
chr20	union.pl_43HCW1.gff_43HCW2.gff	OverlappingPeaks	35373090	35375219	73	+	.	43HCW2.gff_35373090_height:78
chr20	union.pl_43HCW1.gff_43HCW2.gff	OverlappingPeaks	35400810	35403059	119	+	.	43HCW2.gff_35400540_height:125
chr20	union.pl_43HCW1.gff_43HCW2.gff	OverlappingPeaks	35463540	35465639	28	+	.	43HCW2.gff_35463540_height:28
chr20	union.pl_43HCW1.gff_43HCW2.gff	OverlappingPeaks	35489520	35493839	39	+	.	43HCW2.gff_35489520_height:42
chr20	union.pl_43HCW1.gff_43HCW2.gff	OverlappingPeaks	35578560	35581049	88	+	.	43HCW2.gff_35578470_height:91
chr20	union.pl_43HCW1.gff_43HCW2.gff	OverlappingPeaks	35722860	35725319	109	+	.	43HCW2.gff_35722620_height:119
chr20	union.pl_43HCW1.gff_43HCW2.gff	OverlappingPeaks	35805570	35809439	161	+	.	43HCW2.gff_35805510_height:160
chr20	union.pl_43HCW1.gff_43HCW2.gff	OverlappingPeaks	35809470	35809589	161	+	.	43HCW2.gff_35809470_height:16
chr20	union.pl_43HCW1.gff_43HCW2.gff	OverlappingPeaks	35916600	35920079	144	+	.	43HCW2.gff_35916600_height:144
chr20	union.pl_43HCW1.gff_43HCW2.gff	OverlappingPeaks	35923140	35923649	6	+	.	43HCW2.gff_35922840_height:7
chr20	union.pl_43HCW1.gff_43HCW2.gff	OverlappingPeaks	35973000	35976149	58	+	.	43HCW2.gff_35973000_height:65
chr20	union.pl_43HCW1.gff_43HCW2.gff	OverlappingPeaks	36154260	36158069	137	+	.	43HCW2.gff_36154260_height:145
chr20	union.pl_43HCW1.gff_43HCW2.gff	OverlappingPeaks	36321570	36324029	117	+	.	43HCW2.gff_36321420_height:122
chr20	union.pl_43HCW1.gff_43HCW2.gff	OverlappingPeaks	36660270	36663899	157	+	.	43HCW2.gff_36660270_height:161
chr20	union.pl_43HCW1.gff_43HCW2.gff	OverlappingPeaks	36792990	36794369	19	+	.	43HCW2.gff_36792840_height:16
chr20	union.pl_43HCW1.gff_43HCW2.gff	OverlappingPeaks	37061880	37064519	188	+	.	43HCW2.gff_37061760_height:180
chr20	union.pl_43HCW1.gff_43HCW2.gff	OverlappingPeaks	37074630	37076969	115	+	.	43HCW2.gff_37074480_height:109
chr20	union.pl_43HCW1.gff_43HCW2.gff	OverlappingPeaks	37100250	37103159	106	+	.	43HCW2.gff_37100190_height:112
chr20	union.pl_43HCW1.gff_43HCW2.gff	OverlappingPeaks	37229640	37231619	59	+	.	43HCW2.gff_37229640_height:50
chr20	union.pl_43HCW1.gff_43HCW2.gff	OverlappingPeaks	37274700	37275689	7	+	.	43HCW2.gff_37274700_height:8
chr20	union.pl_43HCW1.gff_43HCW2.gff	OverlappingPeaks	37359150	37360799	33	+	.	43HCW2.gff_37359150_height:28
chr20	union.pl_43HCW1.gff_43HCW2.gff	OverlappingPeaks	37376310	37378859	99	+	.	43HCW2.gff_37376310_height:107
chr20	union.pl_43HCW1.gff_43HCW2.gff	OverlappingPeaks	37407600	37409129	17	+	.	43HCW2.gff_37407600_height:17
chr20	union.pl_43HCW1.gff_43HCW2.gff	OverlappingPeaks	37554450	37554869	134	+	.	43HCW2.gff_37554450_height:45
chr20	union.pl_43HCW1.gff_43HCW2.gff	OverlappingPeaks	37554900	37557329	134	+	.	43HCW2.gff_37554900_height:132
chr20	union.pl_43HCW1.gff_43HCW2.gff	OverlappingPeaks	37589730	37592639	123	+	.	43HCW2.gff_37589730_height:118
chr20	union.pl_43HCW1.gff_43HCW2.gff	OverlappingPeaks	37678110	37679429	28	+	.	43HCW2.gff_37677840_height:31
chr20	union.pl_43HCW1.gff_43HCW2.gff	OverlappingPeaks	39317580	39318899	34	+	.	43HCW2.gff_39317460_height:30
chr20	union.pl_43HCW1.gff_43HCW2.gff	OverlappingPeaks	39318960	39319199	25	+	.	43HCW2.gff_39317460_height:30
chr20	union.pl_43HCW1.gff_43HCW2.gff	OverlappingPeaks	39631440	39634169	14	+	.	43HCW2.gff_39631440_height:16
chr20	union.pl_43HCW1.gff_43HCW2.gff	OverlappingPeaks	39656130	39659999	127	+	.	43HCW2.gff_39656130_height:118
chr20	union.pl_43HCW1.gff_43HCW2.gff	OverlappingPeaks	39765000	39767759	55	+	.	43HCW2.gff_39765000_height:49
chr20	union.pl_43HCW1.gff_43HCW2.gff	OverlappingPeaks	39944730	39947219	70	+	.	43HCW2.gff_39944730_height:70
chr20	union.pl_43HCW1.gff_43HCW2.gff	OverlappingPeaks	39968340	39970529	81	+	.	43HCW2.gff_39968340_height:78
chr20	union.pl_43HCW1.gff_43HCW2.gff	OverlappingPeaks	39970650	39970859	81	+	.	43HCW2.gff_39970650_height:25
chr20	union.pl_43HCW1.gff_43HCW2.gff	OverlappingPeaks	40245270	40247759	72	+	.	43HCW2.gff_40245240_height:72
chr20	union.pl_43HCW1.gff_43HCW2.gff	OverlappingPeaks	40321080	40323689	79	+	.	43HCW2.gff_40320990_height:84
chr20	union.pl_43HCW1.gff_43HCW2.gff	OverlappingPeaks	42084990	42088559	100	+	.	43HCW2.gff_42084990_height:109
chr20	union.pl_43HCW1.gff_43HCW2.gff	OverlappingPeaks	42135750	42137639	52	+	.	43HCW2.gff_42135720_height:56
chr20	union.pl_43HCW1.gff_43HCW2.gff	OverlappingPeaks	42141420	42144659	60	+	.	43HCW2.gff_42141420_height:61
chr20	union.pl_43HCW1.gff_43HCW2.gff	OverlappingPeaks	42218370	42220979	91	+	.	43HCW2.gff_42218310_height:95
chr20	union.pl_43HCW1.gff_43HCW2.gff	OverlappingPeaks	42284820	42287639	148	+	.	43HCW2.gff_42284790_height:141
chr20	union.pl_43HCW1.gff_43HCW2.gff	OverlappingPeaks	42295140	42297329	75	+	.	43HCW2.gff_42295140_height:67
chr20	union.pl_43HCW1.gff_43HCW2.gff	OverlappingPeaks	42542700	42544979	55	+	.	43HCW2.gff_42542490_height:59
chr20	union.pl_43HCW1.gff_43HCW2.gff	OverlappingPeaks	42815670	42816329	7	+	.	43HCW2.gff_42815670_height:6
chr20	union.pl_43HCW1.gff_43HCW2.gff	OverlappingPeaks	42832740	42833219	6	+	.	43HCW2.gff_42832710_height:6
chr20	union.pl_43HCW1.gff_43HCW2.gff	OverlappingPeaks	42837000	42841049	156	+	.	43HCW2.gff_42836970_height:155
chr20	union.pl_43HCW1.gff_43HCW2.gff	OverlappingPeaks	42938220	42940499	117	+	.	43HCW2.gff_42938160_height:112
chr20	union.pl_43HCW1.gff_43HCW2.gff	OverlappingPeaks	42983430	42985349	51	+	.	43HCW2.gff_42983430_height:48
chr20	union.pl_43HCW1.gff_43HCW2.gff	OverlappingPeaks	43035780	43036619	8	+	.	43HCW2.gff_43035780_height:8
chr20	union.pl_43HCW1.gff_43HCW2.gff	OverlappingPeaks	43103670	43106009	101	+	.	43HCW2.gff_43103670_height:103
chr20	union.pl_43HCW1.gff_43HCW2.gff	OverlappingPeaks	43149120	43151669	124	+	.	43HCW2.gff_43149090_height:125
chr20	union.pl_43HCW1.gff_43HCW2.gff	OverlappingPeaks	43159380	43161869	84	+	.	43HCW2.gff_43159380_height:83
chr20	union.pl_43HCW1.gff_43HCW2.gff	OverlappingPeaks	43279050	43281869	86	+	.	43HCW2.gff_43278900_height:86
chr20	union.pl_43HCW1.gff_43HCW2.gff	OverlappingPeaks	43357290	43358489	9	+	.	43HCW2.gff_43357200_height:11
chr20	union.pl_43HCW1.gff_43HCW2.gff	OverlappingPeaks	43366710	43367999	18	+	.	43HCW2.gff_43366710_height:18
chr20	union.pl_43HCW1.gff_43HCW2.gff	OverlappingPeaks	43513320	43516529	144	+	.	43HCW2.gff_43513200_height:143
chr20	union.pl_43HCW1.gff_43HCW2.gff	OverlappingPeaks	43538040	43541009	133	+	.	43HCW2.gff_43537890_height:148
chr20	union.pl_43HCW1.gff_43HCW2.gff	OverlappingPeaks	43587270	43589699	114	+	.	43HCW2.gff_43587270_height:117
chr20	union.pl_43HCW1.gff_43HCW2.gff	OverlappingPeaks	43594020	43596899	135	+	.	43HCW2.gff_43594020_height:132
chr20	union.pl_43HCW1.gff_43HCW2.gff	OverlappingPeaks	43857750	43858739	9	+	.	43HCW2.gff_43857570_height:10
chr20	union.pl_43HCW1.gff_43HCW2.gff	OverlappingPeaks	43921860	43922939	9	+	.	43HCW2.gff_43921860_height:8
chr20	union.pl_43HCW1.gff_43HCW2.gff	OverlappingPeaks	43965540	43967429	11	+	.	43HCW2.gff_43965540_height:11
chr20	union.pl_43HCW1.gff_43HCW2.gff	OverlappingPeaks	43970430	43977719	114	+	.	43HCW2.gff_43970190_height:117
chr20	union.pl_43HCW1.gff_43HCW2.gff	OverlappingPeaks	43990680	43993169	109	+	.	43HCW2.gff_43990680_height:113
chr20	union.pl_43HCW1.gff_43HCW2.gff	OverlappingPeaks	44033850	44036819	87	+	.	43HCW2.gff_44033730_height:87
chr20	union.pl_43HCW1.gff_43HCW2.gff	OverlappingPeaks	44043450	44046359	146	+	.	43HCW2.gff_44043450_height:148
chr20	union.pl_43HCW1.gff_43HCW2.gff	OverlappingPeaks	44064990	44066189	30	+	.	43HCW2.gff_44064750_height:25
chr20	union.pl_43HCW1.gff_43HCW2.gff	OverlappingPeaks	44419680	44422109	135	+	.	43HCW2.gff_44419650_height:141
chr20	union.pl_43HCW1.gff_43HCW2.gff	OverlappingPeaks	44422140	44422349	135	+	.	43HCW2.gff_44422140_height:23
chr20	union.pl_43HCW1.gff_43HCW2.gff	OverlappingPeaks	44440590	44443379	161	+	.	43HCW2.gff_44440530_height:166
chr20	union.pl_43HCW1.gff_43HCW2.gff	OverlappingPeaks	44461440	44463749	59	+	.	43HCW2.gff_44461380_height:50
chr20	union.pl_43HCW1.gff_43HCW2.gff	OverlappingPeaks	44484570	44487149	102	+	.	43HCW2.gff_44484570_height:105
chr20	union.pl_43HCW1.gff_43HCW2.gff	OverlappingPeaks	44509470	44511149	83	+	.	43HCW2.gff_44509470_height:85
chr20	union.pl_43HCW1.gff_43HCW2.gff	OverlappingPeaks	44519070	44519189	17	+	.	43HCW2.gff_44519070_height:106
chr20	union.pl_43HCW1.gff_43HCW2.gff	OverlappingPeaks	44519370	44521499	103	+	.	43HCW2.gff_44519070_height:106
chr20	union.pl_43HCW1.gff_43HCW2.gff	OverlappingPeaks	44561730	44565179	141	+	.	43HCW2.gff_44561730_height:144
chr20	union.pl_43HCW1.gff_43HCW2.gff	OverlappingPeaks	44598210	44602169	147	+	.	43HCW2.gff_44598090_height:144
chr20	union.pl_43HCW1.gff_43HCW2.gff	OverlappingPeaks	44642310	44643599	13	+	.	43HCW2.gff_44642310_height:13
chr20	union.pl_43HCW1.gff_43HCW2.gff	OverlappingPeaks	44650440	44652029	22	+	.	43HCW2.gff_44650440_height:23
chr20	union.pl_43HCW1.gff_43HCW2.gff	OverlappingPeaks	44716590	44719679	115	+	.	43HCW2.gff_44716530_height:119
chr20	union.pl_43HCW1.gff_43HCW2.gff	OverlappingPeaks	44746110	44748239	74	+	.	43HCW2.gff_44746110_height:69
chr20	union.pl_43HCW1.gff_43HCW2.gff	OverlappingPeaks	44935950	44937809	17	+	.	43HCW2.gff_44935950_height:14
chr20	union.pl_43HCW1.gff_43HCW2.gff	OverlappingPeaks	44940300	44941979	19	+	.	43HCW2.gff_44940270_height:16
chr20	union.pl_43HCW1.gff_43HCW2.gff	OverlappingPeaks	44991600	44993879	129	+	.	43HCW2.gff_44991600_height:123
chr20	union.pl_43HCW1.gff_43HCW2.gff	OverlappingPeaks	45033660	45036239	96	+	.	43HCW2.gff_45033660_height:98
chr20	union.pl_43HCW1.gff_43HCW2.gff	OverlappingPeaks	45036420	45036509	20	+	.	43HCW2.gff_45033660_height:98
chr20	union.pl_43HCW1.gff_43HCW2.gff	OverlappingPeaks	45039090	45039869	7	+	.	43HCW2.gff_45039030_height:7
chr20	union.pl_43HCW1.gff_43HCW2.gff	OverlappingPeaks	45190800	45191759	9	+	.	43HCW2.gff_45190680_height:9
chr20	union.pl_43HCW1.gff_43HCW2.gff	OverlappingPeaks	45316230	45319229	118	+	.	43HCW2.gff_45316230_height:116
chr20	union.pl_43HCW1.gff_43HCW2.gff	OverlappingPeaks	45945420	45948959	32	+	.	43HCW2.gff_45945180_height:36
chr20	union.pl_43HCW1.gff_43HCW2.gff	OverlappingPeaks	45983640	45987269	62	+	.	43HCW2.gff_45983580_height:66
chr20	union.pl_43HCW1.gff_43HCW2.gff	OverlappingPeaks	45987630	45988079	7	+	.	43HCW2.gff_45987630_height:19
chr20	union.pl_43HCW1.gff_43HCW2.gff	OverlappingPeaks	45988620	45989999	15	+	.	43HCW2.gff_45987630_height:19
chr20	union.pl_43HCW1.gff_43HCW2.gff	OverlappingPeaks	46061250	46061639	6	+	.	43HCW2.gff_46061250_height:6
chr20	union.pl_43HCW1.gff_43HCW2.gff	OverlappingPeaks	46081950	46082339	7	+	.	43HCW2.gff_46081950_height:6
chr20	union.pl_43HCW1.gff_43HCW2.gff	OverlappingPeaks	46129140	46132439	128	+	.	43HCW2.gff_46129110_height:122
chr20	union.pl_43HCW1.gff_43HCW2.gff	OverlappingPeaks	46204590	46206269	10	+	.	43HCW2.gff_46204590_height:12
chr20	union.pl_43HCW1.gff_43HCW2.gff	OverlappingPeaks	46412940	46414139	25	+	.	43HCW2.gff_46412940_height:17
chr20	union.pl_43HCW1.gff_43HCW2.gff	OverlappingPeaks	46414200	46415909	25	+	.	43HCW2.gff_46414200_height:26
chr20	union.pl_43HCW1.gff_43HCW2.gff	OverlappingPeaks	46600590	46601999	10	+	.	43HCW2.gff_46600530_height:12
chr20	union.pl_43HCW1.gff_43HCW2.gff	OverlappingPeaks	47443020	47445899	38	+	.	43HCW2.gff_47442990_height:37
chr20	union.pl_43HCW1.gff_43HCW2.gff	OverlappingPeaks	47537100	47540609	122	+	.	43HCW2.gff_47537010_height:124
chr20	union.pl_43HCW1.gff_43HCW2.gff	OverlappingPeaks	47661840	47665289	150	+	.	43HCW2.gff_47661840_height:152
chr20	union.pl_43HCW1.gff_43HCW2.gff	OverlappingPeaks	47802750	47805779	103	+	.	43HCW2.gff_47802690_height:104
chr20	union.pl_43HCW1.gff_43HCW2.gff	OverlappingPeaks	47835330	47837609	141	+	.	43HCW2.gff_47835330_height:129
chr20	union.pl_43HCW1.gff_43HCW2.gff	OverlappingPeaks	47892390	47898149	167	+	.	43HCW2.gff_47892330_height:169
chr20	union.pl_43HCW1.gff_43HCW2.gff	OverlappingPeaks	48099900	48101519	13	+	.	43HCW2.gff_48099870_height:15
chr20	union.pl_43HCW1.gff_43HCW2.gff	OverlappingPeaks	48227400	48228179	7	+	.	43HCW2.gff_48227340_height:8
chr20	union.pl_43HCW1.gff_43HCW2.gff	OverlappingPeaks	48291000	48293819	19	+	.	43HCW2.gff_48290850_height:23
chr20	union.pl_43HCW1.gff_43HCW2.gff	OverlappingPeaks	48328200	48331589	156	+	.	43HCW2.gff_48328050_height:161
chr20	union.pl_43HCW1.gff_43HCW2.gff	OverlappingPeaks	48428280	48431159	120	+	.	43HCW2.gff_48428190_height:118
chr20	union.pl_43HCW1.gff_43HCW2.gff	OverlappingPeaks	48530130	48533969	157	+	.	43HCW2.gff_48530100_height:153
chr20	union.pl_43HCW1.gff_43HCW2.gff	OverlappingPeaks	48551970	48555059	156	+	.	43HCW2.gff_48551970_height:156
chr20	union.pl_43HCW1.gff_43HCW2.gff	OverlappingPeaks	48598950	48600839	82	+	.	43HCW2.gff_48598890_height:77
chr20	union.pl_43HCW1.gff_43HCW2.gff	OverlappingPeaks	48687600	48688289	6	+	.	43HCW2.gff_48687600_height:7
chr20	union.pl_43HCW1.gff_43HCW2.gff	OverlappingPeaks	48727740	48731489	126	+	.	43HCW2.gff_48727620_height:131
chr20	union.pl_43HCW1.gff_43HCW2.gff	OverlappingPeaks	48731520	48733739	101	+	.	43HCW2.gff_48727620_height:131
chr20	union.pl_43HCW1.gff_43HCW2.gff	OverlappingPeaks	48767760	48771119	137	+	.	43HCW2.gff_48767400_height:146
chr20	union.pl_43HCW1.gff_43HCW2.gff	OverlappingPeaks	48781680	48782789	20	+	.	43HCW2.gff_48781680_height:16
chr20	union.pl_43HCW1.gff_43HCW2.gff	OverlappingPeaks	48782820	48783209	20	+	.	43HCW2.gff_48782820_height:14
chr20	union.pl_43HCW1.gff_43HCW2.gff	OverlappingPeaks	48788250	48790169	66	+	.	43HCW2.gff_48788130_height:71
chr20	union.pl_43HCW1.gff_43HCW2.gff	OverlappingPeaks	48806340	48810539	106	+	.	43HCW2.gff_48806220_height:110
chr20	union.pl_43HCW1.gff_43HCW2.gff	OverlappingPeaks	48883920	48884519	6	+	.	43HCW2.gff_48883920_height:7
chr20	union.pl_43HCW1.gff_43HCW2.gff	OverlappingPeaks	48902790	48903359	7	+	.	43HCW2.gff_48902790_height:6
chr20	union.pl_43HCW1.gff_43HCW2.gff	OverlappingPeaks	48908700	48909809	9	+	.	43HCW2.gff_48908700_height:9
chr20	union.pl_43HCW1.gff_43HCW2.gff	OverlappingPeaks	48924780	48926429	34	+	.	43HCW2.gff_48924720_height:35
chr20	union.pl_43HCW1.gff_43HCW2.gff	OverlappingPeaks	48936660	48938609	57	+	.	43HCW2.gff_48936540_height:61
chr20	union.pl_43HCW1.gff_43HCW2.gff	OverlappingPeaks	49080420	49081469	9	+	.	43HCW2.gff_49080360_height:10
chr20	union.pl_43HCW1.gff_43HCW2.gff	OverlappingPeaks	49099440	49101179	38	+	.	43HCW2.gff_49099440_height:41
chr20	union.pl_43HCW1.gff_43HCW2.gff	OverlappingPeaks	49126020	49128809	143	+	.	43HCW2.gff_49125870_height:143
chr20	union.pl_43HCW1.gff_43HCW2.gff	OverlappingPeaks	49156800	49158779	13	+	.	43HCW2.gff_49156650_height:15
chr20	union.pl_43HCW1.gff_43HCW2.gff	OverlappingPeaks	49251900	49253159	23	+	.	43HCW2.gff_49251900_height:21
chr20	union.pl_43HCW1.gff_43HCW2.gff	OverlappingPeaks	49341030	49341989	9	+	.	43HCW2.gff_49341030_height:8
chr20	union.pl_43HCW1.gff_43HCW2.gff	OverlappingPeaks	49345890	49347659	134	+	.	43HCW2.gff_49345890_height:73
chr20	union.pl_43HCW1.gff_43HCW2.gff	OverlappingPeaks	49347870	49350689	134	+	.	43HCW2.gff_49347870_height:145
chr20	union.pl_43HCW1.gff_43HCW2.gff	OverlappingPeaks	49378080	49379339	8	+	.	43HCW2.gff_49377630_height:10
chr20	union.pl_43HCW1.gff_43HCW2.gff	OverlappingPeaks	49410990	49411379	47	+	.	43HCW2.gff_49410990_height:75
chr20	union.pl_43HCW1.gff_43HCW2.gff	OverlappingPeaks	49411410	49412849	75	+	.	43HCW2.gff_49410990_height:75
chr20	union.pl_43HCW1.gff_43HCW2.gff	OverlappingPeaks	49545090	49548749	94	+	.	43HCW2.gff_49545060_height:110
chr20	union.pl_43HCW1.gff_43HCW2.gff	OverlappingPeaks	49573110	49576889	164	+	.	43HCW2.gff_49573110_height:167
chr20	union.pl_43HCW1.gff_43HCW2.gff	OverlappingPeaks	49603590	49604609	9	+	.	43HCW2.gff_49603590_height:9
chr20	union.pl_43HCW1.gff_43HCW2.gff	OverlappingPeaks	49637790	49640309	105	+	.	43HCW2.gff_49637700_height:104
chr20	union.pl_43HCW1.gff_43HCW2.gff	OverlappingPeaks	50072730	50074079	15	+	.	43HCW2.gff_50072730_height:14
chr20	union.pl_43HCW1.gff_43HCW2.gff	OverlappingPeaks	50103660	50105009	13	+	.	43HCW2.gff_50103660_height:15
chr20	union.pl_43HCW1.gff_43HCW2.gff	OverlappingPeaks	50149440	50150309	8	+	.	43HCW2.gff_50149290_height:8
chr20	union.pl_43HCW1.gff_43HCW2.gff	OverlappingPeaks	50158140	50159939	28	+	.	43HCW2.gff_50158140_height:23
chr20	union.pl_43HCW1.gff_43HCW2.gff	OverlappingPeaks	50178210	50180549	40	+	.	43HCW2.gff_50178120_height:40
chr20	union.pl_43HCW1.gff_43HCW2.gff	OverlappingPeaks	50247690	50248409	7	+	.	43HCW2.gff_50247540_height:8
chr20	union.pl_43HCW1.gff_43HCW2.gff	OverlappingPeaks	50358840	50360219	11	+	.	43HCW2.gff_50358840_height:14
chr20	union.pl_43HCW1.gff_43HCW2.gff	OverlappingPeaks	50366100	50367359	9	+	.	43HCW2.gff_50366040_height:9
chr20	union.pl_43HCW1.gff_43HCW2.gff	OverlappingPeaks	50368740	50369639	8	+	.	43HCW2.gff_50368740_height:8
chr20	union.pl_43HCW1.gff_43HCW2.gff	OverlappingPeaks	50382600	50385479	80	+	.	43HCW2.gff_50382570_height:84
chr20	union.pl_43HCW1.gff_43HCW2.gff	OverlappingPeaks	50416380	50418389	35	+	.	43HCW2.gff_50416350_height:36
chr20	union.pl_43HCW1.gff_43HCW2.gff	OverlappingPeaks	50806590	50809739	96	+	.	43HCW2.gff_50806590_height:98
chr20	union.pl_43HCW1.gff_43HCW2.gff	OverlappingPeaks	52119390	52120589	24	+	.	43HCW2.gff_52119390_height:22
chr20	union.pl_43HCW1.gff_43HCW2.gff	OverlappingPeaks	52120620	52120979	20	+	.	43HCW2.gff_52120620_height:17
chr20	union.pl_43HCW1.gff_43HCW2.gff	OverlappingPeaks	52208160	52211939	80	+	.	43HCW2.gff_52208100_height:73
chr20	union.pl_43HCW1.gff_43HCW2.gff	OverlappingPeaks	52227810	52228799	7	+	.	43HCW2.gff_52227780_height:9
chr20	union.pl_43HCW1.gff_43HCW2.gff	OverlappingPeaks	52239720	52240589	8	+	.	43HCW2.gff_52239570_height:10
chr20	union.pl_43HCW1.gff_43HCW2.gff	OverlappingPeaks	52369410	52370759	13	+	.	43HCW2.gff_52369380_height:13
chr20	union.pl_43HCW1.gff_43HCW2.gff	OverlappingPeaks	52444590	52446899	18	+	.	43HCW2.gff_52444590_height:23
chr20	union.pl_43HCW1.gff_43HCW2.gff	OverlappingPeaks	52482540	52483259	7	+	.	43HCW2.gff_52482450_height:7
chr20	union.pl_43HCW1.gff_43HCW2.gff	OverlappingPeaks	52531440	52532969	30	+	.	43HCW2.gff_52531440_height:26
chr20	union.pl_43HCW1.gff_43HCW2.gff	OverlappingPeaks	52755540	52756139	7	+	.	43HCW2.gff_52755540_height:6
chr20	union.pl_43HCW1.gff_43HCW2.gff	OverlappingPeaks	52784100	52787219	25	+	.	43HCW2.gff_52784100_height:29
chr20	union.pl_43HCW1.gff_43HCW2.gff	OverlappingPeaks	52788870	52792379	43	+	.	43HCW2.gff_52788720_height:44
chr20	union.pl_43HCW1.gff_43HCW2.gff	OverlappingPeaks	52823760	52826609	127	+	.	43HCW2.gff_52823760_height:133
chr20	union.pl_43HCW1.gff_43HCW2.gff	OverlappingPeaks	54933570	54935339	55	+	.	43HCW2.gff_54933510_height:56
chr20	union.pl_43HCW1.gff_43HCW2.gff	OverlappingPeaks	54965460	54969659	150	+	.	43HCW2.gff_54965340_height:157
chr20	union.pl_43HCW1.gff_43HCW2.gff	OverlappingPeaks	55042560	55042769	132	+	.	43HCW2.gff_55042470_height:22
chr20	union.pl_43HCW1.gff_43HCW2.gff	OverlappingPeaks	55042890	55045319	132	+	.	43HCW2.gff_55042890_height:129
chr20	union.pl_43HCW1.gff_43HCW2.gff	OverlappingPeaks	55203240	55205849	105	+	.	43HCW2.gff_55203240_height:108
chr20	union.pl_43HCW1.gff_43HCW2.gff	OverlappingPeaks	55362420	55363169	7	+	.	43HCW2.gff_55362030_height:10
chr20	union.pl_43HCW1.gff_43HCW2.gff	OverlappingPeaks	55562850	55563659	9	+	.	43HCW2.gff_55562490_height:9
chr20	union.pl_43HCW1.gff_43HCW2.gff	OverlappingPeaks	55787310	55788179	10	+	.	43HCW2.gff_55787310_height:7
chr20	union.pl_43HCW1.gff_43HCW2.gff	OverlappingPeaks	55840410	55842209	20	+	.	43HCW2.gff_55840380_height:22
chr20	union.pl_43HCW1.gff_43HCW2.gff	OverlappingPeaks	55925490	55925849	42	+	.	43HCW2.gff_55925490_height:136
chr20	union.pl_43HCW1.gff_43HCW2.gff	OverlappingPeaks	55925940	55928099	143	+	.	43HCW2.gff_55925490_height:136
chr20	union.pl_43HCW1.gff_43HCW2.gff	OverlappingPeaks	55964100	55965269	11	+	.	43HCW2.gff_55964100_height:9
chr20	union.pl_43HCW1.gff_43HCW2.gff	OverlappingPeaks	55965990	55966409	27	+	.	43HCW2.gff_55965990_height:61
chr20	union.pl_43HCW1.gff_43HCW2.gff	OverlappingPeaks	55966440	55968269	67	+	.	43HCW2.gff_55965990_height:61
chr20	union.pl_43HCW1.gff_43HCW2.gff	OverlappingPeaks	56069730	56070539	12	+	.	43HCW2.gff_56069610_height:14
chr20	union.pl_43HCW1.gff_43HCW2.gff	OverlappingPeaks	56284680	56285909	12	+	.	43HCW2.gff_56284620_height:13
chr20	union.pl_43HCW1.gff_43HCW2.gff	OverlappingPeaks	56754240	56755349	11	+	.	43HCW2.gff_56754240_height:10
chr20	union.pl_43HCW1.gff_43HCW2.gff	OverlappingPeaks	56883360	56886299	92	+	.	43HCW2.gff_56883360_height:90
chr20	union.pl_43HCW1.gff_43HCW2.gff	OverlappingPeaks	56963490	56966219	109	+	.	43HCW2.gff_56963490_height:117
chr20	union.pl_43HCW1.gff_43HCW2.gff	OverlappingPeaks	57225480	57228689	167	+	.	43HCW2.gff_57225330_height:173
chr20	union.pl_43HCW1.gff_43HCW2.gff	OverlappingPeaks	57267360	57267629	8	+	.	43HCW2.gff_57267300_height:9
chr20	union.pl_43HCW1.gff_43HCW2.gff	OverlappingPeaks	57267810	57269219	19	+	.	43HCW2.gff_57267810_height:15
chr20	union.pl_43HCW1.gff_43HCW2.gff	OverlappingPeaks	57462330	57469079	89	+	.	43HCW2.gff_57462330_height:85
chr20	union.pl_43HCW1.gff_43HCW2.gff	OverlappingPeaks	57492000	57493109	8	+	.	43HCW2.gff_57492000_height:10
chr20	union.pl_43HCW1.gff_43HCW2.gff	OverlappingPeaks	57555480	57558089	92	+	.	43HCW2.gff_57555330_height:85
chr20	union.pl_43HCW1.gff_43HCW2.gff	OverlappingPeaks	57580350	57582869	92	+	.	43HCW2.gff_57580320_height:88
chr20	union.pl_43HCW1.gff_43HCW2.gff	OverlappingPeaks	57605550	57608699	127	+	.	43HCW2.gff_57605550_height:123
chr20	union.pl_43HCW1.gff_43HCW2.gff	OverlappingPeaks	57616080	57617999	125	+	.	43HCW2.gff_57615960_height:121
chr20	union.pl_43HCW1.gff_43HCW2.gff	OverlappingPeaks	57618030	57618839	63	+	.	43HCW2.gff_57615960_height:121
chr20	union.pl_43HCW1.gff_43HCW2.gff	OverlappingPeaks	57638760	57639209	6	+	.	43HCW2.gff_57638760_height:6
chr20	union.pl_43HCW1.gff_43HCW2.gff	OverlappingPeaks	57669480	57670859	14	+	.	43HCW2.gff_57669480_height:18
chr20	union.pl_43HCW1.gff_43HCW2.gff	OverlappingPeaks	58514370	58517129	109	+	.	43HCW2.gff_58514370_height:110
chr20	union.pl_43HCW1.gff_43HCW2.gff	OverlappingPeaks	60500310	60501419	11	+	.	43HCW2.gff_60500310_height:9
chr20	union.pl_43HCW1.gff_43HCW2.gff	OverlappingPeaks	60638910	60642479	31	+	.	43HCW2.gff_60638730_height:37
chr20	union.pl_43HCW1.gff_43HCW2.gff	OverlappingPeaks	60695670	60697259	39	+	.	43HCW2.gff_60695670_height:67
chr20	union.pl_43HCW1.gff_43HCW2.gff	OverlappingPeaks	60697320	60699209	63	+	.	43HCW2.gff_60695670_height:67
chr20	union.pl_43HCW1.gff_43HCW2.gff	OverlappingPeaks	60716340	60720659	99	+	.	43HCW2.gff_60716220_height:102
chr20	union.pl_43HCW1.gff_43HCW2.gff	OverlappingPeaks	60756510	60759719	145	+	.	43HCW2.gff_60756480_height:147
chr20	union.pl_43HCW1.gff_43HCW2.gff	OverlappingPeaks	60813360	60815279	61	+	.	43HCW2.gff_60813000_height:63
chr20	union.pl_43HCW1.gff_43HCW2.gff	OverlappingPeaks	60876630	60880349	125	+	.	43HCW2.gff_60876630_height:125
chr20	union.pl_43HCW1.gff_43HCW2.gff	OverlappingPeaks	60924840	60926069	10	+	.	43HCW2.gff_60924780_height:13
chr20	union.pl_43HCW1.gff_43HCW2.gff	OverlappingPeaks	60935910	60937829	10	+	.	43HCW2.gff_60935910_height:11
chr20	union.pl_43HCW1.gff_43HCW2.gff	OverlappingPeaks	60940170	60944729	113	+	.	43HCW2.gff_60940140_height:112
chr20	union.pl_43HCW1.gff_43HCW2.gff	OverlappingPeaks	60960180	60964259	153	+	.	43HCW2.gff_60960180_height:154
chr20	union.pl_43HCW1.gff_43HCW2.gff	OverlappingPeaks	60980760	60983219	61	+	.	43HCW2.gff_60980610_height:61
chr20	union.pl_43HCW1.gff_43HCW2.gff	OverlappingPeaks	61272570	61276229	117	+	.	43HCW2.gff_61272570_height:117
chr20	union.pl_43HCW1.gff_43HCW2.gff	OverlappingPeaks	61334790	61336019	9	+	.	43HCW2.gff_61334790_height:10
chr20	union.pl_43HCW1.gff_43HCW2.gff	OverlappingPeaks	61338990	61344449	184	+	.	43HCW2.gff_61338960_height:194
chr20	union.pl_43HCW1.gff_43HCW2.gff	OverlappingPeaks	61365870	61371689	34	+	.	43HCW2.gff_61365870_height:39
chr20	union.pl_43HCW1.gff_43HCW2.gff	OverlappingPeaks	61371870	61372289	7	+	.	43HCW2.gff_61365870_height:39
chr20	union.pl_43HCW1.gff_43HCW2.gff	OverlappingPeaks	61406790	61409309	81	+	.	43HCW2.gff_61406640_height:88
chr20	union.pl_43HCW1.gff_43HCW2.gff	OverlappingPeaks	61424640	61425719	79	+	.	43HCW2.gff_61424640_height:52
chr20	union.pl_43HCW1.gff_43HCW2.gff	OverlappingPeaks	61425780	61429499	79	+	.	43HCW2.gff_61425780_height:85
chr20	union.pl_43HCW1.gff_43HCW2.gff	OverlappingPeaks	61435230	61438289	92	+	.	43HCW2.gff_61435200_height:86
chr20	union.pl_43HCW1.gff_43HCW2.gff	OverlappingPeaks	61447530	61449449	13	+	.	43HCW2.gff_61447500_height:11
chr20	union.pl_43HCW1.gff_43HCW2.gff	OverlappingPeaks	61463730	61465049	15	+	.	43HCW2.gff_61463670_height:16
chr20	union.pl_43HCW1.gff_43HCW2.gff	OverlappingPeaks	61491120	61493099	51	+	.	43HCW2.gff_61491060_height:46
chr20	union.pl_43HCW1.gff_43HCW2.gff	OverlappingPeaks	61493550	61493699	12	+	.	43HCW2.gff_61493370_height:15
chr20	union.pl_43HCW1.gff_43HCW2.gff	OverlappingPeaks	61505370	61506569	9	+	.	43HCW2.gff_61505370_height:11
chr20	union.pl_43HCW1.gff_43HCW2.gff	OverlappingPeaks	61506690	61507229	8	+	.	43HCW2.gff_61506630_height:10
chr20	union.pl_43HCW1.gff_43HCW2.gff	OverlappingPeaks	61555290	61559129	130	+	.	43HCW2.gff_61555290_height:128
chr20	union.pl_43HCW1.gff_43HCW2.gff	OverlappingPeaks	61567260	61571249	147	+	.	43HCW2.gff_61567260_height:145
chr20	union.pl_43HCW1.gff_43HCW2.gff	OverlappingPeaks	61583070	61585499	76	+	.	43HCW2.gff_61582800_height:72
chr20	union.pl_43HCW1.gff_43HCW2.gff	OverlappingPeaks	61603680	61604549	8	+	.	43HCW2.gff_61603530_height:7
chr20	union.pl_43HCW1.gff_43HCW2.gff	OverlappingPeaks	61732920	61734119	28	+	.	43HCW2.gff_61732650_height:28
chr20	union.pl_43HCW1.gff_43HCW2.gff	OverlappingPeaks	61734180	61734539	28	+	.	43HCW2.gff_61734180_height:19
chr20	union.pl_43HCW1.gff_43HCW2.gff	OverlappingPeaks	61845720	61848509	89	+	.	43HCW2.gff_61845720_height:84
chr20	union.pl_43HCW1.gff_43HCW2.gff	OverlappingPeaks	61848600	61848809	89	+	.	43HCW2.gff_61848600_height:17
chr20	union.pl_43HCW1.gff_43HCW2.gff	OverlappingPeaks	61863570	61864169	7	+	.	43HCW2.gff_61863570_height:6
chr20	union.pl_43HCW1.gff_43HCW2.gff	OverlappingPeaks	61902900	61906169	122	+	.	43HCW2.gff_61902630_height:118
chr20	union.pl_43HCW1.gff_43HCW2.gff	OverlappingPeaks	62040180	62041679	43	+	.	43HCW2.gff_62040120_height:42
chr20	union.pl_43HCW1.gff_43HCW2.gff	OverlappingPeaks	62102070	62104169	66	+	.	43HCW2.gff_62102040_height:58
chr20	union.pl_43HCW1.gff_43HCW2.gff	OverlappingPeaks	62128530	62131589	93	+	.	43HCW2.gff_62128530_height:89
chr20	union.pl_43HCW1.gff_43HCW2.gff	OverlappingPeaks	62150460	62153849	101	+	.	43HCW2.gff_62150460_height:97
chr20	union.pl_43HCW1.gff_43HCW2.gff	OverlappingPeaks	62167440	62170259	97	+	.	43HCW2.gff_62167440_height:95
chr20	union.pl_43HCW1.gff_43HCW2.gff	OverlappingPeaks	62172330	62175119	68	+	.	43HCW2.gff_62172330_height:72
chr20	union.pl_43HCW1.gff_43HCW2.gff	OverlappingPeaks	62176260	62177369	8	+	.	43HCW2.gff_62176110_height:11
chr20	union.pl_43HCW1.gff_43HCW2.gff	OverlappingPeaks	62184510	62186249	37	+	.	43HCW2.gff_62184510_height:27
chr20	union.pl_43HCW1.gff_43HCW2.gff	OverlappingPeaks	62204220	62206439	72	+	.	43HCW2.gff_62204220_height:74
chr20	union.pl_43HCW1.gff_43HCW2.gff	OverlappingPeaks	62256570	62260709	136	+	.	43HCW2.gff_62256570_height:140
chr20	union.pl_43HCW1.gff_43HCW2.gff	OverlappingPeaks	62273400	62274869	19	+	.	43HCW2.gff_62273400_height:17
chr20	union.pl_43HCW1.gff_43HCW2.gff	OverlappingPeaks	62282640	62286029	82	+	.	43HCW2.gff_62282610_height:80
chr20	union.pl_43HCW1.gff_43HCW2.gff	OverlappingPeaks	62288550	62291519	140	+	.	43HCW2.gff_62288550_height:139
chr20	union.pl_43HCW1.gff_43HCW2.gff	OverlappingPeaks	62313030	62314499	11	+	.	43HCW2.gff_62312940_height:14
chr20	union.pl_43HCW1.gff_43HCW2.gff	OverlappingPeaks	62327370	62331269	88	+	.	43HCW2.gff_62327370_height:79
chr20	union.pl_43HCW1.gff_43HCW2.gff	OverlappingPeaks	62337300	62341139	115	+	.	43HCW2.gff_62337240_height:112
chr20	union.pl_43HCW1.gff_43HCW2.gff	OverlappingPeaks	62367540	62369939	29	+	.	43HCW2.gff_62367450_height:26
chr20	union.pl_43HCW1.gff_43HCW2.gff	OverlappingPeaks	62370870	62373689	109	+	.	43HCW2.gff_62370840_height:107
chr20	union.pl_43HCW1.gff_43HCW2.gff	OverlappingPeaks	62461140	62464229	20	+	.	43HCW2.gff_62461080_height:16
chr20	union.pl_43HCW1.gff_43HCW2.gff	OverlappingPeaks	62477250	62478359	12	+	.	43HCW2.gff_62477160_height:10
chr20	union.pl_43HCW1.gff_43HCW2.gff	OverlappingPeaks	62494350	62498969	134	+	.	43HCW2.gff_62494350_height:139
chr20	union.pl_43HCW1.gff_43HCW2.gff	OverlappingPeaks	62525190	62528339	57	+	.	43HCW2.gff_62525100_height:61
chr20	union.pl_43HCW1.gff_43HCW2.gff	OverlappingPeaks	62585910	62589599	116	+	.	43HCW2.gff_62585910_height:123
chr20	union.pl_43HCW1.gff_43HCW2.gff	OverlappingPeaks	62599680	62601689	36	+	.	43HCW2.gff_62599650_height:36
chr20	union.pl_43HCW1.gff_43HCW2.gff	OverlappingPeaks	62604600	62605829	12	+	.	43HCW2.gff_62604600_height:11
chr20	union.pl_43HCW1.gff_43HCW2.gff	OverlappingPeaks	62609190	62614079	102	+	.	43HCW2.gff_62609190_height:105
chr20	union.pl_43HCW1.gff_43HCW2.gff	OverlappingPeaks	62669550	62671319	22	+	.	43HCW2.gff_62669550_height:23
chr20	union.pl_43HCW1.gff_43HCW2.gff	OverlappingPeaks	62680080	62681849	17	+	.	43HCW2.gff_62680080_height:14
chr20	union.pl_43HCW1.gff_43HCW2.gff	OverlappingPeaks	62693520	62696219	78	+	.	43HCW2.gff_62693520_height:78
chr20	union.pl_43HCW1.gff_43HCW2.gff	OverlappingPeaks	62709420	62712209	102	+	.	43HCW2.gff_62709390_height:97
chr20	union.pl_43HCW1.gff_43HCW2.gff	OverlappingPeaks	62732940	62734979	55	+	.	43HCW2.gff_62732760_height:52
chr20	union.pl_43HCW1.gff_43HCW2.gff	OverlappingPeaks	62886210	62888699	75	+	.	43HCW2.gff_62886030_height:72
chr22	union.pl_43HCW1.gff_43HCW2.gff	OverlappingPeaks	16191660	16192649	9	+	.	43HCW2.gff_16191600_height:9
chr22	union.pl_43HCW1.gff_43HCW2.gff	OverlappingPeaks	17517270	17520149	65	+	.	43HCW2.gff_17517180_height:66
chr22	union.pl_43HCW1.gff_43HCW2.gff	OverlappingPeaks	17564880	17567549	88	+	.	43HCW2.gff_17564820_height:79
chr22	union.pl_43HCW1.gff_43HCW2.gff	OverlappingPeaks	17638320	17641619	103	+	.	43HCW2.gff_17638260_height:107
chr22	union.pl_43HCW1.gff_43HCW2.gff	OverlappingPeaks	17651550	17653979	51	+	.	43HCW2.gff_17651550_height:50
chr22	union.pl_43HCW1.gff_43HCW2.gff	OverlappingPeaks	17848980	17851139	47	+	.	43HCW2.gff_17848920_height:45
chr22	union.pl_43HCW1.gff_43HCW2.gff	OverlappingPeaks	18109800	18112949	153	+	.	43HCW2.gff_18109770_height:157
chr22	union.pl_43HCW1.gff_43HCW2.gff	OverlappingPeaks	18115950	18116609	7	+	.	43HCW2.gff_18115830_height:7
chr22	union.pl_43HCW1.gff_43HCW2.gff	OverlappingPeaks	18120120	18123209	156	+	.	43HCW2.gff_18119850_height:167
chr22	union.pl_43HCW1.gff_43HCW2.gff	OverlappingPeaks	18189120	18189839	6	+	.	43HCW2.gff_18188910_height:7
chr22	union.pl_43HCW1.gff_43HCW2.gff	OverlappingPeaks	18255630	18258299	63	+	.	43HCW2.gff_18255630_height:65
chr22	union.pl_43HCW1.gff_43HCW2.gff	OverlappingPeaks	18482370	18485009	87	+	.	43HCW2.gff_18482280_height:88
chr22	union.pl_43HCW1.gff_43HCW2.gff	OverlappingPeaks	18505770	18507989	72	+	.	43HCW2.gff_18505620_height:74
chr22	union.pl_43HCW1.gff_43HCW2.gff	OverlappingPeaks	18514500	18515459	7	+	.	43HCW2.gff_18514440_height:7
chr22	union.pl_43HCW1.gff_43HCW2.gff	OverlappingPeaks	18559140	18562499	138	+	.	43HCW2.gff_18559050_height:139
chr22	union.pl_43HCW1.gff_43HCW2.gff	OverlappingPeaks	18631770	18633509	51	+	.	43HCW2.gff_18631650_height:63
chr22	union.pl_43HCW1.gff_43HCW2.gff	OverlappingPeaks	18633600	18633749	51	+	.	43HCW2.gff_18633600_height:26
chr22	union.pl_43HCW1.gff_43HCW2.gff	OverlappingPeaks	18892590	18894989	91	+	.	43HCW2.gff_18892590_height:89
chr22	union.pl_43HCW1.gff_43HCW2.gff	OverlappingPeaks	18922920	18924149	12	+	.	43HCW2.gff_18922770_height:15
chr22	union.pl_43HCW1.gff_43HCW2.gff	OverlappingPeaks	18957450	18959249	40	+	.	43HCW2.gff_18957450_height:42
chr22	union.pl_43HCW1.gff_43HCW2.gff	OverlappingPeaks	19107900	19110929	104	+	.	43HCW2.gff_19107900_height:108
chr22	union.pl_43HCW1.gff_43HCW2.gff	OverlappingPeaks	19130850	19132709	113	+	.	43HCW2.gff_19130610_height:122
chr22	union.pl_43HCW1.gff_43HCW2.gff	OverlappingPeaks	19157610	19161089	163	+	.	43HCW2.gff_19157580_height:153
chr22	union.pl_43HCW1.gff_43HCW2.gff	OverlappingPeaks	19164330	19167599	78	+	.	43HCW2.gff_19164240_height:72
chr22	union.pl_43HCW1.gff_43HCW2.gff	OverlappingPeaks	19277940	19280519	72	+	.	43HCW2.gff_19277850_height:67
chr22	union.pl_43HCW1.gff_43HCW2.gff	OverlappingPeaks	19417230	19421669	110	+	.	43HCW2.gff_19417200_height:110
chr22	union.pl_43HCW1.gff_43HCW2.gff	OverlappingPeaks	19433640	19436189	82	+	.	43HCW2.gff_19433640_height:80
chr22	union.pl_43HCW1.gff_43HCW2.gff	OverlappingPeaks	19464810	19469009	128	+	.	43HCW2.gff_19464780_height:134
chr22	union.pl_43HCW1.gff_43HCW2.gff	OverlappingPeaks	19628910	19629839	7	+	.	43HCW2.gff_19628760_height:8
chr22	union.pl_43HCW1.gff_43HCW2.gff	OverlappingPeaks	19678770	19680209	18	+	.	43HCW2.gff_19678770_height:17
chr22	union.pl_43HCW1.gff_43HCW2.gff	OverlappingPeaks	19701690	19703039	21	+	.	43HCW2.gff_19701660_height:20
chr22	union.pl_43HCW1.gff_43HCW2.gff	OverlappingPeaks	19710570	19711709	12	+	.	43HCW2.gff_19710570_height:9
chr22	union.pl_43HCW1.gff_43HCW2.gff	OverlappingPeaks	19743570	19745189	16	+	.	43HCW2.gff_19743540_height:13
chr22	union.pl_43HCW1.gff_43HCW2.gff	OverlappingPeaks	19752570	19755719	70	+	.	43HCW2.gff_19752450_height:68
chr22	union.pl_43HCW1.gff_43HCW2.gff	OverlappingPeaks	19840320	19844129	165	+	.	43HCW2.gff_19840200_height:160
chr22	union.pl_43HCW1.gff_43HCW2.gff	OverlappingPeaks	19844250	19844429	17	+	.	43HCW2.gff_19840200_height:160
chr22	union.pl_43HCW1.gff_43HCW2.gff	OverlappingPeaks	19927680	19931399	140	+	.	43HCW2.gff_19927650_height:140
chr22	union.pl_43HCW1.gff_43HCW2.gff	OverlappingPeaks	19949580	19951739	36	+	.	43HCW2.gff_19949580_height:36
chr22	union.pl_43HCW1.gff_43HCW2.gff	OverlappingPeaks	19973130	19974839	62	+	.	43HCW2.gff_19973100_height:63
chr22	union.pl_43HCW1.gff_43HCW2.gff	OverlappingPeaks	19975170	19975409	32	+	.	43HCW2.gff_19975170_height:22
chr22	union.pl_43HCW1.gff_43HCW2.gff	OverlappingPeaks	20002680	20005619	66	+	.	43HCW2.gff_20002620_height:62
chr22	union.pl_43HCW1.gff_43HCW2.gff	OverlappingPeaks	20007480	20010209	104	+	.	43HCW2.gff_20007480_height:97
chr22	union.pl_43HCW1.gff_43HCW2.gff	OverlappingPeaks	20066400	20069669	136	+	.	43HCW2.gff_20066280_height:133
chr22	union.pl_43HCW1.gff_43HCW2.gff	OverlappingPeaks	20102940	20107229	132	+	.	43HCW2.gff_20102910_height:130
chr22	union.pl_43HCW1.gff_43HCW2.gff	OverlappingPeaks	20118210	20121299	105	+	.	43HCW2.gff_20118210_height:99
chr22	union.pl_43HCW1.gff_43HCW2.gff	OverlappingPeaks	20190990	20192129	12	+	.	43HCW2.gff_20190870_height:12
chr22	union.pl_43HCW1.gff_43HCW2.gff	OverlappingPeaks	20192940	20195969	125	+	.	43HCW2.gff_20192820_height:130
chr22	union.pl_43HCW1.gff_43HCW2.gff	OverlappingPeaks	20197860	20200409	93	+	.	43HCW2.gff_20197860_height:92
chr22	union.pl_43HCW1.gff_43HCW2.gff	OverlappingPeaks	20254170	20256179	41	+	.	43HCW2.gff_20254140_height:42
chr22	union.pl_43HCW1.gff_43HCW2.gff	OverlappingPeaks	20286450	20288039	16	+	.	43HCW2.gff_20286270_height:16
chr22	union.pl_43HCW1.gff_43HCW2.gff	OverlappingPeaks	20306070	20309219	125	+	.	43HCW2.gff_20306070_height:116
chr22	union.pl_43HCW1.gff_43HCW2.gff	OverlappingPeaks	20747370	20749859	103	+	.	43HCW2.gff_20747220_height:102
chr22	union.pl_43HCW1.gff_43HCW2.gff	OverlappingPeaks	20772240	20773469	18	+	.	43HCW2.gff_20772240_height:21
chr22	union.pl_43HCW1.gff_43HCW2.gff	OverlappingPeaks	20783130	20784329	14	+	.	43HCW2.gff_20783130_height:18
chr22	union.pl_43HCW1.gff_43HCW2.gff	OverlappingPeaks	20784570	20785979	14	+	.	43HCW2.gff_20784570_height:12
chr22	union.pl_43HCW1.gff_43HCW2.gff	OverlappingPeaks	20848620	20851889	94	+	.	43HCW2.gff_20848440_height:93
chr22	union.pl_43HCW1.gff_43HCW2.gff	OverlappingPeaks	20860980	20864669	138	+	.	43HCW2.gff_20860920_height:136
chr22	union.pl_43HCW1.gff_43HCW2.gff	OverlappingPeaks	20884170	20886149	11	+	.	43HCW2.gff_20884110_height:12
chr22	union.pl_43HCW1.gff_43HCW2.gff	OverlappingPeaks	21055710	21058859	23	+	.	43HCW2.gff_21055620_height:27
chr22	union.pl_43HCW1.gff_43HCW2.gff	OverlappingPeaks	21211440	21214829	96	+	.	43HCW2.gff_21211440_height:103
chr22	union.pl_43HCW1.gff_43HCW2.gff	OverlappingPeaks	21270390	21274319	154	+	.	43HCW2.gff_21270390_height:150
chr22	union.pl_43HCW1.gff_43HCW2.gff	OverlappingPeaks	21310020	21313049	120	+	.	43HCW2.gff_21310020_height:119
chr22	union.pl_43HCW1.gff_43HCW2.gff	OverlappingPeaks	21335070	21338099	133	+	.	43HCW2.gff_21334920_height:129
chr22	union.pl_43HCW1.gff_43HCW2.gff	OverlappingPeaks	21354690	21358289	123	+	.	43HCW2.gff_21354420_height:125
chr22	union.pl_43HCW1.gff_43HCW2.gff	OverlappingPeaks	21368010	21369119	17	+	.	43HCW2.gff_21367650_height:18
chr22	union.pl_43HCW1.gff_43HCW2.gff	OverlappingPeaks	21456840	21457889	11	+	.	43HCW2.gff_21456780_height:13
chr22	union.pl_43HCW1.gff_43HCW2.gff	OverlappingPeaks	21771720	21772499	8	+	.	43HCW2.gff_21771660_height:11
chr22	union.pl_43HCW1.gff_43HCW2.gff	OverlappingPeaks	21921390	21924209	130	+	.	43HCW2.gff_21921390_height:136
chr22	union.pl_43HCW1.gff_43HCW2.gff	OverlappingPeaks	21981900	21984809	101	+	.	43HCW2.gff_21981900_height:92
chr22	union.pl_43HCW1.gff_43HCW2.gff	OverlappingPeaks	21995130	21998399	107	+	.	43HCW2.gff_21995100_height:101
chr22	union.pl_43HCW1.gff_43HCW2.gff	OverlappingPeaks	22005060	22008059	113	+	.	43HCW2.gff_22005060_height:119
chr22	union.pl_43HCW1.gff_43HCW2.gff	OverlappingPeaks	22011180	22013219	46	+	.	43HCW2.gff_22011180_height:43
chr22	union.pl_43HCW1.gff_43HCW2.gff	OverlappingPeaks	22019610	22021979	105	+	.	43HCW2.gff_22019610_height:108
chr22	union.pl_43HCW1.gff_43HCW2.gff	OverlappingPeaks	22088820	22090169	19	+	.	43HCW2.gff_22088820_height:19
chr22	union.pl_43HCW1.gff_43HCW2.gff	OverlappingPeaks	22219980	22223339	105	+	.	43HCW2.gff_22219980_height:103
chr22	union.pl_43HCW1.gff_43HCW2.gff	OverlappingPeaks	22292040	22293389	38	+	.	43HCW2.gff_22292040_height:32
chr22	union.pl_43HCW1.gff_43HCW2.gff	OverlappingPeaks	22305840	22307789	69	+	.	43HCW2.gff_22305690_height:70
chr22	union.pl_43HCW1.gff_43HCW2.gff	OverlappingPeaks	22335630	22337789	131	+	.	43HCW2.gff_22335600_height:126
chr22	union.pl_43HCW1.gff_43HCW2.gff	OverlappingPeaks	22651110	22653839	69	+	.	43HCW2.gff_22651110_height:72
chr22	union.pl_43HCW1.gff_43HCW2.gff	OverlappingPeaks	22861680	22863749	79	+	.	43HCW2.gff_22861620_height:81
chr22	union.pl_43HCW1.gff_43HCW2.gff	OverlappingPeaks	22873740	22875029	17	+	.	43HCW2.gff_22873620_height:20
chr22	union.pl_43HCW1.gff_43HCW2.gff	OverlappingPeaks	22900710	22902299	44	+	.	43HCW2.gff_22900710_height:45
chr22	union.pl_43HCW1.gff_43HCW2.gff	OverlappingPeaks	23411340	23413979	54	+	.	43HCW2.gff_23411190_height:54
chr22	union.pl_43HCW1.gff_43HCW2.gff	OverlappingPeaks	23483670	23484719	9	+	.	43HCW2.gff_23483400_height:10
chr22	union.pl_43HCW1.gff_43HCW2.gff	OverlappingPeaks	23486580	23488979	76	+	.	43HCW2.gff_23486490_height:81
chr22	union.pl_43HCW1.gff_43HCW2.gff	OverlappingPeaks	23521800	23525129	64	+	.	43HCW2.gff_23521770_height:58
chr22	union.pl_43HCW1.gff_43HCW2.gff	OverlappingPeaks	23743710	23744879	24	+	.	43HCW2.gff_23743710_height:24
chr22	union.pl_43HCW1.gff_43HCW2.gff	OverlappingPeaks	23745000	23745389	21	+	.	43HCW2.gff_23743710_height:24
chr22	union.pl_43HCW1.gff_43HCW2.gff	OverlappingPeaks	23863080	23864759	28	+	.	43HCW2.gff_23863050_height:26
chr22	union.pl_43HCW1.gff_43HCW2.gff	OverlappingPeaks	24058020	24059999	97	+	.	43HCW2.gff_24058020_height:96
chr22	union.pl_43HCW1.gff_43HCW2.gff	OverlappingPeaks	24091860	24094919	103	+	.	43HCW2.gff_24091860_height:102
chr22	union.pl_43HCW1.gff_43HCW2.gff	OverlappingPeaks	24108330	24111149	132	+	.	43HCW2.gff_24108330_height:132
chr22	union.pl_43HCW1.gff_43HCW2.gff	OverlappingPeaks	24114510	24116219	30	+	.	43HCW2.gff_24114510_height:33
chr22	union.pl_43HCW1.gff_43HCW2.gff	OverlappingPeaks	24128370	24130679	98	+	.	43HCW2.gff_24128250_height:102
chr22	union.pl_43HCW1.gff_43HCW2.gff	OverlappingPeaks	24199140	24201479	86	+	.	43HCW2.gff_24198990_height:88
chr22	union.pl_43HCW1.gff_43HCW2.gff	OverlappingPeaks	24235290	24238859	137	+	.	43HCW2.gff_24235260_height:132
chr22	union.pl_43HCW1.gff_43HCW2.gff	OverlappingPeaks	24254940	24257039	77	+	.	43HCW2.gff_24254940_height:79
chr22	union.pl_43HCW1.gff_43HCW2.gff	OverlappingPeaks	24406950	24409559	126	+	.	43HCW2.gff_24406860_height:127
chr22	union.pl_43HCW1.gff_43HCW2.gff	OverlappingPeaks	24551040	24553529	46	+	.	43HCW2.gff_24550920_height:40
chr22	union.pl_43HCW1.gff_43HCW2.gff	OverlappingPeaks	24597180	24599129	13	+	.	43HCW2.gff_24597090_height:11
chr22	union.pl_43HCW1.gff_43HCW2.gff	OverlappingPeaks	24665970	24668699	131	+	.	43HCW2.gff_24665970_height:136
chr22	union.pl_43HCW1.gff_43HCW2.gff	OverlappingPeaks	24680130	24681449	9	+	.	43HCW2.gff_24679290_height:12
chr22	union.pl_43HCW1.gff_43HCW2.gff	OverlappingPeaks	24819540	24820769	11	+	.	43HCW2.gff_24819510_height:11
chr22	union.pl_43HCW1.gff_43HCW2.gff	OverlappingPeaks	24949380	24953939	162	+	.	43HCW2.gff_24949380_height:166
chr22	union.pl_43HCW1.gff_43HCW2.gff	OverlappingPeaks	24987900	24990029	52	+	.	43HCW2.gff_24987900_height:50
chr22	union.pl_43HCW1.gff_43HCW2.gff	OverlappingPeaks	24999030	25000259	12	+	.	43HCW2.gff_24999030_height:13
chr22	union.pl_43HCW1.gff_43HCW2.gff	OverlappingPeaks	25003230	25004519	15	+	.	43HCW2.gff_25003200_height:13
chr22	union.pl_43HCW1.gff_43HCW2.gff	OverlappingPeaks	25201350	25203389	56	+	.	43HCW2.gff_25201350_height:46
chr22	union.pl_43HCW1.gff_43HCW2.gff	OverlappingPeaks	25290480	25291079	7	+	.	43HCW2.gff_25290480_height:8
chr22	union.pl_43HCW1.gff_43HCW2.gff	OverlappingPeaks	25347840	25350749	109	+	.	43HCW2.gff_25347840_height:106
chr22	union.pl_43HCW1.gff_43HCW2.gff	OverlappingPeaks	25387470	25388669	10	+	.	43HCW2.gff_25387470_height:10
chr22	union.pl_43HCW1.gff_43HCW2.gff	OverlappingPeaks	25506450	25508159	34	+	.	43HCW2.gff_25506420_height:33
chr22	union.pl_43HCW1.gff_43HCW2.gff	OverlappingPeaks	25799130	25802369	64	+	.	43HCW2.gff_25799130_height:70
chr22	union.pl_43HCW1.gff_43HCW2.gff	OverlappingPeaks	25843380	25845899	132	+	.	43HCW2.gff_25843260_height:137
chr22	union.pl_43HCW1.gff_43HCW2.gff	OverlappingPeaks	25959450	25962269	74	+	.	43HCW2.gff_25959450_height:72
chr22	union.pl_43HCW1.gff_43HCW2.gff	OverlappingPeaks	26756070	26757089	12	+	.	43HCW2.gff_26755950_height:16
chr22	union.pl_43HCW1.gff_43HCW2.gff	OverlappingPeaks	26824080	26826719	46	+	.	43HCW2.gff_26824080_height:47
chr22	union.pl_43HCW1.gff_43HCW2.gff	OverlappingPeaks	26878260	26881529	144	+	.	43HCW2.gff_26878170_height:142
chr22	union.pl_43HCW1.gff_43HCW2.gff	OverlappingPeaks	26906940	26910149	174	+	.	43HCW2.gff_26906940_height:173
chr22	union.pl_43HCW1.gff_43HCW2.gff	OverlappingPeaks	26984610	26987009	66	+	.	43HCW2.gff_26984580_height:67
chr22	union.pl_43HCW1.gff_43HCW2.gff	OverlappingPeaks	27040680	27041759	11	+	.	43HCW2.gff_27040680_height:11
chr22	union.pl_43HCW1.gff_43HCW2.gff	OverlappingPeaks	27054240	27055469	16	+	.	43HCW2.gff_27054180_height:10
chr22	union.pl_43HCW1.gff_43HCW2.gff	OverlappingPeaks	27068010	27070739	135	+	.	43HCW2.gff_27067830_height:138
chr22	union.pl_43HCW1.gff_43HCW2.gff	OverlappingPeaks	28114080	28114649	6	+	.	43HCW2.gff_28113630_height:7
chr22	union.pl_43HCW1.gff_43HCW2.gff	OverlappingPeaks	28196370	28198709	50	+	.	43HCW2.gff_28196370_height:48
chr22	union.pl_43HCW1.gff_43HCW2.gff	OverlappingPeaks	28313310	28313519	121	+	.	43HCW2.gff_28313250_height:17
chr22	union.pl_43HCW1.gff_43HCW2.gff	OverlappingPeaks	28313550	28317059	121	+	.	43HCW2.gff_28313550_height:130
chr22	union.pl_43HCW1.gff_43HCW2.gff	OverlappingPeaks	29136360	29139899	123	+	.	43HCW2.gff_29136210_height:126
chr22	union.pl_43HCW1.gff_43HCW2.gff	OverlappingPeaks	29168100	29170499	90	+	.	43HCW2.gff_29168100_height:95
chr22	union.pl_43HCW1.gff_43HCW2.gff	OverlappingPeaks	29194380	29197979	148	+	.	43HCW2.gff_29194380_height:149
chr22	union.pl_43HCW1.gff_43HCW2.gff	OverlappingPeaks	29278200	29279339	34	+	.	43HCW2.gff_29278140_height:63
chr22	union.pl_43HCW1.gff_43HCW2.gff	OverlappingPeaks	29279400	29281499	60	+	.	43HCW2.gff_29278140_height:63
chr22	union.pl_43HCW1.gff_43HCW2.gff	OverlappingPeaks	29372550	29374589	16	+	.	43HCW2.gff_29372280_height:15
chr22	union.pl_43HCW1.gff_43HCW2.gff	OverlappingPeaks	29400450	29401079	7	+	.	43HCW2.gff_29400240_height:8
chr22	union.pl_43HCW1.gff_43HCW2.gff	OverlappingPeaks	29425680	29428979	38	+	.	43HCW2.gff_29425590_height:39
chr22	union.pl_43HCW1.gff_43HCW2.gff	OverlappingPeaks	29467200	29470859	87	+	.	43HCW2.gff_29467200_height:95
chr22	union.pl_43HCW1.gff_43HCW2.gff	OverlappingPeaks	29600640	29600819	17	+	.	43HCW2.gff_29600640_height:79
chr22	union.pl_43HCW1.gff_43HCW2.gff	OverlappingPeaks	29601000	29603399	72	+	.	43HCW2.gff_29600640_height:79
chr22	union.pl_43HCW1.gff_43HCW2.gff	OverlappingPeaks	29661900	29666579	159	+	.	43HCW2.gff_29661900_height:161
chr22	union.pl_43HCW1.gff_43HCW2.gff	OverlappingPeaks	29701560	29704559	91	+	.	43HCW2.gff_29701560_height:91
chr22	union.pl_43HCW1.gff_43HCW2.gff	OverlappingPeaks	29783010	29785139	107	+	.	43HCW2.gff_29783010_height:109
chr22	union.pl_43HCW1.gff_43HCW2.gff	OverlappingPeaks	29865600	29867129	35	+	.	43HCW2.gff_29865510_height:36
chr22	union.pl_43HCW1.gff_43HCW2.gff	OverlappingPeaks	29948580	29950919	99	+	.	43HCW2.gff_29948280_height:102
chr22	union.pl_43HCW1.gff_43HCW2.gff	OverlappingPeaks	29975580	29978159	115	+	.	43HCW2.gff_29975580_height:116
chr22	union.pl_43HCW1.gff_43HCW2.gff	OverlappingPeaks	29998710	30001529	123	+	.	43HCW2.gff_29998590_height:124
chr22	union.pl_43HCW1.gff_43HCW2.gff	OverlappingPeaks	30161610	30161729	19	+	.	43HCW2.gff_30161610_height:148
chr22	union.pl_43HCW1.gff_43HCW2.gff	OverlappingPeaks	30161790	30165119	148	+	.	43HCW2.gff_30161610_height:148
chr22	union.pl_43HCW1.gff_43HCW2.gff	OverlappingPeaks	30232860	30235199	107	+	.	43HCW2.gff_30232860_height:100
chr22	union.pl_43HCW1.gff_43HCW2.gff	OverlappingPeaks	30278580	30280739	107	+	.	43HCW2.gff_30278520_height:102
chr22	union.pl_43HCW1.gff_43HCW2.gff	OverlappingPeaks	30304020	30304289	6	+	.	43HCW2.gff_30304020_height:6
chr22	union.pl_43HCW1.gff_43HCW2.gff	OverlappingPeaks	30591960	30593219	9	+	.	43HCW2.gff_30591900_height:10
chr22	union.pl_43HCW1.gff_43HCW2.gff	OverlappingPeaks	30601200	30602279	9	+	.	43HCW2.gff_30601170_height:11
chr22	union.pl_43HCW1.gff_43HCW2.gff	OverlappingPeaks	30641550	30643439	15	+	.	43HCW2.gff_30641460_height:12
chr22	union.pl_43HCW1.gff_43HCW2.gff	OverlappingPeaks	30648150	30654899	148	+	.	43HCW2.gff_30647910_height:157
chr22	union.pl_43HCW1.gff_43HCW2.gff	OverlappingPeaks	30683970	30686249	71	+	.	43HCW2.gff_30683790_height:65
chr22	union.pl_43HCW1.gff_43HCW2.gff	OverlappingPeaks	30721140	30722999	73	+	.	43HCW2.gff_30721140_height:75
chr22	union.pl_43HCW1.gff_43HCW2.gff	OverlappingPeaks	30723060	30724169	64	+	.	43HCW2.gff_30723060_height:65
chr22	union.pl_43HCW1.gff_43HCW2.gff	OverlappingPeaks	30751020	30754109	150	+	.	43HCW2.gff_30751020_height:147
chr22	union.pl_43HCW1.gff_43HCW2.gff	OverlappingPeaks	30781860	30784049	55	+	.	43HCW2.gff_30781860_height:57
chr22	union.pl_43HCW1.gff_43HCW2.gff	OverlappingPeaks	30792270	30794789	108	+	.	43HCW2.gff_30792090_height:117
chr22	union.pl_43HCW1.gff_43HCW2.gff	OverlappingPeaks	30818010	30823559	127	+	.	43HCW2.gff_30817950_height:123
chr22	union.pl_43HCW1.gff_43HCW2.gff	OverlappingPeaks	30830040	30833309	148	+	.	43HCW2.gff_30830040_height:163
chr22	union.pl_43HCW1.gff_43HCW2.gff	OverlappingPeaks	30900510	30902099	70	+	.	43HCW2.gff_30900450_height:65
chr22	union.pl_43HCW1.gff_43HCW2.gff	OverlappingPeaks	30902280	30902399	27	+	.	43HCW2.gff_30900450_height:65
chr22	union.pl_43HCW1.gff_43HCW2.gff	OverlappingPeaks	30985890	30988799	161	+	.	43HCW2.gff_30985890_height:164
chr22	union.pl_43HCW1.gff_43HCW2.gff	OverlappingPeaks	31001250	31003589	29	+	.	43HCW2.gff_31001190_height:33
chr22	union.pl_43HCW1.gff_43HCW2.gff	OverlappingPeaks	31031190	31032899	37	+	.	43HCW2.gff_31031190_height:28
chr22	union.pl_43HCW1.gff_43HCW2.gff	OverlappingPeaks	31062540	31065269	107	+	.	43HCW2.gff_31062450_height:110
chr22	union.pl_43HCW1.gff_43HCW2.gff	OverlappingPeaks	31089390	31092119	71	+	.	43HCW2.gff_31089390_height:64
chr22	union.pl_43HCW1.gff_43HCW2.gff	OverlappingPeaks	31199010	31199699	9	+	.	43HCW2.gff_31199010_height:7
chr22	union.pl_43HCW1.gff_43HCW2.gff	OverlappingPeaks	31202220	31202969	9	+	.	43HCW2.gff_31202220_height:6
chr22	union.pl_43HCW1.gff_43HCW2.gff	OverlappingPeaks	31363800	31367159	111	+	.	43HCW2.gff_31363800_height:112
chr22	union.pl_43HCW1.gff_43HCW2.gff	OverlappingPeaks	31459200	31461599	105	+	.	43HCW2.gff_31459200_height:104
chr22	union.pl_43HCW1.gff_43HCW2.gff	OverlappingPeaks	31476330	31482239	118	+	.	43HCW2.gff_31476270_height:124
chr22	union.pl_43HCW1.gff_43HCW2.gff	OverlappingPeaks	31501980	31504439	89	+	.	43HCW2.gff_31501980_height:82
chr22	union.pl_43HCW1.gff_43HCW2.gff	OverlappingPeaks	31518390	31520159	67	+	.	43HCW2.gff_31518390_height:72
chr22	union.pl_43HCW1.gff_43HCW2.gff	OverlappingPeaks	31554930	31557629	115	+	.	43HCW2.gff_31554870_height:119
chr22	union.pl_43HCW1.gff_43HCW2.gff	OverlappingPeaks	31607520	31609679	124	+	.	43HCW2.gff_31607340_height:136
chr22	union.pl_43HCW1.gff_43HCW2.gff	OverlappingPeaks	31609770	31610069	23	+	.	43HCW2.gff_31607340_height:136
chr22	union.pl_43HCW1.gff_43HCW2.gff	OverlappingPeaks	31638900	31640549	23	+	.	43HCW2.gff_31638870_height:23
chr22	union.pl_43HCW1.gff_43HCW2.gff	OverlappingPeaks	31686390	31687409	8	+	.	43HCW2.gff_31686330_height:9
chr22	union.pl_43HCW1.gff_43HCW2.gff	OverlappingPeaks	31739520	31740419	8	+	.	43HCW2.gff_31739460_height:90
chr22	union.pl_43HCW1.gff_43HCW2.gff	OverlappingPeaks	31740780	31744259	88	+	.	43HCW2.gff_31739460_height:90
chr22	union.pl_43HCW1.gff_43HCW2.gff	OverlappingPeaks	31794420	31797389	158	+	.	43HCW2.gff_31794420_height:158
chr22	union.pl_43HCW1.gff_43HCW2.gff	OverlappingPeaks	31884090	31887689	117	+	.	43HCW2.gff_31884030_height:123
chr22	union.pl_43HCW1.gff_43HCW2.gff	OverlappingPeaks	31891260	31894019	125	+	.	43HCW2.gff_31891080_height:126
chr22	union.pl_43HCW1.gff_43HCW2.gff	OverlappingPeaks	32025270	32027759	93	+	.	43HCW2.gff_32025240_height:85
chr22	union.pl_43HCW1.gff_43HCW2.gff	OverlappingPeaks	32056110	32059409	152	+	.	43HCW2.gff_32056080_height:154
chr22	union.pl_43HCW1.gff_43HCW2.gff	OverlappingPeaks	32072640	32073329	9	+	.	43HCW2.gff_32072490_height:9
chr22	union.pl_43HCW1.gff_43HCW2.gff	OverlappingPeaks	32144190	32147039	150	+	.	43HCW2.gff_32144040_height:151
chr22	union.pl_43HCW1.gff_43HCW2.gff	OverlappingPeaks	32148690	32151659	112	+	.	43HCW2.gff_32148660_height:118
chr22	union.pl_43HCW1.gff_43HCW2.gff	OverlappingPeaks	32225550	32226389	8	+	.	43HCW2.gff_32225550_height:7
chr22	union.pl_43HCW1.gff_43HCW2.gff	OverlappingPeaks	32339490	32342699	123	+	.	43HCW2.gff_32339490_height:126
chr22	union.pl_43HCW1.gff_43HCW2.gff	OverlappingPeaks	32365950	32367479	29	+	.	43HCW2.gff_32365950_height:24
chr22	union.pl_43HCW1.gff_43HCW2.gff	OverlappingPeaks	32533440	32534939	37	+	.	43HCW2.gff_32533350_height:37
chr22	union.pl_43HCW1.gff_43HCW2.gff	OverlappingPeaks	32600130	32602409	68	+	.	43HCW2.gff_32600130_height:64
chr22	union.pl_43HCW1.gff_43HCW2.gff	OverlappingPeaks	32806410	32809079	137	+	.	43HCW2.gff_32806410_height:137
chr22	union.pl_43HCW1.gff_43HCW2.gff	OverlappingPeaks	32869500	32872649	124	+	.	43HCW2.gff_32869500_height:130
chr22	union.pl_43HCW1.gff_43HCW2.gff	OverlappingPeaks	33141090	33142499	16	+	.	43HCW2.gff_33140910_height:20
chr22	union.pl_43HCW1.gff_43HCW2.gff	OverlappingPeaks	33197580	33198599	9	+	.	43HCW2.gff_33197580_height:8
chr22	union.pl_43HCW1.gff_43HCW2.gff	OverlappingPeaks	34317180	34318019	7	+	.	43HCW2.gff_34317180_height:8
chr22	union.pl_43HCW1.gff_43HCW2.gff	OverlappingPeaks	35551980	35553719	55	+	.	43HCW2.gff_35551980_height:55
chr22	union.pl_43HCW1.gff_43HCW2.gff	OverlappingPeaks	35625930	35627999	42	+	.	43HCW2.gff_35625750_height:42
chr22	union.pl_43HCW1.gff_43HCW2.gff	OverlappingPeaks	35652270	35652569	30	+	.	43HCW2.gff_35652270_height:106
chr22	union.pl_43HCW1.gff_43HCW2.gff	OverlappingPeaks	35652600	35655059	105	+	.	43HCW2.gff_35652270_height:106
chr22	union.pl_43HCW1.gff_43HCW2.gff	OverlappingPeaks	35695290	35697539	107	+	.	43HCW2.gff_35695140_height:103
chr22	union.pl_43HCW1.gff_43HCW2.gff	OverlappingPeaks	35767560	35767949	19	+	.	43HCW2.gff_35767530_height:16
chr22	union.pl_43HCW1.gff_43HCW2.gff	OverlappingPeaks	35767980	35769029	19	+	.	43HCW2.gff_35767980_height:19
chr22	union.pl_43HCW1.gff_43HCW2.gff	OverlappingPeaks	35776380	35778359	82	+	.	43HCW2.gff_35776380_height:74
chr22	union.pl_43HCW1.gff_43HCW2.gff	OverlappingPeaks	35794650	35797889	141	+	.	43HCW2.gff_35794650_height:142
chr22	union.pl_43HCW1.gff_43HCW2.gff	OverlappingPeaks	35886450	35889359	85	+	.	43HCW2.gff_35886450_height:87
chr22	union.pl_43HCW1.gff_43HCW2.gff	OverlappingPeaks	35935980	35937959	42	+	.	43HCW2.gff_35935950_height:45
chr22	union.pl_43HCW1.gff_43HCW2.gff	OverlappingPeaks	35957670	35958839	10	+	.	43HCW2.gff_35957670_height:9
chr22	union.pl_43HCW1.gff_43HCW2.gff	OverlappingPeaks	36022890	36024269	29	+	.	43HCW2.gff_36022830_height:33
chr22	union.pl_43HCW1.gff_43HCW2.gff	OverlappingPeaks	36026130	36026969	8	+	.	43HCW2.gff_36025920_height:8
chr22	union.pl_43HCW1.gff_43HCW2.gff	OverlappingPeaks	36231150	36233009	32	+	.	43HCW2.gff_36231150_height:35
chr22	union.pl_43HCW1.gff_43HCW2.gff	OverlappingPeaks	36234960	36237119	70	+	.	43HCW2.gff_36234960_height:71
chr22	union.pl_43HCW1.gff_43HCW2.gff	OverlappingPeaks	36310410	36311639	11	+	.	43HCW2.gff_36310380_height:10
chr22	union.pl_43HCW1.gff_43HCW2.gff	OverlappingPeaks	36422910	36426119	79	+	.	43HCW2.gff_36422790_height:75
chr22	union.pl_43HCW1.gff_43HCW2.gff	OverlappingPeaks	36460980	36462809	52	+	.	43HCW2.gff_36460950_height:51
chr22	union.pl_43HCW1.gff_43HCW2.gff	OverlappingPeaks	36634110	36636419	96	+	.	43HCW2.gff_36634110_height:98
chr22	union.pl_43HCW1.gff_43HCW2.gff	OverlappingPeaks	36727620	36728399	7	+	.	43HCW2.gff_36727620_height:7
chr22	union.pl_43HCW1.gff_43HCW2.gff	OverlappingPeaks	36781410	36784259	131	+	.	43HCW2.gff_36781320_height:130
chr22	union.pl_43HCW1.gff_43HCW2.gff	OverlappingPeaks	36784350	36785489	131	+	.	43HCW2.gff_36784350_height:34
chr22	union.pl_43HCW1.gff_43HCW2.gff	OverlappingPeaks	36804660	36807299	83	+	.	43HCW2.gff_36804660_height:94
chr22	union.pl_43HCW1.gff_43HCW2.gff	OverlappingPeaks	36850650	36851639	12	+	.	43HCW2.gff_36850380_height:11
chr22	union.pl_43HCW1.gff_43HCW2.gff	OverlappingPeaks	36864150	36864509	6	+	.	43HCW2.gff_36864150_height:6
chr22	union.pl_43HCW1.gff_43HCW2.gff	OverlappingPeaks	36876120	36879299	131	+	.	43HCW2.gff_36876120_height:129
chr22	union.pl_43HCW1.gff_43HCW2.gff	OverlappingPeaks	36902160	36903719	15	+	.	43HCW2.gff_36902160_height:18
chr22	union.pl_43HCW1.gff_43HCW2.gff	OverlappingPeaks	36923280	36926909	161	+	.	43HCW2.gff_36923250_height:152
chr22	union.pl_43HCW1.gff_43HCW2.gff	OverlappingPeaks	36937680	36938369	7	+	.	43HCW2.gff_36937680_height:6
chr22	union.pl_43HCW1.gff_43HCW2.gff	OverlappingPeaks	37055520	37056869	13	+	.	43HCW2.gff_37055490_height:15
chr22	union.pl_43HCW1.gff_43HCW2.gff	OverlappingPeaks	37170840	37173149	84	+	.	43HCW2.gff_37170840_height:88
chr22	union.pl_43HCW1.gff_43HCW2.gff	OverlappingPeaks	37358400	37360799	81	+	.	43HCW2.gff_37358400_height:85
chr22	union.pl_43HCW1.gff_43HCW2.gff	OverlappingPeaks	37373580	37374629	10	+	.	43HCW2.gff_37373580_height:10
chr22	union.pl_43HCW1.gff_43HCW2.gff	OverlappingPeaks	37414020	37417469	96	+	.	43HCW2.gff_37414020_height:92
chr22	union.pl_43HCW1.gff_43HCW2.gff	OverlappingPeaks	37447290	37449149	46	+	.	43HCW2.gff_37447140_height:44
chr22	union.pl_43HCW1.gff_43HCW2.gff	OverlappingPeaks	37582230	37586279	87	+	.	43HCW2.gff_37581930_height:93
chr22	union.pl_43HCW1.gff_43HCW2.gff	OverlappingPeaks	37592850	37596029	84	+	.	43HCW2.gff_37592730_height:82
chr22	union.pl_43HCW1.gff_43HCW2.gff	OverlappingPeaks	37638360	37641149	107	+	.	43HCW2.gff_37638270_height:102
chr22	union.pl_43HCW1.gff_43HCW2.gff	OverlappingPeaks	37655100	37656209	9	+	.	43HCW2.gff_37655100_height:10
chr22	union.pl_43HCW1.gff_43HCW2.gff	OverlappingPeaks	37678080	37679399	13	+	.	43HCW2.gff_37678050_height:13
chr22	union.pl_43HCW1.gff_43HCW2.gff	OverlappingPeaks	37725720	37726139	8	+	.	43HCW2.gff_37725300_height:6
chr22	union.pl_43HCW1.gff_43HCW2.gff	OverlappingPeaks	37726320	37727759	8	+	.	43HCW2.gff_37726320_height:8
chr22	union.pl_43HCW1.gff_43HCW2.gff	OverlappingPeaks	37815840	37817339	19	+	.	43HCW2.gff_37815840_height:19
chr22	union.pl_43HCW1.gff_43HCW2.gff	OverlappingPeaks	37821720	37825079	79	+	.	43HCW2.gff_37821690_height:81
chr22	union.pl_43HCW1.gff_43HCW2.gff	OverlappingPeaks	37838250	37838579	18	+	.	43HCW2.gff_37838250_height:17
chr22	union.pl_43HCW1.gff_43HCW2.gff	OverlappingPeaks	37838610	37839749	21	+	.	43HCW2.gff_37838250_height:17
chr22	union.pl_43HCW1.gff_43HCW2.gff	OverlappingPeaks	37913640	37916339	87	+	.	43HCW2.gff_37913520_height:80
chr22	union.pl_43HCW1.gff_43HCW2.gff	OverlappingPeaks	37940970	37942679	30	+	.	43HCW2.gff_37940970_height:29
chr22	union.pl_43HCW1.gff_43HCW2.gff	OverlappingPeaks	37955280	37955339	136	+	.	43HCW2.gff_37955070_height:17
chr22	union.pl_43HCW1.gff_43HCW2.gff	OverlappingPeaks	37955370	37959929	136	+	.	43HCW2.gff_37955370_height:136
chr22	union.pl_43HCW1.gff_43HCW2.gff	OverlappingPeaks	37987860	37989089	29	+	.	43HCW2.gff_37987560_height:34
chr22	union.pl_43HCW1.gff_43HCW2.gff	OverlappingPeaks	38002680	38007059	148	+	.	43HCW2.gff_38002680_height:151
chr22	union.pl_43HCW1.gff_43HCW2.gff	OverlappingPeaks	38034660	38037419	81	+	.	43HCW2.gff_38034450_height:87
chr22	union.pl_43HCW1.gff_43HCW2.gff	OverlappingPeaks	38053380	38056649	83	+	.	43HCW2.gff_38053380_height:88
chr22	union.pl_43HCW1.gff_43HCW2.gff	OverlappingPeaks	38070480	38070689	12	+	.	43HCW2.gff_38070480_height:140
chr22	union.pl_43HCW1.gff_43HCW2.gff	OverlappingPeaks	38070720	38074259	126	+	.	43HCW2.gff_38070480_height:140
chr22	union.pl_43HCW1.gff_43HCW2.gff	OverlappingPeaks	38081670	38084249	120	+	.	43HCW2.gff_38081670_height:129
chr22	union.pl_43HCW1.gff_43HCW2.gff	OverlappingPeaks	38092980	38093729	7	+	.	43HCW2.gff_38092590_height:9
chr22	union.pl_43HCW1.gff_43HCW2.gff	OverlappingPeaks	38139870	38149139	141	+	.	43HCW2.gff_38138580_height:147
chr22	union.pl_43HCW1.gff_43HCW2.gff	OverlappingPeaks	38178480	38179589	8	+	.	43HCW2.gff_38178480_height:7
chr22	union.pl_43HCW1.gff_43HCW2.gff	OverlappingPeaks	38197950	38199599	161	+	.	43HCW2.gff_38197920_height:25
chr22	union.pl_43HCW1.gff_43HCW2.gff	OverlappingPeaks	38199840	38205269	161	+	.	43HCW2.gff_38199840_height:174
chr22	union.pl_43HCW1.gff_43HCW2.gff	OverlappingPeaks	38238600	38241509	65	+	.	43HCW2.gff_38238480_height:67
chr22	union.pl_43HCW1.gff_43HCW2.gff	OverlappingPeaks	38243370	38247059	158	+	.	43HCW2.gff_38243340_height:159
chr22	union.pl_43HCW1.gff_43HCW2.gff	OverlappingPeaks	38301030	38304269	82	+	.	43HCW2.gff_38301030_height:75
chr22	union.pl_43HCW1.gff_43HCW2.gff	OverlappingPeaks	38348940	38351489	131	+	.	43HCW2.gff_38348790_height:132
chr22	union.pl_43HCW1.gff_43HCW2.gff	OverlappingPeaks	38429820	38431049	10	+	.	43HCW2.gff_38429820_height:12
chr22	union.pl_43HCW1.gff_43HCW2.gff	OverlappingPeaks	38452740	38454839	115	+	.	43HCW2.gff_38452530_height:117
chr22	union.pl_43HCW1.gff_43HCW2.gff	OverlappingPeaks	38576130	38578529	86	+	.	43HCW2.gff_38576040_height:100
chr22	union.pl_43HCW1.gff_43HCW2.gff	OverlappingPeaks	38597190	38600219	126	+	.	43HCW2.gff_38597070_height:117
chr22	union.pl_43HCW1.gff_43HCW2.gff	OverlappingPeaks	38667270	38669849	101	+	.	43HCW2.gff_38667240_height:97
chr22	union.pl_43HCW1.gff_43HCW2.gff	OverlappingPeaks	38711340	38714969	116	+	.	43HCW2.gff_38711220_height:113
chr22	union.pl_43HCW1.gff_43HCW2.gff	OverlappingPeaks	38731800	38732849	10	+	.	43HCW2.gff_38731740_height:10
chr22	union.pl_43HCW1.gff_43HCW2.gff	OverlappingPeaks	38792490	38795759	78	+	.	43HCW2.gff_38792490_height:78
chr22	union.pl_43HCW1.gff_43HCW2.gff	OverlappingPeaks	38857230	38858129	8	+	.	43HCW2.gff_38856930_height:9
chr22	union.pl_43HCW1.gff_43HCW2.gff	OverlappingPeaks	38863290	38865299	62	+	.	43HCW2.gff_38863170_height:52
chr22	union.pl_43HCW1.gff_43HCW2.gff	OverlappingPeaks	38900010	38903399	138	+	.	43HCW2.gff_38900010_height:138
chr22	union.pl_43HCW1.gff_43HCW2.gff	OverlappingPeaks	38965800	38967719	42	+	.	43HCW2.gff_38965800_height:44
chr22	union.pl_43HCW1.gff_43HCW2.gff	OverlappingPeaks	39051300	39054299	145	+	.	43HCW2.gff_39051210_height:142
chr22	union.pl_43HCW1.gff_43HCW2.gff	OverlappingPeaks	39076920	39079619	142	+	.	43HCW2.gff_39076770_height:145
chr22	union.pl_43HCW1.gff_43HCW2.gff	OverlappingPeaks	39092520	39093209	7	+	.	43HCW2.gff_39092520_height:7
chr22	union.pl_43HCW1.gff_43HCW2.gff	OverlappingPeaks	39095040	39098309	85	+	.	43HCW2.gff_39095040_height:83
chr22	union.pl_43HCW1.gff_43HCW2.gff	OverlappingPeaks	39100560	39103979	118	+	.	43HCW2.gff_39100560_height:120
chr22	union.pl_43HCW1.gff_43HCW2.gff	OverlappingPeaks	39149940	39153329	63	+	.	43HCW2.gff_39149850_height:62
chr22	union.pl_43HCW1.gff_43HCW2.gff	OverlappingPeaks	39188670	39190799	83	+	.	43HCW2.gff_39188670_height:76
chr22	union.pl_43HCW1.gff_43HCW2.gff	OverlappingPeaks	39238230	39240959	19	+	.	43HCW2.gff_39238230_height:26
chr22	union.pl_43HCW1.gff_43HCW2.gff	OverlappingPeaks	39266340	39269309	105	+	.	43HCW2.gff_39266070_height:99
chr22	union.pl_43HCW1.gff_43HCW2.gff	OverlappingPeaks	39319200	39320999	20	+	.	43HCW2.gff_39319200_height:24
chr22	union.pl_43HCW1.gff_43HCW2.gff	OverlappingPeaks	39323040	39324239	10	+	.	43HCW2.gff_39322920_height:13
chr22	union.pl_43HCW1.gff_43HCW2.gff	OverlappingPeaks	39378090	39379049	8	+	.	43HCW2.gff_39378060_height:7
chr22	union.pl_43HCW1.gff_43HCW2.gff	OverlappingPeaks	39409680	39411839	75	+	.	43HCW2.gff_39409620_height:73
chr22	union.pl_43HCW1.gff_43HCW2.gff	OverlappingPeaks	39436110	39438329	54	+	.	43HCW2.gff_39435930_height:56
chr22	union.pl_43HCW1.gff_43HCW2.gff	OverlappingPeaks	39540480	39542249	47	+	.	43HCW2.gff_39540480_height:43
chr22	union.pl_43HCW1.gff_43HCW2.gff	OverlappingPeaks	39547290	39548759	53	+	.	43HCW2.gff_39547290_height:47
chr22	union.pl_43HCW1.gff_43HCW2.gff	OverlappingPeaks	39548790	39549389	40	+	.	43HCW2.gff_39547290_height:47
chr22	union.pl_43HCW1.gff_43HCW2.gff	OverlappingPeaks	39610380	39611129	7	+	.	43HCW2.gff_39610380_height:7
chr22	union.pl_43HCW1.gff_43HCW2.gff	OverlappingPeaks	39635910	39641639	112	+	.	43HCW2.gff_39635820_height:115
chr22	union.pl_43HCW1.gff_43HCW2.gff	OverlappingPeaks	39648840	39650099	10	+	.	43HCW2.gff_39648780_height:11
chr22	union.pl_43HCW1.gff_43HCW2.gff	OverlappingPeaks	39687810	39688949	8	+	.	43HCW2.gff_39687810_height:8
chr22	union.pl_43HCW1.gff_43HCW2.gff	OverlappingPeaks	39704460	39705809	19	+	.	43HCW2.gff_39704400_height:19
chr22	union.pl_43HCW1.gff_43HCW2.gff	OverlappingPeaks	39712020	39717389	178	+	.	43HCW2.gff_39711750_height:180
chr22	union.pl_43HCW1.gff_43HCW2.gff	OverlappingPeaks	39744960	39747419	53	+	.	43HCW2.gff_39744930_height:49
chr22	union.pl_43HCW1.gff_43HCW2.gff	OverlappingPeaks	39784290	39785279	19	+	.	43HCW2.gff_39784020_height:19
chr22	union.pl_43HCW1.gff_43HCW2.gff	OverlappingPeaks	39794850	39797039	97	+	.	43HCW2.gff_39794850_height:96
chr22	union.pl_43HCW1.gff_43HCW2.gff	OverlappingPeaks	39797070	39797309	97	+	.	43HCW2.gff_39797070_height:24
chr22	union.pl_43HCW1.gff_43HCW2.gff	OverlappingPeaks	39897270	39900329	146	+	.	43HCW2.gff_39897240_height:145
chr22	union.pl_43HCW1.gff_43HCW2.gff	OverlappingPeaks	39914430	39918719	139	+	.	43HCW2.gff_39914370_height:139
chr22	union.pl_43HCW1.gff_43HCW2.gff	OverlappingPeaks	39926880	39929579	140	+	.	43HCW2.gff_39926790_height:138
chr22	union.pl_43HCW1.gff_43HCW2.gff	OverlappingPeaks	40030200	40031759	15	+	.	43HCW2.gff_40030170_height:15
chr22	union.pl_43HCW1.gff_43HCW2.gff	OverlappingPeaks	40390170	40392989	111	+	.	43HCW2.gff_40390170_height:101
chr22	union.pl_43HCW1.gff_43HCW2.gff	OverlappingPeaks	40439190	40442639	65	+	.	43HCW2.gff_40439190_height:64
chr22	union.pl_43HCW1.gff_43HCW2.gff	OverlappingPeaks	40572360	40575509	115	+	.	43HCW2.gff_40572240_height:116
chr22	union.pl_43HCW1.gff_43HCW2.gff	OverlappingPeaks	40740780	40744769	149	+	.	43HCW2.gff_40740660_height:155
chr22	union.pl_43HCW1.gff_43HCW2.gff	OverlappingPeaks	40766220	40768199	108	+	.	43HCW2.gff_40765980_height:105
chr22	union.pl_43HCW1.gff_43HCW2.gff	OverlappingPeaks	41031000	41034119	90	+	.	43HCW2.gff_41030940_height:93
chr22	union.pl_43HCW1.gff_43HCW2.gff	OverlappingPeaks	41042100	41043059	10	+	.	43HCW2.gff_41042100_height:6
chr22	union.pl_43HCW1.gff_43HCW2.gff	OverlappingPeaks	41046990	41049599	111	+	.	43HCW2.gff_41046990_height:109
chr22	union.pl_43HCW1.gff_43HCW2.gff	OverlappingPeaks	41213670	41216369	112	+	.	43HCW2.gff_41213520_height:115
chr22	union.pl_43HCW1.gff_43HCW2.gff	OverlappingPeaks	41250810	41254619	137	+	.	43HCW2.gff_41250810_height:139
chr22	union.pl_43HCW1.gff_43HCW2.gff	OverlappingPeaks	41345880	41349329	131	+	.	43HCW2.gff_41345880_height:131
chr22	union.pl_43HCW1.gff_43HCW2.gff	OverlappingPeaks	41416380	41419499	92	+	.	43HCW2.gff_41416380_height:86
chr22	union.pl_43HCW1.gff_43HCW2.gff	OverlappingPeaks	41486610	41490689	132	+	.	43HCW2.gff_41486310_height:127
chr22	union.pl_43HCW1.gff_43HCW2.gff	OverlappingPeaks	41592450	41594819	54	+	.	43HCW2.gff_41592450_height:54
chr22	union.pl_43HCW1.gff_43HCW2.gff	OverlappingPeaks	41600640	41602619	110	+	.	43HCW2.gff_41600640_height:113
chr22	union.pl_43HCW1.gff_43HCW2.gff	OverlappingPeaks	41680530	41683499	138	+	.	43HCW2.gff_41680530_height:140
chr22	union.pl_43HCW1.gff_43HCW2.gff	OverlappingPeaks	41683530	41685329	138	+	.	43HCW2.gff_41683530_height:29
chr22	union.pl_43HCW1.gff_43HCW2.gff	OverlappingPeaks	41696670	41699549	95	+	.	43HCW2.gff_41696670_height:91
chr22	union.pl_43HCW1.gff_43HCW2.gff	OverlappingPeaks	41775870	41779379	51	+	.	43HCW2.gff_41775870_height:45
chr22	union.pl_43HCW1.gff_43HCW2.gff	OverlappingPeaks	41808120	41811689	132	+	.	43HCW2.gff_41808030_height:129
chr22	union.pl_43HCW1.gff_43HCW2.gff	OverlappingPeaks	41839590	41845049	162	+	.	43HCW2.gff_41839440_height:164
chr22	union.pl_43HCW1.gff_43HCW2.gff	OverlappingPeaks	41863110	41866799	136	+	.	43HCW2.gff_41862930_height:133
chr22	union.pl_43HCW1.gff_43HCW2.gff	OverlappingPeaks	41938620	41941229	100	+	.	43HCW2.gff_41938620_height:103
chr22	union.pl_43HCW1.gff_43HCW2.gff	OverlappingPeaks	41984280	41985989	106	+	.	43HCW2.gff_41984220_height:108
chr22	union.pl_43HCW1.gff_43HCW2.gff	OverlappingPeaks	41986020	41987459	93	+	.	43HCW2.gff_41984220_height:108
chr22	union.pl_43HCW1.gff_43HCW2.gff	OverlappingPeaks	42015180	42018899	155	+	.	43HCW2.gff_42015180_height:155
chr22	union.pl_43HCW1.gff_43HCW2.gff	OverlappingPeaks	42062550	42064109	36	+	.	43HCW2.gff_42062460_height:37
chr22	union.pl_43HCW1.gff_43HCW2.gff	OverlappingPeaks	42077040	42079919	85	+	.	43HCW2.gff_42077040_height:83
chr22	union.pl_43HCW1.gff_43HCW2.gff	OverlappingPeaks	42082800	42086429	169	+	.	43HCW2.gff_42082800_height:173
chr22	union.pl_43HCW1.gff_43HCW2.gff	OverlappingPeaks	42195630	42198389	128	+	.	43HCW2.gff_42195630_height:124
chr22	union.pl_43HCW1.gff_43HCW2.gff	OverlappingPeaks	42227790	42231149	104	+	.	43HCW2.gff_42227730_height:106
chr22	union.pl_43HCW1.gff_43HCW2.gff	OverlappingPeaks	42310080	42311729	17	+	.	43HCW2.gff_42309930_height:17
chr22	union.pl_43HCW1.gff_43HCW2.gff	OverlappingPeaks	42340980	42344279	136	+	.	43HCW2.gff_42340770_height:139
chr22	union.pl_43HCW1.gff_43HCW2.gff	OverlappingPeaks	42371970	42373799	19	+	.	43HCW2.gff_42371760_height:22
chr22	union.pl_43HCW1.gff_43HCW2.gff	OverlappingPeaks	42465630	42467849	72	+	.	43HCW2.gff_42465360_height:70
chr22	union.pl_43HCW1.gff_43HCW2.gff	OverlappingPeaks	42474690	42477239	74	+	.	43HCW2.gff_42474570_height:75
chr22	union.pl_43HCW1.gff_43HCW2.gff	OverlappingPeaks	42484890	42488189	109	+	.	43HCW2.gff_42484860_height:111
chr22	union.pl_43HCW1.gff_43HCW2.gff	OverlappingPeaks	42664290	42667019	123	+	.	43HCW2.gff_42664260_height:124
chr22	union.pl_43HCW1.gff_43HCW2.gff	OverlappingPeaks	42738390	42740039	29	+	.	43HCW2.gff_42738390_height:28
chr22	union.pl_43HCW1.gff_43HCW2.gff	OverlappingPeaks	42763410	42766439	116	+	.	43HCW2.gff_42763350_height:106
chr22	union.pl_43HCW1.gff_43HCW2.gff	OverlappingPeaks	42833340	42834419	19	+	.	43HCW2.gff_42833340_height:20
chr22	union.pl_43HCW1.gff_43HCW2.gff	OverlappingPeaks	42839670	42841109	18	+	.	43HCW2.gff_42839670_height:15
chr22	union.pl_43HCW1.gff_43HCW2.gff	OverlappingPeaks	42914310	42915179	61	+	.	43HCW2.gff_42914310_height:60
chr22	union.pl_43HCW1.gff_43HCW2.gff	OverlappingPeaks	42915210	42916769	62	+	.	43HCW2.gff_42915210_height:61
chr22	union.pl_43HCW1.gff_43HCW2.gff	OverlappingPeaks	42976530	42978629	68	+	.	43HCW2.gff_42976500_height:69
chr22	union.pl_43HCW1.gff_43HCW2.gff	OverlappingPeaks	43009050	43011539	122	+	.	43HCW2.gff_43009050_height:124
chr22	union.pl_43HCW1.gff_43HCW2.gff	OverlappingPeaks	43043670	43046309	99	+	.	43HCW2.gff_43043610_height:103
chr22	union.pl_43HCW1.gff_43HCW2.gff	OverlappingPeaks	43057860	43058669	10	+	.	43HCW2.gff_43057860_height:9
chr22	union.pl_43HCW1.gff_43HCW2.gff	OverlappingPeaks	43115160	43117859	69	+	.	43HCW2.gff_43115040_height:69
chr22	union.pl_43HCW1.gff_43HCW2.gff	OverlappingPeaks	43251660	43253399	76	+	.	43HCW2.gff_43251510_height:71
chr22	union.pl_43HCW1.gff_43HCW2.gff	OverlappingPeaks	43253640	43253789	76	+	.	43HCW2.gff_43253640_height:15
chr22	union.pl_43HCW1.gff_43HCW2.gff	OverlappingPeaks	43343220	43344389	9	+	.	43HCW2.gff_43343220_height:7
chr22	union.pl_43HCW1.gff_43HCW2.gff	OverlappingPeaks	43355130	43356269	10	+	.	43HCW2.gff_43355070_height:12
chr22	union.pl_43HCW1.gff_43HCW2.gff	OverlappingPeaks	43409310	43412369	94	+	.	43HCW2.gff_43409310_height:98
chr22	union.pl_43HCW1.gff_43HCW2.gff	OverlappingPeaks	43484250	43486529	80	+	.	43HCW2.gff_43484130_height:80
chr22	union.pl_43HCW1.gff_43HCW2.gff	OverlappingPeaks	43506030	43508339	73	+	.	43HCW2.gff_43506030_height:67
chr22	union.pl_43HCW1.gff_43HCW2.gff	OverlappingPeaks	43522410	43525679	118	+	.	43HCW2.gff_43522320_height:113
chr22	union.pl_43HCW1.gff_43HCW2.gff	OverlappingPeaks	43537710	43540409	96	+	.	43HCW2.gff_43537440_height:93
chr22	union.pl_43HCW1.gff_43HCW2.gff	OverlappingPeaks	43546920	43549439	123	+	.	43HCW2.gff_43546680_height:121
chr22	union.pl_43HCW1.gff_43HCW2.gff	OverlappingPeaks	43581000	43581119	120	+	.	43HCW2.gff_43580850_height:15
chr22	union.pl_43HCW1.gff_43HCW2.gff	OverlappingPeaks	43581150	43583219	120	+	.	43HCW2.gff_43581150_height:121
chr22	union.pl_43HCW1.gff_43HCW2.gff	OverlappingPeaks	43583580	43584959	72	+	.	43HCW2.gff_43583580_height:78
chr22	union.pl_43HCW1.gff_43HCW2.gff	OverlappingPeaks	43659330	43660559	10	+	.	43HCW2.gff_43659300_height:10
chr22	union.pl_43HCW1.gff_43HCW2.gff	OverlappingPeaks	44207220	44209679	88	+	.	43HCW2.gff_44207070_height:86
chr22	union.pl_43HCW1.gff_43HCW2.gff	OverlappingPeaks	44256630	44258369	50	+	.	43HCW2.gff_44256630_height:48
chr22	union.pl_43HCW1.gff_43HCW2.gff	OverlappingPeaks	44258430	44258879	22	+	.	43HCW2.gff_44256630_height:48
chr22	union.pl_43HCW1.gff_43HCW2.gff	OverlappingPeaks	44286390	44288669	56	+	.	43HCW2.gff_44286390_height:54
chr22	union.pl_43HCW1.gff_43HCW2.gff	OverlappingPeaks	44319090	44321579	80	+	.	43HCW2.gff_44319000_height:73
chr22	union.pl_43HCW1.gff_43HCW2.gff	OverlappingPeaks	44349540	44352899	155	+	.	43HCW2.gff_44349540_height:153
chr22	union.pl_43HCW1.gff_43HCW2.gff	OverlappingPeaks	44418870	44421689	47	+	.	43HCW2.gff_44418870_height:40
chr22	union.pl_43HCW1.gff_43HCW2.gff	OverlappingPeaks	44892630	44895059	66	+	.	43HCW2.gff_44892630_height:59
chr22	union.pl_43HCW1.gff_43HCW2.gff	OverlappingPeaks	45097740	45099959	56	+	.	43HCW2.gff_45097650_height:58
chr22	union.pl_43HCW1.gff_43HCW2.gff	OverlappingPeaks	45147810	45150659	104	+	.	43HCW2.gff_45147810_height:107
chr22	union.pl_43HCW1.gff_43HCW2.gff	OverlappingPeaks	45151380	45151979	7	+	.	43HCW2.gff_45151260_height:7
chr22	union.pl_43HCW1.gff_43HCW2.gff	OverlappingPeaks	45467640	45469229	25	+	.	43HCW2.gff_45467640_height:21
chr22	union.pl_43HCW1.gff_43HCW2.gff	OverlappingPeaks	45557460	45561869	129	+	.	43HCW2.gff_45557460_height:133
chr22	union.pl_43HCW1.gff_43HCW2.gff	OverlappingPeaks	45635070	45637499	70	+	.	43HCW2.gff_45635070_height:70
chr22	union.pl_43HCW1.gff_43HCW2.gff	OverlappingPeaks	45642120	45643139	9	+	.	43HCW2.gff_45641970_height:9
chr22	union.pl_43HCW1.gff_43HCW2.gff	OverlappingPeaks	45664080	45665549	28	+	.	43HCW2.gff_45664080_height:25
chr22	union.pl_43HCW1.gff_43HCW2.gff	OverlappingPeaks	45680220	45681329	14	+	.	43HCW2.gff_45680100_height:15
chr22	union.pl_43HCW1.gff_43HCW2.gff	OverlappingPeaks	45704310	45707579	101	+	.	43HCW2.gff_45704310_height:98
chr22	union.pl_43HCW1.gff_43HCW2.gff	OverlappingPeaks	45809040	45810569	40	+	.	43HCW2.gff_45809040_height:35
chr22	union.pl_43HCW1.gff_43HCW2.gff	OverlappingPeaks	45897840	45899939	26	+	.	43HCW2.gff_45897840_height:22
chr22	union.pl_43HCW1.gff_43HCW2.gff	OverlappingPeaks	45949710	45950309	7	+	.	43HCW2.gff_45949710_height:6
chr22	union.pl_43HCW1.gff_43HCW2.gff	OverlappingPeaks	46021560	46022759	14	+	.	43HCW2.gff_46021560_height:13
chr22	union.pl_43HCW1.gff_43HCW2.gff	OverlappingPeaks	46066860	46069799	119	+	.	43HCW2.gff_46066740_height:114
chr22	union.pl_43HCW1.gff_43HCW2.gff	OverlappingPeaks	46330590	46331429	7	+	.	43HCW2.gff_46330380_height:8
chr22	union.pl_43HCW1.gff_43HCW2.gff	OverlappingPeaks	46371150	46373369	35	+	.	43HCW2.gff_46371150_height:35
chr22	union.pl_43HCW1.gff_43HCW2.gff	OverlappingPeaks	46374180	46375529	18	+	.	43HCW2.gff_46374060_height:21
chr22	union.pl_43HCW1.gff_43HCW2.gff	OverlappingPeaks	46402020	46403939	34	+	.	43HCW2.gff_46402020_height:38
chr22	union.pl_43HCW1.gff_43HCW2.gff	OverlappingPeaks	46408950	46410929	77	+	.	43HCW2.gff_46408890_height:74
chr22	union.pl_43HCW1.gff_43HCW2.gff	OverlappingPeaks	46430460	46433339	102	+	.	43HCW2.gff_46430460_height:100
chr22	union.pl_43HCW1.gff_43HCW2.gff	OverlappingPeaks	46448280	46451669	84	+	.	43HCW2.gff_46448250_height:85
chr22	union.pl_43HCW1.gff_43HCW2.gff	OverlappingPeaks	46461300	46482839	155	+	.	43HCW2.gff_46461180_height:157
chr22	union.pl_43HCW1.gff_43HCW2.gff	OverlappingPeaks	46545300	46547669	40	+	.	43HCW2.gff_46545180_height:42
chr22	union.pl_43HCW1.gff_43HCW2.gff	OverlappingPeaks	46644600	46647869	107	+	.	43HCW2.gff_46644600_height:103
chr22	union.pl_43HCW1.gff_43HCW2.gff	OverlappingPeaks	46662810	46665119	99	+	.	43HCW2.gff_46662750_height:94
chr22	union.pl_43HCW1.gff_43HCW2.gff	OverlappingPeaks	46691190	46694429	116	+	.	43HCW2.gff_46691040_height:120
chr22	union.pl_43HCW1.gff_43HCW2.gff	OverlappingPeaks	46730460	46733519	144	+	.	43HCW2.gff_46730430_height:142
chr22	union.pl_43HCW1.gff_43HCW2.gff	OverlappingPeaks	46932690	46935539	62	+	.	43HCW2.gff_46932690_height:61
chr22	union.pl_43HCW1.gff_43HCW2.gff	OverlappingPeaks	46956420	46958459	57	+	.	43HCW2.gff_46956390_height:51
chr22	union.pl_43HCW1.gff_43HCW2.gff	OverlappingPeaks	46959210	46960169	9	+	.	43HCW2.gff_46959090_height:8
chr22	union.pl_43HCW1.gff_43HCW2.gff	OverlappingPeaks	46972500	46972859	18	+	.	43HCW2.gff_46972500_height:67
chr22	union.pl_43HCW1.gff_43HCW2.gff	OverlappingPeaks	46972890	46974779	71	+	.	43HCW2.gff_46972500_height:67
chr22	union.pl_43HCW1.gff_43HCW2.gff	OverlappingPeaks	47132430	47135669	73	+	.	43HCW2.gff_47132400_height:65
chr22	union.pl_43HCW1.gff_43HCW2.gff	OverlappingPeaks	47149650	47151299	15	+	.	43HCW2.gff_47149620_height:17
chr22	union.pl_43HCW1.gff_43HCW2.gff	OverlappingPeaks	47156820	47160179	169	+	.	43HCW2.gff_47156760_height:170
chr22	union.pl_43HCW1.gff_43HCW2.gff	OverlappingPeaks	47169510	47170829	10	+	.	43HCW2.gff_47169510_height:11
chr22	union.pl_43HCW1.gff_43HCW2.gff	OverlappingPeaks	47524860	47526239	13	+	.	43HCW2.gff_47524860_height:12
chr22	union.pl_43HCW1.gff_43HCW2.gff	OverlappingPeaks	47724330	47725049	9	+	.	43HCW2.gff_47724060_height:7
chr22	union.pl_43HCW1.gff_43HCW2.gff	OverlappingPeaks	47732610	47733719	9	+	.	43HCW2.gff_47732520_height:11
chr22	union.pl_43HCW1.gff_43HCW2.gff	OverlappingPeaks	48026370	48029279	99	+	.	43HCW2.gff_48026280_height:103
chr22	union.pl_43HCW1.gff_43HCW2.gff	OverlappingPeaks	49700700	49701329	6	+	.	43HCW2.gff_49700550_height:6
chr22	union.pl_43HCW1.gff_43HCW2.gff	OverlappingPeaks	49764180	49765919	29	+	.	43HCW2.gff_49764180_height:29
chr22	union.pl_43HCW1.gff_43HCW2.gff	OverlappingPeaks	49768410	49769579	10	+	.	43HCW2.gff_49768410_height:8
chr22	union.pl_43HCW1.gff_43HCW2.gff	OverlappingPeaks	49895790	49896449	7	+	.	43HCW2.gff_49895520_height:8
chr22	union.pl_43HCW1.gff_43HCW2.gff	OverlappingPeaks	50048940	50051759	117	+	.	43HCW2.gff_50048820_height:117
chr22	union.pl_43HCW1.gff_43HCW2.gff	OverlappingPeaks	50218980	50221409	97	+	.	43HCW2.gff_50218950_height:98
chr22	union.pl_43HCW1.gff_43HCW2.gff	OverlappingPeaks	50221470	50222309	20	+	.	43HCW2.gff_50218950_height:98
chr22	union.pl_43HCW1.gff_43HCW2.gff	OverlappingPeaks	50245950	50247299	68	+	.	43HCW2.gff_50245950_height:57
chr22	union.pl_43HCW1.gff_43HCW2.gff	OverlappingPeaks	50247420	50249459	68	+	.	43HCW2.gff_50247420_height:65
chr22	union.pl_43HCW1.gff_43HCW2.gff	OverlappingPeaks	50310720	50313599	75	+	.	43HCW2.gff_50310540_height:73
chr22	union.pl_43HCW1.gff_43HCW2.gff	OverlappingPeaks	50328480	50330219	9	+	.	43HCW2.gff_50328330_height:7
chr22	union.pl_43HCW1.gff_43HCW2.gff	OverlappingPeaks	50352780	50357009	101	+	.	43HCW2.gff_50352780_height:94
chr22	union.pl_43HCW1.gff_43HCW2.gff	OverlappingPeaks	50467650	50468939	25	+	.	43HCW2.gff_50467650_height:17
chr22	union.pl_43HCW1.gff_43HCW2.gff	OverlappingPeaks	50607720	50609249	12	+	.	43HCW2.gff_50607720_height:10
chr22	union.pl_43HCW1.gff_43HCW2.gff	OverlappingPeaks	50623320	50626499	98	+	.	43HCW2.gff_50623290_height:92
chr22	union.pl_43HCW1.gff_43HCW2.gff	OverlappingPeaks	50628180	50630159	66	+	.	43HCW2.gff_50628120_height:56
chr22	union.pl_43HCW1.gff_43HCW2.gff	OverlappingPeaks	50637990	50641199	53	+	.	43HCW2.gff_50637960_height:49
chr22	union.pl_43HCW1.gff_43HCW2.gff	OverlappingPeaks	50681850	50685089	134	+	.	43HCW2.gff_50681850_height:132
chr22	union.pl_43HCW1.gff_43HCW2.gff	OverlappingPeaks	50688300	50690339	82	+	.	43HCW2.gff_50688180_height:79
chr22	union.pl_43HCW1.gff_43HCW2.gff	OverlappingPeaks	50698050	50701319	102	+	.	43HCW2.gff_50698050_height:95
chr22	union.pl_43HCW1.gff_43HCW2.gff	OverlappingPeaks	50707380	50710109	52	+	.	43HCW2.gff_50707290_height:48
chr22	union.pl_43HCW1.gff_43HCW2.gff	OverlappingPeaks	50720310	50721599	10	+	.	43HCW2.gff_50720310_height:11
chr22	union.pl_43HCW1.gff_43HCW2.gff	OverlappingPeaks	50731350	50733119	19	+	.	43HCW2.gff_50731320_height:22
chr22	union.pl_43HCW1.gff_43HCW2.gff	OverlappingPeaks	50736930	50739689	40	+	.	43HCW2.gff_50736870_height:38
chr22	union.pl_43HCW1.gff_43HCW2.gff	OverlappingPeaks	50742210	50746289	144	+	.	43HCW2.gff_50742210_height:134
chr22	union.pl_43HCW1.gff_43HCW2.gff	OverlappingPeaks	50764080	50766959	65	+	.	43HCW2.gff_50763990_height:70
chr22	union.pl_43HCW1.gff_43HCW2.gff	OverlappingPeaks	50768730	50770229	26	+	.	43HCW2.gff_50768730_height:27
chr22	union.pl_43HCW1.gff_43HCW2.gff	OverlappingPeaks	50780460	50782409	49	+	.	43HCW2.gff_50780430_height:47
chr22	union.pl_43HCW1.gff_43HCW2.gff	OverlappingPeaks	50911620	50914409	64	+	.	43HCW2.gff_50911620_height:63
chr22	union.pl_43HCW1.gff_43HCW2.gff	OverlappingPeaks	50919390	50921609	66	+	.	43HCW2.gff_50919360_height:73
chr22	union.pl_43HCW1.gff_43HCW2.gff	OverlappingPeaks	50944650	50946269	103	+	.	43HCW2.gff_50944650_height:105
chr22	union.pl_43HCW1.gff_43HCW2.gff	OverlappingPeaks	50946420	50948279	105	+	.	43HCW2.gff_50946420_height:110
chr22	union.pl_43HCW1.gff_43HCW2.gff	OverlappingPeaks	50962320	50966249	101	+	.	43HCW2.gff_50962200_height:93
chr22	union.pl_43HCW1.gff_43HCW2.gff	OverlappingPeaks	50967180	50971529	134	+	.	43HCW2.gff_50967180_height:132
chr22	union.pl_43HCW1.gff_43HCW2.gff	OverlappingPeaks	50982090	50983319	12	+	.	43HCW2.gff_50982090_height:13
chr22	union.pl_43HCW1.gff_43HCW2.gff	OverlappingPeaks	51000870	51002789	60	+	.	43HCW2.gff_51000870_height:61
chr22	union.pl_43HCW1.gff_43HCW2.gff	OverlappingPeaks	51019500	51023009	94	+	.	43HCW2.gff_51019440_height:94
chr22	union.pl_43HCW1.gff_43HCW2.gff	OverlappingPeaks	51038730	51040319	16	+	.	43HCW2.gff_51038730_height:13
chr22	union.pl_43HCW1.gff_43HCW2.gff	OverlappingPeaks	51058260	51059879	19	+	.	43HCW2.gff_51058170_height:16
chr22	union.pl_43HCW1.gff_43HCW2.gff	OverlappingPeaks	51065190	51067649	114	+	.	43HCW2.gff_51065190_height:121
chr22	union.pl_43HCW1.gff_43HCW2.gff	OverlappingPeaks	51112560	51114719	63	+	.	43HCW2.gff_51112560_height:54
chr22	union.pl_43HCW1.gff_43HCW2.gff	OverlappingPeaks	51135360	51137129	32	+	.	43HCW2.gff_51135360_height:31
chr22	union.pl_43HCW1.gff_43HCW2.gff	OverlappingPeaks	51195030	51196409	30	+	.	43HCW2.gff_51195030_height:31
chr22	union.pl_43HCW1.gff_43HCW2.gff	OverlappingPeaks	51220890	51221309	25	+	.	43HCW2.gff_51220890_height:23
chr22	union.pl_43HCW1.gff_43HCW2.gff	OverlappingPeaks	51221370	51222149	43	+	.	43HCW2.gff_51221370_height:41
chr22	union.pl_43HCW1.gff_43HCW2.gff	OverlappingPeaks	51222210	51222959	42	+	.	43HCW2.gff_51221370_height:41
chr14	union.pl_43HCW1.gff_43HCW2.gff	OverlappingPeaks	19038450	19038749	6	+	.	43HCW2.gff_19038450_height:6
chr14	union.pl_43HCW1.gff_43HCW2.gff	OverlappingPeaks	20772720	20774759	95	+	.	43HCW2.gff_20772720_height:100
chr14	union.pl_43HCW1.gff_43HCW2.gff	OverlappingPeaks	20799810	20802239	135	+	.	43HCW2.gff_20799810_height:136
chr14	union.pl_43HCW1.gff_43HCW2.gff	OverlappingPeaks	20809740	20811449	67	+	.	43HCW2.gff_20809740_height:68
chr14	union.pl_43HCW1.gff_43HCW2.gff	OverlappingPeaks	20811600	20813309	106	+	.	43HCW2.gff_20811570_height:116
chr14	union.pl_43HCW1.gff_43HCW2.gff	OverlappingPeaks	20868840	20869799	8	+	.	43HCW2.gff_20868720_height:8
chr14	union.pl_43HCW1.gff_43HCW2.gff	OverlappingPeaks	20880120	20882819	109	+	.	43HCW2.gff_20880120_height:109
chr14	union.pl_43HCW1.gff_43HCW2.gff	OverlappingPeaks	20921640	20925239	147	+	.	43HCW2.gff_20921460_height:151
chr14	union.pl_43HCW1.gff_43HCW2.gff	OverlappingPeaks	20927940	20930939	102	+	.	43HCW2.gff_20927940_height:100
chr14	union.pl_43HCW1.gff_43HCW2.gff	OverlappingPeaks	20936730	20939639	154	+	.	43HCW2.gff_20936700_height:159
chr14	union.pl_43HCW1.gff_43HCW2.gff	OverlappingPeaks	21077280	21078839	25	+	.	43HCW2.gff_21077220_height:25
chr14	union.pl_43HCW1.gff_43HCW2.gff	OverlappingPeaks	21081630	21083129	21	+	.	43HCW2.gff_21081630_height:24
chr14	union.pl_43HCW1.gff_43HCW2.gff	OverlappingPeaks	21092100	21093899	21	+	.	43HCW2.gff_21092100_height:18
chr14	union.pl_43HCW1.gff_43HCW2.gff	OverlappingPeaks	21098310	21099809	20	+	.	43HCW2.gff_21098310_height:21
chr14	union.pl_43HCW1.gff_43HCW2.gff	OverlappingPeaks	21100320	21101219	11	+	.	43HCW2.gff_21100230_height:10
chr14	union.pl_43HCW1.gff_43HCW2.gff	OverlappingPeaks	21120870	21122159	13	+	.	43HCW2.gff_21120870_height:13
chr14	union.pl_43HCW1.gff_43HCW2.gff	OverlappingPeaks	21125730	21126719	9	+	.	43HCW2.gff_21125730_height:8
chr14	union.pl_43HCW1.gff_43HCW2.gff	OverlappingPeaks	21131220	21132539	21	+	.	43HCW2.gff_21131010_height:23
chr14	union.pl_43HCW1.gff_43HCW2.gff	OverlappingPeaks	21148650	21154049	85	+	.	43HCW2.gff_21148650_height:85
chr14	union.pl_43HCW1.gff_43HCW2.gff	OverlappingPeaks	21294360	21296789	74	+	.	43HCW2.gff_21294300_height:79
chr14	union.pl_43HCW1.gff_43HCW2.gff	OverlappingPeaks	21316620	21317279	6	+	.	43HCW2.gff_21316410_height:7
chr14	union.pl_43HCW1.gff_43HCW2.gff	OverlappingPeaks	21341370	21342749	21	+	.	43HCW2.gff_21341370_height:19
chr14	union.pl_43HCW1.gff_43HCW2.gff	OverlappingPeaks	21438690	21440249	39	+	.	43HCW2.gff_21438690_height:40
chr14	union.pl_43HCW1.gff_43HCW2.gff	OverlappingPeaks	21456990	21459719	131	+	.	43HCW2.gff_21456870_height:130
chr14	union.pl_43HCW1.gff_43HCW2.gff	OverlappingPeaks	21492090	21493739	53	+	.	43HCW2.gff_21492090_height:47
chr14	union.pl_43HCW1.gff_43HCW2.gff	OverlappingPeaks	21537630	21539519	52	+	.	43HCW2.gff_21537630_height:52
chr14	union.pl_43HCW1.gff_43HCW2.gff	OverlappingPeaks	21566340	21568019	45	+	.	43HCW2.gff_21566340_height:48
chr14	union.pl_43HCW1.gff_43HCW2.gff	OverlappingPeaks	21570330	21573809	105	+	.	43HCW2.gff_21570330_height:111
chr14	union.pl_43HCW1.gff_43HCW2.gff	OverlappingPeaks	21659880	21660779	10	+	.	43HCW2.gff_21659880_height:7
chr14	union.pl_43HCW1.gff_43HCW2.gff	OverlappingPeaks	21735540	21738659	164	+	.	43HCW2.gff_21735540_height:165
chr14	union.pl_43HCW1.gff_43HCW2.gff	OverlappingPeaks	21850110	21853049	157	+	.	43HCW2.gff_21850110_height:164
chr14	union.pl_43HCW1.gff_43HCW2.gff	OverlappingPeaks	21904050	21906419	107	+	.	43HCW2.gff_21904020_height:110
chr14	union.pl_43HCW1.gff_43HCW2.gff	OverlappingPeaks	21922470	21925649	129	+	.	43HCW2.gff_21922350_height:139
chr14	union.pl_43HCW1.gff_43HCW2.gff	OverlappingPeaks	21943560	21946889	128	+	.	43HCW2.gff_21943350_height:126
chr14	union.pl_43HCW1.gff_43HCW2.gff	OverlappingPeaks	21977880	21980639	153	+	.	43HCW2.gff_21977880_height:155
chr14	union.pl_43HCW1.gff_43HCW2.gff	OverlappingPeaks	21980730	21980759	153	+	.	43HCW2.gff_21980730_height:27
chr14	union.pl_43HCW1.gff_43HCW2.gff	OverlappingPeaks	23056770	23059379	124	+	.	43HCW2.gff_23056770_height:128
chr14	union.pl_43HCW1.gff_43HCW2.gff	OverlappingPeaks	23066370	23068739	93	+	.	43HCW2.gff_23066370_height:94
chr14	union.pl_43HCW1.gff_43HCW2.gff	OverlappingPeaks	23181330	23183489	34	+	.	43HCW2.gff_23181330_height:36
chr14	union.pl_43HCW1.gff_43HCW2.gff	OverlappingPeaks	23234580	23237729	148	+	.	43HCW2.gff_23234460_height:152
chr14	union.pl_43HCW1.gff_43HCW2.gff	OverlappingPeaks	23291850	23292929	8	+	.	43HCW2.gff_23291850_height:7
chr14	union.pl_43HCW1.gff_43HCW2.gff	OverlappingPeaks	23298330	23300519	113	+	.	43HCW2.gff_23298300_height:119
chr14	union.pl_43HCW1.gff_43HCW2.gff	OverlappingPeaks	23305320	23307629	64	+	.	43HCW2.gff_23305320_height:60
chr14	union.pl_43HCW1.gff_43HCW2.gff	OverlappingPeaks	23322030	23323109	13	+	.	43HCW2.gff_23322030_height:12
chr14	union.pl_43HCW1.gff_43HCW2.gff	OverlappingPeaks	23339370	23342969	121	+	.	43HCW2.gff_23339280_height:112
chr14	union.pl_43HCW1.gff_43HCW2.gff	OverlappingPeaks	23354940	23358029	88	+	.	43HCW2.gff_23354940_height:88
chr14	union.pl_43HCW1.gff_43HCW2.gff	OverlappingPeaks	23386860	23389199	112	+	.	43HCW2.gff_23386770_height:114
chr14	union.pl_43HCW1.gff_43HCW2.gff	OverlappingPeaks	23396850	23400629	139	+	.	43HCW2.gff_23396850_height:135
chr14	union.pl_43HCW1.gff_43HCW2.gff	OverlappingPeaks	23424810	23427149	99	+	.	43HCW2.gff_23424810_height:97
chr14	union.pl_43HCW1.gff_43HCW2.gff	OverlappingPeaks	23448750	23453069	131	+	.	43HCW2.gff_23448390_height:125
chr14	union.pl_43HCW1.gff_43HCW2.gff	OverlappingPeaks	23475090	23477249	63	+	.	43HCW2.gff_23474910_height:67
chr14	union.pl_43HCW1.gff_43HCW2.gff	OverlappingPeaks	23478300	23480129	41	+	.	43HCW2.gff_23478300_height:40
chr14	union.pl_43HCW1.gff_43HCW2.gff	OverlappingPeaks	23502420	23505089	139	+	.	43HCW2.gff_23502360_height:137
chr14	union.pl_43HCW1.gff_43HCW2.gff	OverlappingPeaks	23525130	23528039	59	+	.	43HCW2.gff_23525040_height:60
chr14	union.pl_43HCW1.gff_43HCW2.gff	OverlappingPeaks	23539020	23541299	131	+	.	43HCW2.gff_23538990_height:135
chr14	union.pl_43HCW1.gff_43HCW2.gff	OverlappingPeaks	23541360	23541569	131	+	.	43HCW2.gff_23541360_height:21
chr14	union.pl_43HCW1.gff_43HCW2.gff	OverlappingPeaks	23562600	23566499	121	+	.	43HCW2.gff_23562600_height:125
chr14	union.pl_43HCW1.gff_43HCW2.gff	OverlappingPeaks	23651130	23653319	74	+	.	43HCW2.gff_23651100_height:74
chr14	union.pl_43HCW1.gff_43HCW2.gff	OverlappingPeaks	23753580	23756729	115	+	.	43HCW2.gff_23753550_height:116
chr14	union.pl_43HCW1.gff_43HCW2.gff	OverlappingPeaks	23769270	23772869	71	+	.	43HCW2.gff_23769180_height:74
chr14	union.pl_43HCW1.gff_43HCW2.gff	OverlappingPeaks	23774940	23777609	133	+	.	43HCW2.gff_23774880_height:137
chr14	union.pl_43HCW1.gff_43HCW2.gff	OverlappingPeaks	23789160	23792879	130	+	.	43HCW2.gff_23789010_height:129
chr14	union.pl_43HCW1.gff_43HCW2.gff	OverlappingPeaks	23821260	23822729	32	+	.	43HCW2.gff_23821140_height:28
chr14	union.pl_43HCW1.gff_43HCW2.gff	OverlappingPeaks	23937810	23940479	128	+	.	43HCW2.gff_23937690_height:132
chr14	union.pl_43HCW1.gff_43HCW2.gff	OverlappingPeaks	24019590	24021629	68	+	.	43HCW2.gff_24019560_height:65
chr14	union.pl_43HCW1.gff_43HCW2.gff	OverlappingPeaks	24024360	24026939	125	+	.	43HCW2.gff_24024360_height:119
chr14	union.pl_43HCW1.gff_43HCW2.gff	OverlappingPeaks	24035460	24038189	110	+	.	43HCW2.gff_24035460_height:110
chr14	union.pl_43HCW1.gff_43HCW2.gff	OverlappingPeaks	24421740	24424229	109	+	.	43HCW2.gff_24421710_height:114
chr14	union.pl_43HCW1.gff_43HCW2.gff	OverlappingPeaks	24457500	24459299	44	+	.	43HCW2.gff_24457500_height:54
chr14	union.pl_43HCW1.gff_43HCW2.gff	OverlappingPeaks	24504900	24506639	51	+	.	43HCW2.gff_24504690_height:51
chr14	union.pl_43HCW1.gff_43HCW2.gff	OverlappingPeaks	24520530	24522269	32	+	.	43HCW2.gff_24520440_height:32
chr14	union.pl_43HCW1.gff_43HCW2.gff	OverlappingPeaks	24549630	24551399	35	+	.	43HCW2.gff_24549630_height:39
chr14	union.pl_43HCW1.gff_43HCW2.gff	OverlappingPeaks	24562800	24565499	135	+	.	43HCW2.gff_24562770_height:144
chr14	union.pl_43HCW1.gff_43HCW2.gff	OverlappingPeaks	24582390	24585839	118	+	.	43HCW2.gff_24582390_height:126
chr14	union.pl_43HCW1.gff_43HCW2.gff	OverlappingPeaks	24604290	24606839	82	+	.	43HCW2.gff_24604290_height:79
chr14	union.pl_43HCW1.gff_43HCW2.gff	OverlappingPeaks	24608610	24612149	137	+	.	43HCW2.gff_24608520_height:145
chr14	union.pl_43HCW1.gff_43HCW2.gff	OverlappingPeaks	24614310	24618269	125	+	.	43HCW2.gff_24614250_height:130
chr14	union.pl_43HCW1.gff_43HCW2.gff	OverlappingPeaks	24629940	24631739	42	+	.	43HCW2.gff_24629940_height:38
chr14	union.pl_43HCW1.gff_43HCW2.gff	OverlappingPeaks	24656340	24659069	117	+	.	43HCW2.gff_24656340_height:111
chr14	union.pl_43HCW1.gff_43HCW2.gff	OverlappingPeaks	24663480	24666569	131	+	.	43HCW2.gff_24663480_height:132
chr14	union.pl_43HCW1.gff_43HCW2.gff	OverlappingPeaks	24681540	24685919	106	+	.	43HCW2.gff_24681150_height:101
chr14	union.pl_43HCW1.gff_43HCW2.gff	OverlappingPeaks	24699780	24703529	155	+	.	43HCW2.gff_24699750_height:158
chr14	union.pl_43HCW1.gff_43HCW2.gff	OverlappingPeaks	24710280	24713309	87	+	.	43HCW2.gff_24710280_height:84
chr14	union.pl_43HCW1.gff_43HCW2.gff	OverlappingPeaks	24739380	24741659	85	+	.	43HCW2.gff_24739350_height:79
chr14	union.pl_43HCW1.gff_43HCW2.gff	OverlappingPeaks	24767400	24770729	149	+	.	43HCW2.gff_24767310_height:152
chr14	union.pl_43HCW1.gff_43HCW2.gff	OverlappingPeaks	24802740	24803339	6	+	.	43HCW2.gff_24802590_height:9
chr14	union.pl_43HCW1.gff_43HCW2.gff	OverlappingPeaks	24834150	24837869	67	+	.	43HCW2.gff_24834120_height:64
chr14	union.pl_43HCW1.gff_43HCW2.gff	OverlappingPeaks	24860760	24862379	15	+	.	43HCW2.gff_24860730_height:18
chr14	union.pl_43HCW1.gff_43HCW2.gff	OverlappingPeaks	24898140	24901289	109	+	.	43HCW2.gff_24898050_height:112
chr14	union.pl_43HCW1.gff_43HCW2.gff	OverlappingPeaks	24910080	24913289	130	+	.	43HCW2.gff_24910050_height:134
chr14	union.pl_43HCW1.gff_43HCW2.gff	OverlappingPeaks	30831930	30833129	18	+	.	43HCW2.gff_30831930_height:13
chr14	union.pl_43HCW1.gff_43HCW2.gff	OverlappingPeaks	31027560	31030319	144	+	.	43HCW2.gff_31027500_height:147
chr14	union.pl_43HCW1.gff_43HCW2.gff	OverlappingPeaks	31090440	31093169	126	+	.	43HCW2.gff_31090380_height:132
chr14	union.pl_43HCW1.gff_43HCW2.gff	OverlappingPeaks	31343130	31344299	16	+	.	43HCW2.gff_31343130_height:14
chr14	union.pl_43HCW1.gff_43HCW2.gff	OverlappingPeaks	31434660	31437809	62	+	.	43HCW2.gff_31434510_height:70
chr14	union.pl_43HCW1.gff_43HCW2.gff	OverlappingPeaks	31493250	31497689	154	+	.	43HCW2.gff_31493220_height:158
[truncated: 16,618 more rows]

## Sheet: Pol2_HCT116_HC.gff
Chr	.	.	start	stop	peak score	strand	.	peakID
chr7	union.pl_POL2_HCT116_Rep1_2_signifpeaks.gff_USC437_POL2_HCT116_KAPALTP_NoGel_signifpeaks.gff	OverlappingPeaks	30990	31229	20	+	.	USC437_POL2_HCT116_KAPALTP_NoGel_signifpeaks.gff_30780_height:78
chr7	union.pl_POL2_HCT116_Rep1_2_signifpeaks.gff_USC437_POL2_HCT116_KAPALTP_NoGel_signifpeaks.gff	OverlappingPeaks	148860	149369	61	+	.	USC437_POL2_HCT116_KAPALTP_NoGel_signifpeaks.gff_148650_height:158
chr7	union.pl_POL2_HCT116_Rep1_2_signifpeaks.gff_USC437_POL2_HCT116_KAPALTP_NoGel_signifpeaks.gff	OverlappingPeaks	149610	149819	43	+	.	USC437_POL2_HCT116_KAPALTP_NoGel_signifpeaks.gff_149430_height:114
chr7	union.pl_POL2_HCT116_Rep1_2_signifpeaks.gff_USC437_POL2_HCT116_KAPALTP_NoGel_signifpeaks.gff	OverlappingPeaks	192210	192719	38	+	.	USC437_POL2_HCT116_KAPALTP_NoGel_signifpeaks.gff_191880_height:146
chr7	union.pl_POL2_HCT116_Rep1_2_signifpeaks.gff_USC437_POL2_HCT116_KAPALTP_NoGel_signifpeaks.gff	OverlappingPeaks	558600	558929	19	+	.	USC437_POL2_HCT116_KAPALTP_NoGel_signifpeaks.gff_558420_height:84
chr7	union.pl_POL2_HCT116_Rep1_2_signifpeaks.gff_USC437_POL2_HCT116_KAPALTP_NoGel_signifpeaks.gff	OverlappingPeaks	559230	559559	27	+	.	USC437_POL2_HCT116_KAPALTP_NoGel_signifpeaks.gff_558420_height:84
chr7	union.pl_POL2_HCT116_Rep1_2_signifpeaks.gff_USC437_POL2_HCT116_KAPALTP_NoGel_signifpeaks.gff	OverlappingPeaks	579030	579269	19	+	.	USC437_POL2_HCT116_KAPALTP_NoGel_signifpeaks.gff_577740_height:52
chr7	union.pl_POL2_HCT116_Rep1_2_signifpeaks.gff_USC437_POL2_HCT116_KAPALTP_NoGel_signifpeaks.gff	OverlappingPeaks	766260	766559	35	+	.	USC437_POL2_HCT116_KAPALTP_NoGel_signifpeaks.gff_765450_height:106
chr7	union.pl_POL2_HCT116_Rep1_2_signifpeaks.gff_USC437_POL2_HCT116_KAPALTP_NoGel_signifpeaks.gff	OverlappingPeaks	766710	766979	22	+	.	USC437_POL2_HCT116_KAPALTP_NoGel_signifpeaks.gff_765450_height:106
chr7	union.pl_POL2_HCT116_Rep1_2_signifpeaks.gff_USC437_POL2_HCT116_KAPALTP_NoGel_signifpeaks.gff	OverlappingPeaks	856200	856469	25	+	.	USC437_POL2_HCT116_KAPALTP_NoGel_signifpeaks.gff_855960_height:139
chr7	union.pl_POL2_HCT116_Rep1_2_signifpeaks.gff_USC437_POL2_HCT116_KAPALTP_NoGel_signifpeaks.gff	OverlappingPeaks	915630	916439	44	+	.	USC437_POL2_HCT116_KAPALTP_NoGel_signifpeaks.gff_915180_height:106
chr7	union.pl_POL2_HCT116_Rep1_2_signifpeaks.gff_USC437_POL2_HCT116_KAPALTP_NoGel_signifpeaks.gff	OverlappingPeaks	1014930	1015229	26	+	.	USC437_POL2_HCT116_KAPALTP_NoGel_signifpeaks.gff_1014540_height:100
chr7	union.pl_POL2_HCT116_Rep1_2_signifpeaks.gff_USC437_POL2_HCT116_KAPALTP_NoGel_signifpeaks.gff	OverlappingPeaks	1067790	1068149	29	+	.	USC437_POL2_HCT116_KAPALTP_NoGel_signifpeaks.gff_1067370_height:89
chr7	union.pl_POL2_HCT116_Rep1_2_signifpeaks.gff_USC437_POL2_HCT116_KAPALTP_NoGel_signifpeaks.gff	OverlappingPeaks	1068450	1068779	26	+	.	USC437_POL2_HCT116_KAPALTP_NoGel_signifpeaks.gff_1067370_height:89
chr7	union.pl_POL2_HCT116_Rep1_2_signifpeaks.gff_USC437_POL2_HCT116_KAPALTP_NoGel_signifpeaks.gff	OverlappingPeaks	1076190	1076399	18	+	.	USC437_POL2_HCT116_KAPALTP_NoGel_signifpeaks.gff_1076190_height:47
chr7	union.pl_POL2_HCT116_Rep1_2_signifpeaks.gff_USC437_POL2_HCT116_KAPALTP_NoGel_signifpeaks.gff	OverlappingPeaks	1083780	1084019	16	+	.	USC437_POL2_HCT116_KAPALTP_NoGel_signifpeaks.gff_1083690_height:52
chr7	union.pl_POL2_HCT116_Rep1_2_signifpeaks.gff_USC437_POL2_HCT116_KAPALTP_NoGel_signifpeaks.gff	OverlappingPeaks	1177500	1178009	23	+	.	USC437_POL2_HCT116_KAPALTP_NoGel_signifpeaks.gff_1177260_height:97
chr7	union.pl_POL2_HCT116_Rep1_2_signifpeaks.gff_USC437_POL2_HCT116_KAPALTP_NoGel_signifpeaks.gff	OverlappingPeaks	1199880	1200329	50	+	.	USC437_POL2_HCT116_KAPALTP_NoGel_signifpeaks.gff_1199760_height:160
chr7	union.pl_POL2_HCT116_Rep1_2_signifpeaks.gff_USC437_POL2_HCT116_KAPALTP_NoGel_signifpeaks.gff	OverlappingPeaks	1498830	1499219	46	+	.	USC437_POL2_HCT116_KAPALTP_NoGel_signifpeaks.gff_1498470_height:161
chr7	union.pl_POL2_HCT116_Rep1_2_signifpeaks.gff_USC437_POL2_HCT116_KAPALTP_NoGel_signifpeaks.gff	OverlappingPeaks	1543800	1544489	41	+	.	USC437_POL2_HCT116_KAPALTP_NoGel_signifpeaks.gff_1543470_height:141
chr7	union.pl_POL2_HCT116_Rep1_2_signifpeaks.gff_USC437_POL2_HCT116_KAPALTP_NoGel_signifpeaks.gff	OverlappingPeaks	1546590	1546859	17	+	.	USC437_POL2_HCT116_KAPALTP_NoGel_signifpeaks.gff_1546590_height:40
chr7	union.pl_POL2_HCT116_Rep1_2_signifpeaks.gff_USC437_POL2_HCT116_KAPALTP_NoGel_signifpeaks.gff	OverlappingPeaks	1595190	1595429	22	+	.	USC437_POL2_HCT116_KAPALTP_NoGel_signifpeaks.gff_1594890_height:95
chr7	union.pl_POL2_HCT116_Rep1_2_signifpeaks.gff_USC437_POL2_HCT116_KAPALTP_NoGel_signifpeaks.gff	OverlappingPeaks	1595580	1595969	26	+	.	USC437_POL2_HCT116_KAPALTP_NoGel_signifpeaks.gff_1594890_height:95
chr7	union.pl_POL2_HCT116_Rep1_2_signifpeaks.gff_USC437_POL2_HCT116_KAPALTP_NoGel_signifpeaks.gff	OverlappingPeaks	1609380	1610009	47	+	.	USC437_POL2_HCT116_KAPALTP_NoGel_signifpeaks.gff_1608570_height:151
chr7	union.pl_POL2_HCT116_Rep1_2_signifpeaks.gff_USC437_POL2_HCT116_KAPALTP_NoGel_signifpeaks.gff	OverlappingPeaks	1774710	1775129	20	+	.	USC437_POL2_HCT116_KAPALTP_NoGel_signifpeaks.gff_1773060_height:38
chr7	union.pl_POL2_HCT116_Rep1_2_signifpeaks.gff_USC437_POL2_HCT116_KAPALTP_NoGel_signifpeaks.gff	OverlappingPeaks	1775190	1775999	22	+	.	USC437_POL2_HCT116_KAPALTP_NoGel_signifpeaks.gff_1773060_height:38
chr7	union.pl_POL2_HCT116_Rep1_2_signifpeaks.gff_USC437_POL2_HCT116_KAPALTP_NoGel_signifpeaks.gff	OverlappingPeaks	1776060	1776809	23	+	.	USC437_POL2_HCT116_KAPALTP_NoGel_signifpeaks.gff_1773060_height:38
chr7	union.pl_POL2_HCT116_Rep1_2_signifpeaks.gff_USC437_POL2_HCT116_KAPALTP_NoGel_signifpeaks.gff	OverlappingPeaks	1781640	1782329	45	+	.	USC437_POL2_HCT116_KAPALTP_NoGel_signifpeaks.gff_1781490_height:135
chr7	union.pl_POL2_HCT116_Rep1_2_signifpeaks.gff_USC437_POL2_HCT116_KAPALTP_NoGel_signifpeaks.gff	OverlappingPeaks	2272380	2272709	33	+	.	USC437_POL2_HCT116_KAPALTP_NoGel_signifpeaks.gff_2272140_height:140
chr7	union.pl_POL2_HCT116_Rep1_2_signifpeaks.gff_USC437_POL2_HCT116_KAPALTP_NoGel_signifpeaks.gff	OverlappingPeaks	2281650	2282159	58	+	.	USC437_POL2_HCT116_KAPALTP_NoGel_signifpeaks.gff_2281260_height:156
chr7	union.pl_POL2_HCT116_Rep1_2_signifpeaks.gff_USC437_POL2_HCT116_KAPALTP_NoGel_signifpeaks.gff	OverlappingPeaks	2353800	2354039	18	+	.	USC437_POL2_HCT116_KAPALTP_NoGel_signifpeaks.gff_2353650_height:68
chr7	union.pl_POL2_HCT116_Rep1_2_signifpeaks.gff_USC437_POL2_HCT116_KAPALTP_NoGel_signifpeaks.gff	OverlappingPeaks	2393400	2393759	57	+	.	USC437_POL2_HCT116_KAPALTP_NoGel_signifpeaks.gff_2393040_height:143
chr7	union.pl_POL2_HCT116_Rep1_2_signifpeaks.gff_USC437_POL2_HCT116_KAPALTP_NoGel_signifpeaks.gff	OverlappingPeaks	2394330	2394749	37	+	.	USC437_POL2_HCT116_KAPALTP_NoGel_signifpeaks.gff_2394060_height:130
chr7	union.pl_POL2_HCT116_Rep1_2_signifpeaks.gff_USC437_POL2_HCT116_KAPALTP_NoGel_signifpeaks.gff	OverlappingPeaks	2442720	2443079	27	+	.	USC437_POL2_HCT116_KAPALTP_NoGel_signifpeaks.gff_2442540_height:100
chr7	union.pl_POL2_HCT116_Rep1_2_signifpeaks.gff_USC437_POL2_HCT116_KAPALTP_NoGel_signifpeaks.gff	OverlappingPeaks	2559240	2559659	91	+	.	USC437_POL2_HCT116_KAPALTP_NoGel_signifpeaks.gff_2558910_height:162
chr7	union.pl_POL2_HCT116_Rep1_2_signifpeaks.gff_USC437_POL2_HCT116_KAPALTP_NoGel_signifpeaks.gff	OverlappingPeaks	2594880	2595209	21	+	.	USC437_POL2_HCT116_KAPALTP_NoGel_signifpeaks.gff_2594670_height:139
chr7	union.pl_POL2_HCT116_Rep1_2_signifpeaks.gff_USC437_POL2_HCT116_KAPALTP_NoGel_signifpeaks.gff	OverlappingPeaks	2595390	2595689	28	+	.	USC437_POL2_HCT116_KAPALTP_NoGel_signifpeaks.gff_2594670_height:139
chr7	union.pl_POL2_HCT116_Rep1_2_signifpeaks.gff_USC437_POL2_HCT116_KAPALTP_NoGel_signifpeaks.gff	OverlappingPeaks	2670990	2671229	20	+	.	USC437_POL2_HCT116_KAPALTP_NoGel_signifpeaks.gff_2670960_height:45
chr7	union.pl_POL2_HCT116_Rep1_2_signifpeaks.gff_USC437_POL2_HCT116_KAPALTP_NoGel_signifpeaks.gff	OverlappingPeaks	2686470	2686709	22	+	.	USC437_POL2_HCT116_KAPALTP_NoGel_signifpeaks.gff_2686170_height:57
chr7	union.pl_POL2_HCT116_Rep1_2_signifpeaks.gff_USC437_POL2_HCT116_KAPALTP_NoGel_signifpeaks.gff	OverlappingPeaks	2883750	2884019	22	+	.	USC437_POL2_HCT116_KAPALTP_NoGel_signifpeaks.gff_2883420_height:76
chr7	union.pl_POL2_HCT116_Rep1_2_signifpeaks.gff_USC437_POL2_HCT116_KAPALTP_NoGel_signifpeaks.gff	OverlappingPeaks	2884260	2884589	35	+	.	USC437_POL2_HCT116_KAPALTP_NoGel_signifpeaks.gff_2883420_height:76
chr7	union.pl_POL2_HCT116_Rep1_2_signifpeaks.gff_USC437_POL2_HCT116_KAPALTP_NoGel_signifpeaks.gff	OverlappingPeaks	2913510	2914289	190	+	.	USC437_POL2_HCT116_KAPALTP_NoGel_signifpeaks.gff_2913450_height:145
chr7	union.pl_POL2_HCT116_Rep1_2_signifpeaks.gff_USC437_POL2_HCT116_KAPALTP_NoGel_signifpeaks.gff	OverlappingPeaks	4681080	4681559	46	+	.	USC437_POL2_HCT116_KAPALTP_NoGel_signifpeaks.gff_4680660_height:146
chr7	union.pl_POL2_HCT116_Rep1_2_signifpeaks.gff_USC437_POL2_HCT116_KAPALTP_NoGel_signifpeaks.gff	OverlappingPeaks	4681680	4682159	44	+	.	USC437_POL2_HCT116_KAPALTP_NoGel_signifpeaks.gff_4680660_height:146
chr7	union.pl_POL2_HCT116_Rep1_2_signifpeaks.gff_USC437_POL2_HCT116_KAPALTP_NoGel_signifpeaks.gff	OverlappingPeaks	4682340	4682519	13	+	.	USC437_POL2_HCT116_KAPALTP_NoGel_signifpeaks.gff_4680660_height:146
chr7	union.pl_POL2_HCT116_Rep1_2_signifpeaks.gff_USC437_POL2_HCT116_KAPALTP_NoGel_signifpeaks.gff	OverlappingPeaks	4721640	4722029	21	+	.	USC437_POL2_HCT116_KAPALTP_NoGel_signifpeaks.gff_4721370_height:85
chr7	union.pl_POL2_HCT116_Rep1_2_signifpeaks.gff_USC437_POL2_HCT116_KAPALTP_NoGel_signifpeaks.gff	OverlappingPeaks	4814730	4815389	27	+	.	USC437_POL2_HCT116_KAPALTP_NoGel_signifpeaks.gff_4814400_height:129
chr7	union.pl_POL2_HCT116_Rep1_2_signifpeaks.gff_USC437_POL2_HCT116_KAPALTP_NoGel_signifpeaks.gff	OverlappingPeaks	4923120	4923299	16	+	.	USC437_POL2_HCT116_KAPALTP_NoGel_signifpeaks.gff_4922880_height:90
chr7	union.pl_POL2_HCT116_Rep1_2_signifpeaks.gff_USC437_POL2_HCT116_KAPALTP_NoGel_signifpeaks.gff	OverlappingPeaks	5013540	5013929	37	+	.	USC437_POL2_HCT116_KAPALTP_NoGel_signifpeaks.gff_5013330_height:110
chr7	union.pl_POL2_HCT116_Rep1_2_signifpeaks.gff_USC437_POL2_HCT116_KAPALTP_NoGel_signifpeaks.gff	OverlappingPeaks	5085330	5085719	58	+	.	USC437_POL2_HCT116_KAPALTP_NoGel_signifpeaks.gff_5085000_height:135
chr7	union.pl_POL2_HCT116_Rep1_2_signifpeaks.gff_USC437_POL2_HCT116_KAPALTP_NoGel_signifpeaks.gff	OverlappingPeaks	5229480	5230079	48	+	.	USC437_POL2_HCT116_KAPALTP_NoGel_signifpeaks.gff_5229210_height:159
chr7	union.pl_POL2_HCT116_Rep1_2_signifpeaks.gff_USC437_POL2_HCT116_KAPALTP_NoGel_signifpeaks.gff	OverlappingPeaks	5436270	5436449	15	+	.	USC437_POL2_HCT116_KAPALTP_NoGel_signifpeaks.gff_5436060_height:42
chr7	union.pl_POL2_HCT116_Rep1_2_signifpeaks.gff_USC437_POL2_HCT116_KAPALTP_NoGel_signifpeaks.gff	OverlappingPeaks	5436780	5437109	36	+	.	USC437_POL2_HCT116_KAPALTP_NoGel_signifpeaks.gff_5436690_height:112
chr7	union.pl_POL2_HCT116_Rep1_2_signifpeaks.gff_USC437_POL2_HCT116_KAPALTP_NoGel_signifpeaks.gff	OverlappingPeaks	5463120	5463479	24	+	.	USC437_POL2_HCT116_KAPALTP_NoGel_signifpeaks.gff_5462520_height:105
chr7	union.pl_POL2_HCT116_Rep1_2_signifpeaks.gff_USC437_POL2_HCT116_KAPALTP_NoGel_signifpeaks.gff	OverlappingPeaks	5463810	5464079	22	+	.	USC437_POL2_HCT116_KAPALTP_NoGel_signifpeaks.gff_5462520_height:105
chr7	union.pl_POL2_HCT116_Rep1_2_signifpeaks.gff_USC437_POL2_HCT116_KAPALTP_NoGel_signifpeaks.gff	OverlappingPeaks	5465190	5468069	38	+	.	USC437_POL2_HCT116_KAPALTP_NoGel_signifpeaks.gff_5462520_height:105
chr7	union.pl_POL2_HCT116_Rep1_2_signifpeaks.gff_USC437_POL2_HCT116_KAPALTP_NoGel_signifpeaks.gff	OverlappingPeaks	5468760	5470079	27	+	.	USC437_POL2_HCT116_KAPALTP_NoGel_signifpeaks.gff_5468730_height:52
chr7	union.pl_POL2_HCT116_Rep1_2_signifpeaks.gff_USC437_POL2_HCT116_KAPALTP_NoGel_signifpeaks.gff	OverlappingPeaks	5553210	5553899	39	+	.	USC437_POL2_HCT116_KAPALTP_NoGel_signifpeaks.gff_5553030_height:126
chr7	union.pl_POL2_HCT116_Rep1_2_signifpeaks.gff_USC437_POL2_HCT116_KAPALTP_NoGel_signifpeaks.gff	OverlappingPeaks	5566020	5566349	19	+	.	USC437_POL2_HCT116_KAPALTP_NoGel_signifpeaks.gff_5565420_height:39
chr7	union.pl_POL2_HCT116_Rep1_2_signifpeaks.gff_USC437_POL2_HCT116_KAPALTP_NoGel_signifpeaks.gff	OverlappingPeaks	5569560	5570609	91	+	.	USC437_POL2_HCT116_KAPALTP_NoGel_signifpeaks.gff_5569050_height:183
chr7	union.pl_POL2_HCT116_Rep1_2_signifpeaks.gff_USC437_POL2_HCT116_KAPALTP_NoGel_signifpeaks.gff	OverlappingPeaks	5594580	5595059	24	+	.	USC437_POL2_HCT116_KAPALTP_NoGel_signifpeaks.gff_5594190_height:73
chr7	union.pl_POL2_HCT116_Rep1_2_signifpeaks.gff_USC437_POL2_HCT116_KAPALTP_NoGel_signifpeaks.gff	OverlappingPeaks	5595390	5595809	22	+	.	USC437_POL2_HCT116_KAPALTP_NoGel_signifpeaks.gff_5594190_height:73
chr7	union.pl_POL2_HCT116_Rep1_2_signifpeaks.gff_USC437_POL2_HCT116_KAPALTP_NoGel_signifpeaks.gff	OverlappingPeaks	5609700	5610119	30	+	.	USC437_POL2_HCT116_KAPALTP_NoGel_signifpeaks.gff_5609340_height:91
chr7	union.pl_POL2_HCT116_Rep1_2_signifpeaks.gff_USC437_POL2_HCT116_KAPALTP_NoGel_signifpeaks.gff	OverlappingPeaks	5632260	5632769	135	+	.	USC437_POL2_HCT116_KAPALTP_NoGel_signifpeaks.gff_5631990_height:224
chr7	union.pl_POL2_HCT116_Rep1_2_signifpeaks.gff_USC437_POL2_HCT116_KAPALTP_NoGel_signifpeaks.gff	OverlappingPeaks	5821110	5821439	33	+	.	USC437_POL2_HCT116_KAPALTP_NoGel_signifpeaks.gff_5820630_height:129
chr7	union.pl_POL2_HCT116_Rep1_2_signifpeaks.gff_USC437_POL2_HCT116_KAPALTP_NoGel_signifpeaks.gff	OverlappingPeaks	5862510	5862749	21	+	.	USC437_POL2_HCT116_KAPALTP_NoGel_signifpeaks.gff_5862330_height:75
chr7	union.pl_POL2_HCT116_Rep1_2_signifpeaks.gff_USC437_POL2_HCT116_KAPALTP_NoGel_signifpeaks.gff	OverlappingPeaks	5938080	5938589	33	+	.	USC437_POL2_HCT116_KAPALTP_NoGel_signifpeaks.gff_5937780_height:161
chr7	union.pl_POL2_HCT116_Rep1_2_signifpeaks.gff_USC437_POL2_HCT116_KAPALTP_NoGel_signifpeaks.gff	OverlappingPeaks	6048450	6049319	54	+	.	USC437_POL2_HCT116_KAPALTP_NoGel_signifpeaks.gff_6048030_height:165
chr7	union.pl_POL2_HCT116_Rep1_2_signifpeaks.gff_USC437_POL2_HCT116_KAPALTP_NoGel_signifpeaks.gff	OverlappingPeaks	6098520	6099179	49	+	.	USC437_POL2_HCT116_KAPALTP_NoGel_signifpeaks.gff_6098130_height:181
chr7	union.pl_POL2_HCT116_Rep1_2_signifpeaks.gff_USC437_POL2_HCT116_KAPALTP_NoGel_signifpeaks.gff	OverlappingPeaks	6120870	6121529	60	+	.	USC437_POL2_HCT116_KAPALTP_NoGel_signifpeaks.gff_6120660_height:139
chr7	union.pl_POL2_HCT116_Rep1_2_signifpeaks.gff_USC437_POL2_HCT116_KAPALTP_NoGel_signifpeaks.gff	OverlappingPeaks	6144000	6144449	94	+	.	USC437_POL2_HCT116_KAPALTP_NoGel_signifpeaks.gff_6143310_height:197
chr7	union.pl_POL2_HCT116_Rep1_2_signifpeaks.gff_USC437_POL2_HCT116_KAPALTP_NoGel_signifpeaks.gff	OverlappingPeaks	6312060	6312599	40	+	.	USC437_POL2_HCT116_KAPALTP_NoGel_signifpeaks.gff_6311910_height:133
chr7	union.pl_POL2_HCT116_Rep1_2_signifpeaks.gff_USC437_POL2_HCT116_KAPALTP_NoGel_signifpeaks.gff	OverlappingPeaks	6388380	6388889	46	+	.	USC437_POL2_HCT116_KAPALTP_NoGel_signifpeaks.gff_6388080_height:146
chr7	union.pl_POL2_HCT116_Rep1_2_signifpeaks.gff_USC437_POL2_HCT116_KAPALTP_NoGel_signifpeaks.gff	OverlappingPeaks	6414060	6414299	23	+	.	USC437_POL2_HCT116_KAPALTP_NoGel_signifpeaks.gff_6412980_height:110
chr7	union.pl_POL2_HCT116_Rep1_2_signifpeaks.gff_USC437_POL2_HCT116_KAPALTP_NoGel_signifpeaks.gff	OverlappingPeaks	6487350	6487949	54	+	.	USC437_POL2_HCT116_KAPALTP_NoGel_signifpeaks.gff_6486990_height:161
chr7	union.pl_POL2_HCT116_Rep1_2_signifpeaks.gff_USC437_POL2_HCT116_KAPALTP_NoGel_signifpeaks.gff	OverlappingPeaks	6523620	6523949	29	+	.	USC437_POL2_HCT116_KAPALTP_NoGel_signifpeaks.gff_6523170_height:147
chr7	union.pl_POL2_HCT116_Rep1_2_signifpeaks.gff_USC437_POL2_HCT116_KAPALTP_NoGel_signifpeaks.gff	OverlappingPeaks	6570690	6570929	24	+	.	USC437_POL2_HCT116_KAPALTP_NoGel_signifpeaks.gff_6570390_height:129
chr7	union.pl_POL2_HCT116_Rep1_2_signifpeaks.gff_USC437_POL2_HCT116_KAPALTP_NoGel_signifpeaks.gff	OverlappingPeaks	6616800	6617399	71	+	.	USC437_POL2_HCT116_KAPALTP_NoGel_signifpeaks.gff_6616020_height:193
chr7	union.pl_POL2_HCT116_Rep1_2_signifpeaks.gff_USC437_POL2_HCT116_KAPALTP_NoGel_signifpeaks.gff	OverlappingPeaks	6629520	6629879	46	+	.	USC437_POL2_HCT116_KAPALTP_NoGel_signifpeaks.gff_6629280_height:136
chr7	union.pl_POL2_HCT116_Rep1_2_signifpeaks.gff_USC437_POL2_HCT116_KAPALTP_NoGel_signifpeaks.gff	OverlappingPeaks	6746700	6746969	31	+	.	USC437_POL2_HCT116_KAPALTP_NoGel_signifpeaks.gff_6746040_height:114
chr7	union.pl_POL2_HCT116_Rep1_2_signifpeaks.gff_USC437_POL2_HCT116_KAPALTP_NoGel_signifpeaks.gff	OverlappingPeaks	6769110	6769679	46	+	.	USC437_POL2_HCT116_KAPALTP_NoGel_signifpeaks.gff_6768900_height:132
chr7	union.pl_POL2_HCT116_Rep1_2_signifpeaks.gff_USC437_POL2_HCT116_KAPALTP_NoGel_signifpeaks.gff	OverlappingPeaks	6865590	6866189	28	+	.	USC437_POL2_HCT116_KAPALTP_NoGel_signifpeaks.gff_6865410_height:153
chr7	union.pl_POL2_HCT116_Rep1_2_signifpeaks.gff_USC437_POL2_HCT116_KAPALTP_NoGel_signifpeaks.gff	OverlappingPeaks	6895440	6895679	16	+	.	USC437_POL2_HCT116_KAPALTP_NoGel_signifpeaks.gff_6894360_height:74
chr7	union.pl_POL2_HCT116_Rep1_2_signifpeaks.gff_USC437_POL2_HCT116_KAPALTP_NoGel_signifpeaks.gff	OverlappingPeaks	6966120	6966179	21	+	.	USC437_POL2_HCT116_KAPALTP_NoGel_signifpeaks.gff_6966120_height:22
chr7	union.pl_POL2_HCT116_Rep1_2_signifpeaks.gff_USC437_POL2_HCT116_KAPALTP_NoGel_signifpeaks.gff	OverlappingPeaks	7221750	7222529	79	+	.	USC437_POL2_HCT116_KAPALTP_NoGel_signifpeaks.gff_7221630_height:131
chr7	union.pl_POL2_HCT116_Rep1_2_signifpeaks.gff_USC437_POL2_HCT116_KAPALTP_NoGel_signifpeaks.gff	OverlappingPeaks	7606290	7606949	41	+	.	USC437_POL2_HCT116_KAPALTP_NoGel_signifpeaks.gff_7606020_height:159
chr7	union.pl_POL2_HCT116_Rep1_2_signifpeaks.gff_USC437_POL2_HCT116_KAPALTP_NoGel_signifpeaks.gff	OverlappingPeaks	7680300	7680749	25	+	.	USC437_POL2_HCT116_KAPALTP_NoGel_signifpeaks.gff_7679640_height:106
chr7	union.pl_POL2_HCT116_Rep1_2_signifpeaks.gff_USC437_POL2_HCT116_KAPALTP_NoGel_signifpeaks.gff	OverlappingPeaks	8008110	8008649	34	+	.	USC437_POL2_HCT116_KAPALTP_NoGel_signifpeaks.gff_8007930_height:115
chr7	union.pl_POL2_HCT116_Rep1_2_signifpeaks.gff_USC437_POL2_HCT116_KAPALTP_NoGel_signifpeaks.gff	OverlappingPeaks	8008890	8009069	15	+	.	USC437_POL2_HCT116_KAPALTP_NoGel_signifpeaks.gff_8007930_height:115
chr7	union.pl_POL2_HCT116_Rep1_2_signifpeaks.gff_USC437_POL2_HCT116_KAPALTP_NoGel_signifpeaks.gff	OverlappingPeaks	8301390	8302049	31	+	.	USC437_POL2_HCT116_KAPALTP_NoGel_signifpeaks.gff_8300640_height:140
chr7	union.pl_POL2_HCT116_Rep1_2_signifpeaks.gff_USC437_POL2_HCT116_KAPALTP_NoGel_signifpeaks.gff	OverlappingPeaks	10979490	10979939	61	+	.	USC437_POL2_HCT116_KAPALTP_NoGel_signifpeaks.gff_10979310_height:141
chr7	union.pl_POL2_HCT116_Rep1_2_signifpeaks.gff_USC437_POL2_HCT116_KAPALTP_NoGel_signifpeaks.gff	OverlappingPeaks	10980000	10980449	47	+	.	USC437_POL2_HCT116_KAPALTP_NoGel_signifpeaks.gff_10979310_height:141
chr7	union.pl_POL2_HCT116_Rep1_2_signifpeaks.gff_USC437_POL2_HCT116_KAPALTP_NoGel_signifpeaks.gff	OverlappingPeaks	11012970	11013749	53	+	.	USC437_POL2_HCT116_KAPALTP_NoGel_signifpeaks.gff_11012940_height:141
chr7	union.pl_POL2_HCT116_Rep1_2_signifpeaks.gff_USC437_POL2_HCT116_KAPALTP_NoGel_signifpeaks.gff	OverlappingPeaks	12250500	12251219	45	+	.	USC437_POL2_HCT116_KAPALTP_NoGel_signifpeaks.gff_12250320_height:119
chr7	union.pl_POL2_HCT116_Rep1_2_signifpeaks.gff_USC437_POL2_HCT116_KAPALTP_NoGel_signifpeaks.gff	OverlappingPeaks	12443010	12443759	37	+	.	USC437_POL2_HCT116_KAPALTP_NoGel_signifpeaks.gff_12442950_height:122
chr7	union.pl_POL2_HCT116_Rep1_2_signifpeaks.gff_USC437_POL2_HCT116_KAPALTP_NoGel_signifpeaks.gff	OverlappingPeaks	12726420	12726809	31	+	.	USC437_POL2_HCT116_KAPALTP_NoGel_signifpeaks.gff_12726000_height:135
chr7	union.pl_POL2_HCT116_Rep1_2_signifpeaks.gff_USC437_POL2_HCT116_KAPALTP_NoGel_signifpeaks.gff	OverlappingPeaks	12726900	12727139	26	+	.	USC437_POL2_HCT116_KAPALTP_NoGel_signifpeaks.gff_12726000_height:135
chr7	union.pl_POL2_HCT116_Rep1_2_signifpeaks.gff_USC437_POL2_HCT116_KAPALTP_NoGel_signifpeaks.gff	OverlappingPeaks	12727200	12727499	66	+	.	USC437_POL2_HCT116_KAPALTP_NoGel_signifpeaks.gff_12726000_height:135
chr7	union.pl_POL2_HCT116_Rep1_2_signifpeaks.gff_USC437_POL2_HCT116_KAPALTP_NoGel_signifpeaks.gff	OverlappingPeaks	13055790	13056119	21	+	.	USC437_POL2_HCT116_KAPALTP_NoGel_signifpeaks.gff_13055790_height:80
chr7	union.pl_POL2_HCT116_Rep1_2_signifpeaks.gff_USC437_POL2_HCT116_KAPALTP_NoGel_signifpeaks.gff	OverlappingPeaks	14030700	14030909	14	+	.	USC437_POL2_HCT116_KAPALTP_NoGel_signifpeaks.gff_14030310_height:29
chr7	union.pl_POL2_HCT116_Rep1_2_signifpeaks.gff_USC437_POL2_HCT116_KAPALTP_NoGel_signifpeaks.gff	OverlappingPeaks	16460100	16460639	39	+	.	USC437_POL2_HCT116_KAPALTP_NoGel_signifpeaks.gff_16460010_height:89
chr7	union.pl_POL2_HCT116_Rep1_2_signifpeaks.gff_USC437_POL2_HCT116_KAPALTP_NoGel_signifpeaks.gff	OverlappingPeaks	16684200	16684649	19	+	.	USC437_POL2_HCT116_KAPALTP_NoGel_signifpeaks.gff_16684140_height:152
chr7	union.pl_POL2_HCT116_Rep1_2_signifpeaks.gff_USC437_POL2_HCT116_KAPALTP_NoGel_signifpeaks.gff	OverlappingPeaks	16685100	16685519	43	+	.	USC437_POL2_HCT116_KAPALTP_NoGel_signifpeaks.gff_16684140_height:152
chr7	union.pl_POL2_HCT116_Rep1_2_signifpeaks.gff_USC437_POL2_HCT116_KAPALTP_NoGel_signifpeaks.gff	OverlappingPeaks	16685670	16686029	62	+	.	USC437_POL2_HCT116_KAPALTP_NoGel_signifpeaks.gff_16684140_height:152
chr7	union.pl_POL2_HCT116_Rep1_2_signifpeaks.gff_USC437_POL2_HCT116_KAPALTP_NoGel_signifpeaks.gff	OverlappingPeaks	16793340	16793549	18	+	.	USC437_POL2_HCT116_KAPALTP_NoGel_signifpeaks.gff_16793070_height:92
chr7	union.pl_POL2_HCT116_Rep1_2_signifpeaks.gff_USC437_POL2_HCT116_KAPALTP_NoGel_signifpeaks.gff	OverlappingPeaks	17337810	17338559	53	+	.	USC437_POL2_HCT116_KAPALTP_NoGel_signifpeaks.gff_17337750_height:154
chr7	union.pl_POL2_HCT116_Rep1_2_signifpeaks.gff_USC437_POL2_HCT116_KAPALTP_NoGel_signifpeaks.gff	OverlappingPeaks	17979900	17980199	37	+	.	USC437_POL2_HCT116_KAPALTP_NoGel_signifpeaks.gff_17979630_height:158
chr7	union.pl_POL2_HCT116_Rep1_2_signifpeaks.gff_USC437_POL2_HCT116_KAPALTP_NoGel_signifpeaks.gff	OverlappingPeaks	19748400	19748729	39	+	.	USC437_POL2_HCT116_KAPALTP_NoGel_signifpeaks.gff_19748250_height:138
chr7	union.pl_POL2_HCT116_Rep1_2_signifpeaks.gff_USC437_POL2_HCT116_KAPALTP_NoGel_signifpeaks.gff	OverlappingPeaks	20826660	20826869	14	+	.	USC437_POL2_HCT116_KAPALTP_NoGel_signifpeaks.gff_20826450_height:49
chr7	union.pl_POL2_HCT116_Rep1_2_signifpeaks.gff_USC437_POL2_HCT116_KAPALTP_NoGel_signifpeaks.gff	OverlappingPeaks	20837520	20837969	28	+	.	USC437_POL2_HCT116_KAPALTP_NoGel_signifpeaks.gff_20837280_height:103
chr7	union.pl_POL2_HCT116_Rep1_2_signifpeaks.gff_USC437_POL2_HCT116_KAPALTP_NoGel_signifpeaks.gff	OverlappingPeaks	21467130	21467369	18	+	.	USC437_POL2_HCT116_KAPALTP_NoGel_signifpeaks.gff_21466560_height:103
chr7	union.pl_POL2_HCT116_Rep1_2_signifpeaks.gff_USC437_POL2_HCT116_KAPALTP_NoGel_signifpeaks.gff	OverlappingPeaks	21985200	21985649	67	+	.	USC437_POL2_HCT116_KAPALTP_NoGel_signifpeaks.gff_21984840_height:169
chr7	union.pl_POL2_HCT116_Rep1_2_signifpeaks.gff_USC437_POL2_HCT116_KAPALTP_NoGel_signifpeaks.gff	OverlappingPeaks	21985770	21986009	22	+	.	USC437_POL2_HCT116_KAPALTP_NoGel_signifpeaks.gff_21984840_height:169
chr7	union.pl_POL2_HCT116_Rep1_2_signifpeaks.gff_USC437_POL2_HCT116_KAPALTP_NoGel_signifpeaks.gff	OverlappingPeaks	22011390	22012439	71	+	.	USC437_POL2_HCT116_KAPALTP_NoGel_signifpeaks.gff_22011270_height:143
chr7	union.pl_POL2_HCT116_Rep1_2_signifpeaks.gff_USC437_POL2_HCT116_KAPALTP_NoGel_signifpeaks.gff	OverlappingPeaks	22122810	22123019	18	+	.	USC437_POL2_HCT116_KAPALTP_NoGel_signifpeaks.gff_22122720_height:73
chr7	union.pl_POL2_HCT116_Rep1_2_signifpeaks.gff_USC437_POL2_HCT116_KAPALTP_NoGel_signifpeaks.gff	OverlappingPeaks	22396530	22396829	26	+	.	USC437_POL2_HCT116_KAPALTP_NoGel_signifpeaks.gff_22396350_height:112
chr7	union.pl_POL2_HCT116_Rep1_2_signifpeaks.gff_USC437_POL2_HCT116_KAPALTP_NoGel_signifpeaks.gff	OverlappingPeaks	22862190	22862819	39	+	.	USC437_POL2_HCT116_KAPALTP_NoGel_signifpeaks.gff_22861860_height:112
chr7	union.pl_POL2_HCT116_Rep1_2_signifpeaks.gff_USC437_POL2_HCT116_KAPALTP_NoGel_signifpeaks.gff	OverlappingPeaks	22893690	22895039	50	+	.	USC437_POL2_HCT116_KAPALTP_NoGel_signifpeaks.gff_22893420_height:165
chr7	union.pl_POL2_HCT116_Rep1_2_signifpeaks.gff_USC437_POL2_HCT116_KAPALTP_NoGel_signifpeaks.gff	OverlappingPeaks	22898340	22898519	17	+	.	USC437_POL2_HCT116_KAPALTP_NoGel_signifpeaks.gff_22898340_height:46
chr7	union.pl_POL2_HCT116_Rep1_2_signifpeaks.gff_USC437_POL2_HCT116_KAPALTP_NoGel_signifpeaks.gff	OverlappingPeaks	22898700	22899209	25	+	.	USC437_POL2_HCT116_KAPALTP_NoGel_signifpeaks.gff_22898340_height:46
chr7	union.pl_POL2_HCT116_Rep1_2_signifpeaks.gff_USC437_POL2_HCT116_KAPALTP_NoGel_signifpeaks.gff	OverlappingPeaks	23053470	23053889	54	+	.	USC437_POL2_HCT116_KAPALTP_NoGel_signifpeaks.gff_23053260_height:132
chr7	union.pl_POL2_HCT116_Rep1_2_signifpeaks.gff_USC437_POL2_HCT116_KAPALTP_NoGel_signifpeaks.gff	OverlappingPeaks	23145000	23145659	53	+	.	USC437_POL2_HCT116_KAPALTP_NoGel_signifpeaks.gff_23145000_height:179
chr7	union.pl_POL2_HCT116_Rep1_2_signifpeaks.gff_USC437_POL2_HCT116_KAPALTP_NoGel_signifpeaks.gff	OverlappingPeaks	23221200	23221379	30	+	.	USC437_POL2_HCT116_KAPALTP_NoGel_signifpeaks.gff_23221110_height:119
chr7	union.pl_POL2_HCT116_Rep1_2_signifpeaks.gff_USC437_POL2_HCT116_KAPALTP_NoGel_signifpeaks.gff	OverlappingPeaks	23221590	23221859	48	+	.	USC437_POL2_HCT116_KAPALTP_NoGel_signifpeaks.gff_23221110_height:119
chr7	union.pl_POL2_HCT116_Rep1_2_signifpeaks.gff_USC437_POL2_HCT116_KAPALTP_NoGel_signifpeaks.gff	OverlappingPeaks	23338560	23339189	53	+	.	USC437_POL2_HCT116_KAPALTP_NoGel_signifpeaks.gff_23338350_height:158
chr7	union.pl_POL2_HCT116_Rep1_2_signifpeaks.gff_USC437_POL2_HCT116_KAPALTP_NoGel_signifpeaks.gff	OverlappingPeaks	23508660	23508869	15	+	.	USC437_POL2_HCT116_KAPALTP_NoGel_signifpeaks.gff_23507460_height:85
chr7	union.pl_POL2_HCT116_Rep1_2_signifpeaks.gff_USC437_POL2_HCT116_KAPALTP_NoGel_signifpeaks.gff	OverlappingPeaks	23509770	23510309	46	+	.	USC437_POL2_HCT116_KAPALTP_NoGel_signifpeaks.gff_23507460_height:85
chr7	union.pl_POL2_HCT116_Rep1_2_signifpeaks.gff_USC437_POL2_HCT116_KAPALTP_NoGel_signifpeaks.gff	OverlappingPeaks	23513100	23513939	42	+	.	USC437_POL2_HCT116_KAPALTP_NoGel_signifpeaks.gff_23512830_height:122
chr7	union.pl_POL2_HCT116_Rep1_2_signifpeaks.gff_USC437_POL2_HCT116_KAPALTP_NoGel_signifpeaks.gff	OverlappingPeaks	23571210	23571629	59	+	.	USC437_POL2_HCT116_KAPALTP_NoGel_signifpeaks.gff_23570970_height:179
chr7	union.pl_POL2_HCT116_Rep1_2_signifpeaks.gff_USC437_POL2_HCT116_KAPALTP_NoGel_signifpeaks.gff	OverlappingPeaks	23571780	23571959	37	+	.	USC437_POL2_HCT116_KAPALTP_NoGel_signifpeaks.gff_23570970_height:179
chr7	union.pl_POL2_HCT116_Rep1_2_signifpeaks.gff_USC437_POL2_HCT116_KAPALTP_NoGel_signifpeaks.gff	OverlappingPeaks	23636880	23637179	16	+	.	USC437_POL2_HCT116_KAPALTP_NoGel_signifpeaks.gff_23636760_height:70
chr7	union.pl_POL2_HCT116_Rep1_2_signifpeaks.gff_USC437_POL2_HCT116_KAPALTP_NoGel_signifpeaks.gff	OverlappingPeaks	23736780	23737019	19	+	.	USC437_POL2_HCT116_KAPALTP_NoGel_signifpeaks.gff_23736780_height:24
chr7	union.pl_POL2_HCT116_Rep1_2_signifpeaks.gff_USC437_POL2_HCT116_KAPALTP_NoGel_signifpeaks.gff	OverlappingPeaks	25019040	25019879	67	+	.	USC437_POL2_HCT116_KAPALTP_NoGel_signifpeaks.gff_25018860_height:149
chr7	union.pl_POL2_HCT116_Rep1_2_signifpeaks.gff_USC437_POL2_HCT116_KAPALTP_NoGel_signifpeaks.gff	OverlappingPeaks	25020000	25020209	16	+	.	USC437_POL2_HCT116_KAPALTP_NoGel_signifpeaks.gff_25018860_height:149
chr7	union.pl_POL2_HCT116_Rep1_2_signifpeaks.gff_USC437_POL2_HCT116_KAPALTP_NoGel_signifpeaks.gff	OverlappingPeaks	25164630	25164959	74	+	.	USC437_POL2_HCT116_KAPALTP_NoGel_signifpeaks.gff_25164390_height:204
chr7	union.pl_POL2_HCT116_Rep1_2_signifpeaks.gff_USC437_POL2_HCT116_KAPALTP_NoGel_signifpeaks.gff	OverlappingPeaks	25165200	25165529	63	+	.	USC437_POL2_HCT116_KAPALTP_NoGel_signifpeaks.gff_25164390_height:204
chr7	union.pl_POL2_HCT116_Rep1_2_signifpeaks.gff_USC437_POL2_HCT116_KAPALTP_NoGel_signifpeaks.gff	OverlappingPeaks	25934940	25935119	16	+	.	USC437_POL2_HCT116_KAPALTP_NoGel_signifpeaks.gff_25934880_height:48
chr7	union.pl_POL2_HCT116_Rep1_2_signifpeaks.gff_USC437_POL2_HCT116_KAPALTP_NoGel_signifpeaks.gff	OverlappingPeaks	26191410	26192069	36	+	.	USC437_POL2_HCT116_KAPALTP_NoGel_signifpeaks.gff_26191320_height:143
chr7	union.pl_POL2_HCT116_Rep1_2_signifpeaks.gff_USC437_POL2_HCT116_KAPALTP_NoGel_signifpeaks.gff	OverlappingPeaks	26240160	26240519	104	+	.	USC437_POL2_HCT116_KAPALTP_NoGel_signifpeaks.gff_26239320_height:209
chr7	union.pl_POL2_HCT116_Rep1_2_signifpeaks.gff_USC437_POL2_HCT116_KAPALTP_NoGel_signifpeaks.gff	OverlappingPeaks	26240640	26241629	37	+	.	USC437_POL2_HCT116_KAPALTP_NoGel_signifpeaks.gff_26239320_height:209
chr7	union.pl_POL2_HCT116_Rep1_2_signifpeaks.gff_USC437_POL2_HCT116_KAPALTP_NoGel_signifpeaks.gff	OverlappingPeaks	26241750	26242049	18	+	.	USC437_POL2_HCT116_KAPALTP_NoGel_signifpeaks.gff_26239320_height:209
chr7	union.pl_POL2_HCT116_Rep1_2_signifpeaks.gff_USC437_POL2_HCT116_KAPALTP_NoGel_signifpeaks.gff	OverlappingPeaks	26331450	26331749	34	+	.	USC437_POL2_HCT116_KAPALTP_NoGel_signifpeaks.gff_26331390_height:100
chr7	union.pl_POL2_HCT116_Rep1_2_signifpeaks.gff_USC437_POL2_HCT116_KAPALTP_NoGel_signifpeaks.gff	OverlappingPeaks	26903940	26904299	45	+	.	USC437_POL2_HCT116_KAPALTP_NoGel_signifpeaks.gff_26903910_height:115
chr7	union.pl_POL2_HCT116_Rep1_2_signifpeaks.gff_USC437_POL2_HCT116_KAPALTP_NoGel_signifpeaks.gff	OverlappingPeaks	26904450	26904689	24	+	.	USC437_POL2_HCT116_KAPALTP_NoGel_signifpeaks.gff_26904420_height:54
chr7	union.pl_POL2_HCT116_Rep1_2_signifpeaks.gff_USC437_POL2_HCT116_KAPALTP_NoGel_signifpeaks.gff	OverlappingPeaks	27135570	27136049	26	+	.	USC437_POL2_HCT116_KAPALTP_NoGel_signifpeaks.gff_27135510_height:59
chr7	union.pl_POL2_HCT116_Rep1_2_signifpeaks.gff_USC437_POL2_HCT116_KAPALTP_NoGel_signifpeaks.gff	OverlappingPeaks	27153120	27153389	17	+	.	USC437_POL2_HCT116_KAPALTP_NoGel_signifpeaks.gff_27153030_height:33
chr7	union.pl_POL2_HCT116_Rep1_2_signifpeaks.gff_USC437_POL2_HCT116_KAPALTP_NoGel_signifpeaks.gff	OverlappingPeaks	27170340	27170429	16	+	.	USC437_POL2_HCT116_KAPALTP_NoGel_signifpeaks.gff_27170340_height:72
chr7	union.pl_POL2_HCT116_Rep1_2_signifpeaks.gff_USC437_POL2_HCT116_KAPALTP_NoGel_signifpeaks.gff	OverlappingPeaks	27170520	27170879	31	+	.	USC437_POL2_HCT116_KAPALTP_NoGel_signifpeaks.gff_27170340_height:72
chr7	union.pl_POL2_HCT116_Rep1_2_signifpeaks.gff_USC437_POL2_HCT116_KAPALTP_NoGel_signifpeaks.gff	OverlappingPeaks	27190080	27191069	40	+	.	USC437_POL2_HCT116_KAPALTP_NoGel_signifpeaks.gff_27189840_height:83
chr7	union.pl_POL2_HCT116_Rep1_2_signifpeaks.gff_USC437_POL2_HCT116_KAPALTP_NoGel_signifpeaks.gff	OverlappingPeaks	27195510	27196529	37	+	.	USC437_POL2_HCT116_KAPALTP_NoGel_signifpeaks.gff_27195390_height:84
chr7	union.pl_POL2_HCT116_Rep1_2_signifpeaks.gff_USC437_POL2_HCT116_KAPALTP_NoGel_signifpeaks.gff	OverlappingPeaks	27204510	27206009	64	+	.	USC437_POL2_HCT116_KAPALTP_NoGel_signifpeaks.gff_27203790_height:164
chr7	union.pl_POL2_HCT116_Rep1_2_signifpeaks.gff_USC437_POL2_HCT116_KAPALTP_NoGel_signifpeaks.gff	OverlappingPeaks	27206250	27206549	23	+	.	USC437_POL2_HCT116_KAPALTP_NoGel_signifpeaks.gff_27203790_height:164
chr7	union.pl_POL2_HCT116_Rep1_2_signifpeaks.gff_USC437_POL2_HCT116_KAPALTP_NoGel_signifpeaks.gff	OverlappingPeaks	27206670	27206999	21	+	.	USC437_POL2_HCT116_KAPALTP_NoGel_signifpeaks.gff_27206670_height:35
chr7	union.pl_POL2_HCT116_Rep1_2_signifpeaks.gff_USC437_POL2_HCT116_KAPALTP_NoGel_signifpeaks.gff	OverlappingPeaks	27208020	27208349	16	+	.	USC437_POL2_HCT116_KAPALTP_NoGel_signifpeaks.gff_27207420_height:42
chr7	union.pl_POL2_HCT116_Rep1_2_signifpeaks.gff_USC437_POL2_HCT116_KAPALTP_NoGel_signifpeaks.gff	OverlappingPeaks	27208680	27209039	27	+	.	USC437_POL2_HCT116_KAPALTP_NoGel_signifpeaks.gff_27208620_height:75
chr7	union.pl_POL2_HCT116_Rep1_2_signifpeaks.gff_USC437_POL2_HCT116_KAPALTP_NoGel_signifpeaks.gff	OverlappingPeaks	27212040	27212399	17	+	.	USC437_POL2_HCT116_KAPALTP_NoGel_signifpeaks.gff_27212040_height:79
chr7	union.pl_POL2_HCT116_Rep1_2_signifpeaks.gff_USC437_POL2_HCT116_KAPALTP_NoGel_signifpeaks.gff	OverlappingPeaks	27212430	27213479	27	+	.	USC437_POL2_HCT116_KAPALTP_NoGel_signifpeaks.gff_27212040_height:79
chr7	union.pl_POL2_HCT116_Rep1_2_signifpeaks.gff_USC437_POL2_HCT116_KAPALTP_NoGel_signifpeaks.gff	OverlappingPeaks	27213750	27214229	23	+	.	USC437_POL2_HCT116_KAPALTP_NoGel_signifpeaks.gff_27212040_height:79
chr7	union.pl_POL2_HCT116_Rep1_2_signifpeaks.gff_USC437_POL2_HCT116_KAPALTP_NoGel_signifpeaks.gff	OverlappingPeaks	27219360	27219659	16	+	.	USC437_POL2_HCT116_KAPALTP_NoGel_signifpeaks.gff_27219360_height:26
chr7	union.pl_POL2_HCT116_Rep1_2_signifpeaks.gff_USC437_POL2_HCT116_KAPALTP_NoGel_signifpeaks.gff	OverlappingPeaks	27223950	27224159	17	+	.	USC437_POL2_HCT116_KAPALTP_NoGel_signifpeaks.gff_27223590_height:58
chr7	union.pl_POL2_HCT116_Rep1_2_signifpeaks.gff_USC437_POL2_HCT116_KAPALTP_NoGel_signifpeaks.gff	OverlappingPeaks	27224310	27224999	42	+	.	USC437_POL2_HCT116_KAPALTP_NoGel_signifpeaks.gff_27223590_height:58
chr7	union.pl_POL2_HCT116_Rep1_2_signifpeaks.gff_USC437_POL2_HCT116_KAPALTP_NoGel_signifpeaks.gff	OverlappingPeaks	27239730	27240119	21	+	.	USC437_POL2_HCT116_KAPALTP_NoGel_signifpeaks.gff_27239310_height:98
chr7	union.pl_POL2_HCT116_Rep1_2_signifpeaks.gff_USC437_POL2_HCT116_KAPALTP_NoGel_signifpeaks.gff	OverlappingPeaks	27274980	27275399	20	+	.	USC437_POL2_HCT116_KAPALTP_NoGel_signifpeaks.gff_27274860_height:71
chr7	union.pl_POL2_HCT116_Rep1_2_signifpeaks.gff_USC437_POL2_HCT116_KAPALTP_NoGel_signifpeaks.gff	OverlappingPeaks	27702270	27702689	29	+	.	USC437_POL2_HCT116_KAPALTP_NoGel_signifpeaks.gff_27702000_height:123
chr7	union.pl_POL2_HCT116_Rep1_2_signifpeaks.gff_USC437_POL2_HCT116_KAPALTP_NoGel_signifpeaks.gff	OverlappingPeaks	27779400	27779849	63	+	.	USC437_POL2_HCT116_KAPALTP_NoGel_signifpeaks.gff_27779250_height:129
chr7	union.pl_POL2_HCT116_Rep1_2_signifpeaks.gff_USC437_POL2_HCT116_KAPALTP_NoGel_signifpeaks.gff	OverlappingPeaks	27780180	27780509	26	+	.	USC437_POL2_HCT116_KAPALTP_NoGel_signifpeaks.gff_27779250_height:129
chr7	union.pl_POL2_HCT116_Rep1_2_signifpeaks.gff_USC437_POL2_HCT116_KAPALTP_NoGel_signifpeaks.gff	OverlappingPeaks	29185980	29186279	21	+	.	USC437_POL2_HCT116_KAPALTP_NoGel_signifpeaks.gff_29185830_height:47
chr7	union.pl_POL2_HCT116_Rep1_2_signifpeaks.gff_USC437_POL2_HCT116_KAPALTP_NoGel_signifpeaks.gff	OverlappingPeaks	29724690	29725049	19	+	.	USC437_POL2_HCT116_KAPALTP_NoGel_signifpeaks.gff_29724090_height:103
chr7	union.pl_POL2_HCT116_Rep1_2_signifpeaks.gff_USC437_POL2_HCT116_KAPALTP_NoGel_signifpeaks.gff	OverlappingPeaks	30027900	30028499	27	+	.	USC437_POL2_HCT116_KAPALTP_NoGel_signifpeaks.gff_30027780_height:91
chr7	union.pl_POL2_HCT116_Rep1_2_signifpeaks.gff_USC437_POL2_HCT116_KAPALTP_NoGel_signifpeaks.gff	OverlappingPeaks	30067650	30068309	33	+	.	USC437_POL2_HCT116_KAPALTP_NoGel_signifpeaks.gff_30067500_height:85
chr7	union.pl_POL2_HCT116_Rep1_2_signifpeaks.gff_USC437_POL2_HCT116_KAPALTP_NoGel_signifpeaks.gff	OverlappingPeaks	30174600	30174809	18	+	.	USC437_POL2_HCT116_KAPALTP_NoGel_signifpeaks.gff_30174360_height:46
chr7	union.pl_POL2_HCT116_Rep1_2_signifpeaks.gff_USC437_POL2_HCT116_KAPALTP_NoGel_signifpeaks.gff	OverlappingPeaks	30175470	30175649	15	+	.	USC437_POL2_HCT116_KAPALTP_NoGel_signifpeaks.gff_30175230_height:35
chr7	union.pl_POL2_HCT116_Rep1_2_signifpeaks.gff_USC437_POL2_HCT116_KAPALTP_NoGel_signifpeaks.gff	OverlappingPeaks	30324390	30324779	28	+	.	USC437_POL2_HCT116_KAPALTP_NoGel_signifpeaks.gff_30323790_height:90
chr7	union.pl_POL2_HCT116_Rep1_2_signifpeaks.gff_USC437_POL2_HCT116_KAPALTP_NoGel_signifpeaks.gff	OverlappingPeaks	30518040	30518699	40	+	.	USC437_POL2_HCT116_KAPALTP_NoGel_signifpeaks.gff_30517890_height:141
chr7	union.pl_POL2_HCT116_Rep1_2_signifpeaks.gff_USC437_POL2_HCT116_KAPALTP_NoGel_signifpeaks.gff	OverlappingPeaks	30544230	30544949	48	+	.	USC437_POL2_HCT116_KAPALTP_NoGel_signifpeaks.gff_30543810_height:138
chr7	union.pl_POL2_HCT116_Rep1_2_signifpeaks.gff_USC437_POL2_HCT116_KAPALTP_NoGel_signifpeaks.gff	OverlappingPeaks	30590640	30590849	19	+	.	USC437_POL2_HCT116_KAPALTP_NoGel_signifpeaks.gff_30590550_height:44
chr7	union.pl_POL2_HCT116_Rep1_2_signifpeaks.gff_USC437_POL2_HCT116_KAPALTP_NoGel_signifpeaks.gff	OverlappingPeaks	30634080	30634799	62	+	.	USC437_POL2_HCT116_KAPALTP_NoGel_signifpeaks.gff_30633690_height:172
chr7	union.pl_POL2_HCT116_Rep1_2_signifpeaks.gff_USC437_POL2_HCT116_KAPALTP_NoGel_signifpeaks.gff	OverlappingPeaks	30810750	30811229	34	+	.	USC437_POL2_HCT116_KAPALTP_NoGel_signifpeaks.gff_30810720_height:108
chr7	union.pl_POL2_HCT116_Rep1_2_signifpeaks.gff_USC437_POL2_HCT116_KAPALTP_NoGel_signifpeaks.gff	OverlappingPeaks	32534610	32535359	59	+	.	USC437_POL2_HCT116_KAPALTP_NoGel_signifpeaks.gff_32534520_height:127
chr7	union.pl_POL2_HCT116_Rep1_2_signifpeaks.gff_USC437_POL2_HCT116_KAPALTP_NoGel_signifpeaks.gff	OverlappingPeaks	32768070	32768549	19	+	.	USC437_POL2_HCT116_KAPALTP_NoGel_signifpeaks.gff_32767440_height:99
chr7	union.pl_POL2_HCT116_Rep1_2_signifpeaks.gff_USC437_POL2_HCT116_KAPALTP_NoGel_signifpeaks.gff	OverlappingPeaks	32930700	32931029	22	+	.	USC437_POL2_HCT116_KAPALTP_NoGel_signifpeaks.gff_32930490_height:141
chr7	union.pl_POL2_HCT116_Rep1_2_signifpeaks.gff_USC437_POL2_HCT116_KAPALTP_NoGel_signifpeaks.gff	OverlappingPeaks	32931090	32931419	32	+	.	USC437_POL2_HCT116_KAPALTP_NoGel_signifpeaks.gff_32930490_height:141
chr7	union.pl_POL2_HCT116_Rep1_2_signifpeaks.gff_USC437_POL2_HCT116_KAPALTP_NoGel_signifpeaks.gff	OverlappingPeaks	32931690	32931869	27	+	.	USC437_POL2_HCT116_KAPALTP_NoGel_signifpeaks.gff_32930490_height:141
chr7	union.pl_POL2_HCT116_Rep1_2_signifpeaks.gff_USC437_POL2_HCT116_KAPALTP_NoGel_signifpeaks.gff	OverlappingPeaks	32932110	32932799	29	+	.	USC437_POL2_HCT116_KAPALTP_NoGel_signifpeaks.gff_32930490_height:141
chr7	union.pl_POL2_HCT116_Rep1_2_signifpeaks.gff_USC437_POL2_HCT116_KAPALTP_NoGel_signifpeaks.gff	OverlappingPeaks	32982600	32982809	18	+	.	USC437_POL2_HCT116_KAPALTP_NoGel_signifpeaks.gff_32981790_height:82
chr7	union.pl_POL2_HCT116_Rep1_2_signifpeaks.gff_USC437_POL2_HCT116_KAPALTP_NoGel_signifpeaks.gff	OverlappingPeaks	32996880	32997749	45	+	.	USC437_POL2_HCT116_KAPALTP_NoGel_signifpeaks.gff_32996640_height:162
chr7	union.pl_POL2_HCT116_Rep1_2_signifpeaks.gff_USC437_POL2_HCT116_KAPALTP_NoGel_signifpeaks.gff	OverlappingPeaks	33102090	33103079	39	+	.	USC437_POL2_HCT116_KAPALTP_NoGel_signifpeaks.gff_33101910_height:139
chr7	union.pl_POL2_HCT116_Rep1_2_signifpeaks.gff_USC437_POL2_HCT116_KAPALTP_NoGel_signifpeaks.gff	OverlappingPeaks	33148800	33149099	30	+	.	USC437_POL2_HCT116_KAPALTP_NoGel_signifpeaks.gff_33148470_height:100
chr7	union.pl_POL2_HCT116_Rep1_2_signifpeaks.gff_USC437_POL2_HCT116_KAPALTP_NoGel_signifpeaks.gff	OverlappingPeaks	33168600	33168989	31	+	.	USC437_POL2_HCT116_KAPALTP_NoGel_signifpeaks.gff_33168420_height:97
chr7	union.pl_POL2_HCT116_Rep1_2_signifpeaks.gff_USC437_POL2_HCT116_KAPALTP_NoGel_signifpeaks.gff	OverlappingPeaks	33169050	33169319	20	+	.	USC437_POL2_HCT116_KAPALTP_NoGel_signifpeaks.gff_33168420_height:97
chr7	union.pl_POL2_HCT116_Rep1_2_signifpeaks.gff_USC437_POL2_HCT116_KAPALTP_NoGel_signifpeaks.gff	OverlappingPeaks	34891860	34892129	22	+	.	USC437_POL2_HCT116_KAPALTP_NoGel_signifpeaks.gff_34891560_height:55
chr7	union.pl_POL2_HCT116_Rep1_2_signifpeaks.gff_USC437_POL2_HCT116_KAPALTP_NoGel_signifpeaks.gff	OverlappingPeaks	35076810	35077109	30	+	.	USC437_POL2_HCT116_KAPALTP_NoGel_signifpeaks.gff_35076450_height:132
chr7	union.pl_POL2_HCT116_Rep1_2_signifpeaks.gff_USC437_POL2_HCT116_KAPALTP_NoGel_signifpeaks.gff	OverlappingPeaks	35077260	35077679	22	+	.	USC437_POL2_HCT116_KAPALTP_NoGel_signifpeaks.gff_35076450_height:132
chr7	union.pl_POL2_HCT116_Rep1_2_signifpeaks.gff_USC437_POL2_HCT116_KAPALTP_NoGel_signifpeaks.gff	OverlappingPeaks	35734470	35735069	43	+	.	USC437_POL2_HCT116_KAPALTP_NoGel_signifpeaks.gff_35734200_height:146
chr7	union.pl_POL2_HCT116_Rep1_2_signifpeaks.gff_USC437_POL2_HCT116_KAPALTP_NoGel_signifpeaks.gff	OverlappingPeaks	35839860	35840339	34	+	.	USC437_POL2_HCT116_KAPALTP_NoGel_signifpeaks.gff_35839860_height:90
chr7	union.pl_POL2_HCT116_Rep1_2_signifpeaks.gff_USC437_POL2_HCT116_KAPALTP_NoGel_signifpeaks.gff	OverlappingPeaks	35840790	35841059	43	+	.	USC437_POL2_HCT116_KAPALTP_NoGel_signifpeaks.gff_35840640_height:130
chr7	union.pl_POL2_HCT116_Rep1_2_signifpeaks.gff_USC437_POL2_HCT116_KAPALTP_NoGel_signifpeaks.gff	OverlappingPeaks	36192780	36193019	20	+	.	USC437_POL2_HCT116_KAPALTP_NoGel_signifpeaks.gff_36192150_height:107
chr7	union.pl_POL2_HCT116_Rep1_2_signifpeaks.gff_USC437_POL2_HCT116_KAPALTP_NoGel_signifpeaks.gff	OverlappingPeaks	36406620	36406949	31	+	.	USC437_POL2_HCT116_KAPALTP_NoGel_signifpeaks.gff_36406350_height:94
chr7	union.pl_POL2_HCT116_Rep1_2_signifpeaks.gff_USC437_POL2_HCT116_KAPALTP_NoGel_signifpeaks.gff	OverlappingPeaks	36429000	36429239	18	+	.	USC437_POL2_HCT116_KAPALTP_NoGel_signifpeaks.gff_36428760_height:125
chr7	union.pl_POL2_HCT116_Rep1_2_signifpeaks.gff_USC437_POL2_HCT116_KAPALTP_NoGel_signifpeaks.gff	OverlappingPeaks	36429270	36430049	52	+	.	USC437_POL2_HCT116_KAPALTP_NoGel_signifpeaks.gff_36428760_height:125
chr7	union.pl_POL2_HCT116_Rep1_2_signifpeaks.gff_USC437_POL2_HCT116_KAPALTP_NoGel_signifpeaks.gff	OverlappingPeaks	37960080	37960469	30	+	.	USC437_POL2_HCT116_KAPALTP_NoGel_signifpeaks.gff_37959960_height:87
chr7	union.pl_POL2_HCT116_Rep1_2_signifpeaks.gff_USC437_POL2_HCT116_KAPALTP_NoGel_signifpeaks.gff	OverlappingPeaks	38217360	38218169	47	+	.	USC437_POL2_HCT116_KAPALTP_NoGel_signifpeaks.gff_38217300_height:105
chr7	union.pl_POL2_HCT116_Rep1_2_signifpeaks.gff_USC437_POL2_HCT116_KAPALTP_NoGel_signifpeaks.gff	OverlappingPeaks	39605670	39606269	65	+	.	USC437_POL2_HCT116_KAPALTP_NoGel_signifpeaks.gff_39605490_height:158
chr7	union.pl_POL2_HCT116_Rep1_2_signifpeaks.gff_USC437_POL2_HCT116_KAPALTP_NoGel_signifpeaks.gff	OverlappingPeaks	39662850	39663479	38	+	.	USC437_POL2_HCT116_KAPALTP_NoGel_signifpeaks.gff_39662370_height:145
chr7	union.pl_POL2_HCT116_Rep1_2_signifpeaks.gff_USC437_POL2_HCT116_KAPALTP_NoGel_signifpeaks.gff	OverlappingPeaks	39988080	39988319	19	+	.	USC437_POL2_HCT116_KAPALTP_NoGel_signifpeaks.gff_39987930_height:32
chr7	union.pl_POL2_HCT116_Rep1_2_signifpeaks.gff_USC437_POL2_HCT116_KAPALTP_NoGel_signifpeaks.gff	OverlappingPeaks	39988710	39990239	106	+	.	USC437_POL2_HCT116_KAPALTP_NoGel_signifpeaks.gff_39988470_height:157
chr7	union.pl_POL2_HCT116_Rep1_2_signifpeaks.gff_USC437_POL2_HCT116_KAPALTP_NoGel_signifpeaks.gff	OverlappingPeaks	40173990	40174859	46	+	.	USC437_POL2_HCT116_KAPALTP_NoGel_signifpeaks.gff_40173720_height:108
chr7	union.pl_POL2_HCT116_Rep1_2_signifpeaks.gff_USC437_POL2_HCT116_KAPALTP_NoGel_signifpeaks.gff	OverlappingPeaks	40756890	40757279	21	+	.	USC437_POL2_HCT116_KAPALTP_NoGel_signifpeaks.gff_40756710_height:50
chr7	union.pl_POL2_HCT116_Rep1_2_signifpeaks.gff_USC437_POL2_HCT116_KAPALTP_NoGel_signifpeaks.gff	OverlappingPeaks	42951450	42951959	22	+	.	USC437_POL2_HCT116_KAPALTP_NoGel_signifpeaks.gff_42951060_height:110
chr7	union.pl_POL2_HCT116_Rep1_2_signifpeaks.gff_USC437_POL2_HCT116_KAPALTP_NoGel_signifpeaks.gff	OverlappingPeaks	42972000	42972209	45	+	.	USC437_POL2_HCT116_KAPALTP_NoGel_signifpeaks.gff_42971400_height:125
chr7	union.pl_POL2_HCT116_Rep1_2_signifpeaks.gff_USC437_POL2_HCT116_KAPALTP_NoGel_signifpeaks.gff	OverlappingPeaks	43117350	43117709	30	+	.	USC437_POL2_HCT116_KAPALTP_NoGel_signifpeaks.gff_43117170_height:63
chr7	union.pl_POL2_HCT116_Rep1_2_signifpeaks.gff_USC437_POL2_HCT116_KAPALTP_NoGel_signifpeaks.gff	OverlappingPeaks	43288530	43288949	30	+	.	USC437_POL2_HCT116_KAPALTP_NoGel_signifpeaks.gff_43288470_height:58
chr7	union.pl_POL2_HCT116_Rep1_2_signifpeaks.gff_USC437_POL2_HCT116_KAPALTP_NoGel_signifpeaks.gff	OverlappingPeaks	43622580	43622939	46	+	.	USC437_POL2_HCT116_KAPALTP_NoGel_signifpeaks.gff_43622490_height:181
chr7	union.pl_POL2_HCT116_Rep1_2_signifpeaks.gff_USC437_POL2_HCT116_KAPALTP_NoGel_signifpeaks.gff	OverlappingPeaks	43768860	43769429	59	+	.	USC437_POL2_HCT116_KAPALTP_NoGel_signifpeaks.gff_43768650_height:136
chr7	union.pl_POL2_HCT116_Rep1_2_signifpeaks.gff_USC437_POL2_HCT116_KAPALTP_NoGel_signifpeaks.gff	OverlappingPeaks	43908900	43909439	44	+	.	USC437_POL2_HCT116_KAPALTP_NoGel_signifpeaks.gff_43908660_height:166
chr7	union.pl_POL2_HCT116_Rep1_2_signifpeaks.gff_USC437_POL2_HCT116_KAPALTP_NoGel_signifpeaks.gff	OverlappingPeaks	43946010	43946309	30	+	.	USC437_POL2_HCT116_KAPALTP_NoGel_signifpeaks.gff_43945530_height:99
chr7	union.pl_POL2_HCT116_Rep1_2_signifpeaks.gff_USC437_POL2_HCT116_KAPALTP_NoGel_signifpeaks.gff	OverlappingPeaks	43965900	43966589	72	+	.	USC437_POL2_HCT116_KAPALTP_NoGel_signifpeaks.gff_43965540_height:171
chr7	union.pl_POL2_HCT116_Rep1_2_signifpeaks.gff_USC437_POL2_HCT116_KAPALTP_NoGel_signifpeaks.gff	OverlappingPeaks	44058510	44058899	36	+	.	USC437_POL2_HCT116_KAPALTP_NoGel_signifpeaks.gff_44058300_height:126
chr7	union.pl_POL2_HCT116_Rep1_2_signifpeaks.gff_USC437_POL2_HCT116_KAPALTP_NoGel_signifpeaks.gff	OverlappingPeaks	44058960	44059229	21	+	.	USC437_POL2_HCT116_KAPALTP_NoGel_signifpeaks.gff_44058300_height:126
chr7	union.pl_POL2_HCT116_Rep1_2_signifpeaks.gff_USC437_POL2_HCT116_KAPALTP_NoGel_signifpeaks.gff	OverlappingPeaks	44083950	44084429	59	+	.	USC437_POL2_HCT116_KAPALTP_NoGel_signifpeaks.gff_44083740_height:141
chr7	union.pl_POL2_HCT116_Rep1_2_signifpeaks.gff_USC437_POL2_HCT116_KAPALTP_NoGel_signifpeaks.gff	OverlappingPeaks	44106270	44106359	15	+	.	USC437_POL2_HCT116_KAPALTP_NoGel_signifpeaks.gff_44104470_height:33
chr7	union.pl_POL2_HCT116_Rep1_2_signifpeaks.gff_USC437_POL2_HCT116_KAPALTP_NoGel_signifpeaks.gff	OverlappingPeaks	44121720	44122199	31	+	.	USC437_POL2_HCT116_KAPALTP_NoGel_signifpeaks.gff_44120880_height:126
chr7	union.pl_POL2_HCT116_Rep1_2_signifpeaks.gff_USC437_POL2_HCT116_KAPALTP_NoGel_signifpeaks.gff	OverlappingPeaks	44122500	44122709	20	+	.	USC437_POL2_HCT116_KAPALTP_NoGel_signifpeaks.gff_44120880_height:126
chr7	union.pl_POL2_HCT116_Rep1_2_signifpeaks.gff_USC437_POL2_HCT116_KAPALTP_NoGel_signifpeaks.gff	OverlappingPeaks	44163000	44163269	27	+	.	USC437_POL2_HCT116_KAPALTP_NoGel_signifpeaks.gff_44162610_height:114
chr7	union.pl_POL2_HCT116_Rep1_2_signifpeaks.gff_USC437_POL2_HCT116_KAPALTP_NoGel_signifpeaks.gff	OverlappingPeaks	44240310	44240819	44	+	.	USC437_POL2_HCT116_KAPALTP_NoGel_signifpeaks.gff_44240190_height:159
chr7	union.pl_POL2_HCT116_Rep1_2_signifpeaks.gff_USC437_POL2_HCT116_KAPALTP_NoGel_signifpeaks.gff	OverlappingPeaks	44529960	44530679	26	+	.	USC437_POL2_HCT116_KAPALTP_NoGel_signifpeaks.gff_44529750_height:108
chr7	union.pl_POL2_HCT116_Rep1_2_signifpeaks.gff_USC437_POL2_HCT116_KAPALTP_NoGel_signifpeaks.gff	OverlappingPeaks	44613300	44613899	55	+	.	USC437_POL2_HCT116_KAPALTP_NoGel_signifpeaks.gff_44613000_height:164
chr7	union.pl_POL2_HCT116_Rep1_2_signifpeaks.gff_USC437_POL2_HCT116_KAPALTP_NoGel_signifpeaks.gff	OverlappingPeaks	44621550	44621939	63	+	.	USC437_POL2_HCT116_KAPALTP_NoGel_signifpeaks.gff_44621190_height:148
chr7	union.pl_POL2_HCT116_Rep1_2_signifpeaks.gff_USC437_POL2_HCT116_KAPALTP_NoGel_signifpeaks.gff	OverlappingPeaks	44622150	44622359	53	+	.	USC437_POL2_HCT116_KAPALTP_NoGel_signifpeaks.gff_44621190_height:148
chr7	union.pl_POL2_HCT116_Rep1_2_signifpeaks.gff_USC437_POL2_HCT116_KAPALTP_NoGel_signifpeaks.gff	OverlappingPeaks	44645820	44646449	45	+	.	USC437_POL2_HCT116_KAPALTP_NoGel_signifpeaks.gff_44645730_height:141
chr7	union.pl_POL2_HCT116_Rep1_2_signifpeaks.gff_USC437_POL2_HCT116_KAPALTP_NoGel_signifpeaks.gff	OverlappingPeaks	44646630	44646839	20	+	.	USC437_POL2_HCT116_KAPALTP_NoGel_signifpeaks.gff_44645730_height:141
chr7	union.pl_POL2_HCT116_Rep1_2_signifpeaks.gff_USC437_POL2_HCT116_KAPALTP_NoGel_signifpeaks.gff	OverlappingPeaks	44678730	44679269	33	+	.	USC437_POL2_HCT116_KAPALTP_NoGel_signifpeaks.gff_44678700_height:47
chr7	union.pl_POL2_HCT116_Rep1_2_signifpeaks.gff_USC437_POL2_HCT116_KAPALTP_NoGel_signifpeaks.gff	OverlappingPeaks	44801250	44801519	27	+	.	USC437_POL2_HCT116_KAPALTP_NoGel_signifpeaks.gff_44801220_height:67
chr7	union.pl_POL2_HCT116_Rep1_2_signifpeaks.gff_USC437_POL2_HCT116_KAPALTP_NoGel_signifpeaks.gff	OverlappingPeaks	44835630	44837399	71	+	.	USC437_POL2_HCT116_KAPALTP_NoGel_signifpeaks.gff_44835360_height:204
chr7	union.pl_POL2_HCT116_Rep1_2_signifpeaks.gff_USC437_POL2_HCT116_KAPALTP_NoGel_signifpeaks.gff	OverlappingPeaks	44887470	44887769	27	+	.	USC437_POL2_HCT116_KAPALTP_NoGel_signifpeaks.gff_44887140_height:166
chr7	union.pl_POL2_HCT116_Rep1_2_signifpeaks.gff_USC437_POL2_HCT116_KAPALTP_NoGel_signifpeaks.gff	OverlappingPeaks	44887920	44888339	51	+	.	USC437_POL2_HCT116_KAPALTP_NoGel_signifpeaks.gff_44887140_height:166
chr7	union.pl_POL2_HCT116_Rep1_2_signifpeaks.gff_USC437_POL2_HCT116_KAPALTP_NoGel_signifpeaks.gff	OverlappingPeaks	44925090	44925479	46	+	.	USC437_POL2_HCT116_KAPALTP_NoGel_signifpeaks.gff_44924580_height:139
chr7	union.pl_POL2_HCT116_Rep1_2_signifpeaks.gff_USC437_POL2_HCT116_KAPALTP_NoGel_signifpeaks.gff	OverlappingPeaks	45021300	45021569	16	+	.	USC437_POL2_HCT116_KAPALTP_NoGel_signifpeaks.gff_45021000_height:35
chr7	union.pl_POL2_HCT116_Rep1_2_signifpeaks.gff_USC437_POL2_HCT116_KAPALTP_NoGel_signifpeaks.gff	OverlappingPeaks	45025920	45026399	102	+	.	USC437_POL2_HCT116_KAPALTP_NoGel_signifpeaks.gff_45025770_height:199
chr7	union.pl_POL2_HCT116_Rep1_2_signifpeaks.gff_USC437_POL2_HCT116_KAPALTP_NoGel_signifpeaks.gff	OverlappingPeaks	45026490	45026789	34	+	.	USC437_POL2_HCT116_KAPALTP_NoGel_signifpeaks.gff_45025770_height:199
chr7	union.pl_POL2_HCT116_Rep1_2_signifpeaks.gff_USC437_POL2_HCT116_KAPALTP_NoGel_signifpeaks.gff	OverlappingPeaks	45038970	45039239	24	+	.	USC437_POL2_HCT116_KAPALTP_NoGel_signifpeaks.gff_45038820_height:70
chr7	union.pl_POL2_HCT116_Rep1_2_signifpeaks.gff_USC437_POL2_HCT116_KAPALTP_NoGel_signifpeaks.gff	OverlappingPeaks	45151050	45151889	51	+	.	USC437_POL2_HCT116_KAPALTP_NoGel_signifpeaks.gff_45150660_height:157
chr7	union.pl_POL2_HCT116_Rep1_2_signifpeaks.gff_USC437_POL2_HCT116_KAPALTP_NoGel_signifpeaks.gff	OverlappingPeaks	45808320	45808979	43	+	.	USC437_POL2_HCT116_KAPALTP_NoGel_signifpeaks.gff_45808050_height:126
chr7	union.pl_POL2_HCT116_Rep1_2_signifpeaks.gff_USC437_POL2_HCT116_KAPALTP_NoGel_signifpeaks.gff	OverlappingPeaks	47092020	47092379	22	+	.	USC437_POL2_HCT116_KAPALTP_NoGel_signifpeaks.gff_47091990_height:43
chr7	union.pl_POL2_HCT116_Rep1_2_signifpeaks.gff_USC437_POL2_HCT116_KAPALTP_NoGel_signifpeaks.gff	OverlappingPeaks	47268180	47268389	19	+	.	USC437_POL2_HCT116_KAPALTP_NoGel_signifpeaks.gff_47268090_height:39
chr7	union.pl_POL2_HCT116_Rep1_2_signifpeaks.gff_USC437_POL2_HCT116_KAPALTP_NoGel_signifpeaks.gff	OverlappingPeaks	47293350	47293619	18	+	.	USC437_POL2_HCT116_KAPALTP_NoGel_signifpeaks.gff_47293230_height:72
chr7	union.pl_POL2_HCT116_Rep1_2_signifpeaks.gff_USC437_POL2_HCT116_KAPALTP_NoGel_signifpeaks.gff	OverlappingPeaks	47293950	47294129	15	+	.	USC437_POL2_HCT116_KAPALTP_NoGel_signifpeaks.gff_47293230_height:72
chr7	union.pl_POL2_HCT116_Rep1_2_signifpeaks.gff_USC437_POL2_HCT116_KAPALTP_NoGel_signifpeaks.gff	OverlappingPeaks	47621640	47621969	18	+	.	USC437_POL2_HCT116_KAPALTP_NoGel_signifpeaks.gff_47621280_height:70
chr7	union.pl_POL2_HCT116_Rep1_2_signifpeaks.gff_USC437_POL2_HCT116_KAPALTP_NoGel_signifpeaks.gff	OverlappingPeaks	47826210	47826479	20	+	.	USC437_POL2_HCT116_KAPALTP_NoGel_signifpeaks.gff_47826210_height:23
chr7	union.pl_POL2_HCT116_Rep1_2_signifpeaks.gff_USC437_POL2_HCT116_KAPALTP_NoGel_signifpeaks.gff	OverlappingPeaks	48127980	48128339	26	+	.	USC437_POL2_HCT116_KAPALTP_NoGel_signifpeaks.gff_48127890_height:35
chr7	union.pl_POL2_HCT116_Rep1_2_signifpeaks.gff_USC437_POL2_HCT116_KAPALTP_NoGel_signifpeaks.gff	OverlappingPeaks	48128430	48128639	26	+	.	USC437_POL2_HCT116_KAPALTP_NoGel_signifpeaks.gff_48128430_height:81
chr7	union.pl_POL2_HCT116_Rep1_2_signifpeaks.gff_USC437_POL2_HCT116_KAPALTP_NoGel_signifpeaks.gff	OverlappingPeaks	48128730	48129149	41	+	.	USC437_POL2_HCT116_KAPALTP_NoGel_signifpeaks.gff_48128430_height:81
chr7	union.pl_POL2_HCT116_Rep1_2_signifpeaks.gff_USC437_POL2_HCT116_KAPALTP_NoGel_signifpeaks.gff	OverlappingPeaks	50159820	50160209	60	+	.	USC437_POL2_HCT116_KAPALTP_NoGel_signifpeaks.gff_50159820_height:30
chr7	union.pl_POL2_HCT116_Rep1_2_signifpeaks.gff_USC437_POL2_HCT116_KAPALTP_NoGel_signifpeaks.gff	OverlappingPeaks	50517900	50518379	27	+	.	USC437_POL2_HCT116_KAPALTP_NoGel_signifpeaks.gff_50517600_height:122
chr7	union.pl_POL2_HCT116_Rep1_2_signifpeaks.gff_USC437_POL2_HCT116_KAPALTP_NoGel_signifpeaks.gff	OverlappingPeaks	50860890	50861309	23	+	.	USC437_POL2_HCT116_KAPALTP_NoGel_signifpeaks.gff_50860200_height:87
chr7	union.pl_POL2_HCT116_Rep1_2_signifpeaks.gff_USC437_POL2_HCT116_KAPALTP_NoGel_signifpeaks.gff	OverlappingPeaks	54826710	54827339	66	+	.	USC437_POL2_HCT116_KAPALTP_NoGel_signifpeaks.gff_54826410_height:151
chr7	union.pl_POL2_HCT116_Rep1_2_signifpeaks.gff_USC437_POL2_HCT116_KAPALTP_NoGel_signifpeaks.gff	OverlappingPeaks	55000980	55001249	18	+	.	USC437_POL2_HCT116_KAPALTP_NoGel_signifpeaks.gff_55000710_height:55
chr7	union.pl_POL2_HCT116_Rep1_2_signifpeaks.gff_USC437_POL2_HCT116_KAPALTP_NoGel_signifpeaks.gff	OverlappingPeaks	55086510	55086959	33	+	.	USC437_POL2_HCT116_KAPALTP_NoGel_signifpeaks.gff_55086270_height:136
chr7	union.pl_POL2_HCT116_Rep1_2_signifpeaks.gff_USC437_POL2_HCT116_KAPALTP_NoGel_signifpeaks.gff	OverlappingPeaks	55433220	55434269	48	+	.	USC437_POL2_HCT116_KAPALTP_NoGel_signifpeaks.gff_55432860_height:126
chr7	union.pl_POL2_HCT116_Rep1_2_signifpeaks.gff_USC437_POL2_HCT116_KAPALTP_NoGel_signifpeaks.gff	OverlappingPeaks	55639950	55640189	17	+	.	USC437_POL2_HCT116_KAPALTP_NoGel_signifpeaks.gff_55639320_height:85
chr7	union.pl_POL2_HCT116_Rep1_2_signifpeaks.gff_USC437_POL2_HCT116_KAPALTP_NoGel_signifpeaks.gff	OverlappingPeaks	55640220	55640399	16	+	.	USC437_POL2_HCT116_KAPALTP_NoGel_signifpeaks.gff_55639320_height:85
chr7	union.pl_POL2_HCT116_Rep1_2_signifpeaks.gff_USC437_POL2_HCT116_KAPALTP_NoGel_signifpeaks.gff	OverlappingPeaks	55955040	55955219	18	+	.	USC437_POL2_HCT116_KAPALTP_NoGel_signifpeaks.gff_55954860_height:107
chr7	union.pl_POL2_HCT116_Rep1_2_signifpeaks.gff_USC437_POL2_HCT116_KAPALTP_NoGel_signifpeaks.gff	OverlappingPeaks	56019600	56019839	44	+	.	USC437_POL2_HCT116_KAPALTP_NoGel_signifpeaks.gff_56019270_height:111
chr7	union.pl_POL2_HCT116_Rep1_2_signifpeaks.gff_USC437_POL2_HCT116_KAPALTP_NoGel_signifpeaks.gff	OverlappingPeaks	56032170	56032919	51	+	.	USC437_POL2_HCT116_KAPALTP_NoGel_signifpeaks.gff_56031870_height:131
chr7	union.pl_POL2_HCT116_Rep1_2_signifpeaks.gff_USC437_POL2_HCT116_KAPALTP_NoGel_signifpeaks.gff	OverlappingPeaks	56118840	56119739	69	+	.	USC437_POL2_HCT116_KAPALTP_NoGel_signifpeaks.gff_56117970_height:170
chr7	union.pl_POL2_HCT116_Rep1_2_signifpeaks.gff_USC437_POL2_HCT116_KAPALTP_NoGel_signifpeaks.gff	OverlappingPeaks	56131740	56132219	49	+	.	USC437_POL2_HCT116_KAPALTP_NoGel_signifpeaks.gff_56131620_height:154
chr7	union.pl_POL2_HCT116_Rep1_2_signifpeaks.gff_USC437_POL2_HCT116_KAPALTP_NoGel_signifpeaks.gff	OverlappingPeaks	56173890	56174639	47	+	.	USC437_POL2_HCT116_KAPALTP_NoGel_signifpeaks.gff_56173710_height:109
chr7	union.pl_POL2_HCT116_Rep1_2_signifpeaks.gff_USC437_POL2_HCT116_KAPALTP_NoGel_signifpeaks.gff	OverlappingPeaks	56438310	56438489	18	+	.	USC437_POL2_HCT116_KAPALTP_NoGel_signifpeaks.gff_56437980_height:81
chr7	union.pl_POL2_HCT116_Rep1_2_signifpeaks.gff_USC437_POL2_HCT116_KAPALTP_NoGel_signifpeaks.gff	OverlappingPeaks	57546360	57546839	28	+	.	USC437_POL2_HCT116_KAPALTP_NoGel_signifpeaks.gff_57546360_height:28
chr7	union.pl_POL2_HCT116_Rep1_2_signifpeaks.gff_USC437_POL2_HCT116_KAPALTP_NoGel_signifpeaks.gff	OverlappingPeaks	57554160	57554669	38	+	.	USC437_POL2_HCT116_KAPALTP_NoGel_signifpeaks.gff_57554160_height:39
chr7	union.pl_POL2_HCT116_Rep1_2_signifpeaks.gff_USC437_POL2_HCT116_KAPALTP_NoGel_signifpeaks.gff	OverlappingPeaks	57994800	57995039	14	+	.	USC437_POL2_HCT116_KAPALTP_NoGel_signifpeaks.gff_57994800_height:29
chr7	union.pl_POL2_HCT116_Rep1_2_signifpeaks.gff_USC437_POL2_HCT116_KAPALTP_NoGel_signifpeaks.gff	OverlappingPeaks	61055580	61055969	39	+	.	USC437_POL2_HCT116_KAPALTP_NoGel_signifpeaks.gff_61055460_height:53
chr7	union.pl_POL2_HCT116_Rep1_2_signifpeaks.gff_USC437_POL2_HCT116_KAPALTP_NoGel_signifpeaks.gff	OverlappingPeaks	61079850	61080659	31	+	.	USC437_POL2_HCT116_KAPALTP_NoGel_signifpeaks.gff_61079820_height:80
chr7	union.pl_POL2_HCT116_Rep1_2_signifpeaks.gff_USC437_POL2_HCT116_KAPALTP_NoGel_signifpeaks.gff	OverlappingPeaks	61083330	61084019	50	+	.	USC437_POL2_HCT116_KAPALTP_NoGel_signifpeaks.gff_61083330_height:88
chr7	union.pl_POL2_HCT116_Rep1_2_signifpeaks.gff_USC437_POL2_HCT116_KAPALTP_NoGel_signifpeaks.gff	OverlappingPeaks	61085100	61085489	38	+	.	USC437_POL2_HCT116_KAPALTP_NoGel_signifpeaks.gff_61085100_height:64
chr7	union.pl_POL2_HCT116_Rep1_2_signifpeaks.gff_USC437_POL2_HCT116_KAPALTP_NoGel_signifpeaks.gff	OverlappingPeaks	61740300	61740449	18	+	.	USC437_POL2_HCT116_KAPALTP_NoGel_signifpeaks.gff_61740270_height:20
chr7	union.pl_POL2_HCT116_Rep1_2_signifpeaks.gff_USC437_POL2_HCT116_KAPALTP_NoGel_signifpeaks.gff	OverlappingPeaks	61742790	61743089	23	+	.	USC437_POL2_HCT116_KAPALTP_NoGel_signifpeaks.gff_61742790_height:29
chr7	union.pl_POL2_HCT116_Rep1_2_signifpeaks.gff_USC437_POL2_HCT116_KAPALTP_NoGel_signifpeaks.gff	OverlappingPeaks	61780230	61780469	22	+	.	USC437_POL2_HCT116_KAPALTP_NoGel_signifpeaks.gff_61780230_height:25
chr7	union.pl_POL2_HCT116_Rep1_2_signifpeaks.gff_USC437_POL2_HCT116_KAPALTP_NoGel_signifpeaks.gff	OverlappingPeaks	61783830	61784219	36	+	.	USC437_POL2_HCT116_KAPALTP_NoGel_signifpeaks.gff_61783830_height:55
chr7	union.pl_POL2_HCT116_Rep1_2_signifpeaks.gff_USC437_POL2_HCT116_KAPALTP_NoGel_signifpeaks.gff	OverlappingPeaks	61786260	61786499	22	+	.	USC437_POL2_HCT116_KAPALTP_NoGel_signifpeaks.gff_61786260_height:21
chr7	union.pl_POL2_HCT116_Rep1_2_signifpeaks.gff_USC437_POL2_HCT116_KAPALTP_NoGel_signifpeaks.gff	OverlappingPeaks	61787520	61787849	21	+	.	USC437_POL2_HCT116_KAPALTP_NoGel_signifpeaks.gff_61787520_height:28
chr7	union.pl_POL2_HCT116_Rep1_2_signifpeaks.gff_USC437_POL2_HCT116_KAPALTP_NoGel_signifpeaks.gff	OverlappingPeaks	61789620	61789829	17	+	.	USC437_POL2_HCT116_KAPALTP_NoGel_signifpeaks.gff_61789620_height:28
chr7	union.pl_POL2_HCT116_Rep1_2_signifpeaks.gff_USC437_POL2_HCT116_KAPALTP_NoGel_signifpeaks.gff	OverlappingPeaks	61796880	61797239	25	+	.	USC437_POL2_HCT116_KAPALTP_NoGel_signifpeaks.gff_61796850_height:38
chr7	union.pl_POL2_HCT116_Rep1_2_signifpeaks.gff_USC437_POL2_HCT116_KAPALTP_NoGel_signifpeaks.gff	OverlappingPeaks	61798590	61798979	34	+	.	USC437_POL2_HCT116_KAPALTP_NoGel_signifpeaks.gff_61798590_height:37
chr7	union.pl_POL2_HCT116_Rep1_2_signifpeaks.gff_USC437_POL2_HCT116_KAPALTP_NoGel_signifpeaks.gff	OverlappingPeaks	61800900	61801289	44	+	.	USC437_POL2_HCT116_KAPALTP_NoGel_signifpeaks.gff_61800900_height:37
chr7	union.pl_POL2_HCT116_Rep1_2_signifpeaks.gff_USC437_POL2_HCT116_KAPALTP_NoGel_signifpeaks.gff	OverlappingPeaks	61967010	61968239	175	+	.	USC437_POL2_HCT116_KAPALTP_NoGel_signifpeaks.gff_61967010_height:179
chr7	union.pl_POL2_HCT116_Rep1_2_signifpeaks.gff_USC437_POL2_HCT116_KAPALTP_NoGel_signifpeaks.gff	OverlappingPeaks	61968480	61968929	197	+	.	USC437_POL2_HCT116_KAPALTP_NoGel_signifpeaks.gff_61968480_height:221
chr7	union.pl_POL2_HCT116_Rep1_2_signifpeaks.gff_USC437_POL2_HCT116_KAPALTP_NoGel_signifpeaks.gff	OverlappingPeaks	61969560	61969979	210	+	.	USC437_POL2_HCT116_KAPALTP_NoGel_signifpeaks.gff_61969560_height:229
chr7	union.pl_POL2_HCT116_Rep1_2_signifpeaks.gff_USC437_POL2_HCT116_KAPALTP_NoGel_signifpeaks.gff	OverlappingPeaks	61970100	61971059	209	+	.	USC437_POL2_HCT116_KAPALTP_NoGel_signifpeaks.gff_61970100_height:229
chr7	union.pl_POL2_HCT116_Rep1_2_signifpeaks.gff_USC437_POL2_HCT116_KAPALTP_NoGel_signifpeaks.gff	OverlappingPeaks	61971570	61972679	114	+	.	USC437_POL2_HCT116_KAPALTP_NoGel_signifpeaks.gff_61971570_height:107
chr7	union.pl_POL2_HCT116_Rep1_2_signifpeaks.gff_USC437_POL2_HCT116_KAPALTP_NoGel_signifpeaks.gff	OverlappingPeaks	61972890	61973219	114	+	.	USC437_POL2_HCT116_KAPALTP_NoGel_signifpeaks.gff_61972890_height:112
chr7	union.pl_POL2_HCT116_Rep1_2_signifpeaks.gff_USC437_POL2_HCT116_KAPALTP_NoGel_signifpeaks.gff	OverlappingPeaks	61973820	61975019	110	+	.	USC437_POL2_HCT116_KAPALTP_NoGel_signifpeaks.gff_61973820_height:122
chr7	union.pl_POL2_HCT116_Rep1_2_signifpeaks.gff_USC437_POL2_HCT116_KAPALTP_NoGel_signifpeaks.gff	OverlappingPeaks	61975290	61975709	90	+	.	USC437_POL2_HCT116_KAPALTP_NoGel_signifpeaks.gff_61975290_height:76
chr7	union.pl_POL2_HCT116_Rep1_2_signifpeaks.gff_USC437_POL2_HCT116_KAPALTP_NoGel_signifpeaks.gff	OverlappingPeaks	61976040	61976369	113	+	.	USC437_POL2_HCT116_KAPALTP_NoGel_signifpeaks.gff_61976040_height:128
chr7	union.pl_POL2_HCT116_Rep1_2_signifpeaks.gff_USC437_POL2_HCT116_KAPALTP_NoGel_signifpeaks.gff	OverlappingPeaks	61976610	61977209	113	+	.	USC437_POL2_HCT116_KAPALTP_NoGel_signifpeaks.gff_61976610_height:119
chr7	union.pl_POL2_HCT116_Rep1_2_signifpeaks.gff_USC437_POL2_HCT116_KAPALTP_NoGel_signifpeaks.gff	OverlappingPeaks	61978260	61978649	24	+	.	USC437_POL2_HCT116_KAPALTP_NoGel_signifpeaks.gff_61978260_height:33
chr7	union.pl_POL2_HCT116_Rep1_2_signifpeaks.gff_USC437_POL2_HCT116_KAPALTP_NoGel_signifpeaks.gff	OverlappingPeaks	61979100	61979519	64	+	.	USC437_POL2_HCT116_KAPALTP_NoGel_signifpeaks.gff_61979010_height:92
chr7	union.pl_POL2_HCT116_Rep1_2_signifpeaks.gff_USC437_POL2_HCT116_KAPALTP_NoGel_signifpeaks.gff	OverlappingPeaks	61980120	61980359	53	+	.	USC437_POL2_HCT116_KAPALTP_NoGel_signifpeaks.gff_61980120_height:37
chr7	union.pl_POL2_HCT116_Rep1_2_signifpeaks.gff_USC437_POL2_HCT116_KAPALTP_NoGel_signifpeaks.gff	OverlappingPeaks	61985280	61985459	17	+	.	USC437_POL2_HCT116_KAPALTP_NoGel_signifpeaks.gff_61985250_height:31
chr7	union.pl_POL2_HCT116_Rep1_2_signifpeaks.gff_USC437_POL2_HCT116_KAPALTP_NoGel_signifpeaks.gff	OverlappingPeaks	61988430	61988669	20	+	.	USC437_POL2_HCT116_KAPALTP_NoGel_signifpeaks.gff_61988430_height:49
chr7	union.pl_POL2_HCT116_Rep1_2_signifpeaks.gff_USC437_POL2_HCT116_KAPALTP_NoGel_signifpeaks.gff	OverlappingPeaks	61990440	61990679	36	+	.	USC437_POL2_HCT116_KAPALTP_NoGel_signifpeaks.gff_61990440_height:64
chr7	union.pl_POL2_HCT116_Rep1_2_signifpeaks.gff_USC437_POL2_HCT116_KAPALTP_NoGel_signifpeaks.gff	OverlappingPeaks	62004720	62004959	22	+	.	USC437_POL2_HCT116_KAPALTP_NoGel_signifpeaks.gff_62004690_height:42
chr7	union.pl_POL2_HCT116_Rep1_2_signifpeaks.gff_USC437_POL2_HCT116_KAPALTP_NoGel_signifpeaks.gff	OverlappingPeaks	62019030	62019119	17	+	.	USC437_POL2_HCT116_KAPALTP_NoGel_signifpeaks.gff_62019030_height:26
chr7	union.pl_POL2_HCT116_Rep1_2_signifpeaks.gff_USC437_POL2_HCT116_KAPALTP_NoGel_signifpeaks.gff	OverlappingPeaks	64023210	64023779	45	+	.	USC437_POL2_HCT116_KAPALTP_NoGel_signifpeaks.gff_64023000_height:101
chr7	union.pl_POL2_HCT116_Rep1_2_signifpeaks.gff_USC437_POL2_HCT116_KAPALTP_NoGel_signifpeaks.gff	OverlappingPeaks	64126290	64126739	44	+	.	USC437_POL2_HCT116_KAPALTP_NoGel_signifpeaks.gff_64126110_height:99
chr7	union.pl_POL2_HCT116_Rep1_2_signifpeaks.gff_USC437_POL2_HCT116_KAPALTP_NoGel_signifpeaks.gff	OverlappingPeaks	64254540	64254719	23	+	.	USC437_POL2_HCT116_KAPALTP_NoGel_signifpeaks.gff_64254420_height:103
chr7	union.pl_POL2_HCT116_Rep1_2_signifpeaks.gff_USC437_POL2_HCT116_KAPALTP_NoGel_signifpeaks.gff	OverlappingPeaks	64254870	64255079	43	+	.	USC437_POL2_HCT116_KAPALTP_NoGel_signifpeaks.gff_64254420_height:103
chr7	union.pl_POL2_HCT116_Rep1_2_signifpeaks.gff_USC437_POL2_HCT116_KAPALTP_NoGel_signifpeaks.gff	OverlappingPeaks	64363410	64363889	40	+	.	USC437_POL2_HCT116_KAPALTP_NoGel_signifpeaks.gff_64363230_height:99
chr7	union.pl_POL2_HCT116_Rep1_2_signifpeaks.gff_USC437_POL2_HCT116_KAPALTP_NoGel_signifpeaks.gff	OverlappingPeaks	64466820	64467359	50	+	.	USC437_POL2_HCT116_KAPALTP_NoGel_signifpeaks.gff_64466670_height:115
chr7	union.pl_POL2_HCT116_Rep1_2_signifpeaks.gff_USC437_POL2_HCT116_KAPALTP_NoGel_signifpeaks.gff	OverlappingPeaks	64498680	64498949	24	+	.	USC437_POL2_HCT116_KAPALTP_NoGel_signifpeaks.gff_64498200_height:111
chr7	union.pl_POL2_HCT116_Rep1_2_signifpeaks.gff_USC437_POL2_HCT116_KAPALTP_NoGel_signifpeaks.gff	OverlappingPeaks	64541340	64541999	40	+	.	USC437_POL2_HCT116_KAPALTP_NoGel_signifpeaks.gff_64541160_height:113
chr7	union.pl_POL2_HCT116_Rep1_2_signifpeaks.gff_USC437_POL2_HCT116_KAPALTP_NoGel_signifpeaks.gff	OverlappingPeaks	64734270	64734509	24	+	.	USC437_POL2_HCT116_KAPALTP_NoGel_signifpeaks.gff_64734060_height:42
chr7	union.pl_POL2_HCT116_Rep1_2_signifpeaks.gff_USC437_POL2_HCT116_KAPALTP_NoGel_signifpeaks.gff	OverlappingPeaks	64838610	64839029	64	+	.	USC437_POL2_HCT116_KAPALTP_NoGel_signifpeaks.gff_64838370_height:139
chr7	union.pl_POL2_HCT116_Rep1_2_signifpeaks.gff_USC437_POL2_HCT116_KAPALTP_NoGel_signifpeaks.gff	OverlappingPeaks	64953840	64954079	25	+	.	USC437_POL2_HCT116_KAPALTP_NoGel_signifpeaks.gff_64953840_height:26
chr7	union.pl_POL2_HCT116_Rep1_2_signifpeaks.gff_USC437_POL2_HCT116_KAPALTP_NoGel_signifpeaks.gff	OverlappingPeaks	64954590	64955099	29	+	.	USC437_POL2_HCT116_KAPALTP_NoGel_signifpeaks.gff_64954560_height:46
chr7	union.pl_POL2_HCT116_Rep1_2_signifpeaks.gff_USC437_POL2_HCT116_KAPALTP_NoGel_signifpeaks.gff	OverlappingPeaks	65215590	65216279	37	+	.	USC437_POL2_HCT116_KAPALTP_NoGel_signifpeaks.gff_65215380_height:151
chr7	union.pl_POL2_HCT116_Rep1_2_signifpeaks.gff_USC437_POL2_HCT116_KAPALTP_NoGel_signifpeaks.gff	OverlappingPeaks	65235480	65236169	47	+	.	USC437_POL2_HCT116_KAPALTP_NoGel_signifpeaks.gff_65235300_height:139
chr7	union.pl_POL2_HCT116_Rep1_2_signifpeaks.gff_USC437_POL2_HCT116_KAPALTP_NoGel_signifpeaks.gff	OverlappingPeaks	65446980	65447339	36	+	.	USC437_POL2_HCT116_KAPALTP_NoGel_signifpeaks.gff_65446680_height:130
chr7	union.pl_POL2_HCT116_Rep1_2_signifpeaks.gff_USC437_POL2_HCT116_KAPALTP_NoGel_signifpeaks.gff	OverlappingPeaks	65540610	65541089	45	+	.	USC437_POL2_HCT116_KAPALTP_NoGel_signifpeaks.gff_65540370_height:121
chr7	union.pl_POL2_HCT116_Rep1_2_signifpeaks.gff_USC437_POL2_HCT116_KAPALTP_NoGel_signifpeaks.gff	OverlappingPeaks	65564610	65565599	50	+	.	USC437_POL2_HCT116_KAPALTP_NoGel_signifpeaks.gff_65564610_height:84
chr7	union.pl_POL2_HCT116_Rep1_2_signifpeaks.gff_USC437_POL2_HCT116_KAPALTP_NoGel_signifpeaks.gff	OverlappingPeaks	65579610	65580389	33	+	.	USC437_POL2_HCT116_KAPALTP_NoGel_signifpeaks.gff_65579460_height:117
chr7	union.pl_POL2_HCT116_Rep1_2_signifpeaks.gff_USC437_POL2_HCT116_KAPALTP_NoGel_signifpeaks.gff	OverlappingPeaks	65670150	65670569	55	+	.	USC437_POL2_HCT116_KAPALTP_NoGel_signifpeaks.gff_65669880_height:151
chr7	union.pl_POL2_HCT116_Rep1_2_signifpeaks.gff_USC437_POL2_HCT116_KAPALTP_NoGel_signifpeaks.gff	OverlappingPeaks	65958240	65958959	66	+	.	USC437_POL2_HCT116_KAPALTP_NoGel_signifpeaks.gff_65957880_height:178
chr7	union.pl_POL2_HCT116_Rep1_2_signifpeaks.gff_USC437_POL2_HCT116_KAPALTP_NoGel_signifpeaks.gff	OverlappingPeaks	66057180	66057629	58	+	.	USC437_POL2_HCT116_KAPALTP_NoGel_signifpeaks.gff_66056820_height:135
chr7	union.pl_POL2_HCT116_Rep1_2_signifpeaks.gff_USC437_POL2_HCT116_KAPALTP_NoGel_signifpeaks.gff	OverlappingPeaks	66093210	66093809	55	+	.	USC437_POL2_HCT116_KAPALTP_NoGel_signifpeaks.gff_66093000_height:137
chr7	union.pl_POL2_HCT116_Rep1_2_signifpeaks.gff_USC437_POL2_HCT116_KAPALTP_NoGel_signifpeaks.gff	OverlappingPeaks	66093870	66094169	21	+	.	USC437_POL2_HCT116_KAPALTP_NoGel_signifpeaks.gff_66093000_height:137
chr7	union.pl_POL2_HCT116_Rep1_2_signifpeaks.gff_USC437_POL2_HCT116_KAPALTP_NoGel_signifpeaks.gff	OverlappingPeaks	66119010	66119309	34	+	.	USC437_POL2_HCT116_KAPALTP_NoGel_signifpeaks.gff_66118890_height:173
chr7	union.pl_POL2_HCT116_Rep1_2_signifpeaks.gff_USC437_POL2_HCT116_KAPALTP_NoGel_signifpeaks.gff	OverlappingPeaks	66119370	66119759	62	+	.	USC437_POL2_HCT116_KAPALTP_NoGel_signifpeaks.gff_66118890_height:173
chr7	union.pl_POL2_HCT116_Rep1_2_signifpeaks.gff_USC437_POL2_HCT116_KAPALTP_NoGel_signifpeaks.gff	OverlappingPeaks	66146760	66147329	47	+	.	USC437_POL2_HCT116_KAPALTP_NoGel_signifpeaks.gff_66146520_height:140
chr7	union.pl_POL2_HCT116_Rep1_2_signifpeaks.gff_USC437_POL2_HCT116_KAPALTP_NoGel_signifpeaks.gff	OverlappingPeaks	66205350	66205919	43	+	.	USC437_POL2_HCT116_KAPALTP_NoGel_signifpeaks.gff_66205020_height:177
chr7	union.pl_POL2_HCT116_Rep1_2_signifpeaks.gff_USC437_POL2_HCT116_KAPALTP_NoGel_signifpeaks.gff	OverlappingPeaks	66309630	66310289	51	+	.	USC437_POL2_HCT116_KAPALTP_NoGel_signifpeaks.gff_66309360_height:160
chr7	union.pl_POL2_HCT116_Rep1_2_signifpeaks.gff_USC437_POL2_HCT116_KAPALTP_NoGel_signifpeaks.gff	OverlappingPeaks	66385770	66386339	39	+	.	USC437_POL2_HCT116_KAPALTP_NoGel_signifpeaks.gff_66385710_height:110
chr7	union.pl_POL2_HCT116_Rep1_2_signifpeaks.gff_USC437_POL2_HCT116_KAPALTP_NoGel_signifpeaks.gff	OverlappingPeaks	66460350	66460709	45	+	.	USC437_POL2_HCT116_KAPALTP_NoGel_signifpeaks.gff_66460200_height:127
chr7	union.pl_POL2_HCT116_Rep1_2_signifpeaks.gff_USC437_POL2_HCT116_KAPALTP_NoGel_signifpeaks.gff	OverlappingPeaks	66461670	66462089	52	+	.	USC437_POL2_HCT116_KAPALTP_NoGel_signifpeaks.gff_66461280_height:121
chr7	union.pl_POL2_HCT116_Rep1_2_signifpeaks.gff_USC437_POL2_HCT116_KAPALTP_NoGel_signifpeaks.gff	OverlappingPeaks	66767190	66767939	56	+	.	USC437_POL2_HCT116_KAPALTP_NoGel_signifpeaks.gff_66766980_height:133
chr7	union.pl_POL2_HCT116_Rep1_2_signifpeaks.gff_USC437_POL2_HCT116_KAPALTP_NoGel_signifpeaks.gff	OverlappingPeaks	72298470	72298919	50	+	.	USC437_POL2_HCT116_KAPALTP_NoGel_signifpeaks.gff_72298320_height:139
chr7	union.pl_POL2_HCT116_Rep1_2_signifpeaks.gff_USC437_POL2_HCT116_KAPALTP_NoGel_signifpeaks.gff	OverlappingPeaks	72298980	72299249	24	+	.	USC437_POL2_HCT116_KAPALTP_NoGel_signifpeaks.gff_72298320_height:139
chr7	union.pl_POL2_HCT116_Rep1_2_signifpeaks.gff_USC437_POL2_HCT116_KAPALTP_NoGel_signifpeaks.gff	OverlappingPeaks	72299910	72300299	36	+	.	USC437_POL2_HCT116_KAPALTP_NoGel_signifpeaks.gff_72299700_height:131
chr7	union.pl_POL2_HCT116_Rep1_2_signifpeaks.gff_USC437_POL2_HCT116_KAPALTP_NoGel_signifpeaks.gff	OverlappingPeaks	72349710	72350159	52	+	.	USC437_POL2_HCT116_KAPALTP_NoGel_signifpeaks.gff_72349470_height:129
chr7	union.pl_POL2_HCT116_Rep1_2_signifpeaks.gff_USC437_POL2_HCT116_KAPALTP_NoGel_signifpeaks.gff	OverlappingPeaks	72395340	72395879	55	+	.	USC437_POL2_HCT116_KAPALTP_NoGel_signifpeaks.gff_72395190_height:157
chr7	union.pl_POL2_HCT116_Rep1_2_signifpeaks.gff_USC437_POL2_HCT116_KAPALTP_NoGel_signifpeaks.gff	OverlappingPeaks	72424830	72425609	52	+	.	USC437_POL2_HCT116_KAPALTP_NoGel_signifpeaks.gff_72424560_height:149
chr7	union.pl_POL2_HCT116_Rep1_2_signifpeaks.gff_USC437_POL2_HCT116_KAPALTP_NoGel_signifpeaks.gff	OverlappingPeaks	72475980	72476909	79	+	.	USC437_POL2_HCT116_KAPALTP_NoGel_signifpeaks.gff_72475680_height:174
chr7	union.pl_POL2_HCT116_Rep1_2_signifpeaks.gff_USC437_POL2_HCT116_KAPALTP_NoGel_signifpeaks.gff	OverlappingPeaks	72649110	72649469	35	+	.	USC437_POL2_HCT116_KAPALTP_NoGel_signifpeaks.gff_72649080_height:86
chr7	union.pl_POL2_HCT116_Rep1_2_signifpeaks.gff_USC437_POL2_HCT116_KAPALTP_NoGel_signifpeaks.gff	OverlappingPeaks	72649620	72649889	32	+	.	USC437_POL2_HCT116_KAPALTP_NoGel_signifpeaks.gff_72649080_height:86
chr7	union.pl_POL2_HCT116_Rep1_2_signifpeaks.gff_USC437_POL2_HCT116_KAPALTP_NoGel_signifpeaks.gff	OverlappingPeaks	72722610	72723149	56	+	.	USC437_POL2_HCT116_KAPALTP_NoGel_signifpeaks.gff_72722340_height:136
chr7	union.pl_POL2_HCT116_Rep1_2_signifpeaks.gff_USC437_POL2_HCT116_KAPALTP_NoGel_signifpeaks.gff	OverlappingPeaks	72847800	72848159	31	+	.	USC437_POL2_HCT116_KAPALTP_NoGel_signifpeaks.gff_72847710_height:81
chr7	union.pl_POL2_HCT116_Rep1_2_signifpeaks.gff_USC437_POL2_HCT116_KAPALTP_NoGel_signifpeaks.gff	OverlappingPeaks	72936510	72937229	26	+	.	USC437_POL2_HCT116_KAPALTP_NoGel_signifpeaks.gff_72935760_height:126
chr7	union.pl_POL2_HCT116_Rep1_2_signifpeaks.gff_USC437_POL2_HCT116_KAPALTP_NoGel_signifpeaks.gff	OverlappingPeaks	72971580	72972539	34	+	.	USC437_POL2_HCT116_KAPALTP_NoGel_signifpeaks.gff_72971130_height:146
chr7	union.pl_POL2_HCT116_Rep1_2_signifpeaks.gff_USC437_POL2_HCT116_KAPALTP_NoGel_signifpeaks.gff	OverlappingPeaks	72992670	72993059	83	+	.	USC437_POL2_HCT116_KAPALTP_NoGel_signifpeaks.gff_72992220_height:177
chr7	union.pl_POL2_HCT116_Rep1_2_signifpeaks.gff_USC437_POL2_HCT116_KAPALTP_NoGel_signifpeaks.gff	OverlappingPeaks	73038600	73038989	46	+	.	USC437_POL2_HCT116_KAPALTP_NoGel_signifpeaks.gff_73038360_height:163
chr7	union.pl_POL2_HCT116_Rep1_2_signifpeaks.gff_USC437_POL2_HCT116_KAPALTP_NoGel_signifpeaks.gff	OverlappingPeaks	73062270	73062449	13	+	.	USC437_POL2_HCT116_KAPALTP_NoGel_signifpeaks.gff_73061850_height:74
chr7	union.pl_POL2_HCT116_Rep1_2_signifpeaks.gff_USC437_POL2_HCT116_KAPALTP_NoGel_signifpeaks.gff	OverlappingPeaks	73097490	73098119	44	+	.	USC437_POL2_HCT116_KAPALTP_NoGel_signifpeaks.gff_73097100_height:146
chr7	union.pl_POL2_HCT116_Rep1_2_signifpeaks.gff_USC437_POL2_HCT116_KAPALTP_NoGel_signifpeaks.gff	OverlappingPeaks	73133790	73134029	24	+	.	USC437_POL2_HCT116_KAPALTP_NoGel_signifpeaks.gff_73133550_height:86
chr7	union.pl_POL2_HCT116_Rep1_2_signifpeaks.gff_USC437_POL2_HCT116_KAPALTP_NoGel_signifpeaks.gff	OverlappingPeaks	73148940	73149449	33	+	.	USC437_POL2_HCT116_KAPALTP_NoGel_signifpeaks.gff_73148790_height:58
chr7	union.pl_POL2_HCT116_Rep1_2_signifpeaks.gff_USC437_POL2_HCT116_KAPALTP_NoGel_signifpeaks.gff	OverlappingPeaks	73152960	73153679	48	+	.	USC437_POL2_HCT116_KAPALTP_NoGel_signifpeaks.gff_73152600_height:114
chr7	union.pl_POL2_HCT116_Rep1_2_signifpeaks.gff_USC437_POL2_HCT116_KAPALTP_NoGel_signifpeaks.gff	OverlappingPeaks	73184430	73184639	19	+	.	USC437_POL2_HCT116_KAPALTP_NoGel_signifpeaks.gff_73184100_height:97
chr7	union.pl_POL2_HCT116_Rep1_2_signifpeaks.gff_USC437_POL2_HCT116_KAPALTP_NoGel_signifpeaks.gff	OverlappingPeaks	73223850	73224089	18	+	.	USC437_POL2_HCT116_KAPALTP_NoGel_signifpeaks.gff_73223730_height:33
chr7	union.pl_POL2_HCT116_Rep1_2_signifpeaks.gff_USC437_POL2_HCT116_KAPALTP_NoGel_signifpeaks.gff	OverlappingPeaks	73236960	73237199	20	+	.	USC437_POL2_HCT116_KAPALTP_NoGel_signifpeaks.gff_73236960_height:34
chr7	union.pl_POL2_HCT116_Rep1_2_signifpeaks.gff_USC437_POL2_HCT116_KAPALTP_NoGel_signifpeaks.gff	OverlappingPeaks	73242030	73242329	30	+	.	USC437_POL2_HCT116_KAPALTP_NoGel_signifpeaks.gff_73242030_height:55
chr7	union.pl_POL2_HCT116_Rep1_2_signifpeaks.gff_USC437_POL2_HCT116_KAPALTP_NoGel_signifpeaks.gff	OverlappingPeaks	73242420	73242599	28	+	.	USC437_POL2_HCT116_KAPALTP_NoGel_signifpeaks.gff_73242030_height:55
chr7	union.pl_POL2_HCT116_Rep1_2_signifpeaks.gff_USC437_POL2_HCT116_KAPALTP_NoGel_signifpeaks.gff	OverlappingPeaks	73245150	73245779	97	+	.	USC437_POL2_HCT116_KAPALTP_NoGel_signifpeaks.gff_73244670_height:205
chr7	union.pl_POL2_HCT116_Rep1_2_signifpeaks.gff_USC437_POL2_HCT116_KAPALTP_NoGel_signifpeaks.gff	OverlappingPeaks	73246020	73247309	36	+	.	USC437_POL2_HCT116_KAPALTP_NoGel_signifpeaks.gff_73245960_height:128
chr7	union.pl_POL2_HCT116_Rep1_2_signifpeaks.gff_USC437_POL2_HCT116_KAPALTP_NoGel_signifpeaks.gff	OverlappingPeaks	73247490	73247699	16	+	.	USC437_POL2_HCT116_KAPALTP_NoGel_signifpeaks.gff_73245960_height:128
chr7	union.pl_POL2_HCT116_Rep1_2_signifpeaks.gff_USC437_POL2_HCT116_KAPALTP_NoGel_signifpeaks.gff	OverlappingPeaks	73247760	73247969	14	+	.	USC437_POL2_HCT116_KAPALTP_NoGel_signifpeaks.gff_73245960_height:128
chr7	union.pl_POL2_HCT116_Rep1_2_signifpeaks.gff_USC437_POL2_HCT116_KAPALTP_NoGel_signifpeaks.gff	OverlappingPeaks	73256070	73256249	26	+	.	USC437_POL2_HCT116_KAPALTP_NoGel_signifpeaks.gff_73255860_height:151
chr7	union.pl_POL2_HCT116_Rep1_2_signifpeaks.gff_USC437_POL2_HCT116_KAPALTP_NoGel_signifpeaks.gff	OverlappingPeaks	73256520	73257209	56	+	.	USC437_POL2_HCT116_KAPALTP_NoGel_signifpeaks.gff_73255860_height:151
chr7	union.pl_POL2_HCT116_Rep1_2_signifpeaks.gff_USC437_POL2_HCT116_KAPALTP_NoGel_signifpeaks.gff	OverlappingPeaks	73416990	73417439	26	+	.	USC437_POL2_HCT116_KAPALTP_NoGel_signifpeaks.gff_73416660_height:90
chr7	union.pl_POL2_HCT116_Rep1_2_signifpeaks.gff_USC437_POL2_HCT116_KAPALTP_NoGel_signifpeaks.gff	OverlappingPeaks	73497690	73497989	29	+	.	USC437_POL2_HCT116_KAPALTP_NoGel_signifpeaks.gff_73497600_height:87
chr7	union.pl_POL2_HCT116_Rep1_2_signifpeaks.gff_USC437_POL2_HCT116_KAPALTP_NoGel_signifpeaks.gff	OverlappingPeaks	73587690	73587899	17	+	.	USC437_POL2_HCT116_KAPALTP_NoGel_signifpeaks.gff_73587450_height:152
chr7	union.pl_POL2_HCT116_Rep1_2_signifpeaks.gff_USC437_POL2_HCT116_KAPALTP_NoGel_signifpeaks.gff	OverlappingPeaks	73588200	73588889	44	+	.	USC437_POL2_HCT116_KAPALTP_NoGel_signifpeaks.gff_73587450_height:152
chr7	union.pl_POL2_HCT116_Rep1_2_signifpeaks.gff_USC437_POL2_HCT116_KAPALTP_NoGel_signifpeaks.gff	OverlappingPeaks	73668510	73669109	41	+	.	USC437_POL2_HCT116_KAPALTP_NoGel_signifpeaks.gff_73668240_height:137
chr7	union.pl_POL2_HCT116_Rep1_2_signifpeaks.gff_USC437_POL2_HCT116_KAPALTP_NoGel_signifpeaks.gff	OverlappingPeaks	73703730	73703939	21	+	.	USC437_POL2_HCT116_KAPALTP_NoGel_signifpeaks.gff_73703400_height:102
chr7	union.pl_POL2_HCT116_Rep1_2_signifpeaks.gff_USC437_POL2_HCT116_KAPALTP_NoGel_signifpeaks.gff	OverlappingPeaks	73866540	73866749	15	+	.	USC437_POL2_HCT116_KAPALTP_NoGel_signifpeaks.gff_73866300_height:63
chr7	union.pl_POL2_HCT116_Rep1_2_signifpeaks.gff_USC437_POL2_HCT116_KAPALTP_NoGel_signifpeaks.gff	OverlappingPeaks	74071170	74071379	14	+	.	USC437_POL2_HCT116_KAPALTP_NoGel_signifpeaks.gff_74071170_height:119
chr7	union.pl_POL2_HCT116_Rep1_2_signifpeaks.gff_USC437_POL2_HCT116_KAPALTP_NoGel_signifpeaks.gff	OverlappingPeaks	74071530	74072339	26	+	.	USC437_POL2_HCT116_KAPALTP_NoGel_signifpeaks.gff_74071170_height:119
chr7	union.pl_POL2_HCT116_Rep1_2_signifpeaks.gff_USC437_POL2_HCT116_KAPALTP_NoGel_signifpeaks.gff	OverlappingPeaks	74072700	74072909	17	+	.	USC437_POL2_HCT116_KAPALTP_NoGel_signifpeaks.gff_74071170_height:119
chr7	union.pl_POL2_HCT116_Rep1_2_signifpeaks.gff_USC437_POL2_HCT116_KAPALTP_NoGel_signifpeaks.gff	OverlappingPeaks	74202840	74203169	32	+	.	USC437_POL2_HCT116_KAPALTP_NoGel_signifpeaks.gff_74202780_height:85
chr7	union.pl_POL2_HCT116_Rep1_2_signifpeaks.gff_USC437_POL2_HCT116_KAPALTP_NoGel_signifpeaks.gff	OverlappingPeaks	74203260	74203649	24	+	.	USC437_POL2_HCT116_KAPALTP_NoGel_signifpeaks.gff_74202780_height:85
chr7	union.pl_POL2_HCT116_Rep1_2_signifpeaks.gff_USC437_POL2_HCT116_KAPALTP_NoGel_signifpeaks.gff	OverlappingPeaks	74267010	74268059	25	+	.	USC437_POL2_HCT116_KAPALTP_NoGel_signifpeaks.gff_74266920_height:104
chr7	union.pl_POL2_HCT116_Rep1_2_signifpeaks.gff_USC437_POL2_HCT116_KAPALTP_NoGel_signifpeaks.gff	OverlappingPeaks	74306340	74307179	77	+	.	USC437_POL2_HCT116_KAPALTP_NoGel_signifpeaks.gff_74305950_height:169
chr7	union.pl_POL2_HCT116_Rep1_2_signifpeaks.gff_USC437_POL2_HCT116_KAPALTP_NoGel_signifpeaks.gff	OverlappingPeaks	74489430	74489969	33	+	.	USC437_POL2_HCT116_KAPALTP_NoGel_signifpeaks.gff_74489010_height:159
chr7	union.pl_POL2_HCT116_Rep1_2_signifpeaks.gff_USC437_POL2_HCT116_KAPALTP_NoGel_signifpeaks.gff	OverlappingPeaks	74508360	74509169	27	+	.	USC437_POL2_HCT116_KAPALTP_NoGel_signifpeaks.gff_74508030_height:105
chr7	union.pl_POL2_HCT116_Rep1_2_signifpeaks.gff_USC437_POL2_HCT116_KAPALTP_NoGel_signifpeaks.gff	OverlappingPeaks	74572530	74572709	16	+	.	USC437_POL2_HCT116_KAPALTP_NoGel_signifpeaks.gff_74572200_height:77
chr7	union.pl_POL2_HCT116_Rep1_2_signifpeaks.gff_USC437_POL2_HCT116_KAPALTP_NoGel_signifpeaks.gff	OverlappingPeaks	74572980	74573249	24	+	.	USC437_POL2_HCT116_KAPALTP_NoGel_signifpeaks.gff_74572200_height:77
chr7	union.pl_POL2_HCT116_Rep1_2_signifpeaks.gff_USC437_POL2_HCT116_KAPALTP_NoGel_signifpeaks.gff	OverlappingPeaks	74867460	74867759	17	+	.	USC437_POL2_HCT116_KAPALTP_NoGel_signifpeaks.gff_74867310_height:70
chr7	union.pl_POL2_HCT116_Rep1_2_signifpeaks.gff_USC437_POL2_HCT116_KAPALTP_NoGel_signifpeaks.gff	OverlappingPeaks	74988000	74988899	60	+	.	USC437_POL2_HCT116_KAPALTP_NoGel_signifpeaks.gff_74987760_height:162
chr7	union.pl_POL2_HCT116_Rep1_2_signifpeaks.gff_USC437_POL2_HCT116_KAPALTP_NoGel_signifpeaks.gff	OverlappingPeaks	75039270	75039779	59	+	.	USC437_POL2_HCT116_KAPALTP_NoGel_signifpeaks.gff_75039150_height:145
chr7	union.pl_POL2_HCT116_Rep1_2_signifpeaks.gff_USC437_POL2_HCT116_KAPALTP_NoGel_signifpeaks.gff	OverlappingPeaks	75071730	75072239	51	+	.	USC437_POL2_HCT116_KAPALTP_NoGel_signifpeaks.gff_75071520_height:161
chr7	union.pl_POL2_HCT116_Rep1_2_signifpeaks.gff_USC437_POL2_HCT116_KAPALTP_NoGel_signifpeaks.gff	OverlappingPeaks	75115410	75115769	26	+	.	USC437_POL2_HCT116_KAPALTP_NoGel_signifpeaks.gff_75114960_height:105
chr7	union.pl_POL2_HCT116_Rep1_2_signifpeaks.gff_USC437_POL2_HCT116_KAPALTP_NoGel_signifpeaks.gff	OverlappingPeaks	75157170	75157889	54	+	.	USC437_POL2_HCT116_KAPALTP_NoGel_signifpeaks.gff_75156810_height:116
chr7	union.pl_POL2_HCT116_Rep1_2_signifpeaks.gff_USC437_POL2_HCT116_KAPALTP_NoGel_signifpeaks.gff	OverlappingPeaks	75368700	75368939	17	+	.	USC437_POL2_HCT116_KAPALTP_NoGel_signifpeaks.gff_75368010_height:85
chr7	union.pl_POL2_HCT116_Rep1_2_signifpeaks.gff_USC437_POL2_HCT116_KAPALTP_NoGel_signifpeaks.gff	OverlappingPeaks	75508230	75508589	43	+	.	USC437_POL2_HCT116_KAPALTP_NoGel_signifpeaks.gff_75507810_height:161
chr7	union.pl_POL2_HCT116_Rep1_2_signifpeaks.gff_USC437_POL2_HCT116_KAPALTP_NoGel_signifpeaks.gff	OverlappingPeaks	75543990	75544769	105	+	.	USC437_POL2_HCT116_KAPALTP_NoGel_signifpeaks.gff_75543690_height:209
chr7	union.pl_POL2_HCT116_Rep1_2_signifpeaks.gff_USC437_POL2_HCT116_KAPALTP_NoGel_signifpeaks.gff	OverlappingPeaks	75623970	75624269	26	+	.	USC437_POL2_HCT116_KAPALTP_NoGel_signifpeaks.gff_75623640_height:69
chr7	union.pl_POL2_HCT116_Rep1_2_signifpeaks.gff_USC437_POL2_HCT116_KAPALTP_NoGel_signifpeaks.gff	OverlappingPeaks	75677010	75677219	39	+	.	USC437_POL2_HCT116_KAPALTP_NoGel_signifpeaks.gff_75676770_height:142
chr7	union.pl_POL2_HCT116_Rep1_2_signifpeaks.gff_USC437_POL2_HCT116_KAPALTP_NoGel_signifpeaks.gff	OverlappingPeaks	75677400	75677669	54	+	.	USC437_POL2_HCT116_KAPALTP_NoGel_signifpeaks.gff_75676770_height:142
chr7	union.pl_POL2_HCT116_Rep1_2_signifpeaks.gff_USC437_POL2_HCT116_KAPALTP_NoGel_signifpeaks.gff	OverlappingPeaks	75795690	75796259	36	+	.	USC437_POL2_HCT116_KAPALTP_NoGel_signifpeaks.gff_75795570_height:129
chr7	union.pl_POL2_HCT116_Rep1_2_signifpeaks.gff_USC437_POL2_HCT116_KAPALTP_NoGel_signifpeaks.gff	OverlappingPeaks	75911640	75912179	32	+	.	USC437_POL2_HCT116_KAPALTP_NoGel_signifpeaks.gff_75911610_height:100
chr7	union.pl_POL2_HCT116_Rep1_2_signifpeaks.gff_USC437_POL2_HCT116_KAPALTP_NoGel_signifpeaks.gff	OverlappingPeaks	75923970	75924389	21	+	.	USC437_POL2_HCT116_KAPALTP_NoGel_signifpeaks.gff_75923640_height:64
chr7	union.pl_POL2_HCT116_Rep1_2_signifpeaks.gff_USC437_POL2_HCT116_KAPALTP_NoGel_signifpeaks.gff	OverlappingPeaks	75931620	75932189	39	+	.	USC437_POL2_HCT116_KAPALTP_NoGel_signifpeaks.gff_75931500_height:142
chr7	union.pl_POL2_HCT116_Rep1_2_signifpeaks.gff_USC437_POL2_HCT116_KAPALTP_NoGel_signifpeaks.gff	OverlappingPeaks	75934170	75934409	16	+	.	USC437_POL2_HCT116_KAPALTP_NoGel_signifpeaks.gff_75933990_height:38
chr7	union.pl_POL2_HCT116_Rep1_2_signifpeaks.gff_USC437_POL2_HCT116_KAPALTP_NoGel_signifpeaks.gff	OverlappingPeaks	75947070	75947549	29	+	.	USC437_POL2_HCT116_KAPALTP_NoGel_signifpeaks.gff_75947040_height:103
chr7	union.pl_POL2_HCT116_Rep1_2_signifpeaks.gff_USC437_POL2_HCT116_KAPALTP_NoGel_signifpeaks.gff	OverlappingPeaks	75948060	75948269	23	+	.	USC437_POL2_HCT116_KAPALTP_NoGel_signifpeaks.gff_75947040_height:103
chr7	union.pl_POL2_HCT116_Rep1_2_signifpeaks.gff_USC437_POL2_HCT116_KAPALTP_NoGel_signifpeaks.gff	OverlappingPeaks	75988110	75988439	71	+	.	USC437_POL2_HCT116_KAPALTP_NoGel_signifpeaks.gff_75987480_height:167
chr7	union.pl_POL2_HCT116_Rep1_2_signifpeaks.gff_USC437_POL2_HCT116_KAPALTP_NoGel_signifpeaks.gff	OverlappingPeaks	76008990	76009349	29	+	.	USC437_POL2_HCT116_KAPALTP_NoGel_signifpeaks.gff_76008840_height:103
chr7	union.pl_POL2_HCT116_Rep1_2_signifpeaks.gff_USC437_POL2_HCT116_KAPALTP_NoGel_signifpeaks.gff	OverlappingPeaks	76022190	76023059	37	+	.	USC437_POL2_HCT116_KAPALTP_NoGel_signifpeaks.gff_76022160_height:107
chr7	union.pl_POL2_HCT116_Rep1_2_signifpeaks.gff_USC437_POL2_HCT116_KAPALTP_NoGel_signifpeaks.gff	OverlappingPeaks	76090890	76091219	37	+	.	USC437_POL2_HCT116_KAPALTP_NoGel_signifpeaks.gff_76090710_height:119
chr7	union.pl_POL2_HCT116_Rep1_2_signifpeaks.gff_USC437_POL2_HCT116_KAPALTP_NoGel_signifpeaks.gff	OverlappingPeaks	76141500	76141889	27	+	.	USC437_POL2_HCT116_KAPALTP_NoGel_signifpeaks.gff_76141110_height:76
chr7	union.pl_POL2_HCT116_Rep1_2_signifpeaks.gff_USC437_POL2_HCT116_KAPALTP_NoGel_signifpeaks.gff	OverlappingPeaks	76178460	76178879	51	+	.	USC437_POL2_HCT116_KAPALTP_NoGel_signifpeaks.gff_76178190_height:141
chr7	union.pl_POL2_HCT116_Rep1_2_signifpeaks.gff_USC437_POL2_HCT116_KAPALTP_NoGel_signifpeaks.gff	OverlappingPeaks	76256370	76256909	62	+	.	USC437_POL2_HCT116_KAPALTP_NoGel_signifpeaks.gff_76255920_height:172
chr7	union.pl_POL2_HCT116_Rep1_2_signifpeaks.gff_USC437_POL2_HCT116_KAPALTP_NoGel_signifpeaks.gff	OverlappingPeaks	76589040	76589369	27	+	.	USC437_POL2_HCT116_KAPALTP_NoGel_signifpeaks.gff_76588800_height:123
chr7	union.pl_POL2_HCT116_Rep1_2_signifpeaks.gff_USC437_POL2_HCT116_KAPALTP_NoGel_signifpeaks.gff	OverlappingPeaks	76635450	76635689	20	+	.	USC437_POL2_HCT116_KAPALTP_NoGel_signifpeaks.gff_76635150_height:60
chr7	union.pl_POL2_HCT116_Rep1_2_signifpeaks.gff_USC437_POL2_HCT116_KAPALTP_NoGel_signifpeaks.gff	OverlappingPeaks	77165910	77166359	66	+	.	USC437_POL2_HCT116_KAPALTP_NoGel_signifpeaks.gff_77165640_height:159
chr7	union.pl_POL2_HCT116_Rep1_2_signifpeaks.gff_USC437_POL2_HCT116_KAPALTP_NoGel_signifpeaks.gff	OverlappingPeaks	77325240	77325959	34	+	.	USC437_POL2_HCT116_KAPALTP_NoGel_signifpeaks.gff_77325090_height:124
chr7	union.pl_POL2_HCT116_Rep1_2_signifpeaks.gff_USC437_POL2_HCT116_KAPALTP_NoGel_signifpeaks.gff	OverlappingPeaks	77427570	77427719	21	+	.	USC437_POL2_HCT116_KAPALTP_NoGel_signifpeaks.gff_77427300_height:55
chr7	union.pl_POL2_HCT116_Rep1_2_signifpeaks.gff_USC437_POL2_HCT116_KAPALTP_NoGel_signifpeaks.gff	OverlappingPeaks	77428020	77428319	30	+	.	USC437_POL2_HCT116_KAPALTP_NoGel_signifpeaks.gff_77427870_height:98
chr7	union.pl_POL2_HCT116_Rep1_2_signifpeaks.gff_USC437_POL2_HCT116_KAPALTP_NoGel_signifpeaks.gff	OverlappingPeaks	77649180	77649419	19	+	.	USC437_POL2_HCT116_KAPALTP_NoGel_signifpeaks.gff_77648880_height:64
chr7	union.pl_POL2_HCT116_Rep1_2_signifpeaks.gff_USC437_POL2_HCT116_KAPALTP_NoGel_signifpeaks.gff	OverlappingPeaks	79764060	79764419	35	+	.	USC437_POL2_HCT116_KAPALTP_NoGel_signifpeaks.gff_79763850_height:128
chr7	union.pl_POL2_HCT116_Rep1_2_signifpeaks.gff_USC437_POL2_HCT116_KAPALTP_NoGel_signifpeaks.gff	OverlappingPeaks	80548440	80548859	46	+	.	USC437_POL2_HCT116_KAPALTP_NoGel_signifpeaks.gff_80548260_height:93
chr7	union.pl_POL2_HCT116_Rep1_2_signifpeaks.gff_USC437_POL2_HCT116_KAPALTP_NoGel_signifpeaks.gff	OverlappingPeaks	82791960	82792529	32	+	.	USC437_POL2_HCT116_KAPALTP_NoGel_signifpeaks.gff_82791810_height:94
chr7	union.pl_POL2_HCT116_Rep1_2_signifpeaks.gff_USC437_POL2_HCT116_KAPALTP_NoGel_signifpeaks.gff	OverlappingPeaks	86689080	86689409	23	+	.	USC437_POL2_HCT116_KAPALTP_NoGel_signifpeaks.gff_86688540_height:87
chr7	union.pl_POL2_HCT116_Rep1_2_signifpeaks.gff_USC437_POL2_HCT116_KAPALTP_NoGel_signifpeaks.gff	OverlappingPeaks	86781270	86782289	51	+	.	USC437_POL2_HCT116_KAPALTP_NoGel_signifpeaks.gff_86781270_height:159
chr7	union.pl_POL2_HCT116_Rep1_2_signifpeaks.gff_USC437_POL2_HCT116_KAPALTP_NoGel_signifpeaks.gff	OverlappingPeaks	86849670	86850209	37	+	.	USC437_POL2_HCT116_KAPALTP_NoGel_signifpeaks.gff_86848800_height:149
chr7	union.pl_POL2_HCT116_Rep1_2_signifpeaks.gff_USC437_POL2_HCT116_KAPALTP_NoGel_signifpeaks.gff	OverlappingPeaks	87505320	87506069	39	+	.	USC437_POL2_HCT116_KAPALTP_NoGel_signifpeaks.gff_87505050_height:129
chr7	union.pl_POL2_HCT116_Rep1_2_signifpeaks.gff_USC437_POL2_HCT116_KAPALTP_NoGel_signifpeaks.gff	OverlappingPeaks	87563220	87563609	44	+	.	USC437_POL2_HCT116_KAPALTP_NoGel_signifpeaks.gff_87563100_height:162
chr7	union.pl_POL2_HCT116_Rep1_2_signifpeaks.gff_USC437_POL2_HCT116_KAPALTP_NoGel_signifpeaks.gff	OverlappingPeaks	87849120	87849539	33	+	.	USC437_POL2_HCT116_KAPALTP_NoGel_signifpeaks.gff_87848850_height:140
chr7	union.pl_POL2_HCT116_Rep1_2_signifpeaks.gff_USC437_POL2_HCT116_KAPALTP_NoGel_signifpeaks.gff	OverlappingPeaks	87849690	87849839	19	+	.	USC437_POL2_HCT116_KAPALTP_NoGel_signifpeaks.gff_87849660_height:51
chr7	union.pl_POL2_HCT116_Rep1_2_signifpeaks.gff_USC437_POL2_HCT116_KAPALTP_NoGel_signifpeaks.gff	OverlappingPeaks	89783610	89783999	31	+	.	USC437_POL2_HCT116_KAPALTP_NoGel_signifpeaks.gff_89783460_height:104
chr7	union.pl_POL2_HCT116_Rep1_2_signifpeaks.gff_USC437_POL2_HCT116_KAPALTP_NoGel_signifpeaks.gff	OverlappingPeaks	89840970	89841359	26	+	.	USC437_POL2_HCT116_KAPALTP_NoGel_signifpeaks.gff_89840610_height:108
chr7	union.pl_POL2_HCT116_Rep1_2_signifpeaks.gff_USC437_POL2_HCT116_KAPALTP_NoGel_signifpeaks.gff	OverlappingPeaks	89975670	89975909	40	+	.	USC437_POL2_HCT116_KAPALTP_NoGel_signifpeaks.gff_89975550_height:101
chr7	union.pl_POL2_HCT116_Rep1_2_signifpeaks.gff_USC437_POL2_HCT116_KAPALTP_NoGel_signifpeaks.gff	OverlappingPeaks	90032520	90032939	52	+	.	USC437_POL2_HCT116_KAPALTP_NoGel_signifpeaks.gff_90032430_height:101
chr7	union.pl_POL2_HCT116_Rep1_2_signifpeaks.gff_USC437_POL2_HCT116_KAPALTP_NoGel_signifpeaks.gff	OverlappingPeaks	90893400	90893759	21	+	.	USC437_POL2_HCT116_KAPALTP_NoGel_signifpeaks.gff_90893310_height:92
chr7	union.pl_POL2_HCT116_Rep1_2_signifpeaks.gff_USC437_POL2_HCT116_KAPALTP_NoGel_signifpeaks.gff	OverlappingPeaks	90893850	90894089	19	+	.	USC437_POL2_HCT116_KAPALTP_NoGel_signifpeaks.gff_90893310_height:92
chr7	union.pl_POL2_HCT116_Rep1_2_signifpeaks.gff_USC437_POL2_HCT116_KAPALTP_NoGel_signifpeaks.gff	OverlappingPeaks	91510140	91510469	23	+	.	USC437_POL2_HCT116_KAPALTP_NoGel_signifpeaks.gff_91509630_height:114
chr7	union.pl_POL2_HCT116_Rep1_2_signifpeaks.gff_USC437_POL2_HCT116_KAPALTP_NoGel_signifpeaks.gff	OverlappingPeaks	91569780	91570469	52	+	.	USC437_POL2_HCT116_KAPALTP_NoGel_signifpeaks.gff_91569750_height:143
chr7	union.pl_POL2_HCT116_Rep1_2_signifpeaks.gff_USC437_POL2_HCT116_KAPALTP_NoGel_signifpeaks.gff	OverlappingPeaks	91763580	91764449	42	+	.	USC437_POL2_HCT116_KAPALTP_NoGel_signifpeaks.gff_91763040_height:136
chr7	union.pl_POL2_HCT116_Rep1_2_signifpeaks.gff_USC437_POL2_HCT116_KAPALTP_NoGel_signifpeaks.gff	OverlappingPeaks	91875000	91875569	35	+	.	USC437_POL2_HCT116_KAPALTP_NoGel_signifpeaks.gff_91874850_height:134
chr7	union.pl_POL2_HCT116_Rep1_2_signifpeaks.gff_USC437_POL2_HCT116_KAPALTP_NoGel_signifpeaks.gff	OverlappingPeaks	92076630	92077079	35	+	.	USC437_POL2_HCT116_KAPALTP_NoGel_signifpeaks.gff_92076450_height:162
chr7	union.pl_POL2_HCT116_Rep1_2_signifpeaks.gff_USC437_POL2_HCT116_KAPALTP_NoGel_signifpeaks.gff	OverlappingPeaks	92077650	92077979	21	+	.	USC437_POL2_HCT116_KAPALTP_NoGel_signifpeaks.gff_92076450_height:162
chr7	union.pl_POL2_HCT116_Rep1_2_signifpeaks.gff_USC437_POL2_HCT116_KAPALTP_NoGel_signifpeaks.gff	OverlappingPeaks	92157570	92157809	21	+	.	USC437_POL2_HCT116_KAPALTP_NoGel_signifpeaks.gff_92156970_height:97
chr7	union.pl_POL2_HCT116_Rep1_2_signifpeaks.gff_USC437_POL2_HCT116_KAPALTP_NoGel_signifpeaks.gff	OverlappingPeaks	92158170	92158349	31	+	.	USC437_POL2_HCT116_KAPALTP_NoGel_signifpeaks.gff_92158140_height:70
chr7	union.pl_POL2_HCT116_Rep1_2_signifpeaks.gff_USC437_POL2_HCT116_KAPALTP_NoGel_signifpeaks.gff	OverlappingPeaks	92219190	92219849	55	+	.	USC437_POL2_HCT116_KAPALTP_NoGel_signifpeaks.gff_92218920_height:171
chr7	union.pl_POL2_HCT116_Rep1_2_signifpeaks.gff_USC437_POL2_HCT116_KAPALTP_NoGel_signifpeaks.gff	OverlappingPeaks	92465820	92466059	17	+	.	USC437_POL2_HCT116_KAPALTP_NoGel_signifpeaks.gff_92465580_height:96
chr7	union.pl_POL2_HCT116_Rep1_2_signifpeaks.gff_USC437_POL2_HCT116_KAPALTP_NoGel_signifpeaks.gff	OverlappingPeaks	92861250	92861579	31	+	.	USC437_POL2_HCT116_KAPALTP_NoGel_signifpeaks.gff_92861040_height:49
chr7	union.pl_POL2_HCT116_Rep1_2_signifpeaks.gff_USC437_POL2_HCT116_KAPALTP_NoGel_signifpeaks.gff	OverlappingPeaks	93633510	93633869	30	+	.	USC437_POL2_HCT116_KAPALTP_NoGel_signifpeaks.gff_93633300_height:89
chr7	union.pl_POL2_HCT116_Rep1_2_signifpeaks.gff_USC437_POL2_HCT116_KAPALTP_NoGel_signifpeaks.gff	OverlappingPeaks	94139310	94139639	20	+	.	USC437_POL2_HCT116_KAPALTP_NoGel_signifpeaks.gff_94138890_height:75
chr7	union.pl_POL2_HCT116_Rep1_2_signifpeaks.gff_USC437_POL2_HCT116_KAPALTP_NoGel_signifpeaks.gff	OverlappingPeaks	94537500	94537769	19	+	.	USC437_POL2_HCT116_KAPALTP_NoGel_signifpeaks.gff_94536390_height:82
chr7	union.pl_POL2_HCT116_Rep1_2_signifpeaks.gff_USC437_POL2_HCT116_KAPALTP_NoGel_signifpeaks.gff	OverlappingPeaks	95064090	95064659	54	+	.	USC437_POL2_HCT116_KAPALTP_NoGel_signifpeaks.gff_95063880_height:152
chr7	union.pl_POL2_HCT116_Rep1_2_signifpeaks.gff_USC437_POL2_HCT116_KAPALTP_NoGel_signifpeaks.gff	OverlappingPeaks	95950740	95951099	34	+	.	USC437_POL2_HCT116_KAPALTP_NoGel_signifpeaks.gff_95950710_height:118
chr7	union.pl_POL2_HCT116_Rep1_2_signifpeaks.gff_USC437_POL2_HCT116_KAPALTP_NoGel_signifpeaks.gff	OverlappingPeaks	95951160	95951549	24	+	.	USC437_POL2_HCT116_KAPALTP_NoGel_signifpeaks.gff_95950710_height:118
chr7	union.pl_POL2_HCT116_Rep1_2_signifpeaks.gff_USC437_POL2_HCT116_KAPALTP_NoGel_signifpeaks.gff	OverlappingPeaks	96338910	96339509	49	+	.	USC437_POL2_HCT116_KAPALTP_NoGel_signifpeaks.gff_96338670_height:119
chr7	union.pl_POL2_HCT116_Rep1_2_signifpeaks.gff_USC437_POL2_HCT116_KAPALTP_NoGel_signifpeaks.gff	OverlappingPeaks	96746550	96746849	49	+	.	USC437_POL2_HCT116_KAPALTP_NoGel_signifpeaks.gff_96746280_height:152
chr7	union.pl_POL2_HCT116_Rep1_2_signifpeaks.gff_USC437_POL2_HCT116_KAPALTP_NoGel_signifpeaks.gff	OverlappingPeaks	96747000	96747269	59	+	.	USC437_POL2_HCT116_KAPALTP_NoGel_signifpeaks.gff_96746280_height:152
chr7	union.pl_POL2_HCT116_Rep1_2_signifpeaks.gff_USC437_POL2_HCT116_KAPALTP_NoGel_signifpeaks.gff	OverlappingPeaks	97501320	97502099	60	+	.	USC437_POL2_HCT116_KAPALTP_NoGel_signifpeaks.gff_97501110_height:155
chr7	union.pl_POL2_HCT116_Rep1_2_signifpeaks.gff_USC437_POL2_HCT116_KAPALTP_NoGel_signifpeaks.gff	OverlappingPeaks	97601010	97601939	43	+	.	USC437_POL2_HCT116_KAPALTP_NoGel_signifpeaks.gff_97601010_height:142
chr7	union.pl_POL2_HCT116_Rep1_2_signifpeaks.gff_USC437_POL2_HCT116_KAPALTP_NoGel_signifpeaks.gff	OverlappingPeaks	97602420	97602839	85	+	.	USC437_POL2_HCT116_KAPALTP_NoGel_signifpeaks.gff_97602360_height:98
chr7	union.pl_POL2_HCT116_Rep1_2_signifpeaks.gff_USC437_POL2_HCT116_KAPALTP_NoGel_signifpeaks.gff	OverlappingPeaks	97736190	97736399	52	+	.	USC437_POL2_HCT116_KAPALTP_NoGel_signifpeaks.gff_97736010_height:150
chr7	union.pl_POL2_HCT116_Rep1_2_signifpeaks.gff_USC437_POL2_HCT116_KAPALTP_NoGel_signifpeaks.gff	OverlappingPeaks	97881600	97881869	20	+	.	USC437_POL2_HCT116_KAPALTP_NoGel_signifpeaks.gff_97881090_height:63
chr7	union.pl_POL2_HCT116_Rep1_2_signifpeaks.gff_USC437_POL2_HCT116_KAPALTP_NoGel_signifpeaks.gff	OverlappingPeaks	97910280	97910669	45	+	.	USC437_POL2_HCT116_KAPALTP_NoGel_signifpeaks.gff_97910160_height:108
chr7	union.pl_POL2_HCT116_Rep1_2_signifpeaks.gff_USC437_POL2_HCT116_KAPALTP_NoGel_signifpeaks.gff	OverlappingPeaks	97911000	97911179	15	+	.	USC437_POL2_HCT116_KAPALTP_NoGel_signifpeaks.gff_97910160_height:108
chr7	union.pl_POL2_HCT116_Rep1_2_signifpeaks.gff_USC437_POL2_HCT116_KAPALTP_NoGel_signifpeaks.gff	OverlappingPeaks	98030160	98030429	25	+	.	USC437_POL2_HCT116_KAPALTP_NoGel_signifpeaks.gff_98029890_height:92
chr7	union.pl_POL2_HCT116_Rep1_2_signifpeaks.gff_USC437_POL2_HCT116_KAPALTP_NoGel_signifpeaks.gff	OverlappingPeaks	98048190	98048579	24	+	.	USC437_POL2_HCT116_KAPALTP_NoGel_signifpeaks.gff_98048070_height:35
chr7	union.pl_POL2_HCT116_Rep1_2_signifpeaks.gff_USC437_POL2_HCT116_KAPALTP_NoGel_signifpeaks.gff	OverlappingPeaks	98475990	98476319	24	+	.	USC437_POL2_HCT116_KAPALTP_NoGel_signifpeaks.gff_98475720_height:103
chr7	union.pl_POL2_HCT116_Rep1_2_signifpeaks.gff_USC437_POL2_HCT116_KAPALTP_NoGel_signifpeaks.gff	OverlappingPeaks	98476440	98476709	17	+	.	USC437_POL2_HCT116_KAPALTP_NoGel_signifpeaks.gff_98475720_height:103
chr7	union.pl_POL2_HCT116_Rep1_2_signifpeaks.gff_USC437_POL2_HCT116_KAPALTP_NoGel_signifpeaks.gff	OverlappingPeaks	98741640	98741939	49	+	.	USC437_POL2_HCT116_KAPALTP_NoGel_signifpeaks.gff_98741040_height:154
chr7	union.pl_POL2_HCT116_Rep1_2_signifpeaks.gff_USC437_POL2_HCT116_KAPALTP_NoGel_signifpeaks.gff	OverlappingPeaks	98871810	98872079	18	+	.	USC437_POL2_HCT116_KAPALTP_NoGel_signifpeaks.gff_98871750_height:30
chr7	union.pl_POL2_HCT116_Rep1_2_signifpeaks.gff_USC437_POL2_HCT116_KAPALTP_NoGel_signifpeaks.gff	OverlappingPeaks	98923140	98923769	65	+	.	USC437_POL2_HCT116_KAPALTP_NoGel_signifpeaks.gff_98922690_height:161
chr7	union.pl_POL2_HCT116_Rep1_2_signifpeaks.gff_USC437_POL2_HCT116_KAPALTP_NoGel_signifpeaks.gff	OverlappingPeaks	98971860	98972549	29	+	.	USC437_POL2_HCT116_KAPALTP_NoGel_signifpeaks.gff_98971680_height:152
chr7	union.pl_POL2_HCT116_Rep1_2_signifpeaks.gff_USC437_POL2_HCT116_KAPALTP_NoGel_signifpeaks.gff	OverlappingPeaks	98973000	98973239	16	+	.	USC437_POL2_HCT116_KAPALTP_NoGel_signifpeaks.gff_98971680_height:152
chr7	union.pl_POL2_HCT116_Rep1_2_signifpeaks.gff_USC437_POL2_HCT116_KAPALTP_NoGel_signifpeaks.gff	OverlappingPeaks	99005520	99005729	16	+	.	USC437_POL2_HCT116_KAPALTP_NoGel_signifpeaks.gff_99005490_height:119
chr7	union.pl_POL2_HCT116_Rep1_2_signifpeaks.gff_USC437_POL2_HCT116_KAPALTP_NoGel_signifpeaks.gff	OverlappingPeaks	99006000	99006359	22	+	.	USC437_POL2_HCT116_KAPALTP_NoGel_signifpeaks.gff_99005490_height:119
chr7	union.pl_POL2_HCT116_Rep1_2_signifpeaks.gff_USC437_POL2_HCT116_KAPALTP_NoGel_signifpeaks.gff	OverlappingPeaks	99006540	99006839	63	+	.	USC437_POL2_HCT116_KAPALTP_NoGel_signifpeaks.gff_99005490_height:119
chr7	union.pl_POL2_HCT116_Rep1_2_signifpeaks.gff_USC437_POL2_HCT116_KAPALTP_NoGel_signifpeaks.gff	OverlappingPeaks	99036180	99036359	33	+	.	USC437_POL2_HCT116_KAPALTP_NoGel_signifpeaks.gff_99035970_height:146
chr7	union.pl_POL2_HCT116_Rep1_2_signifpeaks.gff_USC437_POL2_HCT116_KAPALTP_NoGel_signifpeaks.gff	OverlappingPeaks	99036540	99036929	23	+	.	USC437_POL2_HCT116_KAPALTP_NoGel_signifpeaks.gff_99035970_height:146
chr7	union.pl_POL2_HCT116_Rep1_2_signifpeaks.gff_USC437_POL2_HCT116_KAPALTP_NoGel_signifpeaks.gff	OverlappingPeaks	99063540	99063959	59	+	.	USC437_POL2_HCT116_KAPALTP_NoGel_signifpeaks.gff_99063330_height:139
chr7	union.pl_POL2_HCT116_Rep1_2_signifpeaks.gff_USC437_POL2_HCT116_KAPALTP_NoGel_signifpeaks.gff	OverlappingPeaks	99069450	99069779	20	+	.	USC437_POL2_HCT116_KAPALTP_NoGel_signifpeaks.gff_99068730_height:106
chr7	union.pl_POL2_HCT116_Rep1_2_signifpeaks.gff_USC437_POL2_HCT116_KAPALTP_NoGel_signifpeaks.gff	OverlappingPeaks	99070020	99070709	36	+	.	USC437_POL2_HCT116_KAPALTP_NoGel_signifpeaks.gff_99068730_height:106
chr7	union.pl_POL2_HCT116_Rep1_2_signifpeaks.gff_USC437_POL2_HCT116_KAPALTP_NoGel_signifpeaks.gff	OverlappingPeaks	99097680	99098159	40	+	.	USC437_POL2_HCT116_KAPALTP_NoGel_signifpeaks.gff_99097500_height:120
chr7	union.pl_POL2_HCT116_Rep1_2_signifpeaks.gff_USC437_POL2_HCT116_KAPALTP_NoGel_signifpeaks.gff	OverlappingPeaks	99102090	99102509	23	+	.	USC437_POL2_HCT116_KAPALTP_NoGel_signifpeaks.gff_99101910_height:103
chr7	union.pl_POL2_HCT116_Rep1_2_signifpeaks.gff_USC437_POL2_HCT116_KAPALTP_NoGel_signifpeaks.gff	OverlappingPeaks	99102720	99103079	44	+	.	USC437_POL2_HCT116_KAPALTP_NoGel_signifpeaks.gff_99101910_height:103
chr7	union.pl_POL2_HCT116_Rep1_2_signifpeaks.gff_USC437_POL2_HCT116_KAPALTP_NoGel_signifpeaks.gff	OverlappingPeaks	99155850	99156539	42	+	.	USC437_POL2_HCT116_KAPALTP_NoGel_signifpeaks.gff_99155610_height:142
chr7	union.pl_POL2_HCT116_Rep1_2_signifpeaks.gff_USC437_POL2_HCT116_KAPALTP_NoGel_signifpeaks.gff	OverlappingPeaks	99214590	99214769	40	+	.	USC437_POL2_HCT116_KAPALTP_NoGel_signifpeaks.gff_99214020_height:127
chr7	union.pl_POL2_HCT116_Rep1_2_signifpeaks.gff_USC437_POL2_HCT116_KAPALTP_NoGel_signifpeaks.gff	OverlappingPeaks	99277290	99277619	29	+	.	USC437_POL2_HCT116_KAPALTP_NoGel_signifpeaks.gff_99277290_height:37
chr7	union.pl_POL2_HCT116_Rep1_2_signifpeaks.gff_USC437_POL2_HCT116_KAPALTP_NoGel_signifpeaks.gff	OverlappingPeaks	99516960	99517379	39	+	.	USC437_POL2_HCT116_KAPALTP_NoGel_signifpeaks.gff_99516600_height:142
chr7	union.pl_POL2_HCT116_Rep1_2_signifpeaks.gff_USC437_POL2_HCT116_KAPALTP_NoGel_signifpeaks.gff	OverlappingPeaks	99613020	99613379	27	+	.	USC437_POL2_HCT116_KAPALTP_NoGel_signifpeaks.gff_99612810_height:155
chr7	union.pl_POL2_HCT116_Rep1_2_signifpeaks.gff_USC437_POL2_HCT116_KAPALTP_NoGel_signifpeaks.gff	OverlappingPeaks	99647280	99647639	29	+	.	USC437_POL2_HCT116_KAPALTP_NoGel_signifpeaks.gff_99647040_height:131
chr7	union.pl_POL2_HCT116_Rep1_2_signifpeaks.gff_USC437_POL2_HCT116_KAPALTP_NoGel_signifpeaks.gff	OverlappingPeaks	99679110	99679439	31	+	.	USC437_POL2_HCT116_KAPALTP_NoGel_signifpeaks.gff_99678960_height:99
chr7	union.pl_POL2_HCT116_Rep1_2_signifpeaks.gff_USC437_POL2_HCT116_KAPALTP_NoGel_signifpeaks.gff	OverlappingPeaks	99686250	99686789	47	+	.	USC437_POL2_HCT116_KAPALTP_NoGel_signifpeaks.gff_99685890_height:174
chr7	union.pl_POL2_HCT116_Rep1_2_signifpeaks.gff_USC437_POL2_HCT116_KAPALTP_NoGel_signifpeaks.gff	OverlappingPeaks	99698310	99698609	19	+	.	USC437_POL2_HCT116_KAPALTP_NoGel_signifpeaks.gff_99697860_height:121
chr7	union.pl_POL2_HCT116_Rep1_2_signifpeaks.gff_USC437_POL2_HCT116_KAPALTP_NoGel_signifpeaks.gff	OverlappingPeaks	99698790	99699119	30	+	.	USC437_POL2_HCT116_KAPALTP_NoGel_signifpeaks.gff_99697860_height:121
chr7	union.pl_POL2_HCT116_Rep1_2_signifpeaks.gff_USC437_POL2_HCT116_KAPALTP_NoGel_signifpeaks.gff	OverlappingPeaks	99699330	99699719	25	+	.	USC437_POL2_HCT116_KAPALTP_NoGel_signifpeaks.gff_99697860_height:121
chr7	union.pl_POL2_HCT116_Rep1_2_signifpeaks.gff_USC437_POL2_HCT116_KAPALTP_NoGel_signifpeaks.gff	OverlappingPeaks	99716700	99716999	42	+	.	USC437_POL2_HCT116_KAPALTP_NoGel_signifpeaks.gff_99716460_height:122
chr7	union.pl_POL2_HCT116_Rep1_2_signifpeaks.gff_USC437_POL2_HCT116_KAPALTP_NoGel_signifpeaks.gff	OverlappingPeaks	99717330	99717749	25	+	.	USC437_POL2_HCT116_KAPALTP_NoGel_signifpeaks.gff_99717300_height:42
chr7	union.pl_POL2_HCT116_Rep1_2_signifpeaks.gff_USC437_POL2_HCT116_KAPALTP_NoGel_signifpeaks.gff	OverlappingPeaks	99717810	99718049	17	+	.	USC437_POL2_HCT116_KAPALTP_NoGel_signifpeaks.gff_99717300_height:42
chr7	union.pl_POL2_HCT116_Rep1_2_signifpeaks.gff_USC437_POL2_HCT116_KAPALTP_NoGel_signifpeaks.gff	OverlappingPeaks	99724200	99725069	60	+	.	USC437_POL2_HCT116_KAPALTP_NoGel_signifpeaks.gff_99722790_height:141
chr7	union.pl_POL2_HCT116_Rep1_2_signifpeaks.gff_USC437_POL2_HCT116_KAPALTP_NoGel_signifpeaks.gff	OverlappingPeaks	99746040	99746279	51	+	.	USC437_POL2_HCT116_KAPALTP_NoGel_signifpeaks.gff_99745920_height:121
chr7	union.pl_POL2_HCT116_Rep1_2_signifpeaks.gff_USC437_POL2_HCT116_KAPALTP_NoGel_signifpeaks.gff	OverlappingPeaks	99746640	99746819	32	+	.	USC437_POL2_HCT116_KAPALTP_NoGel_signifpeaks.gff_99745920_height:121
chr7	union.pl_POL2_HCT116_Rep1_2_signifpeaks.gff_USC437_POL2_HCT116_KAPALTP_NoGel_signifpeaks.gff	OverlappingPeaks	99756120	99756479	39	+	.	USC437_POL2_HCT116_KAPALTP_NoGel_signifpeaks.gff_99755430_height:143
chr7	union.pl_POL2_HCT116_Rep1_2_signifpeaks.gff_USC437_POL2_HCT116_KAPALTP_NoGel_signifpeaks.gff	OverlappingPeaks	99774840	99775109	23	+	.	USC437_POL2_HCT116_KAPALTP_NoGel_signifpeaks.gff_99774630_height:91
chr7	union.pl_POL2_HCT116_Rep1_2_signifpeaks.gff_USC437_POL2_HCT116_KAPALTP_NoGel_signifpeaks.gff	OverlappingPeaks	99869730	99869909	17	+	.	USC437_POL2_HCT116_KAPALTP_NoGel_signifpeaks.gff_99869460_height:64
chr7	union.pl_POL2_HCT116_Rep1_2_signifpeaks.gff_USC437_POL2_HCT116_KAPALTP_NoGel_signifpeaks.gff	OverlappingPeaks	99933240	99934019	73	+	.	USC437_POL2_HCT116_KAPALTP_NoGel_signifpeaks.gff_99933030_height:194
chr7	union.pl_POL2_HCT116_Rep1_2_signifpeaks.gff_USC437_POL2_HCT116_KAPALTP_NoGel_signifpeaks.gff	OverlappingPeaks	100025910	100027949	134	+	.	USC437_POL2_HCT116_KAPALTP_NoGel_signifpeaks.gff_100025760_height:207
chr7	union.pl_POL2_HCT116_Rep1_2_signifpeaks.gff_USC437_POL2_HCT116_KAPALTP_NoGel_signifpeaks.gff	OverlappingPeaks	100032570	100032869	18	+	.	USC437_POL2_HCT116_KAPALTP_NoGel_signifpeaks.gff_100032570_height:127
chr7	union.pl_POL2_HCT116_Rep1_2_signifpeaks.gff_USC437_POL2_HCT116_KAPALTP_NoGel_signifpeaks.gff	OverlappingPeaks	100032960	100033769	22	+	.	USC437_POL2_HCT116_KAPALTP_NoGel_signifpeaks.gff_100032570_height:127
chr7	union.pl_POL2_HCT116_Rep1_2_signifpeaks.gff_USC437_POL2_HCT116_KAPALTP_NoGel_signifpeaks.gff	OverlappingPeaks	100033830	100034279	38	+	.	USC437_POL2_HCT116_KAPALTP_NoGel_signifpeaks.gff_100032570_height:127
chr7	union.pl_POL2_HCT116_Rep1_2_signifpeaks.gff_USC437_POL2_HCT116_KAPALTP_NoGel_signifpeaks.gff	OverlappingPeaks	100048110	100048199	20	+	.	USC437_POL2_HCT116_KAPALTP_NoGel_signifpeaks.gff_100048110_height:48
chr7	union.pl_POL2_HCT116_Rep1_2_signifpeaks.gff_USC437_POL2_HCT116_KAPALTP_NoGel_signifpeaks.gff	OverlappingPeaks	100048230	100048559	24	+	.	USC437_POL2_HCT116_KAPALTP_NoGel_signifpeaks.gff_100048110_height:48
chr7	union.pl_POL2_HCT116_Rep1_2_signifpeaks.gff_USC437_POL2_HCT116_KAPALTP_NoGel_signifpeaks.gff	OverlappingPeaks	100076610	100076849	22	+	.	USC437_POL2_HCT116_KAPALTP_NoGel_signifpeaks.gff_100076340_height:106
chr7	union.pl_POL2_HCT116_Rep1_2_signifpeaks.gff_USC437_POL2_HCT116_KAPALTP_NoGel_signifpeaks.gff	OverlappingPeaks	100183560	100183889	38	+	.	USC437_POL2_HCT116_KAPALTP_NoGel_signifpeaks.gff_100183140_height:163
chr7	union.pl_POL2_HCT116_Rep1_2_signifpeaks.gff_USC437_POL2_HCT116_KAPALTP_NoGel_signifpeaks.gff	OverlappingPeaks	100184310	100184489	24	+	.	USC437_POL2_HCT116_KAPALTP_NoGel_signifpeaks.gff_100184250_height:81
chr7	union.pl_POL2_HCT116_Rep1_2_signifpeaks.gff_USC437_POL2_HCT116_KAPALTP_NoGel_signifpeaks.gff	OverlappingPeaks	100209390	100210139	32	+	.	USC437_POL2_HCT116_KAPALTP_NoGel_signifpeaks.gff_100209330_height:61
chr7	union.pl_POL2_HCT116_Rep1_2_signifpeaks.gff_USC437_POL2_HCT116_KAPALTP_NoGel_signifpeaks.gff	OverlappingPeaks	100224240	100224659	37	+	.	USC437_POL2_HCT116_KAPALTP_NoGel_signifpeaks.gff_100224090_height:136
chr7	union.pl_POL2_HCT116_Rep1_2_signifpeaks.gff_USC437_POL2_HCT116_KAPALTP_NoGel_signifpeaks.gff	OverlappingPeaks	100230570	100230959	24	+	.	USC437_POL2_HCT116_KAPALTP_NoGel_signifpeaks.gff_100230480_height:84
chr7	union.pl_POL2_HCT116_Rep1_2_signifpeaks.gff_USC437_POL2_HCT116_KAPALTP_NoGel_signifpeaks.gff	OverlappingPeaks	100231080	100231259	15	+	.	USC437_POL2_HCT116_KAPALTP_NoGel_signifpeaks.gff_100230480_height:84
chr7	union.pl_POL2_HCT116_Rep1_2_signifpeaks.gff_USC437_POL2_HCT116_KAPALTP_NoGel_signifpeaks.gff	OverlappingPeaks	100270860	100271039	17	+	.	USC437_POL2_HCT116_KAPALTP_NoGel_signifpeaks.gff_100270620_height:109
chr7	union.pl_POL2_HCT116_Rep1_2_signifpeaks.gff_USC437_POL2_HCT116_KAPALTP_NoGel_signifpeaks.gff	OverlappingPeaks	100271190	100271429	19	+	.	USC437_POL2_HCT116_KAPALTP_NoGel_signifpeaks.gff_100270620_height:109
chr7	union.pl_POL2_HCT116_Rep1_2_signifpeaks.gff_USC437_POL2_HCT116_KAPALTP_NoGel_signifpeaks.gff	OverlappingPeaks	100303260	100303619	32	+	.	USC437_POL2_HCT116_KAPALTP_NoGel_signifpeaks.gff_100302900_height:152
chr7	union.pl_POL2_HCT116_Rep1_2_signifpeaks.gff_USC437_POL2_HCT116_KAPALTP_NoGel_signifpeaks.gff	OverlappingPeaks	100342830	100343129	30	+	.	USC437_POL2_HCT116_KAPALTP_NoGel_signifpeaks.gff_100342770_height:51
chr7	union.pl_POL2_HCT116_Rep1_2_signifpeaks.gff_USC437_POL2_HCT116_KAPALTP_NoGel_signifpeaks.gff	OverlappingPeaks	100425270	100425809	25	+	.	USC437_POL2_HCT116_KAPALTP_NoGel_signifpeaks.gff_100424610_height:109
chr7	union.pl_POL2_HCT116_Rep1_2_signifpeaks.gff_USC437_POL2_HCT116_KAPALTP_NoGel_signifpeaks.gff	OverlappingPeaks	100435170	100435379	25	+	.	USC437_POL2_HCT116_KAPALTP_NoGel_signifpeaks.gff_100434540_height:74
chr7	union.pl_POL2_HCT116_Rep1_2_signifpeaks.gff_USC437_POL2_HCT116_KAPALTP_NoGel_signifpeaks.gff	OverlappingPeaks	100450050	100450529	22	+	.	USC437_POL2_HCT116_KAPALTP_NoGel_signifpeaks.gff_100449600_height:93
chr7	union.pl_POL2_HCT116_Rep1_2_signifpeaks.gff_USC437_POL2_HCT116_KAPALTP_NoGel_signifpeaks.gff	OverlappingPeaks	100463640	100465079	32	+	.	USC437_POL2_HCT116_KAPALTP_NoGel_signifpeaks.gff_100463220_height:97
chr7	union.pl_POL2_HCT116_Rep1_2_signifpeaks.gff_USC437_POL2_HCT116_KAPALTP_NoGel_signifpeaks.gff	OverlappingPeaks	100471920	100473029	54	+	.	USC437_POL2_HCT116_KAPALTP_NoGel_signifpeaks.gff_100471920_height:165
chr7	union.pl_POL2_HCT116_Rep1_2_signifpeaks.gff_USC437_POL2_HCT116_KAPALTP_NoGel_signifpeaks.gff	OverlappingPeaks	100485840	100486049	13	+	.	USC437_POL2_HCT116_KAPALTP_NoGel_signifpeaks.gff_100484700_height:153
chr7	union.pl_POL2_HCT116_Rep1_2_signifpeaks.gff_USC437_POL2_HCT116_KAPALTP_NoGel_signifpeaks.gff	OverlappingPeaks	100487100	100488299	68	+	.	USC437_POL2_HCT116_KAPALTP_NoGel_signifpeaks.gff_100484700_height:153
chr7	union.pl_POL2_HCT116_Rep1_2_signifpeaks.gff_USC437_POL2_HCT116_KAPALTP_NoGel_signifpeaks.gff	OverlappingPeaks	100488330	100488629	17	+	.	USC437_POL2_HCT116_KAPALTP_NoGel_signifpeaks.gff_100484700_height:153
chr7	union.pl_POL2_HCT116_Rep1_2_signifpeaks.gff_USC437_POL2_HCT116_KAPALTP_NoGel_signifpeaks.gff	OverlappingPeaks	100608840	100609109	22	+	.	USC437_POL2_HCT116_KAPALTP_NoGel_signifpeaks.gff_100608840_height:113
chr7	union.pl_POL2_HCT116_Rep1_2_signifpeaks.gff_USC437_POL2_HCT116_KAPALTP_NoGel_signifpeaks.gff	OverlappingPeaks	100609530	100609769	15	+	.	USC437_POL2_HCT116_KAPALTP_NoGel_signifpeaks.gff_100608840_height:113
chr7	union.pl_POL2_HCT116_Rep1_2_signifpeaks.gff_USC437_POL2_HCT116_KAPALTP_NoGel_signifpeaks.gff	OverlappingPeaks	100728420	100729079	26	+	.	USC437_POL2_HCT116_KAPALTP_NoGel_signifpeaks.gff_100728390_height:92
chr7	union.pl_POL2_HCT116_Rep1_2_signifpeaks.gff_USC437_POL2_HCT116_KAPALTP_NoGel_signifpeaks.gff	OverlappingPeaks	100770180	100770569	43	+	.	USC437_POL2_HCT116_KAPALTP_NoGel_signifpeaks.gff_100769970_height:76
chr7	union.pl_POL2_HCT116_Rep1_2_signifpeaks.gff_USC437_POL2_HCT116_KAPALTP_NoGel_signifpeaks.gff	OverlappingPeaks	100806270	100806569	28	+	.	USC437_POL2_HCT116_KAPALTP_NoGel_signifpeaks.gff_100805520_height:91
chr7	union.pl_POL2_HCT116_Rep1_2_signifpeaks.gff_USC437_POL2_HCT116_KAPALTP_NoGel_signifpeaks.gff	OverlappingPeaks	100806660	100806929	23	+	.	USC437_POL2_HCT116_KAPALTP_NoGel_signifpeaks.gff_100805520_height:91
chr7	union.pl_POL2_HCT116_Rep1_2_signifpeaks.gff_USC437_POL2_HCT116_KAPALTP_NoGel_signifpeaks.gff	OverlappingPeaks	100808640	100808879	25	+	.	USC437_POL2_HCT116_KAPALTP_NoGel_signifpeaks.gff_100808250_height:78
chr7	union.pl_POL2_HCT116_Rep1_2_signifpeaks.gff_USC437_POL2_HCT116_KAPALTP_NoGel_signifpeaks.gff	OverlappingPeaks	100816680	100816859	15	+	.	USC437_POL2_HCT116_KAPALTP_NoGel_signifpeaks.gff_100816470_height:110
chr7	union.pl_POL2_HCT116_Rep1_2_signifpeaks.gff_USC437_POL2_HCT116_KAPALTP_NoGel_signifpeaks.gff	OverlappingPeaks	100817100	100818119	45	+	.	USC437_POL2_HCT116_KAPALTP_NoGel_signifpeaks.gff_100816470_height:110
chr7	union.pl_POL2_HCT116_Rep1_2_signifpeaks.gff_USC437_POL2_HCT116_KAPALTP_NoGel_signifpeaks.gff	OverlappingPeaks	100825950	100826189	23	+	.	USC437_POL2_HCT116_KAPALTP_NoGel_signifpeaks.gff_100825950_height:29
chr7	union.pl_POL2_HCT116_Rep1_2_signifpeaks.gff_USC437_POL2_HCT116_KAPALTP_NoGel_signifpeaks.gff	OverlappingPeaks	100860690	100861289	31	+	.	USC437_POL2_HCT116_KAPALTP_NoGel_signifpeaks.gff_100860300_height:120
chr7	union.pl_POL2_HCT116_Rep1_2_signifpeaks.gff_USC437_POL2_HCT116_KAPALTP_NoGel_signifpeaks.gff	OverlappingPeaks	100888140	100888709	44	+	.	USC437_POL2_HCT116_KAPALTP_NoGel_signifpeaks.gff_100888080_height:121
chr7	union.pl_POL2_HCT116_Rep1_2_signifpeaks.gff_USC437_POL2_HCT116_KAPALTP_NoGel_signifpeaks.gff	OverlappingPeaks	100895400	100896029	30	+	.	USC437_POL2_HCT116_KAPALTP_NoGel_signifpeaks.gff_100895190_height:87
chr7	union.pl_POL2_HCT116_Rep1_2_signifpeaks.gff_USC437_POL2_HCT116_KAPALTP_NoGel_signifpeaks.gff	OverlappingPeaks	100951410	100951829	70	+	.	USC437_POL2_HCT116_KAPALTP_NoGel_signifpeaks.gff_100951230_height:163
chr7	union.pl_POL2_HCT116_Rep1_2_signifpeaks.gff_USC437_POL2_HCT116_KAPALTP_NoGel_signifpeaks.gff	OverlappingPeaks	100964940	100965389	35	+	.	USC437_POL2_HCT116_KAPALTP_NoGel_signifpeaks.gff_100964730_height:150
chr7	union.pl_POL2_HCT116_Rep1_2_signifpeaks.gff_USC437_POL2_HCT116_KAPALTP_NoGel_signifpeaks.gff	OverlappingPeaks	100992630	100992989	27	+	.	USC437_POL2_HCT116_KAPALTP_NoGel_signifpeaks.gff_100992600_height:28
chr7	union.pl_POL2_HCT116_Rep1_2_signifpeaks.gff_USC437_POL2_HCT116_KAPALTP_NoGel_signifpeaks.gff	OverlappingPeaks	101080440	101080649	16	+	.	USC437_POL2_HCT116_KAPALTP_NoGel_signifpeaks.gff_101080380_height:34
chr7	union.pl_POL2_HCT116_Rep1_2_signifpeaks.gff_USC437_POL2_HCT116_KAPALTP_NoGel_signifpeaks.gff	OverlappingPeaks	101372700	101372969	22	+	.	USC437_POL2_HCT116_KAPALTP_NoGel_signifpeaks.gff_101372670_height:26
chr7	union.pl_POL2_HCT116_Rep1_2_signifpeaks.gff_USC437_POL2_HCT116_KAPALTP_NoGel_signifpeaks.gff	OverlappingPeaks	101929770	101930369	26	+	.	USC437_POL2_HCT116_KAPALTP_NoGel_signifpeaks.gff_101929170_height:133
chr7	union.pl_POL2_HCT116_Rep1_2_signifpeaks.gff_USC437_POL2_HCT116_KAPALTP_NoGel_signifpeaks.gff	OverlappingPeaks	102004170	102004559	44	+	.	USC437_POL2_HCT116_KAPALTP_NoGel_signifpeaks.gff_102003900_height:136
chr7	union.pl_POL2_HCT116_Rep1_2_signifpeaks.gff_USC437_POL2_HCT116_KAPALTP_NoGel_signifpeaks.gff	OverlappingPeaks	102036570	102036779	14	+	.	USC437_POL2_HCT116_KAPALTP_NoGel_signifpeaks.gff_102036420_height:56
chr7	union.pl_POL2_HCT116_Rep1_2_signifpeaks.gff_USC437_POL2_HCT116_KAPALTP_NoGel_signifpeaks.gff	OverlappingPeaks	102036810	102037079	20	+	.	USC437_POL2_HCT116_KAPALTP_NoGel_signifpeaks.gff_102036420_height:56
chr7	union.pl_POL2_HCT116_Rep1_2_signifpeaks.gff_USC437_POL2_HCT116_KAPALTP_NoGel_signifpeaks.gff	OverlappingPeaks	102037140	102037319	13	+	.	USC437_POL2_HCT116_KAPALTP_NoGel_signifpeaks.gff_102036420_height:56
chr7	union.pl_POL2_HCT116_Rep1_2_signifpeaks.gff_USC437_POL2_HCT116_KAPALTP_NoGel_signifpeaks.gff	OverlappingPeaks	102105210	102105659	48	+	.	USC437_POL2_HCT116_KAPALTP_NoGel_signifpeaks.gff_102104940_height:138
chr7	union.pl_POL2_HCT116_Rep1_2_signifpeaks.gff_USC437_POL2_HCT116_KAPALTP_NoGel_signifpeaks.gff	OverlappingPeaks	102119130	102119489	38	+	.	USC437_POL2_HCT116_KAPALTP_NoGel_signifpeaks.gff_102118920_height:120
chr7	union.pl_POL2_HCT116_Rep1_2_signifpeaks.gff_USC437_POL2_HCT116_KAPALTP_NoGel_signifpeaks.gff	OverlappingPeaks	102119520	102119849	31	+	.	USC437_POL2_HCT116_KAPALTP_NoGel_signifpeaks.gff_102118920_height:120
chr7	union.pl_POL2_HCT116_Rep1_2_signifpeaks.gff_USC437_POL2_HCT116_KAPALTP_NoGel_signifpeaks.gff	OverlappingPeaks	102152520	102152699	14	+	.	USC437_POL2_HCT116_KAPALTP_NoGel_signifpeaks.gff_102152280_height:76
chr7	union.pl_POL2_HCT116_Rep1_2_signifpeaks.gff_USC437_POL2_HCT116_KAPALTP_NoGel_signifpeaks.gff	OverlappingPeaks	102212820	102213479	29	+	.	USC437_POL2_HCT116_KAPALTP_NoGel_signifpeaks.gff_102212640_height:125
chr7	union.pl_POL2_HCT116_Rep1_2_signifpeaks.gff_USC437_POL2_HCT116_KAPALTP_NoGel_signifpeaks.gff	OverlappingPeaks	102251700	102251879	16	+	.	USC437_POL2_HCT116_KAPALTP_NoGel_signifpeaks.gff_102251490_height:98
chr7	union.pl_POL2_HCT116_Rep1_2_signifpeaks.gff_USC437_POL2_HCT116_KAPALTP_NoGel_signifpeaks.gff	OverlappingPeaks	102311940	102312149	19	+	.	USC437_POL2_HCT116_KAPALTP_NoGel_signifpeaks.gff_102311730_height:90
chr7	union.pl_POL2_HCT116_Rep1_2_signifpeaks.gff_USC437_POL2_HCT116_KAPALTP_NoGel_signifpeaks.gff	OverlappingPeaks	102312180	102312599	33	+	.	USC437_POL2_HCT116_KAPALTP_NoGel_signifpeaks.gff_102311730_height:90
chr7	union.pl_POL2_HCT116_Rep1_2_signifpeaks.gff_USC437_POL2_HCT116_KAPALTP_NoGel_signifpeaks.gff	OverlappingPeaks	102389280	102389699	29	+	.	USC437_POL2_HCT116_KAPALTP_NoGel_signifpeaks.gff_102389130_height:69
chr7	union.pl_POL2_HCT116_Rep1_2_signifpeaks.gff_USC437_POL2_HCT116_KAPALTP_NoGel_signifpeaks.gff	OverlappingPeaks	102714810	102715019	20	+	.	USC437_POL2_HCT116_KAPALTP_NoGel_signifpeaks.gff_102714750_height:146
chr7	union.pl_POL2_HCT116_Rep1_2_signifpeaks.gff_USC437_POL2_HCT116_KAPALTP_NoGel_signifpeaks.gff	OverlappingPeaks	102715440	102715799	49	+	.	USC437_POL2_HCT116_KAPALTP_NoGel_signifpeaks.gff_102714750_height:146
chr7	union.pl_POL2_HCT116_Rep1_2_signifpeaks.gff_USC437_POL2_HCT116_KAPALTP_NoGel_signifpeaks.gff	OverlappingPeaks	102789510	102790169	28	+	.	USC437_POL2_HCT116_KAPALTP_NoGel_signifpeaks.gff_102789150_height:125
chr7	union.pl_POL2_HCT116_Rep1_2_signifpeaks.gff_USC437_POL2_HCT116_KAPALTP_NoGel_signifpeaks.gff	OverlappingPeaks	102984990	102985409	42	+	.	USC437_POL2_HCT116_KAPALTP_NoGel_signifpeaks.gff_102984780_height:115
chr7	union.pl_POL2_HCT116_Rep1_2_signifpeaks.gff_USC437_POL2_HCT116_KAPALTP_NoGel_signifpeaks.gff	OverlappingPeaks	103848180	103848809	76	+	.	USC437_POL2_HCT116_KAPALTP_NoGel_signifpeaks.gff_103848180_height:184
chr7	union.pl_POL2_HCT116_Rep1_2_signifpeaks.gff_USC437_POL2_HCT116_KAPALTP_NoGel_signifpeaks.gff	OverlappingPeaks	104585430	104585819	36	+	.	USC437_POL2_HCT116_KAPALTP_NoGel_signifpeaks.gff_104585370_height:40
chr7	union.pl_POL2_HCT116_Rep1_2_signifpeaks.gff_USC437_POL2_HCT116_KAPALTP_NoGel_signifpeaks.gff	OverlappingPeaks	104624130	104624819	35	+	.	USC437_POL2_HCT116_KAPALTP_NoGel_signifpeaks.gff_104623980_height:115
chr7	union.pl_POL2_HCT116_Rep1_2_signifpeaks.gff_USC437_POL2_HCT116_KAPALTP_NoGel_signifpeaks.gff	OverlappingPeaks	104653230	104654879	69	+	.	USC437_POL2_HCT116_KAPALTP_NoGel_signifpeaks.gff_104653110_height:154
chr7	union.pl_POL2_HCT116_Rep1_2_signifpeaks.gff_USC437_POL2_HCT116_KAPALTP_NoGel_signifpeaks.gff	OverlappingPeaks	105029190	105029459	20	+	.	USC437_POL2_HCT116_KAPALTP_NoGel_signifpeaks.gff_105028800_height:92
chr7	union.pl_POL2_HCT116_Rep1_2_signifpeaks.gff_USC437_POL2_HCT116_KAPALTP_NoGel_signifpeaks.gff	OverlappingPeaks	105162210	105163049	67	+	.	USC437_POL2_HCT116_KAPALTP_NoGel_signifpeaks.gff_105161790_height:178
chr7	union.pl_POL2_HCT116_Rep1_2_signifpeaks.gff_USC437_POL2_HCT116_KAPALTP_NoGel_signifpeaks.gff	OverlappingPeaks	105172560	105172919	72	+	.	USC437_POL2_HCT116_KAPALTP_NoGel_signifpeaks.gff_105172200_height:149
chr7	union.pl_POL2_HCT116_Rep1_2_signifpeaks.gff_USC437_POL2_HCT116_KAPALTP_NoGel_signifpeaks.gff	OverlappingPeaks	105516720	105517109	40	+	.	USC437_POL2_HCT116_KAPALTP_NoGel_signifpeaks.gff_105516510_height:103
chr7	union.pl_POL2_HCT116_Rep1_2_signifpeaks.gff_USC437_POL2_HCT116_KAPALTP_NoGel_signifpeaks.gff	OverlappingPeaks	105517170	105517499	23	+	.	USC437_POL2_HCT116_KAPALTP_NoGel_signifpeaks.gff_105516510_height:103
chr7	union.pl_POL2_HCT116_Rep1_2_signifpeaks.gff_USC437_POL2_HCT116_KAPALTP_NoGel_signifpeaks.gff	OverlappingPeaks	105752460	105752789	19	+	.	USC437_POL2_HCT116_KAPALTP_NoGel_signifpeaks.gff_105752190_height:114
chr7	union.pl_POL2_HCT116_Rep1_2_signifpeaks.gff_USC437_POL2_HCT116_KAPALTP_NoGel_signifpeaks.gff	OverlappingPeaks	105752880	105753329	34	+	.	USC437_POL2_HCT116_KAPALTP_NoGel_signifpeaks.gff_105752190_height:114
chr7	union.pl_POL2_HCT116_Rep1_2_signifpeaks.gff_USC437_POL2_HCT116_KAPALTP_NoGel_signifpeaks.gff	OverlappingPeaks	105925290	105926129	40	+	.	USC437_POL2_HCT116_KAPALTP_NoGel_signifpeaks.gff_105924720_height:114
chr7	union.pl_POL2_HCT116_Rep1_2_signifpeaks.gff_USC437_POL2_HCT116_KAPALTP_NoGel_signifpeaks.gff	OverlappingPeaks	106301340	106301729	23	+	.	USC437_POL2_HCT116_KAPALTP_NoGel_signifpeaks.gff_106300320_height:85
chr7	union.pl_POL2_HCT116_Rep1_2_signifpeaks.gff_USC437_POL2_HCT116_KAPALTP_NoGel_signifpeaks.gff	OverlappingPeaks	106685100	106685339	19	+	.	USC437_POL2_HCT116_KAPALTP_NoGel_signifpeaks.gff_106684860_height:65
chr7	union.pl_POL2_HCT116_Rep1_2_signifpeaks.gff_USC437_POL2_HCT116_KAPALTP_NoGel_signifpeaks.gff	OverlappingPeaks	106808130	106808309	18	+	.	USC437_POL2_HCT116_KAPALTP_NoGel_signifpeaks.gff_106808070_height:22
chr7	union.pl_POL2_HCT116_Rep1_2_signifpeaks.gff_USC437_POL2_HCT116_KAPALTP_NoGel_signifpeaks.gff	OverlappingPeaks	106810020	106810379	25	+	.	USC437_POL2_HCT116_KAPALTP_NoGel_signifpeaks.gff_106809570_height:107
chr7	union.pl_POL2_HCT116_Rep1_2_signifpeaks.gff_USC437_POL2_HCT116_KAPALTP_NoGel_signifpeaks.gff	OverlappingPeaks	107204100	107204669	47	+	.	USC437_POL2_HCT116_KAPALTP_NoGel_signifpeaks.gff_107203830_height:133
chr7	union.pl_POL2_HCT116_Rep1_2_signifpeaks.gff_USC437_POL2_HCT116_KAPALTP_NoGel_signifpeaks.gff	OverlappingPeaks	107220360	107220959	37	+	.	USC437_POL2_HCT116_KAPALTP_NoGel_signifpeaks.gff_107220240_height:149
chr7	union.pl_POL2_HCT116_Rep1_2_signifpeaks.gff_USC437_POL2_HCT116_KAPALTP_NoGel_signifpeaks.gff	OverlappingPeaks	107383680	107384549	44	+	.	USC437_POL2_HCT116_KAPALTP_NoGel_signifpeaks.gff_107383560_height:119
chr7	union.pl_POL2_HCT116_Rep1_2_signifpeaks.gff_USC437_POL2_HCT116_KAPALTP_NoGel_signifpeaks.gff	OverlappingPeaks	107520870	107521559	23	+	.	USC437_POL2_HCT116_KAPALTP_NoGel_signifpeaks.gff_107520750_height:61
chr7	union.pl_POL2_HCT116_Rep1_2_signifpeaks.gff_USC437_POL2_HCT116_KAPALTP_NoGel_signifpeaks.gff	OverlappingPeaks	107531250	107531489	45	+	.	USC437_POL2_HCT116_KAPALTP_NoGel_signifpeaks.gff_107531190_height:112
chr7	union.pl_POL2_HCT116_Rep1_2_signifpeaks.gff_USC437_POL2_HCT116_KAPALTP_NoGel_signifpeaks.gff	OverlappingPeaks	108166410	108166679	18	+	.	USC437_POL2_HCT116_KAPALTP_NoGel_signifpeaks.gff_108165930_height:102
chr7	union.pl_POL2_HCT116_Rep1_2_signifpeaks.gff_USC437_POL2_HCT116_KAPALTP_NoGel_signifpeaks.gff	OverlappingPeaks	108166980	108167159	35	+	.	USC437_POL2_HCT116_KAPALTP_NoGel_signifpeaks.gff_108165930_height:102
chr7	union.pl_POL2_HCT116_Rep1_2_signifpeaks.gff_USC437_POL2_HCT116_KAPALTP_NoGel_signifpeaks.gff	OverlappingPeaks	108209880	108210569	50	+	.	USC437_POL2_HCT116_KAPALTP_NoGel_signifpeaks.gff_108209790_height:148
chr7	union.pl_POL2_HCT116_Rep1_2_signifpeaks.gff_USC437_POL2_HCT116_KAPALTP_NoGel_signifpeaks.gff	OverlappingPeaks	111202110	111202829	33	+	.	USC437_POL2_HCT116_KAPALTP_NoGel_signifpeaks.gff_111201570_height:180
chr7	union.pl_POL2_HCT116_Rep1_2_signifpeaks.gff_USC437_POL2_HCT116_KAPALTP_NoGel_signifpeaks.gff	OverlappingPeaks	111846300	111846509	19	+	.	USC437_POL2_HCT116_KAPALTP_NoGel_signifpeaks.gff_111846210_height:54
chr7	union.pl_POL2_HCT116_Rep1_2_signifpeaks.gff_USC437_POL2_HCT116_KAPALTP_NoGel_signifpeaks.gff	OverlappingPeaks	111846780	111846959	16	+	.	USC437_POL2_HCT116_KAPALTP_NoGel_signifpeaks.gff_111846750_height:39
chr7	union.pl_POL2_HCT116_Rep1_2_signifpeaks.gff_USC437_POL2_HCT116_KAPALTP_NoGel_signifpeaks.gff	OverlappingPeaks	112032030	112032299	21	+	.	USC437_POL2_HCT116_KAPALTP_NoGel_signifpeaks.gff_112032000_height:26
chr7	union.pl_POL2_HCT116_Rep1_2_signifpeaks.gff_USC437_POL2_HCT116_KAPALTP_NoGel_signifpeaks.gff	OverlappingPeaks	112090410	112090769	83	+	.	USC437_POL2_HCT116_KAPALTP_NoGel_signifpeaks.gff_112090260_height:164
chr7	union.pl_POL2_HCT116_Rep1_2_signifpeaks.gff_USC437_POL2_HCT116_KAPALTP_NoGel_signifpeaks.gff	OverlappingPeaks	112429920	112430699	40	+	.	USC437_POL2_HCT116_KAPALTP_NoGel_signifpeaks.gff_112429920_height:119
chr7	union.pl_POL2_HCT116_Rep1_2_signifpeaks.gff_USC437_POL2_HCT116_KAPALTP_NoGel_signifpeaks.gff	OverlappingPeaks	112580100	112580519	33	+	.	USC437_POL2_HCT116_KAPALTP_NoGel_signifpeaks.gff_112579590_height:71
chr7	union.pl_POL2_HCT116_Rep1_2_signifpeaks.gff_USC437_POL2_HCT116_KAPALTP_NoGel_signifpeaks.gff	OverlappingPeaks	112758630	112758959	43	+	.	USC437_POL2_HCT116_KAPALTP_NoGel_signifpeaks.gff_112758510_height:115
chr7	union.pl_POL2_HCT116_Rep1_2_signifpeaks.gff_USC437_POL2_HCT116_KAPALTP_NoGel_signifpeaks.gff	OverlappingPeaks	113726220	113726399	16	+	.	USC437_POL2_HCT116_KAPALTP_NoGel_signifpeaks.gff_113725800_height:67
chr7	union.pl_POL2_HCT116_Rep1_2_signifpeaks.gff_USC437_POL2_HCT116_KAPALTP_NoGel_signifpeaks.gff	OverlappingPeaks	115850460	115850819	26	+	.	USC437_POL2_HCT116_KAPALTP_NoGel_signifpeaks.gff_115850220_height:116
chr7	union.pl_POL2_HCT116_Rep1_2_signifpeaks.gff_USC437_POL2_HCT116_KAPALTP_NoGel_signifpeaks.gff	OverlappingPeaks	115851300	115851689	46	+	.	USC437_POL2_HCT116_KAPALTP_NoGel_signifpeaks.gff_115850220_height:116
chr7	union.pl_POL2_HCT116_Rep1_2_signifpeaks.gff_USC437_POL2_HCT116_KAPALTP_NoGel_signifpeaks.gff	OverlappingPeaks	116082420	116082719	19	+	.	USC437_POL2_HCT116_KAPALTP_NoGel_signifpeaks.gff_116082150_height:57
chr7	union.pl_POL2_HCT116_Rep1_2_signifpeaks.gff_USC437_POL2_HCT116_KAPALTP_NoGel_signifpeaks.gff	OverlappingPeaks	116151720	116151899	14	+	.	USC437_POL2_HCT116_KAPALTP_NoGel_signifpeaks.gff_116151660_height:24
chr7	union.pl_POL2_HCT116_Rep1_2_signifpeaks.gff_USC437_POL2_HCT116_KAPALTP_NoGel_signifpeaks.gff	OverlappingPeaks	116152320	116152499	19	+	.	USC437_POL2_HCT116_KAPALTP_NoGel_signifpeaks.gff_116152320_height:24
chr7	union.pl_POL2_HCT116_Rep1_2_signifpeaks.gff_USC437_POL2_HCT116_KAPALTP_NoGel_signifpeaks.gff	OverlappingPeaks	116164650	116164979	26	+	.	USC437_POL2_HCT116_KAPALTP_NoGel_signifpeaks.gff_116164260_height:113
chr7	union.pl_POL2_HCT116_Rep1_2_signifpeaks.gff_USC437_POL2_HCT116_KAPALTP_NoGel_signifpeaks.gff	OverlappingPeaks	116166090	116166599	24	+	.	USC437_POL2_HCT116_KAPALTP_NoGel_signifpeaks.gff_116164260_height:113
chr7	union.pl_POL2_HCT116_Rep1_2_signifpeaks.gff_USC437_POL2_HCT116_KAPALTP_NoGel_signifpeaks.gff	OverlappingPeaks	116271030	116271329	18	+	.	USC437_POL2_HCT116_KAPALTP_NoGel_signifpeaks.gff_116270880_height:44
chr7	union.pl_POL2_HCT116_Rep1_2_signifpeaks.gff_USC437_POL2_HCT116_KAPALTP_NoGel_signifpeaks.gff	OverlappingPeaks	116312220	116312639	21	+	.	USC437_POL2_HCT116_KAPALTP_NoGel_signifpeaks.gff_116312040_height:108
chr7	union.pl_POL2_HCT116_Rep1_2_signifpeaks.gff_USC437_POL2_HCT116_KAPALTP_NoGel_signifpeaks.gff	OverlappingPeaks	116502150	116502839	54	+	.	USC437_POL2_HCT116_KAPALTP_NoGel_signifpeaks.gff_116502060_height:148
chr7	union.pl_POL2_HCT116_Rep1_2_signifpeaks.gff_USC437_POL2_HCT116_KAPALTP_NoGel_signifpeaks.gff	OverlappingPeaks	116592870	116593049	15	+	.	USC437_POL2_HCT116_KAPALTP_NoGel_signifpeaks.gff_116592750_height:141
chr7	union.pl_POL2_HCT116_Rep1_2_signifpeaks.gff_USC437_POL2_HCT116_KAPALTP_NoGel_signifpeaks.gff	OverlappingPeaks	116593170	116594219	36	+	.	USC437_POL2_HCT116_KAPALTP_NoGel_signifpeaks.gff_116592750_height:141
chr7	union.pl_POL2_HCT116_Rep1_2_signifpeaks.gff_USC437_POL2_HCT116_KAPALTP_NoGel_signifpeaks.gff	OverlappingPeaks	116594250	116594519	21	+	.	USC437_POL2_HCT116_KAPALTP_NoGel_signifpeaks.gff_116592750_height:141
chr7	union.pl_POL2_HCT116_Rep1_2_signifpeaks.gff_USC437_POL2_HCT116_KAPALTP_NoGel_signifpeaks.gff	OverlappingPeaks	117823650	117824429	57	+	.	USC437_POL2_HCT116_KAPALTP_NoGel_signifpeaks.gff_117823560_height:135
chr7	union.pl_POL2_HCT116_Rep1_2_signifpeaks.gff_USC437_POL2_HCT116_KAPALTP_NoGel_signifpeaks.gff	OverlappingPeaks	120498090	120498329	21	+	.	USC437_POL2_HCT116_KAPALTP_NoGel_signifpeaks.gff_120497520_height:69
chr7	union.pl_POL2_HCT116_Rep1_2_signifpeaks.gff_USC437_POL2_HCT116_KAPALTP_NoGel_signifpeaks.gff	OverlappingPeaks	120590790	120591089	22	+	.	USC437_POL2_HCT116_KAPALTP_NoGel_signifpeaks.gff_120590730_height:103
chr7	union.pl_POL2_HCT116_Rep1_2_signifpeaks.gff_USC437_POL2_HCT116_KAPALTP_NoGel_signifpeaks.gff	OverlappingPeaks	120591210	120591389	15	+	.	USC437_POL2_HCT116_KAPALTP_NoGel_signifpeaks.gff_120590730_height:103
chr7	union.pl_POL2_HCT116_Rep1_2_signifpeaks.gff_USC437_POL2_HCT116_KAPALTP_NoGel_signifpeaks.gff	OverlappingPeaks	120937950	120938189	22	+	.	USC437_POL2_HCT116_KAPALTP_NoGel_signifpeaks.gff_120937950_height:21
chr7	union.pl_POL2_HCT116_Rep1_2_signifpeaks.gff_USC437_POL2_HCT116_KAPALTP_NoGel_signifpeaks.gff	OverlappingPeaks	120969090	120969299	39	+	.	USC437_POL2_HCT116_KAPALTP_NoGel_signifpeaks.gff_120968940_height:89
chr7	union.pl_POL2_HCT116_Rep1_2_signifpeaks.gff_USC437_POL2_HCT116_KAPALTP_NoGel_signifpeaks.gff	OverlappingPeaks	120969360	120969599	15	+	.	USC437_POL2_HCT116_KAPALTP_NoGel_signifpeaks.gff_120968940_height:89
chr7	union.pl_POL2_HCT116_Rep1_2_signifpeaks.gff_USC437_POL2_HCT116_KAPALTP_NoGel_signifpeaks.gff	OverlappingPeaks	121036140	121036889	40	+	.	USC437_POL2_HCT116_KAPALTP_NoGel_signifpeaks.gff_121035510_height:164
chr7	union.pl_POL2_HCT116_Rep1_2_signifpeaks.gff_USC437_POL2_HCT116_KAPALTP_NoGel_signifpeaks.gff	OverlappingPeaks	121078440	121078619	16	+	.	USC437_POL2_HCT116_KAPALTP_NoGel_signifpeaks.gff_121078350_height:32
chr7	union.pl_POL2_HCT116_Rep1_2_signifpeaks.gff_USC437_POL2_HCT116_KAPALTP_NoGel_signifpeaks.gff	OverlappingPeaks	121185660	121185899	19	+	.	USC437_POL2_HCT116_KAPALTP_NoGel_signifpeaks.gff_121185660_height:24
chr7	union.pl_POL2_HCT116_Rep1_2_signifpeaks.gff_USC437_POL2_HCT116_KAPALTP_NoGel_signifpeaks.gff	OverlappingPeaks	122526360	122526749	29	+	.	USC437_POL2_HCT116_KAPALTP_NoGel_signifpeaks.gff_122526150_height:90
chr7	union.pl_POL2_HCT116_Rep1_2_signifpeaks.gff_USC437_POL2_HCT116_KAPALTP_NoGel_signifpeaks.gff	OverlappingPeaks	123071160	123071339	40	+	.	USC437_POL2_HCT116_KAPALTP_NoGel_signifpeaks.gff_123071160_height:21
chr7	union.pl_POL2_HCT116_Rep1_2_signifpeaks.gff_USC437_POL2_HCT116_KAPALTP_NoGel_signifpeaks.gff	OverlappingPeaks	123172890	123173099	15	+	.	USC437_POL2_HCT116_KAPALTP_NoGel_signifpeaks.gff_123172650_height:73
chr7	union.pl_POL2_HCT116_Rep1_2_signifpeaks.gff_USC437_POL2_HCT116_KAPALTP_NoGel_signifpeaks.gff	OverlappingPeaks	123197670	123198269	38	+	.	USC437_POL2_HCT116_KAPALTP_NoGel_signifpeaks.gff_123197520_height:82
chr7	union.pl_POL2_HCT116_Rep1_2_signifpeaks.gff_USC437_POL2_HCT116_KAPALTP_NoGel_signifpeaks.gff	OverlappingPeaks	123388800	123389639	60	+	.	USC437_POL2_HCT116_KAPALTP_NoGel_signifpeaks.gff_123388410_height:157
chr7	union.pl_POL2_HCT116_Rep1_2_signifpeaks.gff_USC437_POL2_HCT116_KAPALTP_NoGel_signifpeaks.gff	OverlappingPeaks	127032480	127032659	30	+	.	USC437_POL2_HCT116_KAPALTP_NoGel_signifpeaks.gff_127031760_height:174
chr7	union.pl_POL2_HCT116_Rep1_2_signifpeaks.gff_USC437_POL2_HCT116_KAPALTP_NoGel_signifpeaks.gff	OverlappingPeaks	127032720	127033139	46	+	.	USC437_POL2_HCT116_KAPALTP_NoGel_signifpeaks.gff_127031760_height:174
chr7	union.pl_POL2_HCT116_Rep1_2_signifpeaks.gff_USC437_POL2_HCT116_KAPALTP_NoGel_signifpeaks.gff	OverlappingPeaks	127225470	127225829	32	+	.	USC437_POL2_HCT116_KAPALTP_NoGel_signifpeaks.gff_127225080_height:137
chr7	union.pl_POL2_HCT116_Rep1_2_signifpeaks.gff_USC437_POL2_HCT116_KAPALTP_NoGel_signifpeaks.gff	OverlappingPeaks	127228140	127228379	19	+	.	USC437_POL2_HCT116_KAPALTP_NoGel_signifpeaks.gff_127228050_height:138
chr7	union.pl_POL2_HCT116_Rep1_2_signifpeaks.gff_USC437_POL2_HCT116_KAPALTP_NoGel_signifpeaks.gff	OverlappingPeaks	127228440	127228679	17	+	.	USC437_POL2_HCT116_KAPALTP_NoGel_signifpeaks.gff_127228050_height:138
chr7	union.pl_POL2_HCT116_Rep1_2_signifpeaks.gff_USC437_POL2_HCT116_KAPALTP_NoGel_signifpeaks.gff	OverlappingPeaks	127291440	127291619	27	+	.	USC437_POL2_HCT116_KAPALTP_NoGel_signifpeaks.gff_127291170_height:45
chr7	union.pl_POL2_HCT116_Rep1_2_signifpeaks.gff_USC437_POL2_HCT116_KAPALTP_NoGel_signifpeaks.gff	OverlappingPeaks	127983660	127983839	36	+	.	USC437_POL2_HCT116_KAPALTP_NoGel_signifpeaks.gff_127983480_height:130
chr7	union.pl_POL2_HCT116_Rep1_2_signifpeaks.gff_USC437_POL2_HCT116_KAPALTP_NoGel_signifpeaks.gff	OverlappingPeaks	127983990	127984229	37	+	.	USC437_POL2_HCT116_KAPALTP_NoGel_signifpeaks.gff_127983480_height:130
chr7	union.pl_POL2_HCT116_Rep1_2_signifpeaks.gff_USC437_POL2_HCT116_KAPALTP_NoGel_signifpeaks.gff	OverlappingPeaks	128045820	128046059	17	+	.	USC437_POL2_HCT116_KAPALTP_NoGel_signifpeaks.gff_128045460_height:84
chr7	union.pl_POL2_HCT116_Rep1_2_signifpeaks.gff_USC437_POL2_HCT116_KAPALTP_NoGel_signifpeaks.gff	OverlappingPeaks	128049780	128050109	35	+	.	USC437_POL2_HCT116_KAPALTP_NoGel_signifpeaks.gff_128049510_height:124
chr7	union.pl_POL2_HCT116_Rep1_2_signifpeaks.gff_USC437_POL2_HCT116_KAPALTP_NoGel_signifpeaks.gff	OverlappingPeaks	128095530	128096159	68	+	.	USC437_POL2_HCT116_KAPALTP_NoGel_signifpeaks.gff_128095290_height:162
chr7	union.pl_POL2_HCT116_Rep1_2_signifpeaks.gff_USC437_POL2_HCT116_KAPALTP_NoGel_signifpeaks.gff	OverlappingPeaks	128116410	128117069	43	+	.	USC437_POL2_HCT116_KAPALTP_NoGel_signifpeaks.gff_128116320_height:135
chr7	union.pl_POL2_HCT116_Rep1_2_signifpeaks.gff_USC437_POL2_HCT116_KAPALTP_NoGel_signifpeaks.gff	OverlappingPeaks	128170950	128171609	30	+	.	USC437_POL2_HCT116_KAPALTP_NoGel_signifpeaks.gff_128170590_height:110
chr7	union.pl_POL2_HCT116_Rep1_2_signifpeaks.gff_USC437_POL2_HCT116_KAPALTP_NoGel_signifpeaks.gff	OverlappingPeaks	128378910	128379629	37	+	.	USC437_POL2_HCT116_KAPALTP_NoGel_signifpeaks.gff_128378760_height:141
chr7	union.pl_POL2_HCT116_Rep1_2_signifpeaks.gff_USC437_POL2_HCT116_KAPALTP_NoGel_signifpeaks.gff	OverlappingPeaks	128502480	128502659	24	+	.	USC437_POL2_HCT116_KAPALTP_NoGel_signifpeaks.gff_128502450_height:54
chr7	union.pl_POL2_HCT116_Rep1_2_signifpeaks.gff_USC437_POL2_HCT116_KAPALTP_NoGel_signifpeaks.gff	OverlappingPeaks	128502960	128503139	36	+	.	USC437_POL2_HCT116_KAPALTP_NoGel_signifpeaks.gff_128502840_height:113
chr7	union.pl_POL2_HCT116_Rep1_2_signifpeaks.gff_USC437_POL2_HCT116_KAPALTP_NoGel_signifpeaks.gff	OverlappingPeaks	128577750	128578109	19	+	.	USC437_POL2_HCT116_KAPALTP_NoGel_signifpeaks.gff_128577540_height:92
chr7	union.pl_POL2_HCT116_Rep1_2_signifpeaks.gff_USC437_POL2_HCT116_KAPALTP_NoGel_signifpeaks.gff	OverlappingPeaks	128694600	128695169	44	+	.	USC437_POL2_HCT116_KAPALTP_NoGel_signifpeaks.gff_128694420_height:122
chr7	union.pl_POL2_HCT116_Rep1_2_signifpeaks.gff_USC437_POL2_HCT116_KAPALTP_NoGel_signifpeaks.gff	OverlappingPeaks	128695260	128695529	46	+	.	USC437_POL2_HCT116_KAPALTP_NoGel_signifpeaks.gff_128694420_height:122
chr7	union.pl_POL2_HCT116_Rep1_2_signifpeaks.gff_USC437_POL2_HCT116_KAPALTP_NoGel_signifpeaks.gff	OverlappingPeaks	128864100	128864369	27	+	.	USC437_POL2_HCT116_KAPALTP_NoGel_signifpeaks.gff_128864100_height:50
chr7	union.pl_POL2_HCT116_Rep1_2_signifpeaks.gff_USC437_POL2_HCT116_KAPALTP_NoGel_signifpeaks.gff	OverlappingPeaks	129074100	129074489	29	+	.	USC437_POL2_HCT116_KAPALTP_NoGel_signifpeaks.gff_129074040_height:114
chr7	union.pl_POL2_HCT116_Rep1_2_signifpeaks.gff_USC437_POL2_HCT116_KAPALTP_NoGel_signifpeaks.gff	OverlappingPeaks	129142200	129142559	29	+	.	USC437_POL2_HCT116_KAPALTP_NoGel_signifpeaks.gff_129141810_height:125
chr7	union.pl_POL2_HCT116_Rep1_2_signifpeaks.gff_USC437_POL2_HCT116_KAPALTP_NoGel_signifpeaks.gff	OverlappingPeaks	129244590	129244829	16	+	.	USC437_POL2_HCT116_KAPALTP_NoGel_signifpeaks.gff_129244380_height:24
chr7	union.pl_POL2_HCT116_Rep1_2_signifpeaks.gff_USC437_POL2_HCT116_KAPALTP_NoGel_signifpeaks.gff	OverlappingPeaks	129245130	129245189	18	+	.	USC437_POL2_HCT116_KAPALTP_NoGel_signifpeaks.gff_129244950_height:25
chr7	union.pl_POL2_HCT116_Rep1_2_signifpeaks.gff_USC437_POL2_HCT116_KAPALTP_NoGel_signifpeaks.gff	OverlappingPeaks	129245280	129245459	18	+	.	USC437_POL2_HCT116_KAPALTP_NoGel_signifpeaks.gff_129245280_height:22
chr7	union.pl_POL2_HCT116_Rep1_2_signifpeaks.gff_USC437_POL2_HCT116_KAPALTP_NoGel_signifpeaks.gff	OverlappingPeaks	129251190	129251849	48	+	.	USC437_POL2_HCT116_KAPALTP_NoGel_signifpeaks.gff_129251010_height:183
chr7	union.pl_POL2_HCT116_Rep1_2_signifpeaks.gff_USC437_POL2_HCT116_KAPALTP_NoGel_signifpeaks.gff	OverlappingPeaks	129419760	129420119	33	+	.	USC437_POL2_HCT116_KAPALTP_NoGel_signifpeaks.gff_129419310_height:150
chr7	union.pl_POL2_HCT116_Rep1_2_signifpeaks.gff_USC437_POL2_HCT116_KAPALTP_NoGel_signifpeaks.gff	OverlappingPeaks	129420360	129420569	14	+	.	USC437_POL2_HCT116_KAPALTP_NoGel_signifpeaks.gff_129419310_height:150
chr7	union.pl_POL2_HCT116_Rep1_2_signifpeaks.gff_USC437_POL2_HCT116_KAPALTP_NoGel_signifpeaks.gff	OverlappingPeaks	129464640	129465059	30	+	.	USC437_POL2_HCT116_KAPALTP_NoGel_signifpeaks.gff_129464490_height:58
chr7	union.pl_POL2_HCT116_Rep1_2_signifpeaks.gff_USC437_POL2_HCT116_KAPALTP_NoGel_signifpeaks.gff	OverlappingPeaks	129465390	129465659	20	+	.	USC437_POL2_HCT116_KAPALTP_NoGel_signifpeaks.gff_129464490_height:58
chr7	union.pl_POL2_HCT116_Rep1_2_signifpeaks.gff_USC437_POL2_HCT116_KAPALTP_NoGel_signifpeaks.gff	OverlappingPeaks	129592620	129592859	24	+	.	USC437_POL2_HCT116_KAPALTP_NoGel_signifpeaks.gff_129592350_height:126
chr7	union.pl_POL2_HCT116_Rep1_2_signifpeaks.gff_USC437_POL2_HCT116_KAPALTP_NoGel_signifpeaks.gff	OverlappingPeaks	129690990	129691559	55	+	.	USC437_POL2_HCT116_KAPALTP_NoGel_signifpeaks.gff_129690840_height:112
chr7	union.pl_POL2_HCT116_Rep1_2_signifpeaks.gff_USC437_POL2_HCT116_KAPALTP_NoGel_signifpeaks.gff	OverlappingPeaks	129710010	129710309	34	+	.	USC437_POL2_HCT116_KAPALTP_NoGel_signifpeaks.gff_129709980_height:78
chr7	union.pl_POL2_HCT116_Rep1_2_signifpeaks.gff_USC437_POL2_HCT116_KAPALTP_NoGel_signifpeaks.gff	OverlappingPeaks	129844890	129845279	54	+	.	USC437_POL2_HCT116_KAPALTP_NoGel_signifpeaks.gff_129844860_height:148
chr7	union.pl_POL2_HCT116_Rep1_2_signifpeaks.gff_USC437_POL2_HCT116_KAPALTP_NoGel_signifpeaks.gff	OverlappingPeaks	130081200	130081379	16	+	.	USC437_POL2_HCT116_KAPALTP_NoGel_signifpeaks.gff_130080300_height:56
chr7	union.pl_POL2_HCT116_Rep1_2_signifpeaks.gff_USC437_POL2_HCT116_KAPALTP_NoGel_signifpeaks.gff	OverlappingPeaks	130125990	130126259	19	+	.	USC437_POL2_HCT116_KAPALTP_NoGel_signifpeaks.gff_130125930_height:63
chr7	union.pl_POL2_HCT116_Rep1_2_signifpeaks.gff_USC437_POL2_HCT116_KAPALTP_NoGel_signifpeaks.gff	OverlappingPeaks	130353060	130353239	15	+	.	USC437_POL2_HCT116_KAPALTP_NoGel_signifpeaks.gff_130352910_height:136
chr7	union.pl_POL2_HCT116_Rep1_2_signifpeaks.gff_USC437_POL2_HCT116_KAPALTP_NoGel_signifpeaks.gff	OverlappingPeaks	130353600	130353899	24	+	.	USC437_POL2_HCT116_KAPALTP_NoGel_signifpeaks.gff_130352910_height:136
chr7	union.pl_POL2_HCT116_Rep1_2_signifpeaks.gff_USC437_POL2_HCT116_KAPALTP_NoGel_signifpeaks.gff	OverlappingPeaks	130530390	130530809	34	+	.	USC437_POL2_HCT116_KAPALTP_NoGel_signifpeaks.gff_130530150_height:37
chr7	union.pl_POL2_HCT116_Rep1_2_signifpeaks.gff_USC437_POL2_HCT116_KAPALTP_NoGel_signifpeaks.gff	OverlappingPeaks	130572540	130572569	20	+	.	USC437_POL2_HCT116_KAPALTP_NoGel_signifpeaks.gff_130572540_height:24
chr7	union.pl_POL2_HCT116_Rep1_2_signifpeaks.gff_USC437_POL2_HCT116_KAPALTP_NoGel_signifpeaks.gff	OverlappingPeaks	130573050	130573079	15	+	.	USC437_POL2_HCT116_KAPALTP_NoGel_signifpeaks.gff_130572540_height:24
chr7	union.pl_POL2_HCT116_Rep1_2_signifpeaks.gff_USC437_POL2_HCT116_KAPALTP_NoGel_signifpeaks.gff	OverlappingPeaks	130579410	130579589	35	+	.	USC437_POL2_HCT116_KAPALTP_NoGel_signifpeaks.gff_130579410_height:34
chr7	union.pl_POL2_HCT116_Rep1_2_signifpeaks.gff_USC437_POL2_HCT116_KAPALTP_NoGel_signifpeaks.gff	OverlappingPeaks	130579800	130579979	50	+	.	USC437_POL2_HCT116_KAPALTP_NoGel_signifpeaks.gff_130579770_height:54
chr7	union.pl_POL2_HCT116_Rep1_2_signifpeaks.gff_USC437_POL2_HCT116_KAPALTP_NoGel_signifpeaks.gff	OverlappingPeaks	130580190	130580789	43	+	.	USC437_POL2_HCT116_KAPALTP_NoGel_signifpeaks.gff_130580190_height:45
chr7	union.pl_POL2_HCT116_Rep1_2_signifpeaks.gff_USC437_POL2_HCT116_KAPALTP_NoGel_signifpeaks.gff	OverlappingPeaks	130581960	130582019	17	+	.	USC437_POL2_HCT116_KAPALTP_NoGel_signifpeaks.gff_130581960_height:34
chr7	union.pl_POL2_HCT116_Rep1_2_signifpeaks.gff_USC437_POL2_HCT116_KAPALTP_NoGel_signifpeaks.gff	OverlappingPeaks	130583640	130583849	15	+	.	USC437_POL2_HCT116_KAPALTP_NoGel_signifpeaks.gff_130581960_height:34
chr7	union.pl_POL2_HCT116_Rep1_2_signifpeaks.gff_USC437_POL2_HCT116_KAPALTP_NoGel_signifpeaks.gff	OverlappingPeaks	130584390	130584449	24	+	.	USC437_POL2_HCT116_KAPALTP_NoGel_signifpeaks.gff_130584270_height:19
chr7	union.pl_POL2_HCT116_Rep1_2_signifpeaks.gff_USC437_POL2_HCT116_KAPALTP_NoGel_signifpeaks.gff	OverlappingPeaks	130584630	130584839	24	+	.	USC437_POL2_HCT116_KAPALTP_NoGel_signifpeaks.gff_130584630_height:28
chr7	union.pl_POL2_HCT116_Rep1_2_signifpeaks.gff_USC437_POL2_HCT116_KAPALTP_NoGel_signifpeaks.gff	OverlappingPeaks	130585560	130585889	30	+	.	USC437_POL2_HCT116_KAPALTP_NoGel_signifpeaks.gff_130585530_height:47
chr7	union.pl_POL2_HCT116_Rep1_2_signifpeaks.gff_USC437_POL2_HCT116_KAPALTP_NoGel_signifpeaks.gff	OverlappingPeaks	130586430	130586639	16	+	.	USC437_POL2_HCT116_KAPALTP_NoGel_signifpeaks.gff_130586280_height:35
chr7	union.pl_POL2_HCT116_Rep1_2_signifpeaks.gff_USC437_POL2_HCT116_KAPALTP_NoGel_signifpeaks.gff	OverlappingPeaks	130596900	130597379	20	+	.	USC437_POL2_HCT116_KAPALTP_NoGel_signifpeaks.gff_130596780_height:37
chr7	union.pl_POL2_HCT116_Rep1_2_signifpeaks.gff_USC437_POL2_HCT116_KAPALTP_NoGel_signifpeaks.gff	OverlappingPeaks	130597800	130598009	24	+	.	USC437_POL2_HCT116_KAPALTP_NoGel_signifpeaks.gff_130597800_height:39
chr7	union.pl_POL2_HCT116_Rep1_2_signifpeaks.gff_USC437_POL2_HCT116_KAPALTP_NoGel_signifpeaks.gff	OverlappingPeaks	130598310	130598489	14	+	.	USC437_POL2_HCT116_KAPALTP_NoGel_signifpeaks.gff_130598280_height:49
chr7	union.pl_POL2_HCT116_Rep1_2_signifpeaks.gff_USC437_POL2_HCT116_KAPALTP_NoGel_signifpeaks.gff	OverlappingPeaks	130598790	130598969	14	+	.	USC437_POL2_HCT116_KAPALTP_NoGel_signifpeaks.gff_130598790_height:33
chr7	union.pl_POL2_HCT116_Rep1_2_signifpeaks.gff_USC437_POL2_HCT116_KAPALTP_NoGel_signifpeaks.gff	OverlappingPeaks	130644840	130645049	17	+	.	USC437_POL2_HCT116_KAPALTP_NoGel_signifpeaks.gff_130644510_height:45
chr7	union.pl_POL2_HCT116_Rep1_2_signifpeaks.gff_USC437_POL2_HCT116_KAPALTP_NoGel_signifpeaks.gff	OverlappingPeaks	130645800	130646189	39	+	.	USC437_POL2_HCT116_KAPALTP_NoGel_signifpeaks.gff_130645470_height:123
chr7	union.pl_POL2_HCT116_Rep1_2_signifpeaks.gff_USC437_POL2_HCT116_KAPALTP_NoGel_signifpeaks.gff	OverlappingPeaks	130680960	130681199	29	+	.	USC437_POL2_HCT116_KAPALTP_NoGel_signifpeaks.gff_130680660_height:64
chr7	union.pl_POL2_HCT116_Rep1_2_signifpeaks.gff_USC437_POL2_HCT116_KAPALTP_NoGel_signifpeaks.gff	OverlappingPeaks	130681380	130681679	21	+	.	USC437_POL2_HCT116_KAPALTP_NoGel_signifpeaks.gff_130681320_height:63
chr7	union.pl_POL2_HCT116_Rep1_2_signifpeaks.gff_USC437_POL2_HCT116_KAPALTP_NoGel_signifpeaks.gff	OverlappingPeaks	130694880	130695269	18	+	.	USC437_POL2_HCT116_KAPALTP_NoGel_signifpeaks.gff_130694730_height:35
chr7	union.pl_POL2_HCT116_Rep1_2_signifpeaks.gff_USC437_POL2_HCT116_KAPALTP_NoGel_signifpeaks.gff	OverlappingPeaks	130695390	130696499	26	+	.	USC437_POL2_HCT116_KAPALTP_NoGel_signifpeaks.gff_130695390_height:33
chr7	union.pl_POL2_HCT116_Rep1_2_signifpeaks.gff_USC437_POL2_HCT116_KAPALTP_NoGel_signifpeaks.gff	OverlappingPeaks	130697430	130698389	42	+	.	USC437_POL2_HCT116_KAPALTP_NoGel_signifpeaks.gff_130697430_height:37
chr7	union.pl_POL2_HCT116_Rep1_2_signifpeaks.gff_USC437_POL2_HCT116_KAPALTP_NoGel_signifpeaks.gff	OverlappingPeaks	130792740	130792919	17	+	.	USC437_POL2_HCT116_KAPALTP_NoGel_signifpeaks.gff_130792380_height:46
chr7	union.pl_POL2_HCT116_Rep1_2_signifpeaks.gff_USC437_POL2_HCT116_KAPALTP_NoGel_signifpeaks.gff	OverlappingPeaks	131012100	131012909	41	+	.	USC437_POL2_HCT116_KAPALTP_NoGel_signifpeaks.gff_131012010_height:135
chr7	union.pl_POL2_HCT116_Rep1_2_signifpeaks.gff_USC437_POL2_HCT116_KAPALTP_NoGel_signifpeaks.gff	OverlappingPeaks	131241180	131241389	19	+	.	USC437_POL2_HCT116_KAPALTP_NoGel_signifpeaks.gff_131240940_height:121
chr7	union.pl_POL2_HCT116_Rep1_2_signifpeaks.gff_USC437_POL2_HCT116_KAPALTP_NoGel_signifpeaks.gff	OverlappingPeaks	132766620	132766949	22	+	.	USC437_POL2_HCT116_KAPALTP_NoGel_signifpeaks.gff_132766410_height:108
chr7	union.pl_POL2_HCT116_Rep1_2_signifpeaks.gff_USC437_POL2_HCT116_KAPALTP_NoGel_signifpeaks.gff	OverlappingPeaks	134001480	134001719	30	+	.	USC437_POL2_HCT116_KAPALTP_NoGel_signifpeaks.gff_134001150_height:68
chr7	union.pl_POL2_HCT116_Rep1_2_signifpeaks.gff_USC437_POL2_HCT116_KAPALTP_NoGel_signifpeaks.gff	OverlappingPeaks	134117010	134117339	19	+	.	USC437_POL2_HCT116_KAPALTP_NoGel_signifpeaks.gff_134116980_height:30
chr7	union.pl_POL2_HCT116_Rep1_2_signifpeaks.gff_USC437_POL2_HCT116_KAPALTP_NoGel_signifpeaks.gff	OverlappingPeaks	134143710	134143889	15	+	.	USC437_POL2_HCT116_KAPALTP_NoGel_signifpeaks.gff_134143500_height:38
chr7	union.pl_POL2_HCT116_Rep1_2_signifpeaks.gff_USC437_POL2_HCT116_KAPALTP_NoGel_signifpeaks.gff	OverlappingPeaks	134331090	134331299	35	+	.	USC437_POL2_HCT116_KAPALTP_NoGel_signifpeaks.gff_134331060_height:77
chr7	union.pl_POL2_HCT116_Rep1_2_signifpeaks.gff_USC437_POL2_HCT116_KAPALTP_NoGel_signifpeaks.gff	OverlappingPeaks	134331510	134331779	38	+	.	USC437_POL2_HCT116_KAPALTP_NoGel_signifpeaks.gff_134331420_height:124
chr7	union.pl_POL2_HCT116_Rep1_2_signifpeaks.gff_USC437_POL2_HCT116_KAPALTP_NoGel_signifpeaks.gff	OverlappingPeaks	134576070	134576519	36	+	.	USC437_POL2_HCT116_KAPALTP_NoGel_signifpeaks.gff_134576070_height:98
chr7	union.pl_POL2_HCT116_Rep1_2_signifpeaks.gff_USC437_POL2_HCT116_KAPALTP_NoGel_signifpeaks.gff	OverlappingPeaks	134670930	134671829	45	+	.	USC437_POL2_HCT116_KAPALTP_NoGel_signifpeaks.gff_134670750_height:121
chr7	union.pl_POL2_HCT116_Rep1_2_signifpeaks.gff_USC437_POL2_HCT116_KAPALTP_NoGel_signifpeaks.gff	OverlappingPeaks	134854230	134854439	16	+	.	USC437_POL2_HCT116_KAPALTP_NoGel_signifpeaks.gff_134854170_height:144
chr7	union.pl_POL2_HCT116_Rep1_2_signifpeaks.gff_USC437_POL2_HCT116_KAPALTP_NoGel_signifpeaks.gff	OverlappingPeaks	134854980	134855879	25	+	.	USC437_POL2_HCT116_KAPALTP_NoGel_signifpeaks.gff_134854170_height:144
chr7	union.pl_POL2_HCT116_Rep1_2_signifpeaks.gff_USC437_POL2_HCT116_KAPALTP_NoGel_signifpeaks.gff	OverlappingPeaks	134896080	134896379	20	+	.	USC437_POL2_HCT116_KAPALTP_NoGel_signifpeaks.gff_134895870_height:132
chr7	union.pl_POL2_HCT116_Rep1_2_signifpeaks.gff_USC437_POL2_HCT116_KAPALTP_NoGel_signifpeaks.gff	OverlappingPeaks	135194580	135194999	39	+	.	USC437_POL2_HCT116_KAPALTP_NoGel_signifpeaks.gff_135194430_height:116
chr7	union.pl_POL2_HCT116_Rep1_2_signifpeaks.gff_USC437_POL2_HCT116_KAPALTP_NoGel_signifpeaks.gff	OverlappingPeaks	135195360	135195569	17	+	.	USC437_POL2_HCT116_KAPALTP_NoGel_signifpeaks.gff_135195360_height:36
chr7	union.pl_POL2_HCT116_Rep1_2_signifpeaks.gff_USC437_POL2_HCT116_KAPALTP_NoGel_signifpeaks.gff	OverlappingPeaks	135243270	135243419	15	+	.	USC437_POL2_HCT116_KAPALTP_NoGel_signifpeaks.gff_135242610_height:102
chr7	union.pl_POL2_HCT116_Rep1_2_signifpeaks.gff_USC437_POL2_HCT116_KAPALTP_NoGel_signifpeaks.gff	OverlappingPeaks	135346470	135346799	18	+	.	USC437_POL2_HCT116_KAPALTP_NoGel_signifpeaks.gff_135346470_height:187
chr7	union.pl_POL2_HCT116_Rep1_2_signifpeaks.gff_USC437_POL2_HCT116_KAPALTP_NoGel_signifpeaks.gff	OverlappingPeaks	135346980	135347519	61	+	.	USC437_POL2_HCT116_KAPALTP_NoGel_signifpeaks.gff_135346470_height:187
chr7	union.pl_POL2_HCT116_Rep1_2_signifpeaks.gff_USC437_POL2_HCT116_KAPALTP_NoGel_signifpeaks.gff	OverlappingPeaks	135430800	135431129	20	+	.	USC437_POL2_HCT116_KAPALTP_NoGel_signifpeaks.gff_135430710_height:51
chr7	union.pl_POL2_HCT116_Rep1_2_signifpeaks.gff_USC437_POL2_HCT116_KAPALTP_NoGel_signifpeaks.gff	OverlappingPeaks	135661650	135661799	16	+	.	USC437_POL2_HCT116_KAPALTP_NoGel_signifpeaks.gff_135661650_height:103
chr7	union.pl_POL2_HCT116_Rep1_2_signifpeaks.gff_USC437_POL2_HCT116_KAPALTP_NoGel_signifpeaks.gff	OverlappingPeaks	135661890	135662129	24	+	.	USC437_POL2_HCT116_KAPALTP_NoGel_signifpeaks.gff_135661650_height:103
chr7	union.pl_POL2_HCT116_Rep1_2_signifpeaks.gff_USC437_POL2_HCT116_KAPALTP_NoGel_signifpeaks.gff	OverlappingPeaks	135662280	135662429	31	+	.	USC437_POL2_HCT116_KAPALTP_NoGel_signifpeaks.gff_135661650_height:103
chr7	union.pl_POL2_HCT116_Rep1_2_signifpeaks.gff_USC437_POL2_HCT116_KAPALTP_NoGel_signifpeaks.gff	OverlappingPeaks	138144960	138145319	40	+	.	USC437_POL2_HCT116_KAPALTP_NoGel_signifpeaks.gff_138144420_height:119
chr7	union.pl_POL2_HCT116_Rep1_2_signifpeaks.gff_USC437_POL2_HCT116_KAPALTP_NoGel_signifpeaks.gff	OverlappingPeaks	138720510	138721139	58	+	.	USC437_POL2_HCT116_KAPALTP_NoGel_signifpeaks.gff_138719850_height:156
chr7	union.pl_POL2_HCT116_Rep1_2_signifpeaks.gff_USC437_POL2_HCT116_KAPALTP_NoGel_signifpeaks.gff	OverlappingPeaks	138793860	138794819	48	+	.	USC437_POL2_HCT116_KAPALTP_NoGel_signifpeaks.gff_138793440_height:121
chr7	union.pl_POL2_HCT116_Rep1_2_signifpeaks.gff_USC437_POL2_HCT116_KAPALTP_NoGel_signifpeaks.gff	OverlappingPeaks	138818520	138818729	33	+	.	USC437_POL2_HCT116_KAPALTP_NoGel_signifpeaks.gff_138818100_height:103
chr7	union.pl_POL2_HCT116_Rep1_2_signifpeaks.gff_USC437_POL2_HCT116_KAPALTP_NoGel_signifpeaks.gff	OverlappingPeaks	138915780	138916229	41	+	.	USC437_POL2_HCT116_KAPALTP_NoGel_signifpeaks.gff_138915540_height:124
chr7	union.pl_POL2_HCT116_Rep1_2_signifpeaks.gff_USC437_POL2_HCT116_KAPALTP_NoGel_signifpeaks.gff	OverlappingPeaks	139025790	139026389	45	+	.	USC437_POL2_HCT116_KAPALTP_NoGel_signifpeaks.gff_139025760_height:124
chr7	union.pl_POL2_HCT116_Rep1_2_signifpeaks.gff_USC437_POL2_HCT116_KAPALTP_NoGel_signifpeaks.gff	OverlappingPeaks	139026570	139026809	45	+	.	USC437_POL2_HCT116_KAPALTP_NoGel_signifpeaks.gff_139025760_height:124
chr7	union.pl_POL2_HCT116_Rep1_2_signifpeaks.gff_USC437_POL2_HCT116_KAPALTP_NoGel_signifpeaks.gff	OverlappingPeaks	139043370	139043609	21	+	.	USC437_POL2_HCT116_KAPALTP_NoGel_signifpeaks.gff_139043220_height:177
chr7	union.pl_POL2_HCT116_Rep1_2_signifpeaks.gff_USC437_POL2_HCT116_KAPALTP_NoGel_signifpeaks.gff	OverlappingPeaks	139043760	139045229	68	+	.	USC437_POL2_HCT116_KAPALTP_NoGel_signifpeaks.gff_139043220_height:177
chr7	union.pl_POL2_HCT116_Rep1_2_signifpeaks.gff_USC437_POL2_HCT116_KAPALTP_NoGel_signifpeaks.gff	OverlappingPeaks	139876680	139877009	20	+	.	USC437_POL2_HCT116_KAPALTP_NoGel_signifpeaks.gff_139876230_height:89
chr7	union.pl_POL2_HCT116_Rep1_2_signifpeaks.gff_USC437_POL2_HCT116_KAPALTP_NoGel_signifpeaks.gff	OverlappingPeaks	140098050	140098469	39	+	.	USC437_POL2_HCT116_KAPALTP_NoGel_signifpeaks.gff_140097930_height:119
chr7	union.pl_POL2_HCT116_Rep1_2_signifpeaks.gff_USC437_POL2_HCT116_KAPALTP_NoGel_signifpeaks.gff	OverlappingPeaks	140179020	140179679	34	+	.	USC437_POL2_HCT116_KAPALTP_NoGel_signifpeaks.gff_140178570_height:121
chr7	union.pl_POL2_HCT116_Rep1_2_signifpeaks.gff_USC437_POL2_HCT116_KAPALTP_NoGel_signifpeaks.gff	OverlappingPeaks	140241450	140241779	19	+	.	USC437_POL2_HCT116_KAPALTP_NoGel_signifpeaks.gff_140241390_height:26
chr7	union.pl_POL2_HCT116_Rep1_2_signifpeaks.gff_USC437_POL2_HCT116_KAPALTP_NoGel_signifpeaks.gff	OverlappingPeaks	140372730	140373029	22	+	.	USC437_POL2_HCT116_KAPALTP_NoGel_signifpeaks.gff_140372340_height:106
chr7	union.pl_POL2_HCT116_Rep1_2_signifpeaks.gff_USC437_POL2_HCT116_KAPALTP_NoGel_signifpeaks.gff	OverlappingPeaks	140373270	140373509	18	+	.	USC437_POL2_HCT116_KAPALTP_NoGel_signifpeaks.gff_140372340_height:106
chr7	union.pl_POL2_HCT116_Rep1_2_signifpeaks.gff_USC437_POL2_HCT116_KAPALTP_NoGel_signifpeaks.gff	OverlappingPeaks	140396220	140396909	61	+	.	USC437_POL2_HCT116_KAPALTP_NoGel_signifpeaks.gff_140396070_height:148
chr7	union.pl_POL2_HCT116_Rep1_2_signifpeaks.gff_USC437_POL2_HCT116_KAPALTP_NoGel_signifpeaks.gff	OverlappingPeaks	140624760	140625119	31	+	.	USC437_POL2_HCT116_KAPALTP_NoGel_signifpeaks.gff_140623980_height:114
chr7	union.pl_POL2_HCT116_Rep1_2_signifpeaks.gff_USC437_POL2_HCT116_KAPALTP_NoGel_signifpeaks.gff	OverlappingPeaks	140714220	140714729	42	+	.	USC437_POL2_HCT116_KAPALTP_NoGel_signifpeaks.gff_140714100_height:120
chr7	union.pl_POL2_HCT116_Rep1_2_signifpeaks.gff_USC437_POL2_HCT116_KAPALTP_NoGel_signifpeaks.gff	OverlappingPeaks	141251070	141251459	49	+	.	USC437_POL2_HCT116_KAPALTP_NoGel_signifpeaks.gff_141250740_height:176
chr7	union.pl_POL2_HCT116_Rep1_2_signifpeaks.gff_USC437_POL2_HCT116_KAPALTP_NoGel_signifpeaks.gff	OverlappingPeaks	141401730	141402149	16	+	.	USC437_POL2_HCT116_KAPALTP_NoGel_signifpeaks.gff_141401370_height:89
chr7	union.pl_POL2_HCT116_Rep1_2_signifpeaks.gff_USC437_POL2_HCT116_KAPALTP_NoGel_signifpeaks.gff	OverlappingPeaks	141437670	141437939	21	+	.	USC437_POL2_HCT116_KAPALTP_NoGel_signifpeaks.gff_141437520_height:118
chr7	union.pl_POL2_HCT116_Rep1_2_signifpeaks.gff_USC437_POL2_HCT116_KAPALTP_NoGel_signifpeaks.gff	OverlappingPeaks	141438210	141438419	54	+	.	USC437_POL2_HCT116_KAPALTP_NoGel_signifpeaks.gff_141437520_height:118
chr7	union.pl_POL2_HCT116_Rep1_2_signifpeaks.gff_USC437_POL2_HCT116_KAPALTP_NoGel_signifpeaks.gff	OverlappingPeaks	142552530	142552769	19	+	.	USC437_POL2_HCT116_KAPALTP_NoGel_signifpeaks.gff_142551990_height:110
chr7	union.pl_POL2_HCT116_Rep1_2_signifpeaks.gff_USC437_POL2_HCT116_KAPALTP_NoGel_signifpeaks.gff	OverlappingPeaks	142960290	142960829	59	+	.	USC437_POL2_HCT116_KAPALTP_NoGel_signifpeaks.gff_142960170_height:166
chr7	union.pl_POL2_HCT116_Rep1_2_signifpeaks.gff_USC437_POL2_HCT116_KAPALTP_NoGel_signifpeaks.gff	OverlappingPeaks	142985370	142985759	35	+	.	USC437_POL2_HCT116_KAPALTP_NoGel_signifpeaks.gff_142984980_height:125
chr7	union.pl_POL2_HCT116_Rep1_2_signifpeaks.gff_USC437_POL2_HCT116_KAPALTP_NoGel_signifpeaks.gff	OverlappingPeaks	143077740	143078129	25	+	.	USC437_POL2_HCT116_KAPALTP_NoGel_signifpeaks.gff_143077260_height:142
chr7	union.pl_POL2_HCT116_Rep1_2_signifpeaks.gff_USC437_POL2_HCT116_KAPALTP_NoGel_signifpeaks.gff	OverlappingPeaks	143078280	143078579	25	+	.	USC437_POL2_HCT116_KAPALTP_NoGel_signifpeaks.gff_143077260_height:142
chr7	union.pl_POL2_HCT116_Rep1_2_signifpeaks.gff_USC437_POL2_HCT116_KAPALTP_NoGel_signifpeaks.gff	OverlappingPeaks	143598750	143599589	33	+	.	USC437_POL2_HCT116_KAPALTP_NoGel_signifpeaks.gff_143598510_height:132
chr7	union.pl_POL2_HCT116_Rep1_2_signifpeaks.gff_USC437_POL2_HCT116_KAPALTP_NoGel_signifpeaks.gff	OverlappingPeaks	143892420	143893139	41	+	.	USC437_POL2_HCT116_KAPALTP_NoGel_signifpeaks.gff_143892150_height:176
chr7	union.pl_POL2_HCT116_Rep1_2_signifpeaks.gff_USC437_POL2_HCT116_KAPALTP_NoGel_signifpeaks.gff	OverlappingPeaks	143990970	143991689	32	+	.	USC437_POL2_HCT116_KAPALTP_NoGel_signifpeaks.gff_143990700_height:153
chr7	union.pl_POL2_HCT116_Rep1_2_signifpeaks.gff_USC437_POL2_HCT116_KAPALTP_NoGel_signifpeaks.gff	OverlappingPeaks	144052110	144052799	24	+	.	USC437_POL2_HCT116_KAPALTP_NoGel_signifpeaks.gff_144051810_height:172
chr7	union.pl_POL2_HCT116_Rep1_2_signifpeaks.gff_USC437_POL2_HCT116_KAPALTP_NoGel_signifpeaks.gff	OverlappingPeaks	144532860	144533519	50	+	.	USC437_POL2_HCT116_KAPALTP_NoGel_signifpeaks.gff_144532410_height:150
chr7	union.pl_POL2_HCT116_Rep1_2_signifpeaks.gff_USC437_POL2_HCT116_KAPALTP_NoGel_signifpeaks.gff	OverlappingPeaks	148395600	148396259	37	+	.	USC437_POL2_HCT116_KAPALTP_NoGel_signifpeaks.gff_148395300_height:141
chr7	union.pl_POL2_HCT116_Rep1_2_signifpeaks.gff_USC437_POL2_HCT116_KAPALTP_NoGel_signifpeaks.gff	OverlappingPeaks	148581120	148581809	53	+	.	USC437_POL2_HCT116_KAPALTP_NoGel_signifpeaks.gff_148580550_height:179
chr7	union.pl_POL2_HCT116_Rep1_2_signifpeaks.gff_USC437_POL2_HCT116_KAPALTP_NoGel_signifpeaks.gff	OverlappingPeaks	148638000	148638389	42	+	.	USC437_POL2_HCT116_KAPALTP_NoGel_signifpeaks.gff_148637820_height:104
chr7	union.pl_POL2_HCT116_Rep1_2_signifpeaks.gff_USC437_POL2_HCT116_KAPALTP_NoGel_signifpeaks.gff	OverlappingPeaks	148725360	148726319	46	+	.	USC437_POL2_HCT116_KAPALTP_NoGel_signifpeaks.gff_148724970_height:160
chr7	union.pl_POL2_HCT116_Rep1_2_signifpeaks.gff_USC437_POL2_HCT116_KAPALTP_NoGel_signifpeaks.gff	OverlappingPeaks	148762230	148762679	50	+	.	USC437_POL2_HCT116_KAPALTP_NoGel_signifpeaks.gff_148762080_height:124
chr7	union.pl_POL2_HCT116_Rep1_2_signifpeaks.gff_USC437_POL2_HCT116_KAPALTP_NoGel_signifpeaks.gff	OverlappingPeaks	148762770	148763189	31	+	.	USC437_POL2_HCT116_KAPALTP_NoGel_signifpeaks.gff_148762080_height:124
chr7	union.pl_POL2_HCT116_Rep1_2_signifpeaks.gff_USC437_POL2_HCT116_KAPALTP_NoGel_signifpeaks.gff	OverlappingPeaks	148769040	148769309	26	+	.	USC437_POL2_HCT116_KAPALTP_NoGel_signifpeaks.gff_148768650_height:123
chr7	union.pl_POL2_HCT116_Rep1_2_signifpeaks.gff_USC437_POL2_HCT116_KAPALTP_NoGel_signifpeaks.gff	OverlappingPeaks	148787550	148788059	45	+	.	USC437_POL2_HCT116_KAPALTP_NoGel_signifpeaks.gff_148787250_height:165
chr7	union.pl_POL2_HCT116_Rep1_2_signifpeaks.gff_USC437_POL2_HCT116_KAPALTP_NoGel_signifpeaks.gff	OverlappingPeaks	148823130	148823759	67	+	.	USC437_POL2_HCT116_KAPALTP_NoGel_signifpeaks.gff_148822590_height:200
chr7	union.pl_POL2_HCT116_Rep1_2_signifpeaks.gff_USC437_POL2_HCT116_KAPALTP_NoGel_signifpeaks.gff	OverlappingPeaks	148823850	148824389	18	+	.	USC437_POL2_HCT116_KAPALTP_NoGel_signifpeaks.gff_148822590_height:200
chr7	union.pl_POL2_HCT116_Rep1_2_signifpeaks.gff_USC437_POL2_HCT116_KAPALTP_NoGel_signifpeaks.gff	OverlappingPeaks	148844340	148844759	34	+	.	USC437_POL2_HCT116_KAPALTP_NoGel_signifpeaks.gff_148844310_height:93
chr7	union.pl_POL2_HCT116_Rep1_2_signifpeaks.gff_USC437_POL2_HCT116_KAPALTP_NoGel_signifpeaks.gff	OverlappingPeaks	148892460	148892969	40	+	.	USC437_POL2_HCT116_KAPALTP_NoGel_signifpeaks.gff_148892220_height:123
chr7	union.pl_POL2_HCT116_Rep1_2_signifpeaks.gff_USC437_POL2_HCT116_KAPALTP_NoGel_signifpeaks.gff	OverlappingPeaks	148936470	148936649	17	+	.	USC437_POL2_HCT116_KAPALTP_NoGel_signifpeaks.gff_148936410_height:104
chr7	union.pl_POL2_HCT116_Rep1_2_signifpeaks.gff_USC437_POL2_HCT116_KAPALTP_NoGel_signifpeaks.gff	OverlappingPeaks	148958820	148959809	35	+	.	USC437_POL2_HCT116_KAPALTP_NoGel_signifpeaks.gff_148958670_height:84
chr7	union.pl_POL2_HCT116_Rep1_2_signifpeaks.gff_USC437_POL2_HCT116_KAPALTP_NoGel_signifpeaks.gff	OverlappingPeaks	149157570	149158139	35	+	.	USC437_POL2_HCT116_KAPALTP_NoGel_signifpeaks.gff_149156610_height:108
chr7	union.pl_POL2_HCT116_Rep1_2_signifpeaks.gff_USC437_POL2_HCT116_KAPALTP_NoGel_signifpeaks.gff	OverlappingPeaks	149194650	149194949	27	+	.	USC437_POL2_HCT116_KAPALTP_NoGel_signifpeaks.gff_149194260_height:101
chr7	union.pl_POL2_HCT116_Rep1_2_signifpeaks.gff_USC437_POL2_HCT116_KAPALTP_NoGel_signifpeaks.gff	OverlappingPeaks	149321580	149321939	38	+	.	USC437_POL2_HCT116_KAPALTP_NoGel_signifpeaks.gff_149321190_height:141
chr7	union.pl_POL2_HCT116_Rep1_2_signifpeaks.gff_USC437_POL2_HCT116_KAPALTP_NoGel_signifpeaks.gff	OverlappingPeaks	149468940	149469119	16	+	.	USC437_POL2_HCT116_KAPALTP_NoGel_signifpeaks.gff_149468670_height:50
chr7	union.pl_POL2_HCT116_Rep1_2_signifpeaks.gff_USC437_POL2_HCT116_KAPALTP_NoGel_signifpeaks.gff	OverlappingPeaks	149535390	149535719	35	+	.	USC437_POL2_HCT116_KAPALTP_NoGel_signifpeaks.gff_149535210_height:125
chr7	union.pl_POL2_HCT116_Rep1_2_signifpeaks.gff_USC437_POL2_HCT116_KAPALTP_NoGel_signifpeaks.gff	OverlappingPeaks	149570010	149570189	15	+	.	USC437_POL2_HCT116_KAPALTP_NoGel_signifpeaks.gff_149569950_height:105
chr7	union.pl_POL2_HCT116_Rep1_2_signifpeaks.gff_USC437_POL2_HCT116_KAPALTP_NoGel_signifpeaks.gff	OverlappingPeaks	149570400	149570639	14	+	.	USC437_POL2_HCT116_KAPALTP_NoGel_signifpeaks.gff_149569950_height:105
chr7	union.pl_POL2_HCT116_Rep1_2_signifpeaks.gff_USC437_POL2_HCT116_KAPALTP_NoGel_signifpeaks.gff	OverlappingPeaks	149570730	149571299	27	+	.	USC437_POL2_HCT116_KAPALTP_NoGel_signifpeaks.gff_149569950_height:105
chr7	union.pl_POL2_HCT116_Rep1_2_signifpeaks.gff_USC437_POL2_HCT116_KAPALTP_NoGel_signifpeaks.gff	OverlappingPeaks	150020130	150020549	28	+	.	USC437_POL2_HCT116_KAPALTP_NoGel_signifpeaks.gff_150019890_height:73
chr7	union.pl_POL2_HCT116_Rep1_2_signifpeaks.gff_USC437_POL2_HCT116_KAPALTP_NoGel_signifpeaks.gff	OverlappingPeaks	150065100	150065339	20	+	.	USC437_POL2_HCT116_KAPALTP_NoGel_signifpeaks.gff_150064980_height:121
chr7	union.pl_POL2_HCT116_Rep1_2_signifpeaks.gff_USC437_POL2_HCT116_KAPALTP_NoGel_signifpeaks.gff	OverlappingPeaks	150065370	150066119	30	+	.	USC437_POL2_HCT116_KAPALTP_NoGel_signifpeaks.gff_150064980_height:121
chr7	union.pl_POL2_HCT116_Rep1_2_signifpeaks.gff_USC437_POL2_HCT116_KAPALTP_NoGel_signifpeaks.gff	OverlappingPeaks	150075360	150075659	18	+	.	USC437_POL2_HCT116_KAPALTP_NoGel_signifpeaks.gff_150075150_height:147
chr7	union.pl_POL2_HCT116_Rep1_2_signifpeaks.gff_USC437_POL2_HCT116_KAPALTP_NoGel_signifpeaks.gff	OverlappingPeaks	150075900	150076679	42	+	.	USC437_POL2_HCT116_KAPALTP_NoGel_signifpeaks.gff_150075150_height:147
chr7	union.pl_POL2_HCT116_Rep1_2_signifpeaks.gff_USC437_POL2_HCT116_KAPALTP_NoGel_signifpeaks.gff	OverlappingPeaks	150102120	150102509	33	+	.	USC437_POL2_HCT116_KAPALTP_NoGel_signifpeaks.gff_150102000_height:86
chr7	union.pl_POL2_HCT116_Rep1_2_signifpeaks.gff_USC437_POL2_HCT116_KAPALTP_NoGel_signifpeaks.gff	OverlappingPeaks	150671700	150672059	45	+	.	USC437_POL2_HCT116_KAPALTP_NoGel_signifpeaks.gff_150671580_height:112
chr7	union.pl_POL2_HCT116_Rep1_2_signifpeaks.gff_USC437_POL2_HCT116_KAPALTP_NoGel_signifpeaks.gff	OverlappingPeaks	150705510	150705809	43	+	.	USC437_POL2_HCT116_KAPALTP_NoGel_signifpeaks.gff_150705420_height:98
chr7	union.pl_POL2_HCT116_Rep1_2_signifpeaks.gff_USC437_POL2_HCT116_KAPALTP_NoGel_signifpeaks.gff	OverlappingPeaks	150705930	150706229	23	+	.	USC437_POL2_HCT116_KAPALTP_NoGel_signifpeaks.gff_150705420_height:98
chr7	union.pl_POL2_HCT116_Rep1_2_signifpeaks.gff_USC437_POL2_HCT116_KAPALTP_NoGel_signifpeaks.gff	OverlappingPeaks	150725430	150726089	22	+	.	USC437_POL2_HCT116_KAPALTP_NoGel_signifpeaks.gff_150724980_height:89
chr7	union.pl_POL2_HCT116_Rep1_2_signifpeaks.gff_USC437_POL2_HCT116_KAPALTP_NoGel_signifpeaks.gff	OverlappingPeaks	150754800	150754979	15	+	.	USC437_POL2_HCT116_KAPALTP_NoGel_signifpeaks.gff_150754740_height:47
chr7	union.pl_POL2_HCT116_Rep1_2_signifpeaks.gff_USC437_POL2_HCT116_KAPALTP_NoGel_signifpeaks.gff	OverlappingPeaks	150755910	150755969	18	+	.	USC437_POL2_HCT116_KAPALTP_NoGel_signifpeaks.gff_150755520_height:54
chr7	union.pl_POL2_HCT116_Rep1_2_signifpeaks.gff_USC437_POL2_HCT116_KAPALTP_NoGel_signifpeaks.gff	OverlappingPeaks	150756000	150756149	18	+	.	USC437_POL2_HCT116_KAPALTP_NoGel_signifpeaks.gff_150756000_height:117
chr7	union.pl_POL2_HCT116_Rep1_2_signifpeaks.gff_USC437_POL2_HCT116_KAPALTP_NoGel_signifpeaks.gff	OverlappingPeaks	150756360	150756899	23	+	.	USC437_POL2_HCT116_KAPALTP_NoGel_signifpeaks.gff_150756000_height:117
chr7	union.pl_POL2_HCT116_Rep1_2_signifpeaks.gff_USC437_POL2_HCT116_KAPALTP_NoGel_signifpeaks.gff	OverlappingPeaks	150759300	150759569	15	+	.	USC437_POL2_HCT116_KAPALTP_NoGel_signifpeaks.gff_150758940_height:69
chr7	union.pl_POL2_HCT116_Rep1_2_signifpeaks.gff_USC437_POL2_HCT116_KAPALTP_NoGel_signifpeaks.gff	OverlappingPeaks	150777660	150777899	41	+	.	USC437_POL2_HCT116_KAPALTP_NoGel_signifpeaks.gff_150777270_height:162
chr7	union.pl_POL2_HCT116_Rep1_2_signifpeaks.gff_USC437_POL2_HCT116_KAPALTP_NoGel_signifpeaks.gff	OverlappingPeaks	150777990	150778259	50	+	.	USC437_POL2_HCT116_KAPALTP_NoGel_signifpeaks.gff_150777270_height:162
chr7	union.pl_POL2_HCT116_Rep1_2_signifpeaks.gff_USC437_POL2_HCT116_KAPALTP_NoGel_signifpeaks.gff	OverlappingPeaks	150780540	150780749	15	+	.	USC437_POL2_HCT116_KAPALTP_NoGel_signifpeaks.gff_150780030_height:71
chr7	union.pl_POL2_HCT116_Rep1_2_signifpeaks.gff_USC437_POL2_HCT116_KAPALTP_NoGel_signifpeaks.gff	OverlappingPeaks	150782550	150782819	20	+	.	USC437_POL2_HCT116_KAPALTP_NoGel_signifpeaks.gff_150782550_height:48
chr7	union.pl_POL2_HCT116_Rep1_2_signifpeaks.gff_USC437_POL2_HCT116_KAPALTP_NoGel_signifpeaks.gff	OverlappingPeaks	150783180	150783719	36	+	.	USC437_POL2_HCT116_KAPALTP_NoGel_signifpeaks.gff_150783060_height:104
chr7	union.pl_POL2_HCT116_Rep1_2_signifpeaks.gff_USC437_POL2_HCT116_KAPALTP_NoGel_signifpeaks.gff	OverlappingPeaks	150924060	150924809	38	+	.	USC437_POL2_HCT116_KAPALTP_NoGel_signifpeaks.gff_150923820_height:123
chr7	union.pl_POL2_HCT116_Rep1_2_signifpeaks.gff_USC437_POL2_HCT116_KAPALTP_NoGel_signifpeaks.gff	OverlappingPeaks	150929310	150929789	40	+	.	USC437_POL2_HCT116_KAPALTP_NoGel_signifpeaks.gff_150929130_height:139
chr7	union.pl_POL2_HCT116_Rep1_2_signifpeaks.gff_USC437_POL2_HCT116_KAPALTP_NoGel_signifpeaks.gff	OverlappingPeaks	150946350	150946649	20	+	.	USC437_POL2_HCT116_KAPALTP_NoGel_signifpeaks.gff_150945720_height:33
chr7	union.pl_POL2_HCT116_Rep1_2_signifpeaks.gff_USC437_POL2_HCT116_KAPALTP_NoGel_signifpeaks.gff	OverlappingPeaks	150948540	150948569	15	+	.	USC437_POL2_HCT116_KAPALTP_NoGel_signifpeaks.gff_150948540_height:97
chr7	union.pl_POL2_HCT116_Rep1_2_signifpeaks.gff_USC437_POL2_HCT116_KAPALTP_NoGel_signifpeaks.gff	OverlappingPeaks	150948720	150948989	18	+	.	USC437_POL2_HCT116_KAPALTP_NoGel_signifpeaks.gff_150948540_height:97
chr7	union.pl_POL2_HCT116_Rep1_2_signifpeaks.gff_USC437_POL2_HCT116_KAPALTP_NoGel_signifpeaks.gff	OverlappingPeaks	150949020	150949349	23	+	.	USC437_POL2_HCT116_KAPALTP_NoGel_signifpeaks.gff_150948540_height:97
chr7	union.pl_POL2_HCT116_Rep1_2_signifpeaks.gff_USC437_POL2_HCT116_KAPALTP_NoGel_signifpeaks.gff	OverlappingPeaks	150974010	150974429	33	+	.	USC437_POL2_HCT116_KAPALTP_NoGel_signifpeaks.gff_150973920_height:128
chr7	union.pl_POL2_HCT116_Rep1_2_signifpeaks.gff_USC437_POL2_HCT116_KAPALTP_NoGel_signifpeaks.gff	OverlappingPeaks	151038570	151038809	16	+	.	USC437_POL2_HCT116_KAPALTP_NoGel_signifpeaks.gff_151038360_height:103
chr7	union.pl_POL2_HCT116_Rep1_2_signifpeaks.gff_USC437_POL2_HCT116_KAPALTP_NoGel_signifpeaks.gff	OverlappingPeaks	151038840	151039079	27	+	.	USC437_POL2_HCT116_KAPALTP_NoGel_signifpeaks.gff_151038360_height:103
chr7	union.pl_POL2_HCT116_Rep1_2_signifpeaks.gff_USC437_POL2_HCT116_KAPALTP_NoGel_signifpeaks.gff	OverlappingPeaks	151216500	151216829	31	+	.	USC437_POL2_HCT116_KAPALTP_NoGel_signifpeaks.gff_151216170_height:130
chr7	union.pl_POL2_HCT116_Rep1_2_signifpeaks.gff_USC437_POL2_HCT116_KAPALTP_NoGel_signifpeaks.gff	OverlappingPeaks	151329090	151329329	21	+	.	USC437_POL2_HCT116_KAPALTP_NoGel_signifpeaks.gff_151328940_height:97
chr7	union.pl_POL2_HCT116_Rep1_2_signifpeaks.gff_USC437_POL2_HCT116_KAPALTP_NoGel_signifpeaks.gff	OverlappingPeaks	151722450	151723019	44	+	.	USC437_POL2_HCT116_KAPALTP_NoGel_signifpeaks.gff_151722210_height:156
chr7	union.pl_POL2_HCT116_Rep1_2_signifpeaks.gff_USC437_POL2_HCT116_KAPALTP_NoGel_signifpeaks.gff	OverlappingPeaks	152132910	152133119	17	+	.	USC437_POL2_HCT116_KAPALTP_NoGel_signifpeaks.gff_152132700_height:73
chr7	union.pl_POL2_HCT116_Rep1_2_signifpeaks.gff_USC437_POL2_HCT116_KAPALTP_NoGel_signifpeaks.gff	OverlappingPeaks	152133840	152134109	22	+	.	USC437_POL2_HCT116_KAPALTP_NoGel_signifpeaks.gff_152132700_height:73
chr7	union.pl_POL2_HCT116_Rep1_2_signifpeaks.gff_USC437_POL2_HCT116_KAPALTP_NoGel_signifpeaks.gff	OverlappingPeaks	152160570	152160779	21	+	.	USC437_POL2_HCT116_KAPALTP_NoGel_signifpeaks.gff_152160480_height:56
chr7	union.pl_POL2_HCT116_Rep1_2_signifpeaks.gff_USC437_POL2_HCT116_KAPALTP_NoGel_signifpeaks.gff	OverlappingPeaks	152161140	152161919	30	+	.	USC437_POL2_HCT116_KAPALTP_NoGel_signifpeaks.gff_152160960_height:136
chr7	union.pl_POL2_HCT116_Rep1_2_signifpeaks.gff_USC437_POL2_HCT116_KAPALTP_NoGel_signifpeaks.gff	OverlappingPeaks	152373030	152373629	54	+	.	USC437_POL2_HCT116_KAPALTP_NoGel_signifpeaks.gff_152372700_height:165
chr7	union.pl_POL2_HCT116_Rep1_2_signifpeaks.gff_USC437_POL2_HCT116_KAPALTP_NoGel_signifpeaks.gff	OverlappingPeaks	152456760	152457119	51	+	.	USC437_POL2_HCT116_KAPALTP_NoGel_signifpeaks.gff_152456400_height:155
chr7	union.pl_POL2_HCT116_Rep1_2_signifpeaks.gff_USC437_POL2_HCT116_KAPALTP_NoGel_signifpeaks.gff	OverlappingPeaks	154720110	154720349	20	+	.	USC437_POL2_HCT116_KAPALTP_NoGel_signifpeaks.gff_154720110_height:25
chr7	union.pl_POL2_HCT116_Rep1_2_signifpeaks.gff_USC437_POL2_HCT116_KAPALTP_NoGel_signifpeaks.gff	OverlappingPeaks	154795140	154795469	35	+	.	USC437_POL2_HCT116_KAPALTP_NoGel_signifpeaks.gff_154793940_height:172
chr7	union.pl_POL2_HCT116_Rep1_2_signifpeaks.gff_USC437_POL2_HCT116_KAPALTP_NoGel_signifpeaks.gff	OverlappingPeaks	154996920	154997159	23	+	.	USC437_POL2_HCT116_KAPALTP_NoGel_signifpeaks.gff_154996920_height:39
chr7	union.pl_POL2_HCT116_Rep1_2_signifpeaks.gff_USC437_POL2_HCT116_KAPALTP_NoGel_signifpeaks.gff	OverlappingPeaks	154997340	154997429	14	+	.	USC437_POL2_HCT116_KAPALTP_NoGel_signifpeaks.gff_154996920_height:39
chr7	union.pl_POL2_HCT116_Rep1_2_signifpeaks.gff_USC437_POL2_HCT116_KAPALTP_NoGel_signifpeaks.gff	OverlappingPeaks	155088330	155088539	20	+	.	USC437_POL2_HCT116_KAPALTP_NoGel_signifpeaks.gff_155087700_height:47
chr7	union.pl_POL2_HCT116_Rep1_2_signifpeaks.gff_USC437_POL2_HCT116_KAPALTP_NoGel_signifpeaks.gff	OverlappingPeaks	155089050	155089859	50	+	.	USC437_POL2_HCT116_KAPALTP_NoGel_signifpeaks.gff_155088750_height:132
chr7	union.pl_POL2_HCT116_Rep1_2_signifpeaks.gff_USC437_POL2_HCT116_KAPALTP_NoGel_signifpeaks.gff	OverlappingPeaks	155436840	155437619	40	+	.	USC437_POL2_HCT116_KAPALTP_NoGel_signifpeaks.gff_155436600_height:141
chr7	union.pl_POL2_HCT116_Rep1_2_signifpeaks.gff_USC437_POL2_HCT116_KAPALTP_NoGel_signifpeaks.gff	OverlappingPeaks	155744070	155744249	18	+	.	USC437_POL2_HCT116_KAPALTP_NoGel_signifpeaks.gff_155744070_height:28
chr7	union.pl_POL2_HCT116_Rep1_2_signifpeaks.gff_USC437_POL2_HCT116_KAPALTP_NoGel_signifpeaks.gff	OverlappingPeaks	155754810	155755109	17	+	.	USC437_POL2_HCT116_KAPALTP_NoGel_signifpeaks.gff_155754180_height:53
chr7	union.pl_POL2_HCT116_Rep1_2_signifpeaks.gff_USC437_POL2_HCT116_KAPALTP_NoGel_signifpeaks.gff	OverlappingPeaks	156433410	156433649	17	+	.	USC437_POL2_HCT116_KAPALTP_NoGel_signifpeaks.gff_156432900_height:118
chr7	union.pl_POL2_HCT116_Rep1_2_signifpeaks.gff_USC437_POL2_HCT116_KAPALTP_NoGel_signifpeaks.gff	OverlappingPeaks	156685650	156686339	50	+	.	USC437_POL2_HCT116_KAPALTP_NoGel_signifpeaks.gff_156685440_height:134
chr7	union.pl_POL2_HCT116_Rep1_2_signifpeaks.gff_USC437_POL2_HCT116_KAPALTP_NoGel_signifpeaks.gff	OverlappingPeaks	156742290	156742649	38	+	.	USC437_POL2_HCT116_KAPALTP_NoGel_signifpeaks.gff_156742020_height:140
chr7	union.pl_POL2_HCT116_Rep1_2_signifpeaks.gff_USC437_POL2_HCT116_KAPALTP_NoGel_signifpeaks.gff	OverlappingPeaks	156803160	156803819	30	+	.	USC437_POL2_HCT116_KAPALTP_NoGel_signifpeaks.gff_156802830_height:124
chr7	union.pl_POL2_HCT116_Rep1_2_signifpeaks.gff_USC437_POL2_HCT116_KAPALTP_NoGel_signifpeaks.gff	OverlappingPeaks	156931500	156931919	37	+	.	USC437_POL2_HCT116_KAPALTP_NoGel_signifpeaks.gff_156930930_height:127
chr7	union.pl_POL2_HCT116_Rep1_2_signifpeaks.gff_USC437_POL2_HCT116_KAPALTP_NoGel_signifpeaks.gff	OverlappingPeaks	157129590	157129799	20	+	.	USC437_POL2_HCT116_KAPALTP_NoGel_signifpeaks.gff_157129230_height:105
chr7	union.pl_POL2_HCT116_Rep1_2_signifpeaks.gff_USC437_POL2_HCT116_KAPALTP_NoGel_signifpeaks.gff	OverlappingPeaks	157483350	157483649	24	+	.	USC437_POL2_HCT116_KAPALTP_NoGel_signifpeaks.gff_157483140_height:99
chr7	union.pl_POL2_HCT116_Rep1_2_signifpeaks.gff_USC437_POL2_HCT116_KAPALTP_NoGel_signifpeaks.gff	OverlappingPeaks	157939740	157941359	24	+	.	USC437_POL2_HCT116_KAPALTP_NoGel_signifpeaks.gff_157939560_height:80
chr7	union.pl_POL2_HCT116_Rep1_2_signifpeaks.gff_USC437_POL2_HCT116_KAPALTP_NoGel_signifpeaks.gff	OverlappingPeaks	157941570	157941869	16	+	.	USC437_POL2_HCT116_KAPALTP_NoGel_signifpeaks.gff_157939560_height:80
chr7	union.pl_POL2_HCT116_Rep1_2_signifpeaks.gff_USC437_POL2_HCT116_KAPALTP_NoGel_signifpeaks.gff	OverlappingPeaks	157943940	157944299	28	+	.	USC437_POL2_HCT116_KAPALTP_NoGel_signifpeaks.gff_157943910_height:78
chr7	union.pl_POL2_HCT116_Rep1_2_signifpeaks.gff_USC437_POL2_HCT116_KAPALTP_NoGel_signifpeaks.gff	OverlappingPeaks	158497320	158498069	30	+	.	USC437_POL2_HCT116_KAPALTP_NoGel_signifpeaks.gff_158497080_height:142
chr7	union.pl_POL2_HCT116_Rep1_2_signifpeaks.gff_USC437_POL2_HCT116_KAPALTP_NoGel_signifpeaks.gff	OverlappingPeaks	158621940	158622689	69	+	.	USC437_POL2_HCT116_KAPALTP_NoGel_signifpeaks.gff_158621580_height:166
chr7	union.pl_POL2_HCT116_Rep1_2_signifpeaks.gff_USC437_POL2_HCT116_KAPALTP_NoGel_signifpeaks.gff	OverlappingPeaks	158649150	158649449	26	+	.	USC437_POL2_HCT116_KAPALTP_NoGel_signifpeaks.gff_158648760_height:76
chr7	union.pl_POL2_HCT116_Rep1_2_signifpeaks.gff_USC437_POL2_HCT116_KAPALTP_NoGel_signifpeaks.gff	OverlappingPeaks	158656020	158656259	18	+	.	USC437_POL2_HCT116_KAPALTP_NoGel_signifpeaks.gff_158655930_height:38
chr7	union.pl_POL2_HCT116_Rep1_2_signifpeaks.gff_USC437_POL2_HCT116_KAPALTP_NoGel_signifpeaks.gff	OverlappingPeaks	158813550	158813879	29	+	.	USC437_POL2_HCT116_KAPALTP_NoGel_signifpeaks.gff_158813520_height:65
chr20	union.pl_POL2_HCT116_Rep1_2_signifpeaks.gff_USC437_POL2_HCT116_KAPALTP_NoGel_signifpeaks.gff	OverlappingPeaks	270840	271169	24	+	.	USC437_POL2_HCT116_KAPALTP_NoGel_signifpeaks.gff_270810_height:66
chr20	union.pl_POL2_HCT116_Rep1_2_signifpeaks.gff_USC437_POL2_HCT116_KAPALTP_NoGel_signifpeaks.gff	OverlappingPeaks	277860	278459	47	+	.	USC437_POL2_HCT116_KAPALTP_NoGel_signifpeaks.gff_277830_height:156
chr20	union.pl_POL2_HCT116_Rep1_2_signifpeaks.gff_USC437_POL2_HCT116_KAPALTP_NoGel_signifpeaks.gff	OverlappingPeaks	278820	279389	22	+	.	USC437_POL2_HCT116_KAPALTP_NoGel_signifpeaks.gff_277830_height:156
chr20	union.pl_POL2_HCT116_Rep1_2_signifpeaks.gff_USC437_POL2_HCT116_KAPALTP_NoGel_signifpeaks.gff	OverlappingPeaks	304770	305069	40	+	.	USC437_POL2_HCT116_KAPALTP_NoGel_signifpeaks.gff_304590_height:130
chr20	union.pl_POL2_HCT116_Rep1_2_signifpeaks.gff_USC437_POL2_HCT116_KAPALTP_NoGel_signifpeaks.gff	OverlappingPeaks	305640	306809	39	+	.	USC437_POL2_HCT116_KAPALTP_NoGel_signifpeaks.gff_304590_height:130
chr20	union.pl_POL2_HCT116_Rep1_2_signifpeaks.gff_USC437_POL2_HCT116_KAPALTP_NoGel_signifpeaks.gff	OverlappingPeaks	306870	307259	21	+	.	USC437_POL2_HCT116_KAPALTP_NoGel_signifpeaks.gff_304590_height:130
chr20	union.pl_POL2_HCT116_Rep1_2_signifpeaks.gff_USC437_POL2_HCT116_KAPALTP_NoGel_signifpeaks.gff	OverlappingPeaks	307320	307619	20	+	.	USC437_POL2_HCT116_KAPALTP_NoGel_signifpeaks.gff_304590_height:130
chr20	union.pl_POL2_HCT116_Rep1_2_signifpeaks.gff_USC437_POL2_HCT116_KAPALTP_NoGel_signifpeaks.gff	OverlappingPeaks	307770	308489	20	+	.	USC437_POL2_HCT116_KAPALTP_NoGel_signifpeaks.gff_304590_height:130
chr20	union.pl_POL2_HCT116_Rep1_2_signifpeaks.gff_USC437_POL2_HCT116_KAPALTP_NoGel_signifpeaks.gff	OverlappingPeaks	328710	329159	27	+	.	USC437_POL2_HCT116_KAPALTP_NoGel_signifpeaks.gff_328650_height:77
chr20	union.pl_POL2_HCT116_Rep1_2_signifpeaks.gff_USC437_POL2_HCT116_KAPALTP_NoGel_signifpeaks.gff	OverlappingPeaks	342930	343169	27	+	.	USC437_POL2_HCT116_KAPALTP_NoGel_signifpeaks.gff_342930_height:35
chr20	union.pl_POL2_HCT116_Rep1_2_signifpeaks.gff_USC437_POL2_HCT116_KAPALTP_NoGel_signifpeaks.gff	OverlappingPeaks	351870	351899	14	+	.	USC437_POL2_HCT116_KAPALTP_NoGel_signifpeaks.gff_351870_height:42
chr20	union.pl_POL2_HCT116_Rep1_2_signifpeaks.gff_USC437_POL2_HCT116_KAPALTP_NoGel_signifpeaks.gff	OverlappingPeaks	352110	352769	17	+	.	USC437_POL2_HCT116_KAPALTP_NoGel_signifpeaks.gff_351870_height:42
chr20	union.pl_POL2_HCT116_Rep1_2_signifpeaks.gff_USC437_POL2_HCT116_KAPALTP_NoGel_signifpeaks.gff	OverlappingPeaks	353490	353849	19	+	.	USC437_POL2_HCT116_KAPALTP_NoGel_signifpeaks.gff_353400_height:22
chr20	union.pl_POL2_HCT116_Rep1_2_signifpeaks.gff_USC437_POL2_HCT116_KAPALTP_NoGel_signifpeaks.gff	OverlappingPeaks	361350	361829	38	+	.	USC437_POL2_HCT116_KAPALTP_NoGel_signifpeaks.gff_360270_height:127
chr20	union.pl_POL2_HCT116_Rep1_2_signifpeaks.gff_USC437_POL2_HCT116_KAPALTP_NoGel_signifpeaks.gff	OverlappingPeaks	361890	362669	30	+	.	USC437_POL2_HCT116_KAPALTP_NoGel_signifpeaks.gff_360270_height:127
chr20	union.pl_POL2_HCT116_Rep1_2_signifpeaks.gff_USC437_POL2_HCT116_KAPALTP_NoGel_signifpeaks.gff	OverlappingPeaks	387600	388619	53	+	.	USC437_POL2_HCT116_KAPALTP_NoGel_signifpeaks.gff_387600_height:135
chr20	union.pl_POL2_HCT116_Rep1_2_signifpeaks.gff_USC437_POL2_HCT116_KAPALTP_NoGel_signifpeaks.gff	OverlappingPeaks	388770	389249	23	+	.	USC437_POL2_HCT116_KAPALTP_NoGel_signifpeaks.gff_387600_height:135
chr20	union.pl_POL2_HCT116_Rep1_2_signifpeaks.gff_USC437_POL2_HCT116_KAPALTP_NoGel_signifpeaks.gff	OverlappingPeaks	442920	443489	41	+	.	USC437_POL2_HCT116_KAPALTP_NoGel_signifpeaks.gff_442560_height:160
chr20	union.pl_POL2_HCT116_Rep1_2_signifpeaks.gff_USC437_POL2_HCT116_KAPALTP_NoGel_signifpeaks.gff	OverlappingPeaks	524190	524489	34	+	.	USC437_POL2_HCT116_KAPALTP_NoGel_signifpeaks.gff_523800_height:150
chr20	union.pl_POL2_HCT116_Rep1_2_signifpeaks.gff_USC437_POL2_HCT116_KAPALTP_NoGel_signifpeaks.gff	OverlappingPeaks	633600	633989	46	+	.	USC437_POL2_HCT116_KAPALTP_NoGel_signifpeaks.gff_633270_height:142
chr20	union.pl_POL2_HCT116_Rep1_2_signifpeaks.gff_USC437_POL2_HCT116_KAPALTP_NoGel_signifpeaks.gff	OverlappingPeaks	749160	749579	17	+	.	USC437_POL2_HCT116_KAPALTP_NoGel_signifpeaks.gff_748890_height:69
chr20	union.pl_POL2_HCT116_Rep1_2_signifpeaks.gff_USC437_POL2_HCT116_KAPALTP_NoGel_signifpeaks.gff	OverlappingPeaks	1098840	1099229	61	+	.	USC437_POL2_HCT116_KAPALTP_NoGel_signifpeaks.gff_1098780_height:143
chr20	union.pl_POL2_HCT116_Rep1_2_signifpeaks.gff_USC437_POL2_HCT116_KAPALTP_NoGel_signifpeaks.gff	OverlappingPeaks	1246650	1246859	16	+	.	USC437_POL2_HCT116_KAPALTP_NoGel_signifpeaks.gff_1246590_height:64
chr20	union.pl_POL2_HCT116_Rep1_2_signifpeaks.gff_USC437_POL2_HCT116_KAPALTP_NoGel_signifpeaks.gff	OverlappingPeaks	1246920	1247129	16	+	.	USC437_POL2_HCT116_KAPALTP_NoGel_signifpeaks.gff_1246590_height:64
chr20	union.pl_POL2_HCT116_Rep1_2_signifpeaks.gff_USC437_POL2_HCT116_KAPALTP_NoGel_signifpeaks.gff	OverlappingPeaks	1305870	1306379	57	+	.	USC437_POL2_HCT116_KAPALTP_NoGel_signifpeaks.gff_1305690_height:147
[truncated: 15,958 more rows]

## Sheet: K27ac_HCT116_HC.gff
Chr	.	.	start	stop	peak score	strand	.	peakID
[truncated: 21,105 more rows]
