# Supplementary material for: Global loss of DNA methylation uncovers intronic enhancers in genes showing expression changes
Source: Genome Biol. 2014 Sep 20;15(9):469. doi: 10.1186/s13059-014-0469-0 (PMC4203885; doi:10.1186/s13059-014-0469-0)
Supplement: Additional file 3: — ChIP-seq peaks in DKO1 cells. Worksheet containing all peaks called using Sole-Search for H3K27ac (Sheet 1), H3K4me3 (Sheet2) and RNAPII (Sheet 3) in DKO1 cells. [file 13059_2014_469_MOESM3_ESM.xlsx]

## Sheet: K27ac_DKO1_HC.gff
chr17	union.pl_USC331_H3K27Ac_DKO_HCT116_signifpeaks.gff_K27ac_DKO1_USC494_rep2_signifpeaks.gff	OverlappingPeaks	57899580	57938369	159	+	.	K27ac_DKO1_USC494_rep2_signifpeaks.gff_57898020_height:158
chr10	union.pl_USC331_H3K27Ac_DKO_HCT116_signifpeaks.gff_K27ac_DKO1_USC494_rep2_signifpeaks.gff	OverlappingPeaks	104383380	104395829	158	+	.	K27ac_DKO1_USC494_rep2_signifpeaks.gff_104379180_height:162
chr7	union.pl_USC331_H3K27Ac_DKO_HCT116_signifpeaks.gff_K27ac_DKO1_USC494_rep2_signifpeaks.gff	OverlappingPeaks	130576920	130613909	157	+	.	K27ac_DKO1_USC494_rep2_signifpeaks.gff_130557030_height:141
chr7	union.pl_USC331_H3K27Ac_DKO_HCT116_signifpeaks.gff_K27ac_DKO1_USC494_rep2_signifpeaks.gff	OverlappingPeaks	130614510	130628699	157	+	.	K27ac_DKO1_USC494_rep2_signifpeaks.gff_130614510_height:80
chr7	union.pl_USC331_H3K27Ac_DKO_HCT116_signifpeaks.gff_K27ac_DKO1_USC494_rep2_signifpeaks.gff	OverlappingPeaks	130629570	130631669	157	+	.	K27ac_DKO1_USC494_rep2_signifpeaks.gff_130629570_height:27
chr7	union.pl_USC331_H3K27Ac_DKO_HCT116_signifpeaks.gff_K27ac_DKO1_USC494_rep2_signifpeaks.gff	OverlappingPeaks	130635030	130638059	157	+	.	K27ac_DKO1_USC494_rep2_signifpeaks.gff_130635030_height:25
chr7	union.pl_USC331_H3K27Ac_DKO_HCT116_signifpeaks.gff_K27ac_DKO1_USC494_rep2_signifpeaks.gff	OverlappingPeaks	130639320	130649489	157	+	.	K27ac_DKO1_USC494_rep2_signifpeaks.gff_130639320_height:72
chr8	union.pl_USC331_H3K27Ac_DKO_HCT116_signifpeaks.gff_K27ac_DKO1_USC494_rep2_signifpeaks.gff	OverlappingPeaks	94874340	94875839	153	+	.	K27ac_DKO1_USC494_rep2_signifpeaks.gff_94874340_height:11
chr8	union.pl_USC331_H3K27Ac_DKO_HCT116_signifpeaks.gff_K27ac_DKO1_USC494_rep2_signifpeaks.gff	OverlappingPeaks	94875930	94901789	153	+	.	K27ac_DKO1_USC494_rep2_signifpeaks.gff_94875930_height:115
chr8	union.pl_USC331_H3K27Ac_DKO_HCT116_signifpeaks.gff_K27ac_DKO1_USC494_rep2_signifpeaks.gff	OverlappingPeaks	94902330	94923569	153	+	.	K27ac_DKO1_USC494_rep2_signifpeaks.gff_94902330_height:120
chr8	union.pl_USC331_H3K27Ac_DKO_HCT116_signifpeaks.gff_K27ac_DKO1_USC494_rep2_signifpeaks.gff	OverlappingPeaks	94923870	94932269	153	+	.	K27ac_DKO1_USC494_rep2_signifpeaks.gff_94923870_height:124
chr8	union.pl_USC331_H3K27Ac_DKO_HCT116_signifpeaks.gff_K27ac_DKO1_USC494_rep2_signifpeaks.gff	OverlappingPeaks	94933410	94936409	153	+	.	K27ac_DKO1_USC494_rep2_signifpeaks.gff_94933410_height:21
chr8	union.pl_USC331_H3K27Ac_DKO_HCT116_signifpeaks.gff_K27ac_DKO1_USC494_rep2_signifpeaks.gff	OverlappingPeaks	94938150	94957049	153	+	.	K27ac_DKO1_USC494_rep2_signifpeaks.gff_94938150_height:98
chr18	union.pl_USC331_H3K27Ac_DKO_HCT116_signifpeaks.gff_K27ac_DKO1_USC494_rep2_signifpeaks.gff	OverlappingPeaks	3589020	3631019	151	+	.	K27ac_DKO1_USC494_rep2_signifpeaks.gff_3578070_height:156
chr17	union.pl_USC331_H3K27Ac_DKO_HCT116_signifpeaks.gff_K27ac_DKO1_USC494_rep2_signifpeaks.gff	OverlappingPeaks	57823830	57824129	144	+	.	K27ac_DKO1_USC494_rep2_signifpeaks.gff_57823830_height:20
chr17	union.pl_USC331_H3K27Ac_DKO_HCT116_signifpeaks.gff_K27ac_DKO1_USC494_rep2_signifpeaks.gff	OverlappingPeaks	57824220	57840179	144	+	.	K27ac_DKO1_USC494_rep2_signifpeaks.gff_57824220_height:129
chr17	union.pl_USC331_H3K27Ac_DKO_HCT116_signifpeaks.gff_K27ac_DKO1_USC494_rep2_signifpeaks.gff	OverlappingPeaks	57840990	57870389	144	+	.	K27ac_DKO1_USC494_rep2_signifpeaks.gff_57840990_height:95
chr20	union.pl_USC331_H3K27Ac_DKO_HCT116_signifpeaks.gff_K27ac_DKO1_USC494_rep2_signifpeaks.gff	OverlappingPeaks	49338360	49352099	143	+	.	K27ac_DKO1_USC494_rep2_signifpeaks.gff_49336350_height:148
chr20	union.pl_USC331_H3K27Ac_DKO_HCT116_signifpeaks.gff_K27ac_DKO1_USC494_rep2_signifpeaks.gff	OverlappingPeaks	49352940	49354409	143	+	.	K27ac_DKO1_USC494_rep2_signifpeaks.gff_49352940_height:19
chr20	union.pl_USC331_H3K27Ac_DKO_HCT116_signifpeaks.gff_K27ac_DKO1_USC494_rep2_signifpeaks.gff	OverlappingPeaks	49355130	49356479	143	+	.	K27ac_DKO1_USC494_rep2_signifpeaks.gff_49355130_height:17
chr20	union.pl_USC331_H3K27Ac_DKO_HCT116_signifpeaks.gff_K27ac_DKO1_USC494_rep2_signifpeaks.gff	OverlappingPeaks	49357440	49363259	143	+	.	K27ac_DKO1_USC494_rep2_signifpeaks.gff_49357440_height:38
chr20	union.pl_USC331_H3K27Ac_DKO_HCT116_signifpeaks.gff_K27ac_DKO1_USC494_rep2_signifpeaks.gff	OverlappingPeaks	49364070	49367519	143	+	.	K27ac_DKO1_USC494_rep2_signifpeaks.gff_49364070_height:17
chr22	union.pl_USC331_H3K27Ac_DKO_HCT116_signifpeaks.gff_K27ac_DKO1_USC494_rep2_signifpeaks.gff	OverlappingPeaks	30583290	30658259	137	+	.	K27ac_DKO1_USC494_rep2_signifpeaks.gff_30583290_height:154
chr7	union.pl_USC331_H3K27Ac_DKO_HCT116_signifpeaks.gff_K27ac_DKO1_USC494_rep2_signifpeaks.gff	OverlappingPeaks	130517370	130518869	136	+	.	K27ac_DKO1_USC494_rep2_signifpeaks.gff_130517370_height:18
chr7	union.pl_USC331_H3K27Ac_DKO_HCT116_signifpeaks.gff_K27ac_DKO1_USC494_rep2_signifpeaks.gff	OverlappingPeaks	130519560	130536059	136	+	.	K27ac_DKO1_USC494_rep2_signifpeaks.gff_130519560_height:132
chr7	union.pl_USC331_H3K27Ac_DKO_HCT116_signifpeaks.gff_K27ac_DKO1_USC494_rep2_signifpeaks.gff	OverlappingPeaks	130536210	130541699	136	+	.	K27ac_DKO1_USC494_rep2_signifpeaks.gff_130536210_height:84
chr20	union.pl_USC331_H3K27Ac_DKO_HCT116_signifpeaks.gff_K27ac_DKO1_USC494_rep2_signifpeaks.gff	OverlappingPeaks	45942870	45951419	136	+	.	K27ac_DKO1_USC494_rep2_signifpeaks.gff_45942330_height:123
chr8	union.pl_USC331_H3K27Ac_DKO_HCT116_signifpeaks.gff_K27ac_DKO1_USC494_rep2_signifpeaks.gff	OverlappingPeaks	103815660	103824599	136	+	.	K27ac_DKO1_USC494_rep2_signifpeaks.gff_103815660_height:141
chr11	union.pl_USC331_H3K27Ac_DKO_HCT116_signifpeaks.gff_K27ac_DKO1_USC494_rep2_signifpeaks.gff	OverlappingPeaks	65182470	65198489	135	+	.	K27ac_DKO1_USC494_rep2_signifpeaks.gff_65181030_height:156
chr2	union.pl_USC331_H3K27Ac_DKO_HCT116_signifpeaks.gff_K27ac_DKO1_USC494_rep2_signifpeaks.gff	OverlappingPeaks	70311810	70317239	135	+	.	K27ac_DKO1_USC494_rep2_signifpeaks.gff_70311810_height:143
chr9	union.pl_USC331_H3K27Ac_DKO_HCT116_signifpeaks.gff_K27ac_DKO1_USC494_rep2_signifpeaks.gff	OverlappingPeaks	132237990	132267509	132	+	.	K27ac_DKO1_USC494_rep2_signifpeaks.gff_132237540_height:147
chr9	union.pl_USC331_H3K27Ac_DKO_HCT116_signifpeaks.gff_K27ac_DKO1_USC494_rep2_signifpeaks.gff	OverlappingPeaks	132267840	132270599	132	+	.	K27ac_DKO1_USC494_rep2_signifpeaks.gff_132267840_height:32
chr20	union.pl_USC331_H3K27Ac_DKO_HCT116_signifpeaks.gff_K27ac_DKO1_USC494_rep2_signifpeaks.gff	OverlappingPeaks	30277080	30316679	131	+	.	K27ac_DKO1_USC494_rep2_signifpeaks.gff_30277080_height:114
chr14	union.pl_USC331_H3K27Ac_DKO_HCT116_signifpeaks.gff_K27ac_DKO1_USC494_rep2_signifpeaks.gff	OverlappingPeaks	69007500	69025379	131	+	.	K27ac_DKO1_USC494_rep2_signifpeaks.gff_69007260_height:147
chr9	union.pl_USC331_H3K27Ac_DKO_HCT116_signifpeaks.gff_K27ac_DKO1_USC494_rep2_signifpeaks.gff	OverlappingPeaks	139791960	139799249	131	+	.	K27ac_DKO1_USC494_rep2_signifpeaks.gff_139791570_height:131
chr11	union.pl_USC331_H3K27Ac_DKO_HCT116_signifpeaks.gff_K27ac_DKO1_USC494_rep2_signifpeaks.gff	OverlappingPeaks	65234790	65269799	130	+	.	K27ac_DKO1_USC494_rep2_signifpeaks.gff_65233530_height:145
chr11	union.pl_USC331_H3K27Ac_DKO_HCT116_signifpeaks.gff_K27ac_DKO1_USC494_rep2_signifpeaks.gff	OverlappingPeaks	65269860	65271209	130	+	.	K27ac_DKO1_USC494_rep2_signifpeaks.gff_65269860_height:13
chr11	union.pl_USC331_H3K27Ac_DKO_HCT116_signifpeaks.gff_K27ac_DKO1_USC494_rep2_signifpeaks.gff	OverlappingPeaks	65271660	65278979	130	+	.	K27ac_DKO1_USC494_rep2_signifpeaks.gff_65271660_height:70
chr3	union.pl_USC331_H3K27Ac_DKO_HCT116_signifpeaks.gff_K27ac_DKO1_USC494_rep2_signifpeaks.gff	OverlappingPeaks	111618240	111631079	130	+	.	K27ac_DKO1_USC494_rep2_signifpeaks.gff_111618240_height:75
chr3	union.pl_USC331_H3K27Ac_DKO_HCT116_signifpeaks.gff_K27ac_DKO1_USC494_rep2_signifpeaks.gff	OverlappingPeaks	111631260	111632729	130	+	.	K27ac_DKO1_USC494_rep2_signifpeaks.gff_111631260_height:18
chr3	union.pl_USC331_H3K27Ac_DKO_HCT116_signifpeaks.gff_K27ac_DKO1_USC494_rep2_signifpeaks.gff	OverlappingPeaks	111633600	111636299	130	+	.	K27ac_DKO1_USC494_rep2_signifpeaks.gff_111633600_height:60
chr3	union.pl_USC331_H3K27Ac_DKO_HCT116_signifpeaks.gff_K27ac_DKO1_USC494_rep2_signifpeaks.gff	OverlappingPeaks	111636840	111646109	130	+	.	K27ac_DKO1_USC494_rep2_signifpeaks.gff_111636840_height:93
chr3	union.pl_USC331_H3K27Ac_DKO_HCT116_signifpeaks.gff_K27ac_DKO1_USC494_rep2_signifpeaks.gff	OverlappingPeaks	111647520	111648779	130	+	.	K27ac_DKO1_USC494_rep2_signifpeaks.gff_111647520_height:13
chr3	union.pl_USC331_H3K27Ac_DKO_HCT116_signifpeaks.gff_K27ac_DKO1_USC494_rep2_signifpeaks.gff	OverlappingPeaks	111650070	111652439	130	+	.	K27ac_DKO1_USC494_rep2_signifpeaks.gff_111650070_height:16
chr3	union.pl_USC331_H3K27Ac_DKO_HCT116_signifpeaks.gff_K27ac_DKO1_USC494_rep2_signifpeaks.gff	OverlappingPeaks	111653520	111655499	130	+	.	K27ac_DKO1_USC494_rep2_signifpeaks.gff_111653520_height:48
chr3	union.pl_USC331_H3K27Ac_DKO_HCT116_signifpeaks.gff_K27ac_DKO1_USC494_rep2_signifpeaks.gff	OverlappingPeaks	111655680	111658349	130	+	.	K27ac_DKO1_USC494_rep2_signifpeaks.gff_111655680_height:29
chr20	union.pl_USC331_H3K27Ac_DKO_HCT116_signifpeaks.gff_K27ac_DKO1_USC494_rep2_signifpeaks.gff	OverlappingPeaks	45983070	45992069	128	+	.	K27ac_DKO1_USC494_rep2_signifpeaks.gff_45980550_height:129
chr10	union.pl_USC331_H3K27Ac_DKO_HCT116_signifpeaks.gff_K27ac_DKO1_USC494_rep2_signifpeaks.gff	OverlappingPeaks	102128790	102136169	128	+	.	K27ac_DKO1_USC494_rep2_signifpeaks.gff_102128340_height:124
chr20	union.pl_USC331_H3K27Ac_DKO_HCT116_signifpeaks.gff_K27ac_DKO1_USC494_rep2_signifpeaks.gff	OverlappingPeaks	52220700	52230599	127	+	.	K27ac_DKO1_USC494_rep2_signifpeaks.gff_52219710_height:69
chr20	union.pl_USC331_H3K27Ac_DKO_HCT116_signifpeaks.gff_K27ac_DKO1_USC494_rep2_signifpeaks.gff	OverlappingPeaks	52231140	52242269	127	+	.	K27ac_DKO1_USC494_rep2_signifpeaks.gff_52231140_height:120
chr20	union.pl_USC331_H3K27Ac_DKO_HCT116_signifpeaks.gff_K27ac_DKO1_USC494_rep2_signifpeaks.gff	OverlappingPeaks	52242600	52244639	127	+	.	K27ac_DKO1_USC494_rep2_signifpeaks.gff_52242600_height:14
chr14	union.pl_USC331_H3K27Ac_DKO_HCT116_signifpeaks.gff_K27ac_DKO1_USC494_rep2_signifpeaks.gff	OverlappingPeaks	77487360	77515439	126	+	.	K27ac_DKO1_USC494_rep2_signifpeaks.gff_77487360_height:131
chr8	union.pl_USC331_H3K27Ac_DKO_HCT116_signifpeaks.gff_K27ac_DKO1_USC494_rep2_signifpeaks.gff	OverlappingPeaks	94854480	94862729	126	+	.	K27ac_DKO1_USC494_rep2_signifpeaks.gff_94853220_height:92
chr6	union.pl_USC331_H3K27Ac_DKO_HCT116_signifpeaks.gff_K27ac_DKO1_USC494_rep2_signifpeaks.gff	OverlappingPeaks	32934990	32941679	126	+	.	K27ac_DKO1_USC494_rep2_signifpeaks.gff_32934990_height:137
chr8	union.pl_USC331_H3K27Ac_DKO_HCT116_signifpeaks.gff_K27ac_DKO1_USC494_rep2_signifpeaks.gff	OverlappingPeaks	128304450	128314649	125	+	.	K27ac_DKO1_USC494_rep2_signifpeaks.gff_128304450_height:92
chr8	union.pl_USC331_H3K27Ac_DKO_HCT116_signifpeaks.gff_K27ac_DKO1_USC494_rep2_signifpeaks.gff	OverlappingPeaks	128315100	128321609	125	+	.	K27ac_DKO1_USC494_rep2_signifpeaks.gff_128315100_height:35
chr1	union.pl_USC331_H3K27Ac_DKO_HCT116_signifpeaks.gff_K27ac_DKO1_USC494_rep2_signifpeaks.gff	OverlappingPeaks	94781580	94793879	125	+	.	K27ac_DKO1_USC494_rep2_signifpeaks.gff_94780680_height:133
chr1	union.pl_USC331_H3K27Ac_DKO_HCT116_signifpeaks.gff_K27ac_DKO1_USC494_rep2_signifpeaks.gff	OverlappingPeaks	94794480	94804259	125	+	.	K27ac_DKO1_USC494_rep2_signifpeaks.gff_94794480_height:65
chr1	union.pl_USC331_H3K27Ac_DKO_HCT116_signifpeaks.gff_K27ac_DKO1_USC494_rep2_signifpeaks.gff	OverlappingPeaks	94804920	94806149	125	+	.	K27ac_DKO1_USC494_rep2_signifpeaks.gff_94804920_height:12
chr2	union.pl_USC331_H3K27Ac_DKO_HCT116_signifpeaks.gff_K27ac_DKO1_USC494_rep2_signifpeaks.gff	OverlappingPeaks	113534400	113535809	125	+	.	K27ac_DKO1_USC494_rep2_signifpeaks.gff_113533710_height:21
chr2	union.pl_USC331_H3K27Ac_DKO_HCT116_signifpeaks.gff_K27ac_DKO1_USC494_rep2_signifpeaks.gff	OverlappingPeaks	113537880	113564909	125	+	.	K27ac_DKO1_USC494_rep2_signifpeaks.gff_113537880_height:90
chr2	union.pl_USC331_H3K27Ac_DKO_HCT116_signifpeaks.gff_K27ac_DKO1_USC494_rep2_signifpeaks.gff	OverlappingPeaks	113564940	113576909	125	+	.	K27ac_DKO1_USC494_rep2_signifpeaks.gff_113564940_height:132
chr18	union.pl_USC331_H3K27Ac_DKO_HCT116_signifpeaks.gff_K27ac_DKO1_USC494_rep2_signifpeaks.gff	OverlappingPeaks	3443820	3455039	124	+	.	K27ac_DKO1_USC494_rep2_signifpeaks.gff_3443820_height:122
chr18	union.pl_USC331_H3K27Ac_DKO_HCT116_signifpeaks.gff_K27ac_DKO1_USC494_rep2_signifpeaks.gff	OverlappingPeaks	3455340	3460139	124	+	.	K27ac_DKO1_USC494_rep2_signifpeaks.gff_3455340_height:45
chr18	union.pl_USC331_H3K27Ac_DKO_HCT116_signifpeaks.gff_K27ac_DKO1_USC494_rep2_signifpeaks.gff	OverlappingPeaks	3461730	3462659	124	+	.	K27ac_DKO1_USC494_rep2_signifpeaks.gff_3461730_height:11
chr18	union.pl_USC331_H3K27Ac_DKO_HCT116_signifpeaks.gff_K27ac_DKO1_USC494_rep2_signifpeaks.gff	OverlappingPeaks	3463740	3464549	124	+	.	K27ac_DKO1_USC494_rep2_signifpeaks.gff_3463740_height:10
chr8	union.pl_USC331_H3K27Ac_DKO_HCT116_signifpeaks.gff_K27ac_DKO1_USC494_rep2_signifpeaks.gff	OverlappingPeaks	94964490	94975619	123	+	.	K27ac_DKO1_USC494_rep2_signifpeaks.gff_94964130_height:78
chr8	union.pl_USC331_H3K27Ac_DKO_HCT116_signifpeaks.gff_K27ac_DKO1_USC494_rep2_signifpeaks.gff	OverlappingPeaks	103798530	103809779	123	+	.	K27ac_DKO1_USC494_rep2_signifpeaks.gff_103798380_height:138
chr8	union.pl_USC331_H3K27Ac_DKO_HCT116_signifpeaks.gff_K27ac_DKO1_USC494_rep2_signifpeaks.gff	OverlappingPeaks	103809930	103810739	123	+	.	K27ac_DKO1_USC494_rep2_signifpeaks.gff_103809930_height:11
chr20	union.pl_USC331_H3K27Ac_DKO_HCT116_signifpeaks.gff_K27ac_DKO1_USC494_rep2_signifpeaks.gff	OverlappingPeaks	49274910	49313399	121	+	.	K27ac_DKO1_USC494_rep2_signifpeaks.gff_49266840_height:134
chr1	union.pl_USC331_H3K27Ac_DKO_HCT116_signifpeaks.gff_K27ac_DKO1_USC494_rep2_signifpeaks.gff	OverlappingPeaks	95079300	95096369	120	+	.	K27ac_DKO1_USC494_rep2_signifpeaks.gff_95060040_height:120
chr11	union.pl_USC331_H3K27Ac_DKO_HCT116_signifpeaks.gff_K27ac_DKO1_USC494_rep2_signifpeaks.gff	OverlappingPeaks	69059790	69073319	120	+	.	K27ac_DKO1_USC494_rep2_signifpeaks.gff_69059610_height:138
chr2	union.pl_USC331_H3K27Ac_DKO_HCT116_signifpeaks.gff_K27ac_DKO1_USC494_rep2_signifpeaks.gff	OverlappingPeaks	201979560	201984929	120	+	.	K27ac_DKO1_USC494_rep2_signifpeaks.gff_201979560_height:118
chr2	union.pl_USC331_H3K27Ac_DKO_HCT116_signifpeaks.gff_K27ac_DKO1_USC494_rep2_signifpeaks.gff	OverlappingPeaks	201986490	201998129	120	+	.	K27ac_DKO1_USC494_rep2_signifpeaks.gff_201986490_height:82
chr20	union.pl_USC331_H3K27Ac_DKO_HCT116_signifpeaks.gff_K27ac_DKO1_USC494_rep2_signifpeaks.gff	OverlappingPeaks	52442310	52454399	119	+	.	K27ac_DKO1_USC494_rep2_signifpeaks.gff_52442310_height:76
chr10	union.pl_USC331_H3K27Ac_DKO_HCT116_signifpeaks.gff_K27ac_DKO1_USC494_rep2_signifpeaks.gff	OverlappingPeaks	104401110	104407229	119	+	.	K27ac_DKO1_USC494_rep2_signifpeaks.gff_104401110_height:128
chr5	union.pl_USC331_H3K27Ac_DKO_HCT116_signifpeaks.gff_K27ac_DKO1_USC494_rep2_signifpeaks.gff	OverlappingPeaks	150471120	150476759	119	+	.	K27ac_DKO1_USC494_rep2_signifpeaks.gff_150471060_height:114
chr11	union.pl_USC331_H3K27Ac_DKO_HCT116_signifpeaks.gff_K27ac_DKO1_USC494_rep2_signifpeaks.gff	OverlappingPeaks	118777530	118801439	118	+	.	K27ac_DKO1_USC494_rep2_signifpeaks.gff_118777380_height:123
chr1	union.pl_USC331_H3K27Ac_DKO_HCT116_signifpeaks.gff_K27ac_DKO1_USC494_rep2_signifpeaks.gff	OverlappingPeaks	95106300	95115059	117	+	.	K27ac_DKO1_USC494_rep2_signifpeaks.gff_95106300_height:108
chr1	union.pl_USC331_H3K27Ac_DKO_HCT116_signifpeaks.gff_K27ac_DKO1_USC494_rep2_signifpeaks.gff	OverlappingPeaks	95116260	95127479	117	+	.	K27ac_DKO1_USC494_rep2_signifpeaks.gff_95116260_height:111
chr1	union.pl_USC331_H3K27Ac_DKO_HCT116_signifpeaks.gff_K27ac_DKO1_USC494_rep2_signifpeaks.gff	OverlappingPeaks	95132370	95140379	117	+	.	K27ac_DKO1_USC494_rep2_signifpeaks.gff_95132370_height:48
chr15	union.pl_USC331_H3K27Ac_DKO_HCT116_signifpeaks.gff_K27ac_DKO1_USC494_rep2_signifpeaks.gff	OverlappingPeaks	67392660	67405409	117	+	.	K27ac_DKO1_USC494_rep2_signifpeaks.gff_67388400_height:129
chr10	union.pl_USC331_H3K27Ac_DKO_HCT116_signifpeaks.gff_K27ac_DKO1_USC494_rep2_signifpeaks.gff	OverlappingPeaks	74077470	74093099	117	+	.	K27ac_DKO1_USC494_rep2_signifpeaks.gff_74074410_height:112
chr7	union.pl_USC331_H3K27Ac_DKO_HCT116_signifpeaks.gff_K27ac_DKO1_USC494_rep2_signifpeaks.gff	OverlappingPeaks	39987810	39991919	116	+	.	K27ac_DKO1_USC494_rep2_signifpeaks.gff_39987810_height:121
chr14	union.pl_USC331_H3K27Ac_DKO_HCT116_signifpeaks.gff_K27ac_DKO1_USC494_rep2_signifpeaks.gff	OverlappingPeaks	62023710	62038169	116	+	.	K27ac_DKO1_USC494_rep2_signifpeaks.gff_62012700_height:130
chr6	union.pl_USC331_H3K27Ac_DKO_HCT116_signifpeaks.gff_K27ac_DKO1_USC494_rep2_signifpeaks.gff	OverlappingPeaks	30724080	30740489	116	+	.	K27ac_DKO1_USC494_rep2_signifpeaks.gff_30707040_height:126
chr12	union.pl_USC331_H3K27Ac_DKO_HCT116_signifpeaks.gff_K27ac_DKO1_USC494_rep2_signifpeaks.gff	OverlappingPeaks	63093090	63099569	116	+	.	K27ac_DKO1_USC494_rep2_signifpeaks.gff_63092490_height:105
chr9	union.pl_USC331_H3K27Ac_DKO_HCT116_signifpeaks.gff_K27ac_DKO1_USC494_rep2_signifpeaks.gff	OverlappingPeaks	132353820	132377309	116	+	.	K27ac_DKO1_USC494_rep2_signifpeaks.gff_132353730_height:112
chr14	union.pl_USC331_H3K27Ac_DKO_HCT116_signifpeaks.gff_K27ac_DKO1_USC494_rep2_signifpeaks.gff	OverlappingPeaks	69249690	69264869	115	+	.	K27ac_DKO1_USC494_rep2_signifpeaks.gff_69244440_height:139
chr8	union.pl_USC331_H3K27Ac_DKO_HCT116_signifpeaks.gff_K27ac_DKO1_USC494_rep2_signifpeaks.gff	OverlappingPeaks	128216940	128240249	115	+	.	K27ac_DKO1_USC494_rep2_signifpeaks.gff_128216940_height:73
chr8	union.pl_USC331_H3K27Ac_DKO_HCT116_signifpeaks.gff_K27ac_DKO1_USC494_rep2_signifpeaks.gff	OverlappingPeaks	128812590	128825369	115	+	.	K27ac_DKO1_USC494_rep2_signifpeaks.gff_128805510_height:119
chr3	union.pl_USC331_H3K27Ac_DKO_HCT116_signifpeaks.gff_K27ac_DKO1_USC494_rep2_signifpeaks.gff	OverlappingPeaks	193848540	193862489	115	+	.	K27ac_DKO1_USC494_rep2_signifpeaks.gff_193847160_height:124
chr20	union.pl_USC331_H3K27Ac_DKO_HCT116_signifpeaks.gff_K27ac_DKO1_USC494_rep2_signifpeaks.gff	OverlappingPeaks	52383060	52395149	114	+	.	K27ac_DKO1_USC494_rep2_signifpeaks.gff_52382940_height:123
chr14	union.pl_USC331_H3K27Ac_DKO_HCT116_signifpeaks.gff_K27ac_DKO1_USC494_rep2_signifpeaks.gff	OverlappingPeaks	50464260	50472059	114	+	.	K27ac_DKO1_USC494_rep2_signifpeaks.gff_50464230_height:104
chr14	union.pl_USC331_H3K27Ac_DKO_HCT116_signifpeaks.gff_K27ac_DKO1_USC494_rep2_signifpeaks.gff	OverlappingPeaks	68923440	68956559	114	+	.	K27ac_DKO1_USC494_rep2_signifpeaks.gff_68923440_height:125
chr14	union.pl_USC331_H3K27Ac_DKO_HCT116_signifpeaks.gff_K27ac_DKO1_USC494_rep2_signifpeaks.gff	OverlappingPeaks	69059490	69068579	114	+	.	K27ac_DKO1_USC494_rep2_signifpeaks.gff_69059220_height:111
chr12	union.pl_USC331_H3K27Ac_DKO_HCT116_signifpeaks.gff_K27ac_DKO1_USC494_rep2_signifpeaks.gff	OverlappingPeaks	46940160	46957379	114	+	.	K27ac_DKO1_USC494_rep2_signifpeaks.gff_46940130_height:85
chr9	union.pl_USC331_H3K27Ac_DKO_HCT116_signifpeaks.gff_K27ac_DKO1_USC494_rep2_signifpeaks.gff	OverlappingPeaks	131898690	131906879	114	+	.	K27ac_DKO1_USC494_rep2_signifpeaks.gff_131898690_height:131
chr10	union.pl_USC331_H3K27Ac_DKO_HCT116_signifpeaks.gff_K27ac_DKO1_USC494_rep2_signifpeaks.gff	OverlappingPeaks	101762280	101770709	114	+	.	K27ac_DKO1_USC494_rep2_signifpeaks.gff_101762280_height:99
chr6	union.pl_USC331_H3K27Ac_DKO_HCT116_signifpeaks.gff_K27ac_DKO1_USC494_rep2_signifpeaks.gff	OverlappingPeaks	74286990	74297939	113	+	.	K27ac_DKO1_USC494_rep2_signifpeaks.gff_74286990_height:125
chr17	union.pl_USC331_H3K27Ac_DKO_HCT116_signifpeaks.gff_K27ac_DKO1_USC494_rep2_signifpeaks.gff	OverlappingPeaks	4847580	4855499	113	+	.	K27ac_DKO1_USC494_rep2_signifpeaks.gff_4847580_height:117
chr9	union.pl_USC331_H3K27Ac_DKO_HCT116_signifpeaks.gff_K27ac_DKO1_USC494_rep2_signifpeaks.gff	OverlappingPeaks	132092820	132116039	113	+	.	K27ac_DKO1_USC494_rep2_signifpeaks.gff_132092820_height:121
chr7	union.pl_USC331_H3K27Ac_DKO_HCT116_signifpeaks.gff_K27ac_DKO1_USC494_rep2_signifpeaks.gff	OverlappingPeaks	130557030	130576889	112	+	.	K27ac_DKO1_USC494_rep2_signifpeaks.gff_130557030_height:141
chr20	union.pl_USC331_H3K27Ac_DKO_HCT116_signifpeaks.gff_K27ac_DKO1_USC494_rep2_signifpeaks.gff	OverlappingPeaks	52350120	52360649	112	+	.	K27ac_DKO1_USC494_rep2_signifpeaks.gff_52350120_height:64
chr20	union.pl_USC331_H3K27Ac_DKO_HCT116_signifpeaks.gff_K27ac_DKO1_USC494_rep2_signifpeaks.gff	OverlappingPeaks	52360680	52361519	112	+	.	K27ac_DKO1_USC494_rep2_signifpeaks.gff_52360680_height:12
chr11	union.pl_USC331_H3K27Ac_DKO_HCT116_signifpeaks.gff_K27ac_DKO1_USC494_rep2_signifpeaks.gff	OverlappingPeaks	10672890	10683149	112	+	.	K27ac_DKO1_USC494_rep2_signifpeaks.gff_10672770_height:111
chr2	union.pl_USC331_H3K27Ac_DKO_HCT116_signifpeaks.gff_K27ac_DKO1_USC494_rep2_signifpeaks.gff	OverlappingPeaks	20775540	20781479	112	+	.	K27ac_DKO1_USC494_rep2_signifpeaks.gff_20775540_height:104
chr8	union.pl_USC331_H3K27Ac_DKO_HCT116_signifpeaks.gff_K27ac_DKO1_USC494_rep2_signifpeaks.gff	OverlappingPeaks	102036480	102041669	111	+	.	K27ac_DKO1_USC494_rep2_signifpeaks.gff_102036090_height:100
chr6	union.pl_USC331_H3K27Ac_DKO_HCT116_signifpeaks.gff_K27ac_DKO1_USC494_rep2_signifpeaks.gff	OverlappingPeaks	30742710	30754859	111	+	.	K27ac_DKO1_USC494_rep2_signifpeaks.gff_30742710_height:110
chr6	union.pl_USC331_H3K27Ac_DKO_HCT116_signifpeaks.gff_K27ac_DKO1_USC494_rep2_signifpeaks.gff	OverlappingPeaks	74224410	74235329	111	+	.	K27ac_DKO1_USC494_rep2_signifpeaks.gff_74224410_height:115
chr3	union.pl_USC331_H3K27Ac_DKO_HCT116_signifpeaks.gff_K27ac_DKO1_USC494_rep2_signifpeaks.gff	OverlappingPeaks	10227480	10249919	111	+	.	K27ac_DKO1_USC494_rep2_signifpeaks.gff_10227180_height:105
chr12	union.pl_USC331_H3K27Ac_DKO_HCT116_signifpeaks.gff_K27ac_DKO1_USC494_rep2_signifpeaks.gff	OverlappingPeaks	76076760	76085039	111	+	.	K27ac_DKO1_USC494_rep2_signifpeaks.gff_76076760_height:37
chr12	union.pl_USC331_H3K27Ac_DKO_HCT116_signifpeaks.gff_K27ac_DKO1_USC494_rep2_signifpeaks.gff	OverlappingPeaks	76085370	76086839	111	+	.	K27ac_DKO1_USC494_rep2_signifpeaks.gff_76085370_height:23
chr12	union.pl_USC331_H3K27Ac_DKO_HCT116_signifpeaks.gff_K27ac_DKO1_USC494_rep2_signifpeaks.gff	OverlappingPeaks	76087230	76090799	111	+	.	K27ac_DKO1_USC494_rep2_signifpeaks.gff_76087230_height:72
chr12	union.pl_USC331_H3K27Ac_DKO_HCT116_signifpeaks.gff_K27ac_DKO1_USC494_rep2_signifpeaks.gff	OverlappingPeaks	76091700	76094429	111	+	.	K27ac_DKO1_USC494_rep2_signifpeaks.gff_76091700_height:24
chr12	union.pl_USC331_H3K27Ac_DKO_HCT116_signifpeaks.gff_K27ac_DKO1_USC494_rep2_signifpeaks.gff	OverlappingPeaks	76095060	76107809	111	+	.	K27ac_DKO1_USC494_rep2_signifpeaks.gff_76095060_height:90
chr12	union.pl_USC331_H3K27Ac_DKO_HCT116_signifpeaks.gff_K27ac_DKO1_USC494_rep2_signifpeaks.gff	OverlappingPeaks	76108320	76123559	111	+	.	K27ac_DKO1_USC494_rep2_signifpeaks.gff_76108320_height:101
chr1	union.pl_USC331_H3K27Ac_DKO_HCT116_signifpeaks.gff_K27ac_DKO1_USC494_rep2_signifpeaks.gff	OverlappingPeaks	95184690	95206229	110	+	.	K27ac_DKO1_USC494_rep2_signifpeaks.gff_95184360_height:101
chr1	union.pl_USC331_H3K27Ac_DKO_HCT116_signifpeaks.gff_K27ac_DKO1_USC494_rep2_signifpeaks.gff	OverlappingPeaks	205259580	205277789	110	+	.	K27ac_DKO1_USC494_rep2_signifpeaks.gff_205247790_height:118
chr12	union.pl_USC331_H3K27Ac_DKO_HCT116_signifpeaks.gff_K27ac_DKO1_USC494_rep2_signifpeaks.gff	OverlappingPeaks	53316480	53322989	110	+	.	K27ac_DKO1_USC494_rep2_signifpeaks.gff_53316420_height:126
chr2	union.pl_USC331_H3K27Ac_DKO_HCT116_signifpeaks.gff_K27ac_DKO1_USC494_rep2_signifpeaks.gff	OverlappingPeaks	114034560	114049709	110	+	.	K27ac_DKO1_USC494_rep2_signifpeaks.gff_114033420_height:119
chr5	union.pl_USC331_H3K27Ac_DKO_HCT116_signifpeaks.gff_K27ac_DKO1_USC494_rep2_signifpeaks.gff	OverlappingPeaks	133837590	133849829	110	+	.	K27ac_DKO1_USC494_rep2_signifpeaks.gff_133837590_height:100
chr21	union.pl_USC331_H3K27Ac_DKO_HCT116_signifpeaks.gff_K27ac_DKO1_USC494_rep2_signifpeaks.gff	OverlappingPeaks	30534240	30537089	109	+	.	K27ac_DKO1_USC494_rep2_signifpeaks.gff_30534240_height:48
chr21	union.pl_USC331_H3K27Ac_DKO_HCT116_signifpeaks.gff_K27ac_DKO1_USC494_rep2_signifpeaks.gff	OverlappingPeaks	30537450	30544499	109	+	.	K27ac_DKO1_USC494_rep2_signifpeaks.gff_30537450_height:47
chr21	union.pl_USC331_H3K27Ac_DKO_HCT116_signifpeaks.gff_K27ac_DKO1_USC494_rep2_signifpeaks.gff	OverlappingPeaks	30547260	30547709	109	+	.	K27ac_DKO1_USC494_rep2_signifpeaks.gff_30547260_height:10
chr21	union.pl_USC331_H3K27Ac_DKO_HCT116_signifpeaks.gff_K27ac_DKO1_USC494_rep2_signifpeaks.gff	OverlappingPeaks	30548100	30549239	109	+	.	K27ac_DKO1_USC494_rep2_signifpeaks.gff_30548100_height:10
chr21	union.pl_USC331_H3K27Ac_DKO_HCT116_signifpeaks.gff_K27ac_DKO1_USC494_rep2_signifpeaks.gff	OverlappingPeaks	30550740	30552389	109	+	.	K27ac_DKO1_USC494_rep2_signifpeaks.gff_30550740_height:14
chr21	union.pl_USC331_H3K27Ac_DKO_HCT116_signifpeaks.gff_K27ac_DKO1_USC494_rep2_signifpeaks.gff	OverlappingPeaks	30552510	30557009	109	+	.	K27ac_DKO1_USC494_rep2_signifpeaks.gff_30552510_height:87
chr21	union.pl_USC331_H3K27Ac_DKO_HCT116_signifpeaks.gff_K27ac_DKO1_USC494_rep2_signifpeaks.gff	OverlappingPeaks	30557640	30571259	109	+	.	K27ac_DKO1_USC494_rep2_signifpeaks.gff_30557640_height:77
chr4	union.pl_USC331_H3K27Ac_DKO_HCT116_signifpeaks.gff_K27ac_DKO1_USC494_rep2_signifpeaks.gff	OverlappingPeaks	7841790	7866359	109	+	.	K27ac_DKO1_USC494_rep2_signifpeaks.gff_7841430_height:122
chr10	union.pl_USC331_H3K27Ac_DKO_HCT116_signifpeaks.gff_K27ac_DKO1_USC494_rep2_signifpeaks.gff	OverlappingPeaks	104358600	104360699	109	+	.	K27ac_DKO1_USC494_rep2_signifpeaks.gff_104357580_height:17
chr10	union.pl_USC331_H3K27Ac_DKO_HCT116_signifpeaks.gff_K27ac_DKO1_USC494_rep2_signifpeaks.gff	OverlappingPeaks	104360790	104369009	109	+	.	K27ac_DKO1_USC494_rep2_signifpeaks.gff_104360790_height:105
chr10	union.pl_USC331_H3K27Ac_DKO_HCT116_signifpeaks.gff_K27ac_DKO1_USC494_rep2_signifpeaks.gff	OverlappingPeaks	104369250	104373779	109	+	.	K27ac_DKO1_USC494_rep2_signifpeaks.gff_104369250_height:34
chr19	union.pl_USC331_H3K27Ac_DKO_HCT116_signifpeaks.gff_K27ac_DKO1_USC494_rep2_signifpeaks.gff	OverlappingPeaks	15936570	15950759	108	+	.	K27ac_DKO1_USC494_rep2_signifpeaks.gff_15934860_height:130
chr1	union.pl_USC331_H3K27Ac_DKO_HCT116_signifpeaks.gff_K27ac_DKO1_USC494_rep2_signifpeaks.gff	OverlappingPeaks	32418450	32423789	108	+	.	K27ac_DKO1_USC494_rep2_signifpeaks.gff_32418450_height:91
chr17	union.pl_USC331_H3K27Ac_DKO_HCT116_signifpeaks.gff_K27ac_DKO1_USC494_rep2_signifpeaks.gff	OverlappingPeaks	79475910	79487309	108	+	.	K27ac_DKO1_USC494_rep2_signifpeaks.gff_79475550_height:129
chr18	union.pl_USC331_H3K27Ac_DKO_HCT116_signifpeaks.gff_K27ac_DKO1_USC494_rep2_signifpeaks.gff	OverlappingPeaks	3647310	3658979	108	+	.	K27ac_DKO1_USC494_rep2_signifpeaks.gff_3646470_height:114
chr18	union.pl_USC331_H3K27Ac_DKO_HCT116_signifpeaks.gff_K27ac_DKO1_USC494_rep2_signifpeaks.gff	OverlappingPeaks	3659040	3670229	108	+	.	K27ac_DKO1_USC494_rep2_signifpeaks.gff_3659040_height:86
chr12	union.pl_USC331_H3K27Ac_DKO_HCT116_signifpeaks.gff_K27ac_DKO1_USC494_rep2_signifpeaks.gff	OverlappingPeaks	89739270	89741639	108	+	.	K27ac_DKO1_USC494_rep2_signifpeaks.gff_89739210_height:26
chr12	union.pl_USC331_H3K27Ac_DKO_HCT116_signifpeaks.gff_K27ac_DKO1_USC494_rep2_signifpeaks.gff	OverlappingPeaks	89742390	89752709	108	+	.	K27ac_DKO1_USC494_rep2_signifpeaks.gff_89742390_height:105
chr12	union.pl_USC331_H3K27Ac_DKO_HCT116_signifpeaks.gff_K27ac_DKO1_USC494_rep2_signifpeaks.gff	OverlappingPeaks	89752770	89754119	108	+	.	K27ac_DKO1_USC494_rep2_signifpeaks.gff_89752770_height:12
chr3	union.pl_USC331_H3K27Ac_DKO_HCT116_signifpeaks.gff_K27ac_DKO1_USC494_rep2_signifpeaks.gff	OverlappingPeaks	194835300	194844989	107	+	.	K27ac_DKO1_USC494_rep2_signifpeaks.gff_194833500_height:110
chr12	union.pl_USC331_H3K27Ac_DKO_HCT116_signifpeaks.gff_K27ac_DKO1_USC494_rep2_signifpeaks.gff	OverlappingPeaks	76026930	76036109	107	+	.	K27ac_DKO1_USC494_rep2_signifpeaks.gff_76026930_height:71
chr12	union.pl_USC331_H3K27Ac_DKO_HCT116_signifpeaks.gff_K27ac_DKO1_USC494_rep2_signifpeaks.gff	OverlappingPeaks	76036290	76040879	107	+	.	K27ac_DKO1_USC494_rep2_signifpeaks.gff_76036290_height:45
chr12	union.pl_USC331_H3K27Ac_DKO_HCT116_signifpeaks.gff_K27ac_DKO1_USC494_rep2_signifpeaks.gff	OverlappingPeaks	76043850	76062749	107	+	.	K27ac_DKO1_USC494_rep2_signifpeaks.gff_76043850_height:98
chr12	union.pl_USC331_H3K27Ac_DKO_HCT116_signifpeaks.gff_K27ac_DKO1_USC494_rep2_signifpeaks.gff	OverlappingPeaks	122233800	122243639	107	+	.	K27ac_DKO1_USC494_rep2_signifpeaks.gff_122233800_height:132
chr14	union.pl_USC331_H3K27Ac_DKO_HCT116_signifpeaks.gff_K27ac_DKO1_USC494_rep2_signifpeaks.gff	OverlappingPeaks	69026310	69036719	106	+	.	K27ac_DKO1_USC494_rep2_signifpeaks.gff_69007260_height:147
chr12	union.pl_USC331_H3K27Ac_DKO_HCT116_signifpeaks.gff_K27ac_DKO1_USC494_rep2_signifpeaks.gff	OverlappingPeaks	63175860	63175919	106	+	.	K27ac_DKO1_USC494_rep2_signifpeaks.gff_63174840_height:11
chr12	union.pl_USC331_H3K27Ac_DKO_HCT116_signifpeaks.gff_K27ac_DKO1_USC494_rep2_signifpeaks.gff	OverlappingPeaks	63176220	63182909	106	+	.	K27ac_DKO1_USC494_rep2_signifpeaks.gff_63176220_height:103
chr15	union.pl_USC331_H3K27Ac_DKO_HCT116_signifpeaks.gff_K27ac_DKO1_USC494_rep2_signifpeaks.gff	OverlappingPeaks	60660210	60676169	106	+	.	K27ac_DKO1_USC494_rep2_signifpeaks.gff_60658080_height:69
chr15	union.pl_USC331_H3K27Ac_DKO_HCT116_signifpeaks.gff_K27ac_DKO1_USC494_rep2_signifpeaks.gff	OverlappingPeaks	60678900	60679739	106	+	.	K27ac_DKO1_USC494_rep2_signifpeaks.gff_60678900_height:9
chr15	union.pl_USC331_H3K27Ac_DKO_HCT116_signifpeaks.gff_K27ac_DKO1_USC494_rep2_signifpeaks.gff	OverlappingPeaks	60680550	60695669	106	+	.	K27ac_DKO1_USC494_rep2_signifpeaks.gff_60680550_height:112
chr9	union.pl_USC331_H3K27Ac_DKO_HCT116_signifpeaks.gff_K27ac_DKO1_USC494_rep2_signifpeaks.gff	OverlappingPeaks	132166980	132172169	106	+	.	K27ac_DKO1_USC494_rep2_signifpeaks.gff_132166860_height:55
chr9	union.pl_USC331_H3K27Ac_DKO_HCT116_signifpeaks.gff_K27ac_DKO1_USC494_rep2_signifpeaks.gff	OverlappingPeaks	132173280	132181739	106	+	.	K27ac_DKO1_USC494_rep2_signifpeaks.gff_132173280_height:134
chr14	union.pl_USC331_H3K27Ac_DKO_HCT116_signifpeaks.gff_K27ac_DKO1_USC494_rep2_signifpeaks.gff	OverlappingPeaks	69039750	69048179	105	+	.	K27ac_DKO1_USC494_rep2_signifpeaks.gff_69039090_height:109
chr8	union.pl_USC331_H3K27Ac_DKO_HCT116_signifpeaks.gff_K27ac_DKO1_USC494_rep2_signifpeaks.gff	OverlappingPeaks	101961930	101966459	105	+	.	K27ac_DKO1_USC494_rep2_signifpeaks.gff_101961930_height:110
chr6	union.pl_USC331_H3K27Ac_DKO_HCT116_signifpeaks.gff_K27ac_DKO1_USC494_rep2_signifpeaks.gff	OverlappingPeaks	30768420	30769739	105	+	.	K27ac_DKO1_USC494_rep2_signifpeaks.gff_30768420_height:10
chr6	union.pl_USC331_H3K27Ac_DKO_HCT116_signifpeaks.gff_K27ac_DKO1_USC494_rep2_signifpeaks.gff	OverlappingPeaks	30770160	30789179	105	+	.	K27ac_DKO1_USC494_rep2_signifpeaks.gff_30770160_height:106
chr17	union.pl_USC331_H3K27Ac_DKO_HCT116_signifpeaks.gff_K27ac_DKO1_USC494_rep2_signifpeaks.gff	OverlappingPeaks	73779690	73782869	105	+	.	K27ac_DKO1_USC494_rep2_signifpeaks.gff_73779690_height:100
chr3	union.pl_USC331_H3K27Ac_DKO_HCT116_signifpeaks.gff_K27ac_DKO1_USC494_rep2_signifpeaks.gff	OverlappingPeaks	141084390	141089249	105	+	.	K27ac_DKO1_USC494_rep2_signifpeaks.gff_141084390_height:103
chr4	union.pl_USC331_H3K27Ac_DKO_HCT116_signifpeaks.gff_K27ac_DKO1_USC494_rep2_signifpeaks.gff	OverlappingPeaks	79470090	79470119	105	+	.	K27ac_DKO1_USC494_rep2_signifpeaks.gff_79461930_height:57
chr4	union.pl_USC331_H3K27Ac_DKO_HCT116_signifpeaks.gff_K27ac_DKO1_USC494_rep2_signifpeaks.gff	OverlappingPeaks	79470930	79492019	105	+	.	K27ac_DKO1_USC494_rep2_signifpeaks.gff_79470930_height:125
chr2	union.pl_USC331_H3K27Ac_DKO_HCT116_signifpeaks.gff_K27ac_DKO1_USC494_rep2_signifpeaks.gff	OverlappingPeaks	232475550	232488779	105	+	.	K27ac_DKO1_USC494_rep2_signifpeaks.gff_232475550_height:114
chr10	union.pl_USC331_H3K27Ac_DKO_HCT116_signifpeaks.gff_K27ac_DKO1_USC494_rep2_signifpeaks.gff	OverlappingPeaks	3816120	3830819	105	+	.	K27ac_DKO1_USC494_rep2_signifpeaks.gff_3816000_height:98
chr10	union.pl_USC331_H3K27Ac_DKO_HCT116_signifpeaks.gff_K27ac_DKO1_USC494_rep2_signifpeaks.gff	OverlappingPeaks	95180820	95188919	105	+	.	K27ac_DKO1_USC494_rep2_signifpeaks.gff_95180820_height:50
chr10	union.pl_USC331_H3K27Ac_DKO_HCT116_signifpeaks.gff_K27ac_DKO1_USC494_rep2_signifpeaks.gff	OverlappingPeaks	95189400	95203619	105	+	.	K27ac_DKO1_USC494_rep2_signifpeaks.gff_95189400_height:101
chr10	union.pl_USC331_H3K27Ac_DKO_HCT116_signifpeaks.gff_K27ac_DKO1_USC494_rep2_signifpeaks.gff	OverlappingPeaks	95204460	95207369	105	+	.	K27ac_DKO1_USC494_rep2_signifpeaks.gff_95204460_height:19
chr20	union.pl_USC331_H3K27Ac_DKO_HCT116_signifpeaks.gff_K27ac_DKO1_USC494_rep2_signifpeaks.gff	OverlappingPeaks	49243980	49266359	104	+	.	K27ac_DKO1_USC494_rep2_signifpeaks.gff_49240830_height:111
chr20	union.pl_USC331_H3K27Ac_DKO_HCT116_signifpeaks.gff_K27ac_DKO1_USC494_rep2_signifpeaks.gff	OverlappingPeaks	49266840	49266959	104	+	.	K27ac_DKO1_USC494_rep2_signifpeaks.gff_49266840_height:134
chr14	union.pl_USC331_H3K27Ac_DKO_HCT116_signifpeaks.gff_K27ac_DKO1_USC494_rep2_signifpeaks.gff	OverlappingPeaks	50525670	50530619	104	+	.	K27ac_DKO1_USC494_rep2_signifpeaks.gff_50525670_height:103
chr19	union.pl_USC331_H3K27Ac_DKO_HCT116_signifpeaks.gff_K27ac_DKO1_USC494_rep2_signifpeaks.gff	OverlappingPeaks	39164430	39187679	104	+	.	K27ac_DKO1_USC494_rep2_signifpeaks.gff_39164430_height:108
chr19	union.pl_USC331_H3K27Ac_DKO_HCT116_signifpeaks.gff_K27ac_DKO1_USC494_rep2_signifpeaks.gff	OverlappingPeaks	39189960	39190349	104	+	.	K27ac_DKO1_USC494_rep2_signifpeaks.gff_39189960_height:9
chr1	union.pl_USC331_H3K27Ac_DKO_HCT116_signifpeaks.gff_K27ac_DKO1_USC494_rep2_signifpeaks.gff	OverlappingPeaks	153536190	153542129	104	+	.	K27ac_DKO1_USC494_rep2_signifpeaks.gff_153536190_height:110
chr21	union.pl_USC331_H3K27Ac_DKO_HCT116_signifpeaks.gff_K27ac_DKO1_USC494_rep2_signifpeaks.gff	OverlappingPeaks	47391000	47407589	104	+	.	K27ac_DKO1_USC494_rep2_signifpeaks.gff_47390580_height:128
chr16	union.pl_USC331_H3K27Ac_DKO_HCT116_signifpeaks.gff_K27ac_DKO1_USC494_rep2_signifpeaks.gff	OverlappingPeaks	89983410	89990819	104	+	.	K27ac_DKO1_USC494_rep2_signifpeaks.gff_89983410_height:87
chr5	union.pl_USC331_H3K27Ac_DKO_HCT116_signifpeaks.gff_K27ac_DKO1_USC494_rep2_signifpeaks.gff	OverlappingPeaks	44875410	44878109	104	+	.	K27ac_DKO1_USC494_rep2_signifpeaks.gff_44875410_height:80
chr3	union.pl_USC331_H3K27Ac_DKO_HCT116_signifpeaks.gff_K27ac_DKO1_USC494_rep2_signifpeaks.gff	OverlappingPeaks	149264010	149267909	103	+	.	K27ac_DKO1_USC494_rep2_signifpeaks.gff_149264010_height:33
chr3	union.pl_USC331_H3K27Ac_DKO_HCT116_signifpeaks.gff_K27ac_DKO1_USC494_rep2_signifpeaks.gff	OverlappingPeaks	149268330	149278559	103	+	.	K27ac_DKO1_USC494_rep2_signifpeaks.gff_149268330_height:70
chr3	union.pl_USC331_H3K27Ac_DKO_HCT116_signifpeaks.gff_K27ac_DKO1_USC494_rep2_signifpeaks.gff	OverlappingPeaks	149279490	149283869	103	+	.	K27ac_DKO1_USC494_rep2_signifpeaks.gff_149279490_height:35
chr3	union.pl_USC331_H3K27Ac_DKO_HCT116_signifpeaks.gff_K27ac_DKO1_USC494_rep2_signifpeaks.gff	OverlappingPeaks	149284290	149286779	103	+	.	K27ac_DKO1_USC494_rep2_signifpeaks.gff_149284290_height:13
chr2	union.pl_USC331_H3K27Ac_DKO_HCT116_signifpeaks.gff_K27ac_DKO1_USC494_rep2_signifpeaks.gff	OverlappingPeaks	113632920	113644949	103	+	.	K27ac_DKO1_USC494_rep2_signifpeaks.gff_113632470_height:122
chr2	union.pl_USC331_H3K27Ac_DKO_HCT116_signifpeaks.gff_K27ac_DKO1_USC494_rep2_signifpeaks.gff	OverlappingPeaks	202010340	202018799	103	+	.	K27ac_DKO1_USC494_rep2_signifpeaks.gff_202010340_height:103
chr10	union.pl_USC331_H3K27Ac_DKO_HCT116_signifpeaks.gff_K27ac_DKO1_USC494_rep2_signifpeaks.gff	OverlappingPeaks	101683860	101684849	103	+	.	K27ac_DKO1_USC494_rep2_signifpeaks.gff_101677020_height:52
chr10	union.pl_USC331_H3K27Ac_DKO_HCT116_signifpeaks.gff_K27ac_DKO1_USC494_rep2_signifpeaks.gff	OverlappingPeaks	101685120	101692439	103	+	.	K27ac_DKO1_USC494_rep2_signifpeaks.gff_101685120_height:97
chr19	union.pl_USC331_H3K27Ac_DKO_HCT116_signifpeaks.gff_K27ac_DKO1_USC494_rep2_signifpeaks.gff	OverlappingPeaks	13956570	13967099	102	+	.	K27ac_DKO1_USC494_rep2_signifpeaks.gff_13956570_height:114
chr1	union.pl_USC331_H3K27Ac_DKO_HCT116_signifpeaks.gff_K27ac_DKO1_USC494_rep2_signifpeaks.gff	OverlappingPeaks	95256120	95266769	102	+	.	K27ac_DKO1_USC494_rep2_signifpeaks.gff_95256120_height:103
chr1	union.pl_USC331_H3K27Ac_DKO_HCT116_signifpeaks.gff_K27ac_DKO1_USC494_rep2_signifpeaks.gff	OverlappingPeaks	95267100	95275169	102	+	.	K27ac_DKO1_USC494_rep2_signifpeaks.gff_95267100_height:61
chr3	union.pl_USC331_H3K27Ac_DKO_HCT116_signifpeaks.gff_K27ac_DKO1_USC494_rep2_signifpeaks.gff	OverlappingPeaks	11327820	11334749	102	+	.	K27ac_DKO1_USC494_rep2_signifpeaks.gff_11327820_height:85
chr3	union.pl_USC331_H3K27Ac_DKO_HCT116_signifpeaks.gff_K27ac_DKO1_USC494_rep2_signifpeaks.gff	OverlappingPeaks	98679060	98686559	102	+	.	K27ac_DKO1_USC494_rep2_signifpeaks.gff_98679060_height:59
chr3	union.pl_USC331_H3K27Ac_DKO_HCT116_signifpeaks.gff_K27ac_DKO1_USC494_rep2_signifpeaks.gff	OverlappingPeaks	98687250	98693099	102	+	.	K27ac_DKO1_USC494_rep2_signifpeaks.gff_98687250_height:65
chr3	union.pl_USC331_H3K27Ac_DKO_HCT116_signifpeaks.gff_K27ac_DKO1_USC494_rep2_signifpeaks.gff	OverlappingPeaks	98694240	98700539	102	+	.	K27ac_DKO1_USC494_rep2_signifpeaks.gff_98694240_height:66
chr3	union.pl_USC331_H3K27Ac_DKO_HCT116_signifpeaks.gff_K27ac_DKO1_USC494_rep2_signifpeaks.gff	OverlappingPeaks	98701110	98702039	102	+	.	K27ac_DKO1_USC494_rep2_signifpeaks.gff_98701110_height:9
chr3	union.pl_USC331_H3K27Ac_DKO_HCT116_signifpeaks.gff_K27ac_DKO1_USC494_rep2_signifpeaks.gff	OverlappingPeaks	98704500	98705609	102	+	.	K27ac_DKO1_USC494_rep2_signifpeaks.gff_98704500_height:11
chr4	union.pl_USC331_H3K27Ac_DKO_HCT116_signifpeaks.gff_K27ac_DKO1_USC494_rep2_signifpeaks.gff	OverlappingPeaks	7956390	7976219	102	+	.	K27ac_DKO1_USC494_rep2_signifpeaks.gff_7956060_height:120
chr9	union.pl_USC331_H3K27Ac_DKO_HCT116_signifpeaks.gff_K27ac_DKO1_USC494_rep2_signifpeaks.gff	OverlappingPeaks	131958510	131966339	102	+	.	K27ac_DKO1_USC494_rep2_signifpeaks.gff_131958480_height:108
chr13	union.pl_USC331_H3K27Ac_DKO_HCT116_signifpeaks.gff_K27ac_DKO1_USC494_rep2_signifpeaks.gff	OverlappingPeaks	80509260	80512919	102	+	.	K27ac_DKO1_USC494_rep2_signifpeaks.gff_80509260_height:87
chr1	union.pl_USC331_H3K27Ac_DKO_HCT116_signifpeaks.gff_K27ac_DKO1_USC494_rep2_signifpeaks.gff	OverlappingPeaks	16463820	16486919	101	+	.	K27ac_DKO1_USC494_rep2_signifpeaks.gff_16463250_height:130
chr18	union.pl_USC331_H3K27Ac_DKO_HCT116_signifpeaks.gff_K27ac_DKO1_USC494_rep2_signifpeaks.gff	OverlappingPeaks	3279300	3286439	101	+	.	K27ac_DKO1_USC494_rep2_signifpeaks.gff_3279300_height:89
chr3	union.pl_USC331_H3K27Ac_DKO_HCT116_signifpeaks.gff_K27ac_DKO1_USC494_rep2_signifpeaks.gff	OverlappingPeaks	106930650	106936739	101	+	.	K27ac_DKO1_USC494_rep2_signifpeaks.gff_106930650_height:85
chr3	union.pl_USC331_H3K27Ac_DKO_HCT116_signifpeaks.gff_K27ac_DKO1_USC494_rep2_signifpeaks.gff	OverlappingPeaks	106937100	106940069	101	+	.	K27ac_DKO1_USC494_rep2_signifpeaks.gff_106937100_height:50
chr3	union.pl_USC331_H3K27Ac_DKO_HCT116_signifpeaks.gff_K27ac_DKO1_USC494_rep2_signifpeaks.gff	OverlappingPeaks	106940190	106940519	101	+	.	K27ac_DKO1_USC494_rep2_signifpeaks.gff_106940190_height:12
chr3	union.pl_USC331_H3K27Ac_DKO_HCT116_signifpeaks.gff_K27ac_DKO1_USC494_rep2_signifpeaks.gff	OverlappingPeaks	106940610	106942439	101	+	.	K27ac_DKO1_USC494_rep2_signifpeaks.gff_106940610_height:26
chr2	union.pl_USC331_H3K27Ac_DKO_HCT116_signifpeaks.gff_K27ac_DKO1_USC494_rep2_signifpeaks.gff	OverlappingPeaks	62803500	62808119	101	+	.	K27ac_DKO1_USC494_rep2_signifpeaks.gff_62803410_height:86
chr17	union.pl_USC331_H3K27Ac_DKO_HCT116_signifpeaks.gff_K27ac_DKO1_USC494_rep2_signifpeaks.gff	OverlappingPeaks	48711390	48721979	100	+	.	K27ac_DKO1_USC494_rep2_signifpeaks.gff_48711090_height:92
chr17	union.pl_USC331_H3K27Ac_DKO_HCT116_signifpeaks.gff_K27ac_DKO1_USC494_rep2_signifpeaks.gff	OverlappingPeaks	57695550	57698669	100	+	.	K27ac_DKO1_USC494_rep2_signifpeaks.gff_57695550_height:100
chr12	union.pl_USC331_H3K27Ac_DKO_HCT116_signifpeaks.gff_K27ac_DKO1_USC494_rep2_signifpeaks.gff	OverlappingPeaks	62995320	62998319	100	+	.	K27ac_DKO1_USC494_rep2_signifpeaks.gff_62995320_height:122
chr20	union.pl_USC331_H3K27Ac_DKO_HCT116_signifpeaks.gff_K27ac_DKO1_USC494_rep2_signifpeaks.gff	OverlappingPeaks	52529850	52536059	99	+	.	K27ac_DKO1_USC494_rep2_signifpeaks.gff_52529850_height:87
chr17	union.pl_USC331_H3K27Ac_DKO_HCT116_signifpeaks.gff_K27ac_DKO1_USC494_rep2_signifpeaks.gff	OverlappingPeaks	76877250	76882859	99	+	.	K27ac_DKO1_USC494_rep2_signifpeaks.gff_76874490_height:112
chr10	union.pl_USC331_H3K27Ac_DKO_HCT116_signifpeaks.gff_K27ac_DKO1_USC494_rep2_signifpeaks.gff	OverlappingPeaks	104985450	104994509	99	+	.	K27ac_DKO1_USC494_rep2_signifpeaks.gff_104985090_height:104
chr7	union.pl_USC331_H3K27Ac_DKO_HCT116_signifpeaks.gff_K27ac_DKO1_USC494_rep2_signifpeaks.gff	OverlappingPeaks	22598610	22607249	98	+	.	K27ac_DKO1_USC494_rep2_signifpeaks.gff_22598460_height:86
chr7	union.pl_USC331_H3K27Ac_DKO_HCT116_signifpeaks.gff_K27ac_DKO1_USC494_rep2_signifpeaks.gff	OverlappingPeaks	22607520	22631219	98	+	.	K27ac_DKO1_USC494_rep2_signifpeaks.gff_22607520_height:80
chr20	union.pl_USC331_H3K27Ac_DKO_HCT116_signifpeaks.gff_K27ac_DKO1_USC494_rep2_signifpeaks.gff	OverlappingPeaks	52514100	52521449	98	+	.	K27ac_DKO1_USC494_rep2_signifpeaks.gff_52513860_height:73
chr1	union.pl_USC331_H3K27Ac_DKO_HCT116_signifpeaks.gff_K27ac_DKO1_USC494_rep2_signifpeaks.gff	OverlappingPeaks	45270150	45275549	98	+	.	K27ac_DKO1_USC494_rep2_signifpeaks.gff_45270150_height:99
chr7	union.pl_USC331_H3K27Ac_DKO_HCT116_signifpeaks.gff_K27ac_DKO1_USC494_rep2_signifpeaks.gff	OverlappingPeaks	157099170	157105799	97	+	.	K27ac_DKO1_USC494_rep2_signifpeaks.gff_157088430_height:110
chr19	union.pl_USC331_H3K27Ac_DKO_HCT116_signifpeaks.gff_K27ac_DKO1_USC494_rep2_signifpeaks.gff	OverlappingPeaks	13162650	13168529	97	+	.	K27ac_DKO1_USC494_rep2_signifpeaks.gff_13162650_height:90
chr19	union.pl_USC331_H3K27Ac_DKO_HCT116_signifpeaks.gff_K27ac_DKO1_USC494_rep2_signifpeaks.gff	OverlappingPeaks	13272930	13281629	97	+	.	K27ac_DKO1_USC494_rep2_signifpeaks.gff_13270710_height:95
chr1	union.pl_USC331_H3K27Ac_DKO_HCT116_signifpeaks.gff_K27ac_DKO1_USC494_rep2_signifpeaks.gff	OverlappingPeaks	95060280	95079089	97	+	.	K27ac_DKO1_USC494_rep2_signifpeaks.gff_95060040_height:120
chr12	union.pl_USC331_H3K27Ac_DKO_HCT116_signifpeaks.gff_K27ac_DKO1_USC494_rep2_signifpeaks.gff	OverlappingPeaks	52537500	52547459	97	+	.	K27ac_DKO1_USC494_rep2_signifpeaks.gff_52537500_height:112
chr10	union.pl_USC331_H3K27Ac_DKO_HCT116_signifpeaks.gff_K27ac_DKO1_USC494_rep2_signifpeaks.gff	OverlappingPeaks	104997780	105003269	97	+	.	K27ac_DKO1_USC494_rep2_signifpeaks.gff_104997480_height:91
chr6	union.pl_USC331_H3K27Ac_DKO_HCT116_signifpeaks.gff_K27ac_DKO1_USC494_rep2_signifpeaks.gff	OverlappingPeaks	30707040	30722789	96	+	.	K27ac_DKO1_USC494_rep2_signifpeaks.gff_30707040_height:126
chr11	union.pl_USC331_H3K27Ac_DKO_HCT116_signifpeaks.gff_K27ac_DKO1_USC494_rep2_signifpeaks.gff	OverlappingPeaks	352050	352199	96	+	.	K27ac_DKO1_USC494_rep2_signifpeaks.gff_351840_height:9
chr11	union.pl_USC331_H3K27Ac_DKO_HCT116_signifpeaks.gff_K27ac_DKO1_USC494_rep2_signifpeaks.gff	OverlappingPeaks	352410	356969	96	+	.	K27ac_DKO1_USC494_rep2_signifpeaks.gff_352410_height:92
chr11	union.pl_USC331_H3K27Ac_DKO_HCT116_signifpeaks.gff_K27ac_DKO1_USC494_rep2_signifpeaks.gff	OverlappingPeaks	69450420	69465869	96	+	.	K27ac_DKO1_USC494_rep2_signifpeaks.gff_69450000_height:102
chr11	union.pl_USC331_H3K27Ac_DKO_HCT116_signifpeaks.gff_K27ac_DKO1_USC494_rep2_signifpeaks.gff	OverlappingPeaks	69467400	69470219	96	+	.	K27ac_DKO1_USC494_rep2_signifpeaks.gff_69467400_height:16
chr11	union.pl_USC331_H3K27Ac_DKO_HCT116_signifpeaks.gff_K27ac_DKO1_USC494_rep2_signifpeaks.gff	OverlappingPeaks	102467730	102479399	96	+	.	K27ac_DKO1_USC494_rep2_signifpeaks.gff_102467730_height:83
chr11	union.pl_USC331_H3K27Ac_DKO_HCT116_signifpeaks.gff_K27ac_DKO1_USC494_rep2_signifpeaks.gff	OverlappingPeaks	102480150	102480659	96	+	.	K27ac_DKO1_USC494_rep2_signifpeaks.gff_102480150_height:9
chr2	union.pl_USC331_H3K27Ac_DKO_HCT116_signifpeaks.gff_K27ac_DKO1_USC494_rep2_signifpeaks.gff	OverlappingPeaks	208197990	208201139	96	+	.	K27ac_DKO1_USC494_rep2_signifpeaks.gff_208197990_height:72
chr2	union.pl_USC331_H3K27Ac_DKO_HCT116_signifpeaks.gff_K27ac_DKO1_USC494_rep2_signifpeaks.gff	OverlappingPeaks	208202490	208203719	96	+	.	K27ac_DKO1_USC494_rep2_signifpeaks.gff_208202490_height:12
chr13	union.pl_USC331_H3K27Ac_DKO_HCT116_signifpeaks.gff_K27ac_DKO1_USC494_rep2_signifpeaks.gff	OverlappingPeaks	109802820	109815539	96	+	.	K27ac_DKO1_USC494_rep2_signifpeaks.gff_109802820_height:93
chr7	union.pl_USC331_H3K27Ac_DKO_HCT116_signifpeaks.gff_K27ac_DKO1_USC494_rep2_signifpeaks.gff	OverlappingPeaks	100754250	100774769	95	+	.	K27ac_DKO1_USC494_rep2_signifpeaks.gff_100740840_height:104
chr20	union.pl_USC331_H3K27Ac_DKO_HCT116_signifpeaks.gff_K27ac_DKO1_USC494_rep2_signifpeaks.gff	OverlappingPeaks	44598780	44602859	95	+	.	K27ac_DKO1_USC494_rep2_signifpeaks.gff_44597880_height:108
chr14	union.pl_USC331_H3K27Ac_DKO_HCT116_signifpeaks.gff_K27ac_DKO1_USC494_rep2_signifpeaks.gff	OverlappingPeaks	68824950	68836709	95	+	.	K27ac_DKO1_USC494_rep2_signifpeaks.gff_68824950_height:118
chr19	union.pl_USC331_H3K27Ac_DKO_HCT116_signifpeaks.gff_K27ac_DKO1_USC494_rep2_signifpeaks.gff	OverlappingPeaks	1161840	1164629	95	+	.	K27ac_DKO1_USC494_rep2_signifpeaks.gff_1161840_height:36
chr19	union.pl_USC331_H3K27Ac_DKO_HCT116_signifpeaks.gff_K27ac_DKO1_USC494_rep2_signifpeaks.gff	OverlappingPeaks	1165410	1182809	95	+	.	K27ac_DKO1_USC494_rep2_signifpeaks.gff_1165410_height:113
chr11	union.pl_USC331_H3K27Ac_DKO_HCT116_signifpeaks.gff_K27ac_DKO1_USC494_rep2_signifpeaks.gff	OverlappingPeaks	69249000	69266609	95	+	.	K27ac_DKO1_USC494_rep2_signifpeaks.gff_69248760_height:119
chr17	union.pl_USC331_H3K27Ac_DKO_HCT116_signifpeaks.gff_K27ac_DKO1_USC494_rep2_signifpeaks.gff	OverlappingPeaks	56023170	56033669	95	+	.	K27ac_DKO1_USC494_rep2_signifpeaks.gff_56022210_height:86
chr2	union.pl_USC331_H3K27Ac_DKO_HCT116_signifpeaks.gff_K27ac_DKO1_USC494_rep2_signifpeaks.gff	OverlappingPeaks	113991570	114011669	95	+	.	K27ac_DKO1_USC494_rep2_signifpeaks.gff_113991570_height:98
chr9	union.pl_USC331_H3K27Ac_DKO_HCT116_signifpeaks.gff_K27ac_DKO1_USC494_rep2_signifpeaks.gff	OverlappingPeaks	131928780	131943209	95	+	.	K27ac_DKO1_USC494_rep2_signifpeaks.gff_131928480_height:101
chr22	union.pl_USC331_H3K27Ac_DKO_HCT116_signifpeaks.gff_K27ac_DKO1_USC494_rep2_signifpeaks.gff	OverlappingPeaks	46462980	46464029	94	+	.	K27ac_DKO1_USC494_rep2_signifpeaks.gff_46462980_height:11
chr22	union.pl_USC331_H3K27Ac_DKO_HCT116_signifpeaks.gff_K27ac_DKO1_USC494_rep2_signifpeaks.gff	OverlappingPeaks	46464180	46471109	94	+	.	K27ac_DKO1_USC494_rep2_signifpeaks.gff_46464180_height:107
chr11	union.pl_USC331_H3K27Ac_DKO_HCT116_signifpeaks.gff_K27ac_DKO1_USC494_rep2_signifpeaks.gff	OverlappingPeaks	65147550	65155049	94	+	.	K27ac_DKO1_USC494_rep2_signifpeaks.gff_65147550_height:89
chr12	union.pl_USC331_H3K27Ac_DKO_HCT116_signifpeaks.gff_K27ac_DKO1_USC494_rep2_signifpeaks.gff	OverlappingPeaks	46831800	46834919	94	+	.	K27ac_DKO1_USC494_rep2_signifpeaks.gff_46831800_height:28
chr12	union.pl_USC331_H3K27Ac_DKO_HCT116_signifpeaks.gff_K27ac_DKO1_USC494_rep2_signifpeaks.gff	OverlappingPeaks	46835010	46840649	94	+	.	K27ac_DKO1_USC494_rep2_signifpeaks.gff_46835010_height:84
chr12	union.pl_USC331_H3K27Ac_DKO_HCT116_signifpeaks.gff_K27ac_DKO1_USC494_rep2_signifpeaks.gff	OverlappingPeaks	46841010	46841279	94	+	.	K27ac_DKO1_USC494_rep2_signifpeaks.gff_46841010_height:9
chr15	union.pl_USC331_H3K27Ac_DKO_HCT116_signifpeaks.gff_K27ac_DKO1_USC494_rep2_signifpeaks.gff	OverlappingPeaks	40777500	40783349	94	+	.	K27ac_DKO1_USC494_rep2_signifpeaks.gff_40777500_height:88
chr15	union.pl_USC331_H3K27Ac_DKO_HCT116_signifpeaks.gff_K27ac_DKO1_USC494_rep2_signifpeaks.gff	OverlappingPeaks	63186240	63190469	94	+	.	K27ac_DKO1_USC494_rep2_signifpeaks.gff_63186240_height:83
chr15	union.pl_USC331_H3K27Ac_DKO_HCT116_signifpeaks.gff_K27ac_DKO1_USC494_rep2_signifpeaks.gff	OverlappingPeaks	67405470	67428899	94	+	.	K27ac_DKO1_USC494_rep2_signifpeaks.gff_67388400_height:129
chr22	union.pl_USC331_H3K27Ac_DKO_HCT116_signifpeaks.gff_K27ac_DKO1_USC494_rep2_signifpeaks.gff	OverlappingPeaks	29424210	29429849	93	+	.	K27ac_DKO1_USC494_rep2_signifpeaks.gff_29424210_height:94
chr19	union.pl_USC331_H3K27Ac_DKO_HCT116_signifpeaks.gff_K27ac_DKO1_USC494_rep2_signifpeaks.gff	OverlappingPeaks	1182990	1186859	93	+	.	K27ac_DKO1_USC494_rep2_signifpeaks.gff_1182930_height:117
chr11	union.pl_USC331_H3K27Ac_DKO_HCT116_signifpeaks.gff_K27ac_DKO1_USC494_rep2_signifpeaks.gff	OverlappingPeaks	9777720	9782879	93	+	.	K27ac_DKO1_USC494_rep2_signifpeaks.gff_9777720_height:103
chr21	union.pl_USC331_H3K27Ac_DKO_HCT116_signifpeaks.gff_K27ac_DKO1_USC494_rep2_signifpeaks.gff	OverlappingPeaks	46781040	46787819	93	+	.	K27ac_DKO1_USC494_rep2_signifpeaks.gff_46780770_height:105
chr12	union.pl_USC331_H3K27Ac_DKO_HCT116_signifpeaks.gff_K27ac_DKO1_USC494_rep2_signifpeaks.gff	OverlappingPeaks	113675250	113686139	93	+	.	K27ac_DKO1_USC494_rep2_signifpeaks.gff_113675250_height:78
chr5	union.pl_USC331_H3K27Ac_DKO_HCT116_signifpeaks.gff_K27ac_DKO1_USC494_rep2_signifpeaks.gff	OverlappingPeaks	67065270	67071839	93	+	.	K27ac_DKO1_USC494_rep2_signifpeaks.gff_67065270_height:54
chr22	union.pl_USC331_H3K27Ac_DKO_HCT116_signifpeaks.gff_K27ac_DKO1_USC494_rep2_signifpeaks.gff	OverlappingPeaks	39683880	39697229	92	+	.	K27ac_DKO1_USC494_rep2_signifpeaks.gff_39683370_height:88
chr17	union.pl_USC331_H3K27Ac_DKO_HCT116_signifpeaks.gff_K27ac_DKO1_USC494_rep2_signifpeaks.gff	OverlappingPeaks	36855180	36863009	92	+	.	K27ac_DKO1_USC494_rep2_signifpeaks.gff_36855120_height:77
chr16	union.pl_USC331_H3K27Ac_DKO_HCT116_signifpeaks.gff_K27ac_DKO1_USC494_rep2_signifpeaks.gff	OverlappingPeaks	56638860	56650019	92	+	.	K27ac_DKO1_USC494_rep2_signifpeaks.gff_56638830_height:106
chr15	union.pl_USC331_H3K27Ac_DKO_HCT116_signifpeaks.gff_K27ac_DKO1_USC494_rep2_signifpeaks.gff	OverlappingPeaks	56329890	56336669	92	+	.	K27ac_DKO1_USC494_rep2_signifpeaks.gff_56329890_height:68
chr15	union.pl_USC331_H3K27Ac_DKO_HCT116_signifpeaks.gff_K27ac_DKO1_USC494_rep2_signifpeaks.gff	OverlappingPeaks	60698160	60703259	92	+	.	K27ac_DKO1_USC494_rep2_signifpeaks.gff_60698160_height:70
chr10	union.pl_USC331_H3K27Ac_DKO_HCT116_signifpeaks.gff_K27ac_DKO1_USC494_rep2_signifpeaks.gff	OverlappingPeaks	126846600	126852479	92	+	.	K27ac_DKO1_USC494_rep2_signifpeaks.gff_126846600_height:87
chr5	union.pl_USC331_H3K27Ac_DKO_HCT116_signifpeaks.gff_K27ac_DKO1_USC494_rep2_signifpeaks.gff	OverlappingPeaks	159889800	159897659	92	+	.	K27ac_DKO1_USC494_rep2_signifpeaks.gff_159889530_height:105
chr5	union.pl_USC331_H3K27Ac_DKO_HCT116_signifpeaks.gff_K27ac_DKO1_USC494_rep2_signifpeaks.gff	OverlappingPeaks	159898050	159902429	92	+	.	K27ac_DKO1_USC494_rep2_signifpeaks.gff_159898050_height:15
chr5	union.pl_USC331_H3K27Ac_DKO_HCT116_signifpeaks.gff_K27ac_DKO1_USC494_rep2_signifpeaks.gff	OverlappingPeaks	159903210	159907679	92	+	.	K27ac_DKO1_USC494_rep2_signifpeaks.gff_159903210_height:26
chr20	union.pl_USC331_H3K27Ac_DKO_HCT116_signifpeaks.gff_K27ac_DKO1_USC494_rep2_signifpeaks.gff	OverlappingPeaks	62326710	62333549	91	+	.	K27ac_DKO1_USC494_rep2_signifpeaks.gff_62326710_height:98
chr22	union.pl_USC331_H3K27Ac_DKO_HCT116_signifpeaks.gff_K27ac_DKO1_USC494_rep2_signifpeaks.gff	OverlappingPeaks	39647970	39653279	91	+	.	K27ac_DKO1_USC494_rep2_signifpeaks.gff_39647910_height:94
chr8	union.pl_USC331_H3K27Ac_DKO_HCT116_signifpeaks.gff_K27ac_DKO1_USC494_rep2_signifpeaks.gff	OverlappingPeaks	23208990	23215979	91	+	.	K27ac_DKO1_USC494_rep2_signifpeaks.gff_23200290_height:89
chr17	union.pl_USC331_H3K27Ac_DKO_HCT116_signifpeaks.gff_K27ac_DKO1_USC494_rep2_signifpeaks.gff	OverlappingPeaks	1619700	1622369	91	+	.	K27ac_DKO1_USC494_rep2_signifpeaks.gff_1616850_height:92
chr12	union.pl_USC331_H3K27Ac_DKO_HCT116_signifpeaks.gff_K27ac_DKO1_USC494_rep2_signifpeaks.gff	OverlappingPeaks	46760970	46762049	91	+	.	K27ac_DKO1_USC494_rep2_signifpeaks.gff_46760970_height:12
chr12	union.pl_USC331_H3K27Ac_DKO_HCT116_signifpeaks.gff_K27ac_DKO1_USC494_rep2_signifpeaks.gff	OverlappingPeaks	46763070	46763429	91	+	.	K27ac_DKO1_USC494_rep2_signifpeaks.gff_46763070_height:9
chr12	union.pl_USC331_H3K27Ac_DKO_HCT116_signifpeaks.gff_K27ac_DKO1_USC494_rep2_signifpeaks.gff	OverlappingPeaks	46764300	46770239	91	+	.	K27ac_DKO1_USC494_rep2_signifpeaks.gff_46764300_height:85
chr10	union.pl_USC331_H3K27Ac_DKO_HCT116_signifpeaks.gff_K27ac_DKO1_USC494_rep2_signifpeaks.gff	OverlappingPeaks	11914890	11944919	91	+	.	K27ac_DKO1_USC494_rep2_signifpeaks.gff_11914890_height:94
chr10	union.pl_USC331_H3K27Ac_DKO_HCT116_signifpeaks.gff_K27ac_DKO1_USC494_rep2_signifpeaks.gff	OverlappingPeaks	95212680	95243879	91	+	.	K27ac_DKO1_USC494_rep2_signifpeaks.gff_95212680_height:98
chr10	union.pl_USC331_H3K27Ac_DKO_HCT116_signifpeaks.gff_K27ac_DKO1_USC494_rep2_signifpeaks.gff	OverlappingPeaks	101723460	101732999	91	+	.	K27ac_DKO1_USC494_rep2_signifpeaks.gff_101719500_height:89
chr20	union.pl_USC331_H3K27Ac_DKO_HCT116_signifpeaks.gff_K27ac_DKO1_USC494_rep2_signifpeaks.gff	OverlappingPeaks	44406150	44412929	90	+	.	K27ac_DKO1_USC494_rep2_signifpeaks.gff_44406120_height:81
chr22	union.pl_USC331_H3K27Ac_DKO_HCT116_signifpeaks.gff_K27ac_DKO1_USC494_rep2_signifpeaks.gff	OverlappingPeaks	39566520	39583049	90	+	.	K27ac_DKO1_USC494_rep2_signifpeaks.gff_39566040_height:103
chr14	union.pl_USC331_H3K27Ac_DKO_HCT116_signifpeaks.gff_K27ac_DKO1_USC494_rep2_signifpeaks.gff	OverlappingPeaks	35865330	35875649	90	+	.	K27ac_DKO1_USC494_rep2_signifpeaks.gff_35864190_height:104
chr14	union.pl_USC331_H3K27Ac_DKO_HCT116_signifpeaks.gff_K27ac_DKO1_USC494_rep2_signifpeaks.gff	OverlappingPeaks	95063970	95068919	90	+	.	K27ac_DKO1_USC494_rep2_signifpeaks.gff_95063850_height:70
chr1	union.pl_USC331_H3K27Ac_DKO_HCT116_signifpeaks.gff_K27ac_DKO1_USC494_rep2_signifpeaks.gff	OverlappingPeaks	157984800	157991849	90	+	.	K27ac_DKO1_USC494_rep2_signifpeaks.gff_157984800_height:72
chr6	union.pl_USC331_H3K27Ac_DKO_HCT116_signifpeaks.gff_K27ac_DKO1_USC494_rep2_signifpeaks.gff	OverlappingPeaks	34201080	34217339	90	+	.	K27ac_DKO1_USC494_rep2_signifpeaks.gff_34200450_height:103
chr21	union.pl_USC331_H3K27Ac_DKO_HCT116_signifpeaks.gff_K27ac_DKO1_USC494_rep2_signifpeaks.gff	OverlappingPeaks	47457600	47464439	90	+	.	K27ac_DKO1_USC494_rep2_signifpeaks.gff_47457000_height:56
chr21	union.pl_USC331_H3K27Ac_DKO_HCT116_signifpeaks.gff_K27ac_DKO1_USC494_rep2_signifpeaks.gff	OverlappingPeaks	47465970	47486489	90	+	.	K27ac_DKO1_USC494_rep2_signifpeaks.gff_47465970_height:109
chr16	union.pl_USC331_H3K27Ac_DKO_HCT116_signifpeaks.gff_K27ac_DKO1_USC494_rep2_signifpeaks.gff	OverlappingPeaks	2800350	2804429	90	+	.	K27ac_DKO1_USC494_rep2_signifpeaks.gff_2800350_height:94
chr10	union.pl_USC331_H3K27Ac_DKO_HCT116_signifpeaks.gff_K27ac_DKO1_USC494_rep2_signifpeaks.gff	OverlappingPeaks	3844620	3857339	90	+	.	K27ac_DKO1_USC494_rep2_signifpeaks.gff_3844590_height:80
chr7	union.pl_USC331_H3K27Ac_DKO_HCT116_signifpeaks.gff_K27ac_DKO1_USC494_rep2_signifpeaks.gff	OverlappingPeaks	22893060	22900769	89	+	.	K27ac_DKO1_USC494_rep2_signifpeaks.gff_22892580_height:91
chr22	union.pl_USC331_H3K27Ac_DKO_HCT116_signifpeaks.gff_K27ac_DKO1_USC494_rep2_signifpeaks.gff	OverlappingPeaks	24595800	24607409	89	+	.	K27ac_DKO1_USC494_rep2_signifpeaks.gff_24595800_height:79
chr22	union.pl_USC331_H3K27Ac_DKO_HCT116_signifpeaks.gff_K27ac_DKO1_USC494_rep2_signifpeaks.gff	OverlappingPeaks	39625200	39642569	89	+	.	K27ac_DKO1_USC494_rep2_signifpeaks.gff_39625200_height:100
chr6	union.pl_USC331_H3K27Ac_DKO_HCT116_signifpeaks.gff_K27ac_DKO1_USC494_rep2_signifpeaks.gff	OverlappingPeaks	129810750	129814619	89	+	.	K27ac_DKO1_USC494_rep2_signifpeaks.gff_129810750_height:44
chr17	union.pl_USC331_H3K27Ac_DKO_HCT116_signifpeaks.gff_K27ac_DKO1_USC494_rep2_signifpeaks.gff	OverlappingPeaks	43447860	43451909	89	+	.	K27ac_DKO1_USC494_rep2_signifpeaks.gff_43446900_height:83
chr3	union.pl_USC331_H3K27Ac_DKO_HCT116_signifpeaks.gff_K27ac_DKO1_USC494_rep2_signifpeaks.gff	OverlappingPeaks	176912940	176917919	89	+	.	K27ac_DKO1_USC494_rep2_signifpeaks.gff_176912940_height:95
chr12	union.pl_USC331_H3K27Ac_DKO_HCT116_signifpeaks.gff_K27ac_DKO1_USC494_rep2_signifpeaks.gff	OverlappingPeaks	11800860	11803979	89	+	.	K27ac_DKO1_USC494_rep2_signifpeaks.gff_11800860_height:104
chr15	union.pl_USC331_H3K27Ac_DKO_HCT116_signifpeaks.gff_K27ac_DKO1_USC494_rep2_signifpeaks.gff	OverlappingPeaks	93340320	93354569	89	+	.	K27ac_DKO1_USC494_rep2_signifpeaks.gff_93340320_height:83
chr2	union.pl_USC331_H3K27Ac_DKO_HCT116_signifpeaks.gff_K27ac_DKO1_USC494_rep2_signifpeaks.gff	OverlappingPeaks	232525890	232533089	89	+	.	K27ac_DKO1_USC494_rep2_signifpeaks.gff_232525890_height:92
chr7	union.pl_USC331_H3K27Ac_DKO_HCT116_signifpeaks.gff_K27ac_DKO1_USC494_rep2_signifpeaks.gff	OverlappingPeaks	5456880	5470529	88	+	.	K27ac_DKO1_USC494_rep2_signifpeaks.gff_5456880_height:95
chr7	union.pl_USC331_H3K27Ac_DKO_HCT116_signifpeaks.gff_K27ac_DKO1_USC494_rep2_signifpeaks.gff	OverlappingPeaks	100140450	100146749	88	+	.	K27ac_DKO1_USC494_rep2_signifpeaks.gff_100139190_height:84
chr7	union.pl_USC331_H3K27Ac_DKO_HCT116_signifpeaks.gff_K27ac_DKO1_USC494_rep2_signifpeaks.gff	OverlappingPeaks	104651910	104655899	88	+	.	K27ac_DKO1_USC494_rep2_signifpeaks.gff_104651910_height:82
chr22	union.pl_USC331_H3K27Ac_DKO_HCT116_signifpeaks.gff_K27ac_DKO1_USC494_rep2_signifpeaks.gff	OverlappingPeaks	50975070	50987609	88	+	.	K27ac_DKO1_USC494_rep2_signifpeaks.gff_50975070_height:76
chr14	union.pl_USC331_H3K27Ac_DKO_HCT116_signifpeaks.gff_K27ac_DKO1_USC494_rep2_signifpeaks.gff	OverlappingPeaks	61997850	62007149	88	+	.	K27ac_DKO1_USC494_rep2_signifpeaks.gff_61996860_height:92
chr14	union.pl_USC331_H3K27Ac_DKO_HCT116_signifpeaks.gff_K27ac_DKO1_USC494_rep2_signifpeaks.gff	OverlappingPeaks	68710650	68720069	88	+	.	K27ac_DKO1_USC494_rep2_signifpeaks.gff_68710650_height:72
chr14	union.pl_USC331_H3K27Ac_DKO_HCT116_signifpeaks.gff_K27ac_DKO1_USC494_rep2_signifpeaks.gff	OverlappingPeaks	68722500	68723519	88	+	.	K27ac_DKO1_USC494_rep2_signifpeaks.gff_68722500_height:12
chr14	union.pl_USC331_H3K27Ac_DKO_HCT116_signifpeaks.gff_K27ac_DKO1_USC494_rep2_signifpeaks.gff	OverlappingPeaks	69144660	69158279	88	+	.	K27ac_DKO1_USC494_rep2_signifpeaks.gff_69141090_height:115
chr19	union.pl_USC331_H3K27Ac_DKO_HCT116_signifpeaks.gff_K27ac_DKO1_USC494_rep2_signifpeaks.gff	OverlappingPeaks	45241290	45254729	88	+	.	K27ac_DKO1_USC494_rep2_signifpeaks.gff_45239850_height:93
chr19	union.pl_USC331_H3K27Ac_DKO_HCT116_signifpeaks.gff_K27ac_DKO1_USC494_rep2_signifpeaks.gff	OverlappingPeaks	45254970	45262409	88	+	.	K27ac_DKO1_USC494_rep2_signifpeaks.gff_45254970_height:56
chr1	union.pl_USC331_H3K27Ac_DKO_HCT116_signifpeaks.gff_K27ac_DKO1_USC494_rep2_signifpeaks.gff	OverlappingPeaks	94990200	95011169	88	+	.	K27ac_DKO1_USC494_rep2_signifpeaks.gff_94990200_height:91
chr1	union.pl_USC331_H3K27Ac_DKO_HCT116_signifpeaks.gff_K27ac_DKO1_USC494_rep2_signifpeaks.gff	OverlappingPeaks	182990610	182994389	88	+	.	K27ac_DKO1_USC494_rep2_signifpeaks.gff_182990610_height:87
chr12	union.pl_USC331_H3K27Ac_DKO_HCT116_signifpeaks.gff_K27ac_DKO1_USC494_rep2_signifpeaks.gff	OverlappingPeaks	12876180	12879779	88	+	.	K27ac_DKO1_USC494_rep2_signifpeaks.gff_12876180_height:94
chr12	union.pl_USC331_H3K27Ac_DKO_HCT116_signifpeaks.gff_K27ac_DKO1_USC494_rep2_signifpeaks.gff	OverlappingPeaks	13022040	13028969	88	+	.	K27ac_DKO1_USC494_rep2_signifpeaks.gff_13022040_height:85
chr12	union.pl_USC331_H3K27Ac_DKO_HCT116_signifpeaks.gff_K27ac_DKO1_USC494_rep2_signifpeaks.gff	OverlappingPeaks	46775640	46782389	88	+	.	K27ac_DKO1_USC494_rep2_signifpeaks.gff_46775640_height:90
chr12	union.pl_USC331_H3K27Ac_DKO_HCT116_signifpeaks.gff_K27ac_DKO1_USC494_rep2_signifpeaks.gff	OverlappingPeaks	76336980	76343429	88	+	.	K27ac_DKO1_USC494_rep2_signifpeaks.gff_76326630_height:76
chr12	union.pl_USC331_H3K27Ac_DKO_HCT116_signifpeaks.gff_K27ac_DKO1_USC494_rep2_signifpeaks.gff	OverlappingPeaks	76344030	76349729	88	+	.	K27ac_DKO1_USC494_rep2_signifpeaks.gff_76344030_height:52
chr9	union.pl_USC331_H3K27Ac_DKO_HCT116_signifpeaks.gff_K27ac_DKO1_USC494_rep2_signifpeaks.gff	OverlappingPeaks	123635310	123640919	88	+	.	K27ac_DKO1_USC494_rep2_signifpeaks.gff_123635280_height:104
chr9	union.pl_USC331_H3K27Ac_DKO_HCT116_signifpeaks.gff_K27ac_DKO1_USC494_rep2_signifpeaks.gff	OverlappingPeaks	132317520	132325019	88	+	.	K27ac_DKO1_USC494_rep2_signifpeaks.gff_132317520_height:77
chr7	union.pl_USC331_H3K27Ac_DKO_HCT116_signifpeaks.gff_K27ac_DKO1_USC494_rep2_signifpeaks.gff	OverlappingPeaks	100098210	100104179	87	+	.	K27ac_DKO1_USC494_rep2_signifpeaks.gff_100097520_height:122
chr22	union.pl_USC331_H3K27Ac_DKO_HCT116_signifpeaks.gff_K27ac_DKO1_USC494_rep2_signifpeaks.gff	OverlappingPeaks	38613450	38619449	87	+	.	K27ac_DKO1_USC494_rep2_signifpeaks.gff_38612580_height:85
chr14	union.pl_USC331_H3K27Ac_DKO_HCT116_signifpeaks.gff_K27ac_DKO1_USC494_rep2_signifpeaks.gff	OverlappingPeaks	50473170	50486879	87	+	.	K27ac_DKO1_USC494_rep2_signifpeaks.gff_50464230_height:104
chr14	union.pl_USC331_H3K27Ac_DKO_HCT116_signifpeaks.gff_K27ac_DKO1_USC494_rep2_signifpeaks.gff	OverlappingPeaks	69279630	69289709	87	+	.	K27ac_DKO1_USC494_rep2_signifpeaks.gff_69279150_height:111
chr8	union.pl_USC331_H3K27Ac_DKO_HCT116_signifpeaks.gff_K27ac_DKO1_USC494_rep2_signifpeaks.gff	OverlappingPeaks	94867920	94873709	87	+	.	K27ac_DKO1_USC494_rep2_signifpeaks.gff_94867920_height:78
chr19	union.pl_USC331_H3K27Ac_DKO_HCT116_signifpeaks.gff_K27ac_DKO1_USC494_rep2_signifpeaks.gff	OverlappingPeaks	4049190	4049489	87	+	.	K27ac_DKO1_USC494_rep2_signifpeaks.gff_4049190_height:9
chr19	union.pl_USC331_H3K27Ac_DKO_HCT116_signifpeaks.gff_K27ac_DKO1_USC494_rep2_signifpeaks.gff	OverlappingPeaks	4049700	4068149	87	+	.	K27ac_DKO1_USC494_rep2_signifpeaks.gff_4049700_height:90
chr19	union.pl_USC331_H3K27Ac_DKO_HCT116_signifpeaks.gff_K27ac_DKO1_USC494_rep2_signifpeaks.gff	OverlappingPeaks	11198670	11208359	87	+	.	K27ac_DKO1_USC494_rep2_signifpeaks.gff_11198670_height:78
chr1	union.pl_USC331_H3K27Ac_DKO_HCT116_signifpeaks.gff_K27ac_DKO1_USC494_rep2_signifpeaks.gff	OverlappingPeaks	244995540	245000159	87	+	.	K27ac_DKO1_USC494_rep2_signifpeaks.gff_244994880_height:93
chr17	union.pl_USC331_H3K27Ac_DKO_HCT116_signifpeaks.gff_K27ac_DKO1_USC494_rep2_signifpeaks.gff	OverlappingPeaks	40476000	40484099	87	+	.	K27ac_DKO1_USC494_rep2_signifpeaks.gff_40474860_height:84
chr17	union.pl_USC331_H3K27Ac_DKO_HCT116_signifpeaks.gff_K27ac_DKO1_USC494_rep2_signifpeaks.gff	OverlappingPeaks	70333530	70339889	87	+	.	K27ac_DKO1_USC494_rep2_signifpeaks.gff_70333530_height:90
chr17	union.pl_USC331_H3K27Ac_DKO_HCT116_signifpeaks.gff_K27ac_DKO1_USC494_rep2_signifpeaks.gff	OverlappingPeaks	73864200	73875599	87	+	.	K27ac_DKO1_USC494_rep2_signifpeaks.gff_73864200_height:100
chr17	union.pl_USC331_H3K27Ac_DKO_HCT116_signifpeaks.gff_K27ac_DKO1_USC494_rep2_signifpeaks.gff	OverlappingPeaks	80169870	80177099	87	+	.	K27ac_DKO1_USC494_rep2_signifpeaks.gff_80169540_height:101
chr3	union.pl_USC331_H3K27Ac_DKO_HCT116_signifpeaks.gff_K27ac_DKO1_USC494_rep2_signifpeaks.gff	OverlappingPeaks	149289180	149303279	87	+	.	K27ac_DKO1_USC494_rep2_signifpeaks.gff_149289180_height:84
chr3	union.pl_USC331_H3K27Ac_DKO_HCT116_signifpeaks.gff_K27ac_DKO1_USC494_rep2_signifpeaks.gff	OverlappingPeaks	149303700	149307659	87	+	.	K27ac_DKO1_USC494_rep2_signifpeaks.gff_149303700_height:35
chr3	union.pl_USC331_H3K27Ac_DKO_HCT116_signifpeaks.gff_K27ac_DKO1_USC494_rep2_signifpeaks.gff	OverlappingPeaks	149307690	149309369	87	+	.	K27ac_DKO1_USC494_rep2_signifpeaks.gff_149307690_height:17
chr3	union.pl_USC331_H3K27Ac_DKO_HCT116_signifpeaks.gff_K27ac_DKO1_USC494_rep2_signifpeaks.gff	OverlappingPeaks	193582830	193598069	87	+	.	K27ac_DKO1_USC494_rep2_signifpeaks.gff_193582830_height:99
chr15	union.pl_USC331_H3K27Ac_DKO_HCT116_signifpeaks.gff_K27ac_DKO1_USC494_rep2_signifpeaks.gff	OverlappingPeaks	67355010	67376819	87	+	.	K27ac_DKO1_USC494_rep2_signifpeaks.gff_67354860_height:97
chr5	union.pl_USC331_H3K27Ac_DKO_HCT116_signifpeaks.gff_K27ac_DKO1_USC494_rep2_signifpeaks.gff	OverlappingPeaks	133859010	133864739	87	+	.	K27ac_DKO1_USC494_rep2_signifpeaks.gff_133858710_height:102
chr7	union.pl_USC331_H3K27Ac_DKO_HCT116_signifpeaks.gff_K27ac_DKO1_USC494_rep2_signifpeaks.gff	OverlappingPeaks	130689300	130690559	86	+	.	K27ac_DKO1_USC494_rep2_signifpeaks.gff_130689300_height:10
chr7	union.pl_USC331_H3K27Ac_DKO_HCT116_signifpeaks.gff_K27ac_DKO1_USC494_rep2_signifpeaks.gff	OverlappingPeaks	130691070	130702559	86	+	.	K27ac_DKO1_USC494_rep2_signifpeaks.gff_130691070_height:76
chr14	union.pl_USC331_H3K27Ac_DKO_HCT116_signifpeaks.gff_K27ac_DKO1_USC494_rep2_signifpeaks.gff	OverlappingPeaks	61643370	61647419	86	+	.	K27ac_DKO1_USC494_rep2_signifpeaks.gff_61643370_height:68
chr14	union.pl_USC331_H3K27Ac_DKO_HCT116_signifpeaks.gff_K27ac_DKO1_USC494_rep2_signifpeaks.gff	OverlappingPeaks	77412360	77430299	86	+	.	K27ac_DKO1_USC494_rep2_signifpeaks.gff_77412030_height:88
chr8	union.pl_USC331_H3K27Ac_DKO_HCT116_signifpeaks.gff_K27ac_DKO1_USC494_rep2_signifpeaks.gff	OverlappingPeaks	38853300	38853569	86	+	.	K27ac_DKO1_USC494_rep2_signifpeaks.gff_38853210_height:9
chr8	union.pl_USC331_H3K27Ac_DKO_HCT116_signifpeaks.gff_K27ac_DKO1_USC494_rep2_signifpeaks.gff	OverlappingPeaks	38853870	38860409	86	+	.	K27ac_DKO1_USC494_rep2_signifpeaks.gff_38853870_height:58
chr8	union.pl_USC331_H3K27Ac_DKO_HCT116_signifpeaks.gff_K27ac_DKO1_USC494_rep2_signifpeaks.gff	OverlappingPeaks	94751880	94754489	86	+	.	K27ac_DKO1_USC494_rep2_signifpeaks.gff_94751880_height:62
chr8	union.pl_USC331_H3K27Ac_DKO_HCT116_signifpeaks.gff_K27ac_DKO1_USC494_rep2_signifpeaks.gff	OverlappingPeaks	145007790	145031909	86	+	.	K27ac_DKO1_USC494_rep2_signifpeaks.gff_145007250_height:106
chr19	union.pl_USC331_H3K27Ac_DKO_HCT116_signifpeaks.gff_K27ac_DKO1_USC494_rep2_signifpeaks.gff	OverlappingPeaks	16185690	16192019	86	+	.	K27ac_DKO1_USC494_rep2_signifpeaks.gff_16185690_height:77
chr3	union.pl_USC331_H3K27Ac_DKO_HCT116_signifpeaks.gff_K27ac_DKO1_USC494_rep2_signifpeaks.gff	OverlappingPeaks	194012100	194019119	86	+	.	K27ac_DKO1_USC494_rep2_signifpeaks.gff_194012100_height:92
chr3	union.pl_USC331_H3K27Ac_DKO_HCT116_signifpeaks.gff_K27ac_DKO1_USC494_rep2_signifpeaks.gff	OverlappingPeaks	194867640	194878919	86	+	.	K27ac_DKO1_USC494_rep2_signifpeaks.gff_194867130_height:96
chr10	union.pl_USC331_H3K27Ac_DKO_HCT116_signifpeaks.gff_K27ac_DKO1_USC494_rep2_signifpeaks.gff	OverlappingPeaks	101538420	101542169	86	+	.	K27ac_DKO1_USC494_rep2_signifpeaks.gff_101538420_height:99
chr7	union.pl_USC331_H3K27Ac_DKO_HCT116_signifpeaks.gff_K27ac_DKO1_USC494_rep2_signifpeaks.gff	OverlappingPeaks	18546630	18549659	85	+	.	K27ac_DKO1_USC494_rep2_signifpeaks.gff_18546630_height:48
chr22	union.pl_USC331_H3K27Ac_DKO_HCT116_signifpeaks.gff_K27ac_DKO1_USC494_rep2_signifpeaks.gff	OverlappingPeaks	36718410	36733949	85	+	.	K27ac_DKO1_USC494_rep2_signifpeaks.gff_36718410_height:104
chr22	union.pl_USC331_H3K27Ac_DKO_HCT116_signifpeaks.gff_K27ac_DKO1_USC494_rep2_signifpeaks.gff	OverlappingPeaks	43578330	43583249	85	+	.	K27ac_DKO1_USC494_rep2_signifpeaks.gff_43578330_height:66
chr22	union.pl_USC331_H3K27Ac_DKO_HCT116_signifpeaks.gff_K27ac_DKO1_USC494_rep2_signifpeaks.gff	OverlappingPeaks	43583280	43584659	85	+	.	K27ac_DKO1_USC494_rep2_signifpeaks.gff_43583280_height:26
chr22	union.pl_USC331_H3K27Ac_DKO_HCT116_signifpeaks.gff_K27ac_DKO1_USC494_rep2_signifpeaks.gff	OverlappingPeaks	50962590	50973689	85	+	.	K27ac_DKO1_USC494_rep2_signifpeaks.gff_50962590_height:81
chr1	union.pl_USC331_H3K27Ac_DKO_HCT116_signifpeaks.gff_K27ac_DKO1_USC494_rep2_signifpeaks.gff	OverlappingPeaks	33223530	33228929	85	+	.	K27ac_DKO1_USC494_rep2_signifpeaks.gff_33223530_height:73
chr1	union.pl_USC331_H3K27Ac_DKO_HCT116_signifpeaks.gff_K27ac_DKO1_USC494_rep2_signifpeaks.gff	OverlappingPeaks	234856980	234862559	85	+	.	K27ac_DKO1_USC494_rep2_signifpeaks.gff_234856980_height:62
chr1	union.pl_USC331_H3K27Ac_DKO_HCT116_signifpeaks.gff_K27ac_DKO1_USC494_rep2_signifpeaks.gff	OverlappingPeaks	234862650	234862919	85	+	.	K27ac_DKO1_USC494_rep2_signifpeaks.gff_234862650_height:9
chr17	union.pl_USC331_H3K27Ac_DKO_HCT116_signifpeaks.gff_K27ac_DKO1_USC494_rep2_signifpeaks.gff	OverlappingPeaks	48124020	48144059	85	+	.	K27ac_DKO1_USC494_rep2_signifpeaks.gff_48123030_height:79
chr3	union.pl_USC331_H3K27Ac_DKO_HCT116_signifpeaks.gff_K27ac_DKO1_USC494_rep2_signifpeaks.gff	OverlappingPeaks	177073800	177078719	85	+	.	K27ac_DKO1_USC494_rep2_signifpeaks.gff_177073680_height:67
chr2	union.pl_USC331_H3K27Ac_DKO_HCT116_signifpeaks.gff_K27ac_DKO1_USC494_rep2_signifpeaks.gff	OverlappingPeaks	70366260	70371149	85	+	.	K27ac_DKO1_USC494_rep2_signifpeaks.gff_70366110_height:81
chr13	union.pl_USC331_H3K27Ac_DKO_HCT116_signifpeaks.gff_K27ac_DKO1_USC494_rep2_signifpeaks.gff	OverlappingPeaks	109914750	109922519	85	+	.	K27ac_DKO1_USC494_rep2_signifpeaks.gff_109914750_height:82
chr13	union.pl_USC331_H3K27Ac_DKO_HCT116_signifpeaks.gff_K27ac_DKO1_USC494_rep2_signifpeaks.gff	OverlappingPeaks	114827790	114832469	85	+	.	K27ac_DKO1_USC494_rep2_signifpeaks.gff_114827490_height:87
chr14	union.pl_USC331_H3K27Ac_DKO_HCT116_signifpeaks.gff_K27ac_DKO1_USC494_rep2_signifpeaks.gff	OverlappingPeaks	68984280	68995709	84	+	.	K27ac_DKO1_USC494_rep2_signifpeaks.gff_68984280_height:96
chr14	union.pl_USC331_H3K27Ac_DKO_HCT116_signifpeaks.gff_K27ac_DKO1_USC494_rep2_signifpeaks.gff	OverlappingPeaks	68995830	68996129	84	+	.	K27ac_DKO1_USC494_rep2_signifpeaks.gff_68995830_height:9
chr14	union.pl_USC331_H3K27Ac_DKO_HCT116_signifpeaks.gff_K27ac_DKO1_USC494_rep2_signifpeaks.gff	OverlappingPeaks	69158820	69164339	84	+	.	K27ac_DKO1_USC494_rep2_signifpeaks.gff_69141090_height:115
chr8	union.pl_USC331_H3K27Ac_DKO_HCT116_signifpeaks.gff_K27ac_DKO1_USC494_rep2_signifpeaks.gff	OverlappingPeaks	23395470	23403959	84	+	.	K27ac_DKO1_USC494_rep2_signifpeaks.gff_23395470_height:87
chr19	union.pl_USC331_H3K27Ac_DKO_HCT116_signifpeaks.gff_K27ac_DKO1_USC494_rep2_signifpeaks.gff	OverlappingPeaks	39891660	39901619	84	+	.	K27ac_DKO1_USC494_rep2_signifpeaks.gff_39891600_height:98
chr1	union.pl_USC331_H3K27Ac_DKO_HCT116_signifpeaks.gff_K27ac_DKO1_USC494_rep2_signifpeaks.gff	OverlappingPeaks	95236980	95241659	84	+	.	K27ac_DKO1_USC494_rep2_signifpeaks.gff_95236980_height:92
chr17	union.pl_USC331_H3K27Ac_DKO_HCT116_signifpeaks.gff_K27ac_DKO1_USC494_rep2_signifpeaks.gff	OverlappingPeaks	79390800	79399619	84	+	.	K27ac_DKO1_USC494_rep2_signifpeaks.gff_79390410_height:104
chr21	union.pl_USC331_H3K27Ac_DKO_HCT116_signifpeaks.gff_K27ac_DKO1_USC494_rep2_signifpeaks.gff	OverlappingPeaks	30576420	30582449	84	+	.	K27ac_DKO1_USC494_rep2_signifpeaks.gff_30576420_height:54
chr21	union.pl_USC331_H3K27Ac_DKO_HCT116_signifpeaks.gff_K27ac_DKO1_USC494_rep2_signifpeaks.gff	OverlappingPeaks	30583590	30586919	84	+	.	K27ac_DKO1_USC494_rep2_signifpeaks.gff_30583590_height:52
chr21	union.pl_USC331_H3K27Ac_DKO_HCT116_signifpeaks.gff_K27ac_DKO1_USC494_rep2_signifpeaks.gff	OverlappingPeaks	30588210	30596459	84	+	.	K27ac_DKO1_USC494_rep2_signifpeaks.gff_30588210_height:56
chr12	union.pl_USC331_H3K27Ac_DKO_HCT116_signifpeaks.gff_K27ac_DKO1_USC494_rep2_signifpeaks.gff	OverlappingPeaks	66562140	66564839	84	+	.	K27ac_DKO1_USC494_rep2_signifpeaks.gff_66562140_height:84
chr4	union.pl_USC331_H3K27Ac_DKO_HCT116_signifpeaks.gff_K27ac_DKO1_USC494_rep2_signifpeaks.gff	OverlappingPeaks	79452630	79453919	84	+	.	K27ac_DKO1_USC494_rep2_signifpeaks.gff_79448580_height:42
chr4	union.pl_USC331_H3K27Ac_DKO_HCT116_signifpeaks.gff_K27ac_DKO1_USC494_rep2_signifpeaks.gff	OverlappingPeaks	79454070	79460969	84	+	.	K27ac_DKO1_USC494_rep2_signifpeaks.gff_79454070_height:86
chr4	union.pl_USC331_H3K27Ac_DKO_HCT116_signifpeaks.gff_K27ac_DKO1_USC494_rep2_signifpeaks.gff	OverlappingPeaks	103746630	103750619	84	+	.	K27ac_DKO1_USC494_rep2_signifpeaks.gff_103746630_height:87
chr9	union.pl_USC331_H3K27Ac_DKO_HCT116_signifpeaks.gff_K27ac_DKO1_USC494_rep2_signifpeaks.gff	OverlappingPeaks	132220170	132225509	84	+	.	K27ac_DKO1_USC494_rep2_signifpeaks.gff_132220170_height:83
chr20	union.pl_USC331_H3K27Ac_DKO_HCT116_signifpeaks.gff_K27ac_DKO1_USC494_rep2_signifpeaks.gff	OverlappingPeaks	49154760	49159199	83	+	.	K27ac_DKO1_USC494_rep2_signifpeaks.gff_49154760_height:76
chr20	union.pl_USC331_H3K27Ac_DKO_HCT116_signifpeaks.gff_K27ac_DKO1_USC494_rep2_signifpeaks.gff	OverlappingPeaks	49160370	49160729	83	+	.	K27ac_DKO1_USC494_rep2_signifpeaks.gff_49160370_height:11
chr20	union.pl_USC331_H3K27Ac_DKO_HCT116_signifpeaks.gff_K27ac_DKO1_USC494_rep2_signifpeaks.gff	OverlappingPeaks	52256970	52261529	83	+	.	K27ac_DKO1_USC494_rep2_signifpeaks.gff_52256640_height:72
chr22	union.pl_USC331_H3K27Ac_DKO_HCT116_signifpeaks.gff_K27ac_DKO1_USC494_rep2_signifpeaks.gff	OverlappingPeaks	39606750	39613049	83	+	.	K27ac_DKO1_USC494_rep2_signifpeaks.gff_39597990_height:92
chr22	union.pl_USC331_H3K27Ac_DKO_HCT116_signifpeaks.gff_K27ac_DKO1_USC494_rep2_signifpeaks.gff	OverlappingPeaks	39702690	39709709	83	+	.	K27ac_DKO1_USC494_rep2_signifpeaks.gff_39702300_height:86
chr22	union.pl_USC331_H3K27Ac_DKO_HCT116_signifpeaks.gff_K27ac_DKO1_USC494_rep2_signifpeaks.gff	OverlappingPeaks	39710640	39717629	83	+	.	K27ac_DKO1_USC494_rep2_signifpeaks.gff_39710640_height:74
chr8	union.pl_USC331_H3K27Ac_DKO_HCT116_signifpeaks.gff_K27ac_DKO1_USC494_rep2_signifpeaks.gff	OverlappingPeaks	145731240	145736639	83	+	.	K27ac_DKO1_USC494_rep2_signifpeaks.gff_145731240_height:100
chr1	union.pl_USC331_H3K27Ac_DKO_HCT116_signifpeaks.gff_K27ac_DKO1_USC494_rep2_signifpeaks.gff	OverlappingPeaks	16158780	16164389	83	+	.	K27ac_DKO1_USC494_rep2_signifpeaks.gff_16158780_height:88
chr1	union.pl_USC331_H3K27Ac_DKO_HCT116_signifpeaks.gff_K27ac_DKO1_USC494_rep2_signifpeaks.gff	OverlappingPeaks	28831290	28837949	83	+	.	K27ac_DKO1_USC494_rep2_signifpeaks.gff_28831110_height:85
chr1	union.pl_USC331_H3K27Ac_DKO_HCT116_signifpeaks.gff_K27ac_DKO1_USC494_rep2_signifpeaks.gff	OverlappingPeaks	95172510	95183429	83	+	.	K27ac_DKO1_USC494_rep2_signifpeaks.gff_95171910_height:93
chr1	union.pl_USC331_H3K27Ac_DKO_HCT116_signifpeaks.gff_K27ac_DKO1_USC494_rep2_signifpeaks.gff	OverlappingPeaks	156715590	156722759	83	+	.	K27ac_DKO1_USC494_rep2_signifpeaks.gff_156715590_height:64
chr6	union.pl_USC331_H3K27Ac_DKO_HCT116_signifpeaks.gff_K27ac_DKO1_USC494_rep2_signifpeaks.gff	OverlappingPeaks	3162180	3168179	83	+	.	K27ac_DKO1_USC494_rep2_signifpeaks.gff_3162180_height:76
chr11	union.pl_USC331_H3K27Ac_DKO_HCT116_signifpeaks.gff_K27ac_DKO1_USC494_rep2_signifpeaks.gff	OverlappingPeaks	62647050	62650379	83	+	.	K27ac_DKO1_USC494_rep2_signifpeaks.gff_62647050_height:62
chr11	union.pl_USC331_H3K27Ac_DKO_HCT116_signifpeaks.gff_K27ac_DKO1_USC494_rep2_signifpeaks.gff	OverlappingPeaks	102216300	102219329	83	+	.	K27ac_DKO1_USC494_rep2_signifpeaks.gff_102216300_height:68
chr3	union.pl_USC331_H3K27Ac_DKO_HCT116_signifpeaks.gff_K27ac_DKO1_USC494_rep2_signifpeaks.gff	OverlappingPeaks	193496640	193502999	83	+	.	K27ac_DKO1_USC494_rep2_signifpeaks.gff_193496640_height:94
chr12	union.pl_USC331_H3K27Ac_DKO_HCT116_signifpeaks.gff_K27ac_DKO1_USC494_rep2_signifpeaks.gff	OverlappingPeaks	6441060	6452339	83	+	.	K27ac_DKO1_USC494_rep2_signifpeaks.gff_6440970_height:91
chr7	union.pl_USC331_H3K27Ac_DKO_HCT116_signifpeaks.gff_K27ac_DKO1_USC494_rep2_signifpeaks.gff	OverlappingPeaks	131301480	131320589	82	+	.	K27ac_DKO1_USC494_rep2_signifpeaks.gff_131301180_height:111
chr19	union.pl_USC331_H3K27Ac_DKO_HCT116_signifpeaks.gff_K27ac_DKO1_USC494_rep2_signifpeaks.gff	OverlappingPeaks	38487090	38491559	82	+	.	K27ac_DKO1_USC494_rep2_signifpeaks.gff_38486700_height:89
chr6	union.pl_USC331_H3K27Ac_DKO_HCT116_signifpeaks.gff_K27ac_DKO1_USC494_rep2_signifpeaks.gff	OverlappingPeaks	42748980	42752069	82	+	.	K27ac_DKO1_USC494_rep2_signifpeaks.gff_42748980_height:77
chr11	union.pl_USC331_H3K27Ac_DKO_HCT116_signifpeaks.gff_K27ac_DKO1_USC494_rep2_signifpeaks.gff	OverlappingPeaks	9383520	9388109	82	+	.	K27ac_DKO1_USC494_rep2_signifpeaks.gff_9383520_height:82
chr18	union.pl_USC331_H3K27Ac_DKO_HCT116_signifpeaks.gff_K27ac_DKO1_USC494_rep2_signifpeaks.gff	OverlappingPeaks	3348360	3353339	82	+	.	K27ac_DKO1_USC494_rep2_signifpeaks.gff_3347850_height:84
chr12	union.pl_USC331_H3K27Ac_DKO_HCT116_signifpeaks.gff_K27ac_DKO1_USC494_rep2_signifpeaks.gff	OverlappingPeaks	30945060	30950909	82	+	.	K27ac_DKO1_USC494_rep2_signifpeaks.gff_30945060_height:101
chr12	union.pl_USC331_H3K27Ac_DKO_HCT116_signifpeaks.gff_K27ac_DKO1_USC494_rep2_signifpeaks.gff	OverlappingPeaks	64309440	64316219	82	+	.	K27ac_DKO1_USC494_rep2_signifpeaks.gff_64309440_height:76
chr5	union.pl_USC331_H3K27Ac_DKO_HCT116_signifpeaks.gff_K27ac_DKO1_USC494_rep2_signifpeaks.gff	OverlappingPeaks	179243430	179249519	82	+	.	K27ac_DKO1_USC494_rep2_signifpeaks.gff_179242980_height:93
chr8	union.pl_USC331_H3K27Ac_DKO_HCT116_signifpeaks.gff_K27ac_DKO1_USC494_rep2_signifpeaks.gff	OverlappingPeaks	128255940	128269169	81	+	.	K27ac_DKO1_USC494_rep2_signifpeaks.gff_128255940_height:68
chr19	union.pl_USC331_H3K27Ac_DKO_HCT116_signifpeaks.gff_K27ac_DKO1_USC494_rep2_signifpeaks.gff	OverlappingPeaks	13943550	13956479	81	+	.	K27ac_DKO1_USC494_rep2_signifpeaks.gff_13943430_height:84
chr1	union.pl_USC331_H3K27Ac_DKO_HCT116_signifpeaks.gff_K27ac_DKO1_USC494_rep2_signifpeaks.gff	OverlappingPeaks	94761630	94763819	81	+	.	K27ac_DKO1_USC494_rep2_signifpeaks.gff_94761630_height:13
chr1	union.pl_USC331_H3K27Ac_DKO_HCT116_signifpeaks.gff_K27ac_DKO1_USC494_rep2_signifpeaks.gff	OverlappingPeaks	94764090	94769339	81	+	.	K27ac_DKO1_USC494_rep2_signifpeaks.gff_94764090_height:56
chr1	union.pl_USC331_H3K27Ac_DKO_HCT116_signifpeaks.gff_K27ac_DKO1_USC494_rep2_signifpeaks.gff	OverlappingPeaks	156629070	156636509	81	+	.	K27ac_DKO1_USC494_rep2_signifpeaks.gff_156629070_height:74
chr17	union.pl_USC331_H3K27Ac_DKO_HCT116_signifpeaks.gff_K27ac_DKO1_USC494_rep2_signifpeaks.gff	OverlappingPeaks	56063700	56067329	81	+	.	K27ac_DKO1_USC494_rep2_signifpeaks.gff_56063700_height:101
chr3	union.pl_USC331_H3K27Ac_DKO_HCT116_signifpeaks.gff_K27ac_DKO1_USC494_rep2_signifpeaks.gff	OverlappingPeaks	98639190	98644499	81	+	.	K27ac_DKO1_USC494_rep2_signifpeaks.gff_98639190_height:59
chr3	union.pl_USC331_H3K27Ac_DKO_HCT116_signifpeaks.gff_K27ac_DKO1_USC494_rep2_signifpeaks.gff	OverlappingPeaks	193719210	193723619	81	+	.	K27ac_DKO1_USC494_rep2_signifpeaks.gff_193718640_height:91
chr12	union.pl_USC331_H3K27Ac_DKO_HCT116_signifpeaks.gff_K27ac_DKO1_USC494_rep2_signifpeaks.gff	OverlappingPeaks	6477210	6483239	81	+	.	K27ac_DKO1_USC494_rep2_signifpeaks.gff_6477210_height:70
chr12	union.pl_USC331_H3K27Ac_DKO_HCT116_signifpeaks.gff_K27ac_DKO1_USC494_rep2_signifpeaks.gff	OverlappingPeaks	65016300	65021309	81	+	.	K27ac_DKO1_USC494_rep2_signifpeaks.gff_65016300_height:55
chr12	union.pl_USC331_H3K27Ac_DKO_HCT116_signifpeaks.gff_K27ac_DKO1_USC494_rep2_signifpeaks.gff	OverlappingPeaks	79939260	79943819	81	+	.	K27ac_DKO1_USC494_rep2_signifpeaks.gff_79939260_height:66
chr15	union.pl_USC331_H3K27Ac_DKO_HCT116_signifpeaks.gff_K27ac_DKO1_USC494_rep2_signifpeaks.gff	OverlappingPeaks	59584770	59593649	81	+	.	K27ac_DKO1_USC494_rep2_signifpeaks.gff_59584770_height:76
chr13	union.pl_USC331_H3K27Ac_DKO_HCT116_signifpeaks.gff_K27ac_DKO1_USC494_rep2_signifpeaks.gff	OverlappingPeaks	80560170	80565539	81	+	.	K27ac_DKO1_USC494_rep2_signifpeaks.gff_80560170_height:47
chr10	union.pl_USC331_H3K27Ac_DKO_HCT116_signifpeaks.gff_K27ac_DKO1_USC494_rep2_signifpeaks.gff	OverlappingPeaks	112152360	112162949	81	+	.	K27ac_DKO1_USC494_rep2_signifpeaks.gff_112151670_height:69
chr7	union.pl_USC331_H3K27Ac_DKO_HCT116_signifpeaks.gff_K27ac_DKO1_USC494_rep2_signifpeaks.gff	OverlappingPeaks	5567550	5573309	80	+	.	K27ac_DKO1_USC494_rep2_signifpeaks.gff_5567190_height:100
chr20	union.pl_USC331_H3K27Ac_DKO_HCT116_signifpeaks.gff_K27ac_DKO1_USC494_rep2_signifpeaks.gff	OverlappingPeaks	47000730	47004749	80	+	.	K27ac_DKO1_USC494_rep2_signifpeaks.gff_47000730_height:107
chr20	union.pl_USC331_H3K27Ac_DKO_HCT116_signifpeaks.gff_K27ac_DKO1_USC494_rep2_signifpeaks.gff	OverlappingPeaks	52192170	52193579	80	+	.	K27ac_DKO1_USC494_rep2_signifpeaks.gff_52192170_height:11
chr20	union.pl_USC331_H3K27Ac_DKO_HCT116_signifpeaks.gff_K27ac_DKO1_USC494_rep2_signifpeaks.gff	OverlappingPeaks	52193850	52202789	80	+	.	K27ac_DKO1_USC494_rep2_signifpeaks.gff_52193850_height:64
chr14	union.pl_USC331_H3K27Ac_DKO_HCT116_signifpeaks.gff_K27ac_DKO1_USC494_rep2_signifpeaks.gff	OverlappingPeaks	68967300	68982719	80	+	.	K27ac_DKO1_USC494_rep2_signifpeaks.gff_68965320_height:106
chr14	union.pl_USC331_H3K27Ac_DKO_HCT116_signifpeaks.gff_K27ac_DKO1_USC494_rep2_signifpeaks.gff	OverlappingPeaks	81685380	81689009	80	+	.	K27ac_DKO1_USC494_rep2_signifpeaks.gff_81685380_height:71
chr19	union.pl_USC331_H3K27Ac_DKO_HCT116_signifpeaks.gff_K27ac_DKO1_USC494_rep2_signifpeaks.gff	OverlappingPeaks	18472860	18478229	80	+	.	K27ac_DKO1_USC494_rep2_signifpeaks.gff_18472860_height:55
chr19	union.pl_USC331_H3K27Ac_DKO_HCT116_signifpeaks.gff_K27ac_DKO1_USC494_rep2_signifpeaks.gff	OverlappingPeaks	18478830	18481559	80	+	.	K27ac_DKO1_USC494_rep2_signifpeaks.gff_18478830_height:19
chr1	union.pl_USC331_H3K27Ac_DKO_HCT116_signifpeaks.gff_K27ac_DKO1_USC494_rep2_signifpeaks.gff	OverlappingPeaks	26946060	26949149	80	+	.	K27ac_DKO1_USC494_rep2_signifpeaks.gff_26946060_height:86
chr1	union.pl_USC331_H3K27Ac_DKO_HCT116_signifpeaks.gff_K27ac_DKO1_USC494_rep2_signifpeaks.gff	OverlappingPeaks	95014140	95022479	80	+	.	K27ac_DKO1_USC494_rep2_signifpeaks.gff_95013630_height:90
chr1	union.pl_USC331_H3K27Ac_DKO_HCT116_signifpeaks.gff_K27ac_DKO1_USC494_rep2_signifpeaks.gff	OverlappingPeaks	152018730	152021999	80	+	.	K27ac_DKO1_USC494_rep2_signifpeaks.gff_152018730_height:79
chr3	union.pl_USC331_H3K27Ac_DKO_HCT116_signifpeaks.gff_K27ac_DKO1_USC494_rep2_signifpeaks.gff	OverlappingPeaks	5017560	5023259	80	+	.	K27ac_DKO1_USC494_rep2_signifpeaks.gff_5016990_height:87
chr3	union.pl_USC331_H3K27Ac_DKO_HCT116_signifpeaks.gff_K27ac_DKO1_USC494_rep2_signifpeaks.gff	OverlappingPeaks	5024580	5029739	80	+	.	K27ac_DKO1_USC494_rep2_signifpeaks.gff_5024580_height:24
chr3	union.pl_USC331_H3K27Ac_DKO_HCT116_signifpeaks.gff_K27ac_DKO1_USC494_rep2_signifpeaks.gff	OverlappingPeaks	156876720	156880079	80	+	.	K27ac_DKO1_USC494_rep2_signifpeaks.gff_156876720_height:78
chr12	union.pl_USC331_H3K27Ac_DKO_HCT116_signifpeaks.gff_K27ac_DKO1_USC494_rep2_signifpeaks.gff	OverlappingPeaks	46860570	46862639	80	+	.	K27ac_DKO1_USC494_rep2_signifpeaks.gff_46860570_height:26
chr12	union.pl_USC331_H3K27Ac_DKO_HCT116_signifpeaks.gff_K27ac_DKO1_USC494_rep2_signifpeaks.gff	OverlappingPeaks	46863420	46869359	80	+	.	K27ac_DKO1_USC494_rep2_signifpeaks.gff_46863420_height:63
chr12	union.pl_USC331_H3K27Ac_DKO_HCT116_signifpeaks.gff_K27ac_DKO1_USC494_rep2_signifpeaks.gff	OverlappingPeaks	46869600	46870169	80	+	.	K27ac_DKO1_USC494_rep2_signifpeaks.gff_46869600_height:12
chr12	union.pl_USC331_H3K27Ac_DKO_HCT116_signifpeaks.gff_K27ac_DKO1_USC494_rep2_signifpeaks.gff	OverlappingPeaks	57080460	57084419	80	+	.	K27ac_DKO1_USC494_rep2_signifpeaks.gff_57080460_height:74
chr2	union.pl_USC331_H3K27Ac_DKO_HCT116_signifpeaks.gff_K27ac_DKO1_USC494_rep2_signifpeaks.gff	OverlappingPeaks	9372150	9377759	80	+	.	K27ac_DKO1_USC494_rep2_signifpeaks.gff_9372150_height:80
chr2	union.pl_USC331_H3K27Ac_DKO_HCT116_signifpeaks.gff_K27ac_DKO1_USC494_rep2_signifpeaks.gff	OverlappingPeaks	232570170	232577309	80	+	.	K27ac_DKO1_USC494_rep2_signifpeaks.gff_232570140_height:101
chrX	union.pl_USC331_H3K27Ac_DKO_HCT116_signifpeaks.gff_K27ac_DKO1_USC494_rep2_signifpeaks.gff	OverlappingPeaks	45567900	45580559	80	+	.	K27ac_DKO1_USC494_rep2_signifpeaks.gff_45567900_height:74
chr7	union.pl_USC331_H3K27Ac_DKO_HCT116_signifpeaks.gff_K27ac_DKO1_USC494_rep2_signifpeaks.gff	OverlappingPeaks	26238780	26242649	79	+	.	K27ac_DKO1_USC494_rep2_signifpeaks.gff_26238780_height:92
chr22	union.pl_USC331_H3K27Ac_DKO_HCT116_signifpeaks.gff_K27ac_DKO1_USC494_rep2_signifpeaks.gff	OverlappingPeaks	41416440	41419739	79	+	.	K27ac_DKO1_USC494_rep2_signifpeaks.gff_41416320_height:85
chr19	union.pl_USC331_H3K27Ac_DKO_HCT116_signifpeaks.gff_K27ac_DKO1_USC494_rep2_signifpeaks.gff	OverlappingPeaks	45925920	45929759	79	+	.	K27ac_DKO1_USC494_rep2_signifpeaks.gff_45925920_height:76
chr19	union.pl_USC331_H3K27Ac_DKO_HCT116_signifpeaks.gff_K27ac_DKO1_USC494_rep2_signifpeaks.gff	OverlappingPeaks	50140950	50146559	79	+	.	K27ac_DKO1_USC494_rep2_signifpeaks.gff_50140950_height:79
chr1	union.pl_USC331_H3K27Ac_DKO_HCT116_signifpeaks.gff_K27ac_DKO1_USC494_rep2_signifpeaks.gff	OverlappingPeaks	16497510	16503989	79	+	.	K27ac_DKO1_USC494_rep2_signifpeaks.gff_16496340_height:92
chr11	union.pl_USC331_H3K27Ac_DKO_HCT116_signifpeaks.gff_K27ac_DKO1_USC494_rep2_signifpeaks.gff	OverlappingPeaks	129871140	129874739	79	+	.	K27ac_DKO1_USC494_rep2_signifpeaks.gff_129871050_height:89
chr17	union.pl_USC331_H3K27Ac_DKO_HCT116_signifpeaks.gff_K27ac_DKO1_USC494_rep2_signifpeaks.gff	OverlappingPeaks	834270	838889	79	+	.	K27ac_DKO1_USC494_rep2_signifpeaks.gff_833820_height:55
chr17	union.pl_USC331_H3K27Ac_DKO_HCT116_signifpeaks.gff_K27ac_DKO1_USC494_rep2_signifpeaks.gff	OverlappingPeaks	56083110	56086079	79	+	.	K27ac_DKO1_USC494_rep2_signifpeaks.gff_56083110_height:76
chr17	union.pl_USC331_H3K27Ac_DKO_HCT116_signifpeaks.gff_K27ac_DKO1_USC494_rep2_signifpeaks.gff	OverlappingPeaks	56407530	56410769	79	+	.	K27ac_DKO1_USC494_rep2_signifpeaks.gff_56407530_height:72
chr3	union.pl_USC331_H3K27Ac_DKO_HCT116_signifpeaks.gff_K27ac_DKO1_USC494_rep2_signifpeaks.gff	OverlappingPeaks	192593460	192598769	79	+	.	K27ac_DKO1_USC494_rep2_signifpeaks.gff_192593460_height:63
chr3	union.pl_USC331_H3K27Ac_DKO_HCT116_signifpeaks.gff_K27ac_DKO1_USC494_rep2_signifpeaks.gff	OverlappingPeaks	192598830	192604409	79	+	.	K27ac_DKO1_USC494_rep2_signifpeaks.gff_192598830_height:60
chr3	union.pl_USC331_H3K27Ac_DKO_HCT116_signifpeaks.gff_K27ac_DKO1_USC494_rep2_signifpeaks.gff	OverlappingPeaks	192604470	192607619	79	+	.	K27ac_DKO1_USC494_rep2_signifpeaks.gff_192604470_height:24
chr3	union.pl_USC331_H3K27Ac_DKO_HCT116_signifpeaks.gff_K27ac_DKO1_USC494_rep2_signifpeaks.gff	OverlappingPeaks	192609630	192612539	79	+	.	K27ac_DKO1_USC494_rep2_signifpeaks.gff_192609630_height:32
chr2	union.pl_USC331_H3K27Ac_DKO_HCT116_signifpeaks.gff_K27ac_DKO1_USC494_rep2_signifpeaks.gff	OverlappingPeaks	47302080	47307149	79	+	.	K27ac_DKO1_USC494_rep2_signifpeaks.gff_47291910_height:87
chr2	union.pl_USC331_H3K27Ac_DKO_HCT116_signifpeaks.gff_K27ac_DKO1_USC494_rep2_signifpeaks.gff	OverlappingPeaks	230270820	230276279	79	+	.	K27ac_DKO1_USC494_rep2_signifpeaks.gff_230270820_height:57
chrX	union.pl_USC331_H3K27Ac_DKO_HCT116_signifpeaks.gff_K27ac_DKO1_USC494_rep2_signifpeaks.gff	OverlappingPeaks	122992680	122995139	79	+	.	K27ac_DKO1_USC494_rep2_signifpeaks.gff_122992680_height:62
chr10	union.pl_USC331_H3K27Ac_DKO_HCT116_signifpeaks.gff_K27ac_DKO1_USC494_rep2_signifpeaks.gff	OverlappingPeaks	95135310	95138339	79	+	.	K27ac_DKO1_USC494_rep2_signifpeaks.gff_95135130_height:37
chr10	union.pl_USC331_H3K27Ac_DKO_HCT116_signifpeaks.gff_K27ac_DKO1_USC494_rep2_signifpeaks.gff	OverlappingPeaks	95138430	95147879	79	+	.	K27ac_DKO1_USC494_rep2_signifpeaks.gff_95138430_height:90
chr10	union.pl_USC331_H3K27Ac_DKO_HCT116_signifpeaks.gff_K27ac_DKO1_USC494_rep2_signifpeaks.gff	OverlappingPeaks	97888650	97890989	79	+	.	K27ac_DKO1_USC494_rep2_signifpeaks.gff_97888650_height:86
chr7	union.pl_USC331_H3K27Ac_DKO_HCT116_signifpeaks.gff_K27ac_DKO1_USC494_rep2_signifpeaks.gff	OverlappingPeaks	576600	580529	78	+	.	K27ac_DKO1_USC494_rep2_signifpeaks.gff_576330_height:84
chr7	union.pl_USC331_H3K27Ac_DKO_HCT116_signifpeaks.gff_K27ac_DKO1_USC494_rep2_signifpeaks.gff	OverlappingPeaks	22698150	22718999	78	+	.	K27ac_DKO1_USC494_rep2_signifpeaks.gff_22698150_height:99
chr7	union.pl_USC331_H3K27Ac_DKO_HCT116_signifpeaks.gff_K27ac_DKO1_USC494_rep2_signifpeaks.gff	OverlappingPeaks	22719060	22724039	78	+	.	K27ac_DKO1_USC494_rep2_signifpeaks.gff_22719060_height:30
chr7	union.pl_USC331_H3K27Ac_DKO_HCT116_signifpeaks.gff_K27ac_DKO1_USC494_rep2_signifpeaks.gff	OverlappingPeaks	44676690	44681069	78	+	.	K27ac_DKO1_USC494_rep2_signifpeaks.gff_44676690_height:63
chr7	union.pl_USC331_H3K27Ac_DKO_HCT116_signifpeaks.gff_K27ac_DKO1_USC494_rep2_signifpeaks.gff	OverlappingPeaks	131336460	131341259	78	+	.	K27ac_DKO1_USC494_rep2_signifpeaks.gff_131335950_height:81
chr8	union.pl_USC331_H3K27Ac_DKO_HCT116_signifpeaks.gff_K27ac_DKO1_USC494_rep2_signifpeaks.gff	OverlappingPeaks	103663350	103663919	78	+	.	K27ac_DKO1_USC494_rep2_signifpeaks.gff_103663080_height:11
chr8	union.pl_USC331_H3K27Ac_DKO_HCT116_signifpeaks.gff_K27ac_DKO1_USC494_rep2_signifpeaks.gff	OverlappingPeaks	103665270	103670879	78	+	.	K27ac_DKO1_USC494_rep2_signifpeaks.gff_103665270_height:78
chr1	union.pl_USC331_H3K27Ac_DKO_HCT116_signifpeaks.gff_K27ac_DKO1_USC494_rep2_signifpeaks.gff	OverlappingPeaks	156087630	156088319	78	+	.	K27ac_DKO1_USC494_rep2_signifpeaks.gff_156087000_height:11
chr1	union.pl_USC331_H3K27Ac_DKO_HCT116_signifpeaks.gff_K27ac_DKO1_USC494_rep2_signifpeaks.gff	OverlappingPeaks	156089130	156100979	78	+	.	K27ac_DKO1_USC494_rep2_signifpeaks.gff_156089130_height:78
chr11	union.pl_USC331_H3K27Ac_DKO_HCT116_signifpeaks.gff_K27ac_DKO1_USC494_rep2_signifpeaks.gff	OverlappingPeaks	62493180	62497199	78	+	.	K27ac_DKO1_USC494_rep2_signifpeaks.gff_62493180_height:72
chr16	union.pl_USC331_H3K27Ac_DKO_HCT116_signifpeaks.gff_K27ac_DKO1_USC494_rep2_signifpeaks.gff	OverlappingPeaks	69596730	69602129	78	+	.	K27ac_DKO1_USC494_rep2_signifpeaks.gff_69596460_height:97
chr12	union.pl_USC331_H3K27Ac_DKO_HCT116_signifpeaks.gff_K27ac_DKO1_USC494_rep2_signifpeaks.gff	OverlappingPeaks	76369620	76378259	78	+	.	K27ac_DKO1_USC494_rep2_signifpeaks.gff_76369620_height:71
chr12	union.pl_USC331_H3K27Ac_DKO_HCT116_signifpeaks.gff_K27ac_DKO1_USC494_rep2_signifpeaks.gff	OverlappingPeaks	76379340	76380539	78	+	.	K27ac_DKO1_USC494_rep2_signifpeaks.gff_76379340_height:12
chr2	union.pl_USC331_H3K27Ac_DKO_HCT116_signifpeaks.gff_K27ac_DKO1_USC494_rep2_signifpeaks.gff	OverlappingPeaks	29335260	29342309	78	+	.	K27ac_DKO1_USC494_rep2_signifpeaks.gff_29335260_height:73
chr2	union.pl_USC331_H3K27Ac_DKO_HCT116_signifpeaks.gff_K27ac_DKO1_USC494_rep2_signifpeaks.gff	OverlappingPeaks	189155580	189159479	78	+	.	K27ac_DKO1_USC494_rep2_signifpeaks.gff_189155580_height:79
chr2	union.pl_USC331_H3K27Ac_DKO_HCT116_signifpeaks.gff_K27ac_DKO1_USC494_rep2_signifpeaks.gff	OverlappingPeaks	224559750	224562119	78	+	.	K27ac_DKO1_USC494_rep2_signifpeaks.gff_224559300_height:60
chr2	union.pl_USC331_H3K27Ac_DKO_HCT116_signifpeaks.gff_K27ac_DKO1_USC494_rep2_signifpeaks.gff	OverlappingPeaks	224562180	224566319	78	+	.	K27ac_DKO1_USC494_rep2_signifpeaks.gff_224562180_height:69
chr2	union.pl_USC331_H3K27Ac_DKO_HCT116_signifpeaks.gff_K27ac_DKO1_USC494_rep2_signifpeaks.gff	OverlappingPeaks	232504350	232509809	78	+	.	K27ac_DKO1_USC494_rep2_signifpeaks.gff_232504320_height:70
chr9	union.pl_USC331_H3K27Ac_DKO_HCT116_signifpeaks.gff_K27ac_DKO1_USC494_rep2_signifpeaks.gff	OverlappingPeaks	100744590	100748399	78	+	.	K27ac_DKO1_USC494_rep2_signifpeaks.gff_100744590_height:100
chr5	union.pl_USC331_H3K27Ac_DKO_HCT116_signifpeaks.gff_K27ac_DKO1_USC494_rep2_signifpeaks.gff	OverlappingPeaks	141739140	141746009	78	+	.	K27ac_DKO1_USC494_rep2_signifpeaks.gff_141739140_height:75
chr7	union.pl_USC331_H3K27Ac_DKO_HCT116_signifpeaks.gff_K27ac_DKO1_USC494_rep2_signifpeaks.gff	OverlappingPeaks	131220540	131235239	77	+	.	K27ac_DKO1_USC494_rep2_signifpeaks.gff_131218800_height:90
chr20	union.pl_USC331_H3K27Ac_DKO_HCT116_signifpeaks.gff_K27ac_DKO1_USC494_rep2_signifpeaks.gff	OverlappingPeaks	62311920	62323169	77	+	.	K27ac_DKO1_USC494_rep2_signifpeaks.gff_62311860_height:90
chr14	union.pl_USC331_H3K27Ac_DKO_HCT116_signifpeaks.gff_K27ac_DKO1_USC494_rep2_signifpeaks.gff	OverlappingPeaks	35800710	35808239	77	+	.	K27ac_DKO1_USC494_rep2_signifpeaks.gff_35800230_height:91
chr14	union.pl_USC331_H3K27Ac_DKO_HCT116_signifpeaks.gff_K27ac_DKO1_USC494_rep2_signifpeaks.gff	OverlappingPeaks	64968660	64972619	77	+	.	K27ac_DKO1_USC494_rep2_signifpeaks.gff_64968660_height:90
chr14	union.pl_USC331_H3K27Ac_DKO_HCT116_signifpeaks.gff_K27ac_DKO1_USC494_rep2_signifpeaks.gff	OverlappingPeaks	68695710	68701619	77	+	.	K27ac_DKO1_USC494_rep2_signifpeaks.gff_68695710_height:52
chr14	union.pl_USC331_H3K27Ac_DKO_HCT116_signifpeaks.gff_K27ac_DKO1_USC494_rep2_signifpeaks.gff	OverlappingPeaks	68701890	68702309	77	+	.	K27ac_DKO1_USC494_rep2_signifpeaks.gff_68701890_height:12
chr19	union.pl_USC331_H3K27Ac_DKO_HCT116_signifpeaks.gff_K27ac_DKO1_USC494_rep2_signifpeaks.gff	OverlappingPeaks	14629440	14632859	77	+	.	K27ac_DKO1_USC494_rep2_signifpeaks.gff_14626950_height:83
chr1	union.pl_USC331_H3K27Ac_DKO_HCT116_signifpeaks.gff_K27ac_DKO1_USC494_rep2_signifpeaks.gff	OverlappingPeaks	37939620	37946939	77	+	.	K27ac_DKO1_USC494_rep2_signifpeaks.gff_37939560_height:71
chr1	union.pl_USC331_H3K27Ac_DKO_HCT116_signifpeaks.gff_K27ac_DKO1_USC494_rep2_signifpeaks.gff	OverlappingPeaks	37948440	37949009	77	+	.	K27ac_DKO1_USC494_rep2_signifpeaks.gff_37948440_height:9
chr1	union.pl_USC331_H3K27Ac_DKO_HCT116_signifpeaks.gff_K27ac_DKO1_USC494_rep2_signifpeaks.gff	OverlappingPeaks	43670850	43673999	77	+	.	K27ac_DKO1_USC494_rep2_signifpeaks.gff_43670790_height:76
chr1	union.pl_USC331_H3K27Ac_DKO_HCT116_signifpeaks.gff_K27ac_DKO1_USC494_rep2_signifpeaks.gff	OverlappingPeaks	154942770	154948829	77	+	.	K27ac_DKO1_USC494_rep2_signifpeaks.gff_154942770_height:66
chr1	union.pl_USC331_H3K27Ac_DKO_HCT116_signifpeaks.gff_K27ac_DKO1_USC494_rep2_signifpeaks.gff	OverlappingPeaks	235104960	235118219	77	+	.	K27ac_DKO1_USC494_rep2_signifpeaks.gff_235104960_height:63
chr17	union.pl_USC331_H3K27Ac_DKO_HCT116_signifpeaks.gff_K27ac_DKO1_USC494_rep2_signifpeaks.gff	OverlappingPeaks	39947460	39951629	77	+	.	K27ac_DKO1_USC494_rep2_signifpeaks.gff_39947280_height:64
chr17	union.pl_USC331_H3K27Ac_DKO_HCT116_signifpeaks.gff_K27ac_DKO1_USC494_rep2_signifpeaks.gff	OverlappingPeaks	79314330	79321139	77	+	.	K27ac_DKO1_USC494_rep2_signifpeaks.gff_79313460_height:84
chr17	union.pl_USC331_H3K27Ac_DKO_HCT116_signifpeaks.gff_K27ac_DKO1_USC494_rep2_signifpeaks.gff	OverlappingPeaks	79369080	79378679	77	+	.	K27ac_DKO1_USC494_rep2_signifpeaks.gff_79365960_height:92
chr16	union.pl_USC331_H3K27Ac_DKO_HCT116_signifpeaks.gff_K27ac_DKO1_USC494_rep2_signifpeaks.gff	OverlappingPeaks	3069480	3074879	77	+	.	K27ac_DKO1_USC494_rep2_signifpeaks.gff_3069180_height:90
chr3	union.pl_USC331_H3K27Ac_DKO_HCT116_signifpeaks.gff_K27ac_DKO1_USC494_rep2_signifpeaks.gff	OverlappingPeaks	134075370	134095499	77	+	.	K27ac_DKO1_USC494_rep2_signifpeaks.gff_134075370_height:86
chr12	union.pl_USC331_H3K27Ac_DKO_HCT116_signifpeaks.gff_K27ac_DKO1_USC494_rep2_signifpeaks.gff	OverlappingPeaks	7051560	7056599	77	+	.	K27ac_DKO1_USC494_rep2_signifpeaks.gff_7051560_height:60
chr12	union.pl_USC331_H3K27Ac_DKO_HCT116_signifpeaks.gff_K27ac_DKO1_USC494_rep2_signifpeaks.gff	OverlappingPeaks	89762070	89771159	77	+	.	K27ac_DKO1_USC494_rep2_signifpeaks.gff_89762070_height:51
chr15	union.pl_USC331_H3K27Ac_DKO_HCT116_signifpeaks.gff_K27ac_DKO1_USC494_rep2_signifpeaks.gff	OverlappingPeaks	23616390	23620079	77	+	.	K27ac_DKO1_USC494_rep2_signifpeaks.gff_23616390_height:111
chr15	union.pl_USC331_H3K27Ac_DKO_HCT116_signifpeaks.gff_K27ac_DKO1_USC494_rep2_signifpeaks.gff	OverlappingPeaks	67429740	67451219	77	+	.	K27ac_DKO1_USC494_rep2_signifpeaks.gff_67388400_height:129
chr2	union.pl_USC331_H3K27Ac_DKO_HCT116_signifpeaks.gff_K27ac_DKO1_USC494_rep2_signifpeaks.gff	OverlappingPeaks	113577600	113599439	77	+	.	K27ac_DKO1_USC494_rep2_signifpeaks.gff_113564940_height:132
chr10	union.pl_USC331_H3K27Ac_DKO_HCT116_signifpeaks.gff_K27ac_DKO1_USC494_rep2_signifpeaks.gff	OverlappingPeaks	101379270	101382449	77	+	.	K27ac_DKO1_USC494_rep2_signifpeaks.gff_101379270_height:70
chr5	union.pl_USC331_H3K27Ac_DKO_HCT116_signifpeaks.gff_K27ac_DKO1_USC494_rep2_signifpeaks.gff	OverlappingPeaks	133982910	133985669	77	+	.	K27ac_DKO1_USC494_rep2_signifpeaks.gff_133982310_height:62
chr7	union.pl_USC331_H3K27Ac_DKO_HCT116_signifpeaks.gff_K27ac_DKO1_USC494_rep2_signifpeaks.gff	OverlappingPeaks	129647040	129651419	76	+	.	K27ac_DKO1_USC494_rep2_signifpeaks.gff_129647040_height:97
chr20	union.pl_USC331_H3K27Ac_DKO_HCT116_signifpeaks.gff_K27ac_DKO1_USC494_rep2_signifpeaks.gff	OverlappingPeaks	47892960	47898389	76	+	.	K27ac_DKO1_USC494_rep2_signifpeaks.gff_47892960_height:63
chr20	union.pl_USC331_H3K27Ac_DKO_HCT116_signifpeaks.gff_K27ac_DKO1_USC494_rep2_signifpeaks.gff	OverlappingPeaks	47899770	47900279	76	+	.	K27ac_DKO1_USC494_rep2_signifpeaks.gff_47899770_height:10
chr22	union.pl_USC331_H3K27Ac_DKO_HCT116_signifpeaks.gff_K27ac_DKO1_USC494_rep2_signifpeaks.gff	OverlappingPeaks	18261990	18266339	76	+	.	K27ac_DKO1_USC494_rep2_signifpeaks.gff_18258810_height:81
chr19	union.pl_USC331_H3K27Ac_DKO_HCT116_signifpeaks.gff_K27ac_DKO1_USC494_rep2_signifpeaks.gff	OverlappingPeaks	2537820	2547929	76	+	.	K27ac_DKO1_USC494_rep2_signifpeaks.gff_2537820_height:99
chr6	union.pl_USC331_H3K27Ac_DKO_HCT116_signifpeaks.gff_K27ac_DKO1_USC494_rep2_signifpeaks.gff	OverlappingPeaks	33280320	33283529	76	+	.	K27ac_DKO1_USC494_rep2_signifpeaks.gff_33280320_height:63
chr17	union.pl_USC331_H3K27Ac_DKO_HCT116_signifpeaks.gff_K27ac_DKO1_USC494_rep2_signifpeaks.gff	OverlappingPeaks	36603480	36611969	76	+	.	K27ac_DKO1_USC494_rep2_signifpeaks.gff_36603480_height:82
chr17	union.pl_USC331_H3K27Ac_DKO_HCT116_signifpeaks.gff_K27ac_DKO1_USC494_rep2_signifpeaks.gff	OverlappingPeaks	79951710	79965869	76	+	.	K27ac_DKO1_USC494_rep2_signifpeaks.gff_79948680_height:109
chr16	union.pl_USC331_H3K27Ac_DKO_HCT116_signifpeaks.gff_K27ac_DKO1_USC494_rep2_signifpeaks.gff	OverlappingPeaks	69561840	69567599	76	+	.	K27ac_DKO1_USC494_rep2_signifpeaks.gff_69561840_height:84
chr16	union.pl_USC331_H3K27Ac_DKO_HCT116_signifpeaks.gff_K27ac_DKO1_USC494_rep2_signifpeaks.gff	OverlappingPeaks	85586100	85592399	76	+	.	K27ac_DKO1_USC494_rep2_signifpeaks.gff_85586070_height:75
chr3	union.pl_USC331_H3K27Ac_DKO_HCT116_signifpeaks.gff_K27ac_DKO1_USC494_rep2_signifpeaks.gff	OverlappingPeaks	5035590	5039159	76	+	.	K27ac_DKO1_USC494_rep2_signifpeaks.gff_5035590_height:75
chr3	union.pl_USC331_H3K27Ac_DKO_HCT116_signifpeaks.gff_K27ac_DKO1_USC494_rep2_signifpeaks.gff	OverlappingPeaks	193982730	193993499	76	+	.	K27ac_DKO1_USC494_rep2_signifpeaks.gff_193982400_height:82
chr3	union.pl_USC331_H3K27Ac_DKO_HCT116_signifpeaks.gff_K27ac_DKO1_USC494_rep2_signifpeaks.gff	OverlappingPeaks	193993530	193996199	76	+	.	K27ac_DKO1_USC494_rep2_signifpeaks.gff_193993530_height:35
chr12	union.pl_USC331_H3K27Ac_DKO_HCT116_signifpeaks.gff_K27ac_DKO1_USC494_rep2_signifpeaks.gff	OverlappingPeaks	63101850	63135779	76	+	.	K27ac_DKO1_USC494_rep2_signifpeaks.gff_63101670_height:81
chr15	union.pl_USC331_H3K27Ac_DKO_HCT116_signifpeaks.gff_K27ac_DKO1_USC494_rep2_signifpeaks.gff	OverlappingPeaks	40629390	40637099	76	+	.	K27ac_DKO1_USC494_rep2_signifpeaks.gff_40629330_height:98
chr2	union.pl_USC331_H3K27Ac_DKO_HCT116_signifpeaks.gff_K27ac_DKO1_USC494_rep2_signifpeaks.gff	OverlappingPeaks	28495740	28501469	76	+	.	K27ac_DKO1_USC494_rep2_signifpeaks.gff_28489830_height:86
chr10	union.pl_USC331_H3K27Ac_DKO_HCT116_signifpeaks.gff_K27ac_DKO1_USC494_rep2_signifpeaks.gff	OverlappingPeaks	74055210	74072219	76	+	.	K27ac_DKO1_USC494_rep2_signifpeaks.gff_74048280_height:81
chr10	union.pl_USC331_H3K27Ac_DKO_HCT116_signifpeaks.gff_K27ac_DKO1_USC494_rep2_signifpeaks.gff	OverlappingPeaks	102819360	102822809	76	+	.	K27ac_DKO1_USC494_rep2_signifpeaks.gff_102819150_height:82
chr7	union.pl_USC331_H3K27Ac_DKO_HCT116_signifpeaks.gff_K27ac_DKO1_USC494_rep2_signifpeaks.gff	OverlappingPeaks	139042350	139045799	75	+	.	K27ac_DKO1_USC494_rep2_signifpeaks.gff_139042350_height:69
chr14	union.pl_USC331_H3K27Ac_DKO_HCT116_signifpeaks.gff_K27ac_DKO1_USC494_rep2_signifpeaks.gff	OverlappingPeaks	68602830	68605649	75	+	.	K27ac_DKO1_USC494_rep2_signifpeaks.gff_68602830_height:42
chr14	union.pl_USC331_H3K27Ac_DKO_HCT116_signifpeaks.gff_K27ac_DKO1_USC494_rep2_signifpeaks.gff	OverlappingPeaks	68605710	68608409	75	+	.	K27ac_DKO1_USC494_rep2_signifpeaks.gff_68605710_height:81
chr14	union.pl_USC331_H3K27Ac_DKO_HCT116_signifpeaks.gff_K27ac_DKO1_USC494_rep2_signifpeaks.gff	OverlappingPeaks	68609070	68613989	75	+	.	K27ac_DKO1_USC494_rep2_signifpeaks.gff_68609070_height:46
chr19	union.pl_USC331_H3K27Ac_DKO_HCT116_signifpeaks.gff_K27ac_DKO1_USC494_rep2_signifpeaks.gff	OverlappingPeaks	18483030	18495059	75	+	.	K27ac_DKO1_USC494_rep2_signifpeaks.gff_18482970_height:66
chr19	union.pl_USC331_H3K27Ac_DKO_HCT116_signifpeaks.gff_K27ac_DKO1_USC494_rep2_signifpeaks.gff	OverlappingPeaks	47728890	47732399	75	+	.	K27ac_DKO1_USC494_rep2_signifpeaks.gff_47728890_height:59
chr1	union.pl_USC331_H3K27Ac_DKO_HCT116_signifpeaks.gff_K27ac_DKO1_USC494_rep2_signifpeaks.gff	OverlappingPeaks	16504740	16510859	75	+	.	K27ac_DKO1_USC494_rep2_signifpeaks.gff_16496340_height:92
chr1	union.pl_USC331_H3K27Ac_DKO_HCT116_signifpeaks.gff_K27ac_DKO1_USC494_rep2_signifpeaks.gff	OverlappingPeaks	42419250	42422699	75	+	.	K27ac_DKO1_USC494_rep2_signifpeaks.gff_42419250_height:45
chr1	union.pl_USC331_H3K27Ac_DKO_HCT116_signifpeaks.gff_K27ac_DKO1_USC494_rep2_signifpeaks.gff	OverlappingPeaks	59048850	59051669	75	+	.	K27ac_DKO1_USC494_rep2_signifpeaks.gff_59048730_height:46
chr1	union.pl_USC331_H3K27Ac_DKO_HCT116_signifpeaks.gff_K27ac_DKO1_USC494_rep2_signifpeaks.gff	OverlappingPeaks	95098380	95104619	75	+	.	K27ac_DKO1_USC494_rep2_signifpeaks.gff_95098380_height:65
chr6	union.pl_USC331_H3K27Ac_DKO_HCT116_signifpeaks.gff_K27ac_DKO1_USC494_rep2_signifpeaks.gff	OverlappingPeaks	14731410	14736509	75	+	.	K27ac_DKO1_USC494_rep2_signifpeaks.gff_14731230_height:82
chr17	union.pl_USC331_H3K27Ac_DKO_HCT116_signifpeaks.gff_K27ac_DKO1_USC494_rep2_signifpeaks.gff	OverlappingPeaks	48736980	48740789	75	+	.	K27ac_DKO1_USC494_rep2_signifpeaks.gff_48736410_height:78
chr17	union.pl_USC331_H3K27Ac_DKO_HCT116_signifpeaks.gff_K27ac_DKO1_USC494_rep2_signifpeaks.gff	OverlappingPeaks	55943970	55948709	75	+	.	K27ac_DKO1_USC494_rep2_signifpeaks.gff_55943820_height:81
chr17	union.pl_USC331_H3K27Ac_DKO_HCT116_signifpeaks.gff_K27ac_DKO1_USC494_rep2_signifpeaks.gff	OverlappingPeaks	62701020	62706749	75	+	.	K27ac_DKO1_USC494_rep2_signifpeaks.gff_62700570_height:78
chr17	union.pl_USC331_H3K27Ac_DKO_HCT116_signifpeaks.gff_K27ac_DKO1_USC494_rep2_signifpeaks.gff	OverlappingPeaks	78234450	78238199	75	+	.	K27ac_DKO1_USC494_rep2_signifpeaks.gff_78226860_height:80
chr17	union.pl_USC331_H3K27Ac_DKO_HCT116_signifpeaks.gff_K27ac_DKO1_USC494_rep2_signifpeaks.gff	OverlappingPeaks	79824510	79830989	75	+	.	K27ac_DKO1_USC494_rep2_signifpeaks.gff_79824240_height:90
chr16	union.pl_USC331_H3K27Ac_DKO_HCT116_signifpeaks.gff_K27ac_DKO1_USC494_rep2_signifpeaks.gff	OverlappingPeaks	28833150	28836809	75	+	.	K27ac_DKO1_USC494_rep2_signifpeaks.gff_28833060_height:92
chr3	union.pl_USC331_H3K27Ac_DKO_HCT116_signifpeaks.gff_K27ac_DKO1_USC494_rep2_signifpeaks.gff	OverlappingPeaks	127308210	127312649	75	+	.	K27ac_DKO1_USC494_rep2_signifpeaks.gff_127308120_height:73
chr3	union.pl_USC331_H3K27Ac_DKO_HCT116_signifpeaks.gff_K27ac_DKO1_USC494_rep2_signifpeaks.gff	OverlappingPeaks	196062300	196067609	75	+	.	K27ac_DKO1_USC494_rep2_signifpeaks.gff_196062300_height:77
chr12	union.pl_USC331_H3K27Ac_DKO_HCT116_signifpeaks.gff_K27ac_DKO1_USC494_rep2_signifpeaks.gff	OverlappingPeaks	10330440	10335629	75	+	.	K27ac_DKO1_USC494_rep2_signifpeaks.gff_10330170_height:37
chr12	union.pl_USC331_H3K27Ac_DKO_HCT116_signifpeaks.gff_K27ac_DKO1_USC494_rep2_signifpeaks.gff	OverlappingPeaks	76016070	76019789	75	+	.	K27ac_DKO1_USC494_rep2_signifpeaks.gff_76016070_height:43
chr12	union.pl_USC331_H3K27Ac_DKO_HCT116_signifpeaks.gff_K27ac_DKO1_USC494_rep2_signifpeaks.gff	OverlappingPeaks	76020630	76021919	75	+	.	K27ac_DKO1_USC494_rep2_signifpeaks.gff_76020630_height:14
chr12	union.pl_USC331_H3K27Ac_DKO_HCT116_signifpeaks.gff_K27ac_DKO1_USC494_rep2_signifpeaks.gff	OverlappingPeaks	76023030	76023569	75	+	.	K27ac_DKO1_USC494_rep2_signifpeaks.gff_76023030_height:9
chr12	union.pl_USC331_H3K27Ac_DKO_HCT116_signifpeaks.gff_K27ac_DKO1_USC494_rep2_signifpeaks.gff	OverlappingPeaks	96586860	96592919	75	+	.	K27ac_DKO1_USC494_rep2_signifpeaks.gff_96586650_height:87
chr13	union.pl_USC331_H3K27Ac_DKO_HCT116_signifpeaks.gff_K27ac_DKO1_USC494_rep2_signifpeaks.gff	OverlappingPeaks	34115640	34118549	75	+	.	K27ac_DKO1_USC494_rep2_signifpeaks.gff_34115640_height:63
chr20	union.pl_USC331_H3K27Ac_DKO_HCT116_signifpeaks.gff_K27ac_DKO1_USC494_rep2_signifpeaks.gff	OverlappingPeaks	44561940	44564969	74	+	.	K27ac_DKO1_USC494_rep2_signifpeaks.gff_44561400_height:75
chr20	union.pl_USC331_H3K27Ac_DKO_HCT116_signifpeaks.gff_K27ac_DKO1_USC494_rep2_signifpeaks.gff	OverlappingPeaks	49545480	49549229	74	+	.	K27ac_DKO1_USC494_rep2_signifpeaks.gff_49545480_height:76
chr14	union.pl_USC331_H3K27Ac_DKO_HCT116_signifpeaks.gff_K27ac_DKO1_USC494_rep2_signifpeaks.gff	OverlappingPeaks	61989960	61995749	74	+	.	K27ac_DKO1_USC494_rep2_signifpeaks.gff_61989090_height:95
chr8	union.pl_USC331_H3K27Ac_DKO_HCT116_signifpeaks.gff_K27ac_DKO1_USC494_rep2_signifpeaks.gff	OverlappingPeaks	74204820	74208629	74	+	.	K27ac_DKO1_USC494_rep2_signifpeaks.gff_74204460_height:85
chr19	union.pl_USC331_H3K27Ac_DKO_HCT116_signifpeaks.gff_K27ac_DKO1_USC494_rep2_signifpeaks.gff	OverlappingPeaks	18392520	18394559	74	+	.	K27ac_DKO1_USC494_rep2_signifpeaks.gff_18389640_height:62
chr1	union.pl_USC331_H3K27Ac_DKO_HCT116_signifpeaks.gff_K27ac_DKO1_USC494_rep2_signifpeaks.gff	OverlappingPeaks	54421170	54424169	74	+	.	K27ac_DKO1_USC494_rep2_signifpeaks.gff_54421170_height:40
chr1	union.pl_USC331_H3K27Ac_DKO_HCT116_signifpeaks.gff_K27ac_DKO1_USC494_rep2_signifpeaks.gff	OverlappingPeaks	95158890	95160839	74	+	.	K27ac_DKO1_USC494_rep2_signifpeaks.gff_95158890_height:34
chr1	union.pl_USC331_H3K27Ac_DKO_HCT116_signifpeaks.gff_K27ac_DKO1_USC494_rep2_signifpeaks.gff	OverlappingPeaks	95161620	95168759	74	+	.	K27ac_DKO1_USC494_rep2_signifpeaks.gff_95161620_height:58
chr1	union.pl_USC331_H3K27Ac_DKO_HCT116_signifpeaks.gff_K27ac_DKO1_USC494_rep2_signifpeaks.gff	OverlappingPeaks	153511890	153511919	74	+	.	K27ac_DKO1_USC494_rep2_signifpeaks.gff_153504120_height:66
chr1	union.pl_USC331_H3K27Ac_DKO_HCT116_signifpeaks.gff_K27ac_DKO1_USC494_rep2_signifpeaks.gff	OverlappingPeaks	153511980	153527339	74	+	.	K27ac_DKO1_USC494_rep2_signifpeaks.gff_153511980_height:67
chr1	union.pl_USC331_H3K27Ac_DKO_HCT116_signifpeaks.gff_K27ac_DKO1_USC494_rep2_signifpeaks.gff	OverlappingPeaks	245132430	245135279	74	+	.	K27ac_DKO1_USC494_rep2_signifpeaks.gff_245132430_height:80
chr1	union.pl_USC331_H3K27Ac_DKO_HCT116_signifpeaks.gff_K27ac_DKO1_USC494_rep2_signifpeaks.gff	OverlappingPeaks	245135370	245136299	74	+	.	K27ac_DKO1_USC494_rep2_signifpeaks.gff_245135370_height:16
chr17	union.pl_USC331_H3K27Ac_DKO_HCT116_signifpeaks.gff_K27ac_DKO1_USC494_rep2_signifpeaks.gff	OverlappingPeaks	7588590	7592789	74	+	.	K27ac_DKO1_USC494_rep2_signifpeaks.gff_7588590_height:61
chr17	union.pl_USC331_H3K27Ac_DKO_HCT116_signifpeaks.gff_K27ac_DKO1_USC494_rep2_signifpeaks.gff	OverlappingPeaks	74731710	74734949	74	+	.	K27ac_DKO1_USC494_rep2_signifpeaks.gff_74731710_height:91
chr21	union.pl_USC331_H3K27Ac_DKO_HCT116_signifpeaks.gff_K27ac_DKO1_USC494_rep2_signifpeaks.gff	OverlappingPeaks	34913190	34916429	74	+	.	K27ac_DKO1_USC494_rep2_signifpeaks.gff_34913190_height:69
chr16	union.pl_USC331_H3K27Ac_DKO_HCT116_signifpeaks.gff_K27ac_DKO1_USC494_rep2_signifpeaks.gff	OverlappingPeaks	86697030	86699909	74	+	.	K27ac_DKO1_USC494_rep2_signifpeaks.gff_86696700_height:69
chr18	union.pl_USC331_H3K27Ac_DKO_HCT116_signifpeaks.gff_K27ac_DKO1_USC494_rep2_signifpeaks.gff	OverlappingPeaks	3365580	3375509	74	+	.	K27ac_DKO1_USC494_rep2_signifpeaks.gff_3365580_height:67
chr3	union.pl_USC331_H3K27Ac_DKO_HCT116_signifpeaks.gff_K27ac_DKO1_USC494_rep2_signifpeaks.gff	OverlappingPeaks	135913170	135916679	74	+	.	K27ac_DKO1_USC494_rep2_signifpeaks.gff_135913170_height:72
chr12	union.pl_USC331_H3K27Ac_DKO_HCT116_signifpeaks.gff_K27ac_DKO1_USC494_rep2_signifpeaks.gff	OverlappingPeaks	53335770	53348159	74	+	.	K27ac_DKO1_USC494_rep2_signifpeaks.gff_53335290_height:69
chr12	union.pl_USC331_H3K27Ac_DKO_HCT116_signifpeaks.gff_K27ac_DKO1_USC494_rep2_signifpeaks.gff	OverlappingPeaks	125398170	125406599	74	+	.	K27ac_DKO1_USC494_rep2_signifpeaks.gff_125397420_height:70
chr4	union.pl_USC331_H3K27Ac_DKO_HCT116_signifpeaks.gff_K27ac_DKO1_USC494_rep2_signifpeaks.gff	OverlappingPeaks	184016820	184021769	74	+	.	K27ac_DKO1_USC494_rep2_signifpeaks.gff_184016820_height:84
chr2	union.pl_USC331_H3K27Ac_DKO_HCT116_signifpeaks.gff_K27ac_DKO1_USC494_rep2_signifpeaks.gff	OverlappingPeaks	70358700	70358999	74	+	.	K27ac_DKO1_USC494_rep2_signifpeaks.gff_70358700_height:13
chr2	union.pl_USC331_H3K27Ac_DKO_HCT116_signifpeaks.gff_K27ac_DKO1_USC494_rep2_signifpeaks.gff	OverlappingPeaks	70359030	70365299	74	+	.	K27ac_DKO1_USC494_rep2_signifpeaks.gff_70359030_height:79
chr2	union.pl_USC331_H3K27Ac_DKO_HCT116_signifpeaks.gff_K27ac_DKO1_USC494_rep2_signifpeaks.gff	OverlappingPeaks	192065490	192070019	74	+	.	K27ac_DKO1_USC494_rep2_signifpeaks.gff_192065490_height:47
chr2	union.pl_USC331_H3K27Ac_DKO_HCT116_signifpeaks.gff_K27ac_DKO1_USC494_rep2_signifpeaks.gff	OverlappingPeaks	232543620	232547429	74	+	.	K27ac_DKO1_USC494_rep2_signifpeaks.gff_232543470_height:93
chr9	union.pl_USC331_H3K27Ac_DKO_HCT116_signifpeaks.gff_K27ac_DKO1_USC494_rep2_signifpeaks.gff	OverlappingPeaks	132328290	132334619	74	+	.	K27ac_DKO1_USC494_rep2_signifpeaks.gff_132327960_height:95
chr13	union.pl_USC331_H3K27Ac_DKO_HCT116_signifpeaks.gff_K27ac_DKO1_USC494_rep2_signifpeaks.gff	OverlappingPeaks	109894320	109898159	74	+	.	K27ac_DKO1_USC494_rep2_signifpeaks.gff_109894320_height:70
chr7	union.pl_USC331_H3K27Ac_DKO_HCT116_signifpeaks.gff_K27ac_DKO1_USC494_rep2_signifpeaks.gff	OverlappingPeaks	22760370	22771559	73	+	.	K27ac_DKO1_USC494_rep2_signifpeaks.gff_22756290_height:83
chr22	union.pl_USC331_H3K27Ac_DKO_HCT116_signifpeaks.gff_K27ac_DKO1_USC494_rep2_signifpeaks.gff	OverlappingPeaks	46471290	46471409	73	+	.	K27ac_DKO1_USC494_rep2_signifpeaks.gff_46464180_height:107
chr22	union.pl_USC331_H3K27Ac_DKO_HCT116_signifpeaks.gff_K27ac_DKO1_USC494_rep2_signifpeaks.gff	OverlappingPeaks	46471710	46478519	73	+	.	K27ac_DKO1_USC494_rep2_signifpeaks.gff_46471710_height:69
chr22	union.pl_USC331_H3K27Ac_DKO_HCT116_signifpeaks.gff_K27ac_DKO1_USC494_rep2_signifpeaks.gff	OverlappingPeaks	46479270	46487039	73	+	.	K27ac_DKO1_USC494_rep2_signifpeaks.gff_46479270_height:69
chr14	union.pl_USC331_H3K27Ac_DKO_HCT116_signifpeaks.gff_K27ac_DKO1_USC494_rep2_signifpeaks.gff	OverlappingPeaks	50504040	50509829	73	+	.	K27ac_DKO1_USC494_rep2_signifpeaks.gff_50504040_height:78
chr14	union.pl_USC331_H3K27Ac_DKO_HCT116_signifpeaks.gff_K27ac_DKO1_USC494_rep2_signifpeaks.gff	OverlappingPeaks	91975200	91978289	73	+	.	K27ac_DKO1_USC494_rep2_signifpeaks.gff_91975200_height:82
chr8	union.pl_USC331_H3K27Ac_DKO_HCT116_signifpeaks.gff_K27ac_DKO1_USC494_rep2_signifpeaks.gff	OverlappingPeaks	101799540	101803859	73	+	.	K27ac_DKO1_USC494_rep2_signifpeaks.gff_101799540_height:55
chr8	union.pl_USC331_H3K27Ac_DKO_HCT116_signifpeaks.gff_K27ac_DKO1_USC494_rep2_signifpeaks.gff	OverlappingPeaks	103768140	103772669	73	+	.	K27ac_DKO1_USC494_rep2_signifpeaks.gff_103765200_height:68
chr19	union.pl_USC331_H3K27Ac_DKO_HCT116_signifpeaks.gff_K27ac_DKO1_USC494_rep2_signifpeaks.gff	OverlappingPeaks	44257470	44262419	73	+	.	K27ac_DKO1_USC494_rep2_signifpeaks.gff_44257350_height:76
chr19	union.pl_USC331_H3K27Ac_DKO_HCT116_signifpeaks.gff_K27ac_DKO1_USC494_rep2_signifpeaks.gff	OverlappingPeaks	48823890	48830249	73	+	.	K27ac_DKO1_USC494_rep2_signifpeaks.gff_48823530_height:64
chr1	union.pl_USC331_H3K27Ac_DKO_HCT116_signifpeaks.gff_K27ac_DKO1_USC494_rep2_signifpeaks.gff	OverlappingPeaks	157976430	157982279	73	+	.	K27ac_DKO1_USC494_rep2_signifpeaks.gff_157976250_height:52
chr1	union.pl_USC331_H3K27Ac_DKO_HCT116_signifpeaks.gff_K27ac_DKO1_USC494_rep2_signifpeaks.gff	OverlappingPeaks	183244740	183251549	73	+	.	K27ac_DKO1_USC494_rep2_signifpeaks.gff_183243030_height:70
chr11	union.pl_USC331_H3K27Ac_DKO_HCT116_signifpeaks.gff_K27ac_DKO1_USC494_rep2_signifpeaks.gff	OverlappingPeaks	67139070	67143509	73	+	.	K27ac_DKO1_USC494_rep2_signifpeaks.gff_67138950_height:113
chr17	union.pl_USC331_H3K27Ac_DKO_HCT116_signifpeaks.gff_K27ac_DKO1_USC494_rep2_signifpeaks.gff	OverlappingPeaks	17738430	17745179	73	+	.	K27ac_DKO1_USC494_rep2_signifpeaks.gff_17738010_height:63
chr12	union.pl_USC331_H3K27Ac_DKO_HCT116_signifpeaks.gff_K27ac_DKO1_USC494_rep2_signifpeaks.gff	OverlappingPeaks	12985680	12996059	73	+	.	K27ac_DKO1_USC494_rep2_signifpeaks.gff_12985680_height:58
chr12	union.pl_USC331_H3K27Ac_DKO_HCT116_signifpeaks.gff_K27ac_DKO1_USC494_rep2_signifpeaks.gff	OverlappingPeaks	46882410	46891349	73	+	.	K27ac_DKO1_USC494_rep2_signifpeaks.gff_46882410_height:46
chr12	union.pl_USC331_H3K27Ac_DKO_HCT116_signifpeaks.gff_K27ac_DKO1_USC494_rep2_signifpeaks.gff	OverlappingPeaks	104611560	104615519	73	+	.	K27ac_DKO1_USC494_rep2_signifpeaks.gff_104611440_height:67
chr15	union.pl_USC331_H3K27Ac_DKO_HCT116_signifpeaks.gff_K27ac_DKO1_USC494_rep2_signifpeaks.gff	OverlappingPeaks	58757040	58768829	73	+	.	K27ac_DKO1_USC494_rep2_signifpeaks.gff_58748580_height:83
chrX	union.pl_USC331_H3K27Ac_DKO_HCT116_signifpeaks.gff_K27ac_DKO1_USC494_rep2_signifpeaks.gff	OverlappingPeaks	39942420	39970769	73	+	.	K27ac_DKO1_USC494_rep2_signifpeaks.gff_39942420_height:90
chr10	union.pl_USC331_H3K27Ac_DKO_HCT116_signifpeaks.gff_K27ac_DKO1_USC494_rep2_signifpeaks.gff	OverlappingPeaks	3861060	3865679	73	+	.	K27ac_DKO1_USC494_rep2_signifpeaks.gff_3861060_height:56
chr10	union.pl_USC331_H3K27Ac_DKO_HCT116_signifpeaks.gff_K27ac_DKO1_USC494_rep2_signifpeaks.gff	OverlappingPeaks	3865830	3873359	73	+	.	K27ac_DKO1_USC494_rep2_signifpeaks.gff_3865830_height:74
chr5	union.pl_USC331_H3K27Ac_DKO_HCT116_signifpeaks.gff_K27ac_DKO1_USC494_rep2_signifpeaks.gff	OverlappingPeaks	141692730	141693869	73	+	.	K27ac_DKO1_USC494_rep2_signifpeaks.gff_141692730_height:10
chr5	union.pl_USC331_H3K27Ac_DKO_HCT116_signifpeaks.gff_K27ac_DKO1_USC494_rep2_signifpeaks.gff	OverlappingPeaks	141695010	141699269	73	+	.	K27ac_DKO1_USC494_rep2_signifpeaks.gff_141695010_height:15
chr5	union.pl_USC331_H3K27Ac_DKO_HCT116_signifpeaks.gff_K27ac_DKO1_USC494_rep2_signifpeaks.gff	OverlappingPeaks	141700980	141701909	73	+	.	K27ac_DKO1_USC494_rep2_signifpeaks.gff_141700980_height:9
chr5	union.pl_USC331_H3K27Ac_DKO_HCT116_signifpeaks.gff_K27ac_DKO1_USC494_rep2_signifpeaks.gff	OverlappingPeaks	141702450	141708599	73	+	.	K27ac_DKO1_USC494_rep2_signifpeaks.gff_141702450_height:73
chr7	union.pl_USC331_H3K27Ac_DKO_HCT116_signifpeaks.gff_K27ac_DKO1_USC494_rep2_signifpeaks.gff	OverlappingPeaks	100025490	100029149	72	+	.	K27ac_DKO1_USC494_rep2_signifpeaks.gff_100025490_height:68
chr20	union.pl_USC331_H3K27Ac_DKO_HCT116_signifpeaks.gff_K27ac_DKO1_USC494_rep2_signifpeaks.gff	OverlappingPeaks	46598520	46603589	72	+	.	K27ac_DKO1_USC494_rep2_signifpeaks.gff_46598520_height:93
chr22	union.pl_USC331_H3K27Ac_DKO_HCT116_signifpeaks.gff_K27ac_DKO1_USC494_rep2_signifpeaks.gff	OverlappingPeaks	33146400	33162689	72	+	.	K27ac_DKO1_USC494_rep2_signifpeaks.gff_33146340_height:90
chr14	union.pl_USC331_H3K27Ac_DKO_HCT116_signifpeaks.gff_K27ac_DKO1_USC494_rep2_signifpeaks.gff	OverlappingPeaks	69092850	69098279	72	+	.	K27ac_DKO1_USC494_rep2_signifpeaks.gff_69092370_height:69
chr8	union.pl_USC331_H3K27Ac_DKO_HCT116_signifpeaks.gff_K27ac_DKO1_USC494_rep2_signifpeaks.gff	OverlappingPeaks	42395580	42398399	72	+	.	K27ac_DKO1_USC494_rep2_signifpeaks.gff_42395580_height:81
chr8	union.pl_USC331_H3K27Ac_DKO_HCT116_signifpeaks.gff_K27ac_DKO1_USC494_rep2_signifpeaks.gff	OverlappingPeaks	145746480	145750319	72	+	.	K27ac_DKO1_USC494_rep2_signifpeaks.gff_145746480_height:82
chr19	union.pl_USC331_H3K27Ac_DKO_HCT116_signifpeaks.gff_K27ac_DKO1_USC494_rep2_signifpeaks.gff	OverlappingPeaks	1247220	1260989	72	+	.	K27ac_DKO1_USC494_rep2_signifpeaks.gff_1247220_height:75
chr19	union.pl_USC331_H3K27Ac_DKO_HCT116_signifpeaks.gff_K27ac_DKO1_USC494_rep2_signifpeaks.gff	OverlappingPeaks	47614500	47617619	72	+	.	K27ac_DKO1_USC494_rep2_signifpeaks.gff_47614500_height:74
chr1	union.pl_USC331_H3K27Ac_DKO_HCT116_signifpeaks.gff_K27ac_DKO1_USC494_rep2_signifpeaks.gff	OverlappingPeaks	8176440	8183429	72	+	.	K27ac_DKO1_USC494_rep2_signifpeaks.gff_8176350_height:55
chr1	union.pl_USC331_H3K27Ac_DKO_HCT116_signifpeaks.gff_K27ac_DKO1_USC494_rep2_signifpeaks.gff	OverlappingPeaks	32401050	32401589	72	+	.	K27ac_DKO1_USC494_rep2_signifpeaks.gff_32401050_height:10
chr1	union.pl_USC331_H3K27Ac_DKO_HCT116_signifpeaks.gff_K27ac_DKO1_USC494_rep2_signifpeaks.gff	OverlappingPeaks	32402640	32411969	72	+	.	K27ac_DKO1_USC494_rep2_signifpeaks.gff_32402640_height:76
chr11	union.pl_USC331_H3K27Ac_DKO_HCT116_signifpeaks.gff_K27ac_DKO1_USC494_rep2_signifpeaks.gff	OverlappingPeaks	18403980	18407099	72	+	.	K27ac_DKO1_USC494_rep2_signifpeaks.gff_18403710_height:73
chr11	union.pl_USC331_H3K27Ac_DKO_HCT116_signifpeaks.gff_K27ac_DKO1_USC494_rep2_signifpeaks.gff	OverlappingPeaks	101980110	101983829	72	+	.	K27ac_DKO1_USC494_rep2_signifpeaks.gff_101980110_height:60
chr17	union.pl_USC331_H3K27Ac_DKO_HCT116_signifpeaks.gff_K27ac_DKO1_USC494_rep2_signifpeaks.gff	OverlappingPeaks	1011180	1016309	72	+	.	K27ac_DKO1_USC494_rep2_signifpeaks.gff_1011180_height:66
chr17	union.pl_USC331_H3K27Ac_DKO_HCT116_signifpeaks.gff_K27ac_DKO1_USC494_rep2_signifpeaks.gff	OverlappingPeaks	7253400	7256519	72	+	.	K27ac_DKO1_USC494_rep2_signifpeaks.gff_7253400_height:82
chr17	union.pl_USC331_H3K27Ac_DKO_HCT116_signifpeaks.gff_K27ac_DKO1_USC494_rep2_signifpeaks.gff	OverlappingPeaks	76309470	76313789	72	+	.	K27ac_DKO1_USC494_rep2_signifpeaks.gff_76309320_height:60
chr21	union.pl_USC331_H3K27Ac_DKO_HCT116_signifpeaks.gff_K27ac_DKO1_USC494_rep2_signifpeaks.gff	OverlappingPeaks	33834480	33838259	72	+	.	K27ac_DKO1_USC494_rep2_signifpeaks.gff_33834210_height:71
chr16	union.pl_USC331_H3K27Ac_DKO_HCT116_signifpeaks.gff_K27ac_DKO1_USC494_rep2_signifpeaks.gff	OverlappingPeaks	30074760	30078479	72	+	.	K27ac_DKO1_USC494_rep2_signifpeaks.gff_30074610_height:74
chr16	union.pl_USC331_H3K27Ac_DKO_HCT116_signifpeaks.gff_K27ac_DKO1_USC494_rep2_signifpeaks.gff	OverlappingPeaks	89380380	89397959	72	+	.	K27ac_DKO1_USC494_rep2_signifpeaks.gff_89380380_height:101
chr3	union.pl_USC331_H3K27Ac_DKO_HCT116_signifpeaks.gff_K27ac_DKO1_USC494_rep2_signifpeaks.gff	OverlappingPeaks	111575730	111582539	72	+	.	K27ac_DKO1_USC494_rep2_signifpeaks.gff_111575730_height:54
chr3	union.pl_USC331_H3K27Ac_DKO_HCT116_signifpeaks.gff_K27ac_DKO1_USC494_rep2_signifpeaks.gff	OverlappingPeaks	111584280	111585089	72	+	.	K27ac_DKO1_USC494_rep2_signifpeaks.gff_111584280_height:10
chr3	union.pl_USC331_H3K27Ac_DKO_HCT116_signifpeaks.gff_K27ac_DKO1_USC494_rep2_signifpeaks.gff	OverlappingPeaks	186500070	186503489	72	+	.	K27ac_DKO1_USC494_rep2_signifpeaks.gff_186500070_height:80
chr15	union.pl_USC331_H3K27Ac_DKO_HCT116_signifpeaks.gff_K27ac_DKO1_USC494_rep2_signifpeaks.gff	OverlappingPeaks	44718090	44720789	72	+	.	K27ac_DKO1_USC494_rep2_signifpeaks.gff_44718060_height:59
chr2	union.pl_USC331_H3K27Ac_DKO_HCT116_signifpeaks.gff_K27ac_DKO1_USC494_rep2_signifpeaks.gff	OverlappingPeaks	28611870	28623599	72	+	.	K27ac_DKO1_USC494_rep2_signifpeaks.gff_28608810_height:108
chr2	union.pl_USC331_H3K27Ac_DKO_HCT116_signifpeaks.gff_K27ac_DKO1_USC494_rep2_signifpeaks.gff	OverlappingPeaks	28623870	28624109	72	+	.	K27ac_DKO1_USC494_rep2_signifpeaks.gff_28623870_height:9
chr2	union.pl_USC331_H3K27Ac_DKO_HCT116_signifpeaks.gff_K27ac_DKO1_USC494_rep2_signifpeaks.gff	OverlappingPeaks	61763160	61766969	72	+	.	K27ac_DKO1_USC494_rep2_signifpeaks.gff_61763160_height:56
chr2	union.pl_USC331_H3K27Ac_DKO_HCT116_signifpeaks.gff_K27ac_DKO1_USC494_rep2_signifpeaks.gff	OverlappingPeaks	85164750	85168199	72	+	.	K27ac_DKO1_USC494_rep2_signifpeaks.gff_85164540_height:24
chr2	union.pl_USC331_H3K27Ac_DKO_HCT116_signifpeaks.gff_K27ac_DKO1_USC494_rep2_signifpeaks.gff	OverlappingPeaks	85168230	85175189	72	+	.	K27ac_DKO1_USC494_rep2_signifpeaks.gff_85168230_height:51
chrX	union.pl_USC331_H3K27Ac_DKO_HCT116_signifpeaks.gff_K27ac_DKO1_USC494_rep2_signifpeaks.gff	OverlappingPeaks	119681580	119685209	72	+	.	K27ac_DKO1_USC494_rep2_signifpeaks.gff_119681580_height:70
chr10	union.pl_USC331_H3K27Ac_DKO_HCT116_signifpeaks.gff_K27ac_DKO1_USC494_rep2_signifpeaks.gff	OverlappingPeaks	43890840	43894739	72	+	.	K27ac_DKO1_USC494_rep2_signifpeaks.gff_43890840_height:83
chr10	union.pl_USC331_H3K27Ac_DKO_HCT116_signifpeaks.gff_K27ac_DKO1_USC494_rep2_signifpeaks.gff	OverlappingPeaks	75722970	75729179	72	+	.	K27ac_DKO1_USC494_rep2_signifpeaks.gff_75722640_height:86
chr22	union.pl_USC331_H3K27Ac_DKO_HCT116_signifpeaks.gff_K27ac_DKO1_USC494_rep2_signifpeaks.gff	OverlappingPeaks	33055950	33059609	71	+	.	K27ac_DKO1_USC494_rep2_signifpeaks.gff_33055740_height:85
chr14	union.pl_USC331_H3K27Ac_DKO_HCT116_signifpeaks.gff_K27ac_DKO1_USC494_rep2_signifpeaks.gff	OverlappingPeaks	65701380	65707289	71	+	.	K27ac_DKO1_USC494_rep2_signifpeaks.gff_65701380_height:74
chr8	union.pl_USC331_H3K27Ac_DKO_HCT116_signifpeaks.gff_K27ac_DKO1_USC494_rep2_signifpeaks.gff	OverlappingPeaks	102170160	102173159	71	+	.	K27ac_DKO1_USC494_rep2_signifpeaks.gff_102170160_height:62
chr19	union.pl_USC331_H3K27Ac_DKO_HCT116_signifpeaks.gff_K27ac_DKO1_USC494_rep2_signifpeaks.gff	OverlappingPeaks	56163360	56167979	71	+	.	K27ac_DKO1_USC494_rep2_signifpeaks.gff_56163360_height:76
chr1	union.pl_USC331_H3K27Ac_DKO_HCT116_signifpeaks.gff_K27ac_DKO1_USC494_rep2_signifpeaks.gff	OverlappingPeaks	150532950	150536339	71	+	.	K27ac_DKO1_USC494_rep2_signifpeaks.gff_150532950_height:63
chr1	union.pl_USC331_H3K27Ac_DKO_HCT116_signifpeaks.gff_K27ac_DKO1_USC494_rep2_signifpeaks.gff	OverlappingPeaks	234734580	234737429	71	+	.	K27ac_DKO1_USC494_rep2_signifpeaks.gff_234734580_height:52
chr1	union.pl_USC331_H3K27Ac_DKO_HCT116_signifpeaks.gff_K27ac_DKO1_USC494_rep2_signifpeaks.gff	OverlappingPeaks	234742560	234750029	71	+	.	K27ac_DKO1_USC494_rep2_signifpeaks.gff_234742560_height:76
chr11	union.pl_USC331_H3K27Ac_DKO_HCT116_signifpeaks.gff_K27ac_DKO1_USC494_rep2_signifpeaks.gff	OverlappingPeaks	61731990	61736909	71	+	.	K27ac_DKO1_USC494_rep2_signifpeaks.gff_61730370_height:43
chr11	union.pl_USC331_H3K27Ac_DKO_HCT116_signifpeaks.gff_K27ac_DKO1_USC494_rep2_signifpeaks.gff	OverlappingPeaks	61737660	61741889	71	+	.	K27ac_DKO1_USC494_rep2_signifpeaks.gff_61737660_height:62
chr17	union.pl_USC331_H3K27Ac_DKO_HCT116_signifpeaks.gff_K27ac_DKO1_USC494_rep2_signifpeaks.gff	OverlappingPeaks	43223640	43227449	71	+	.	K27ac_DKO1_USC494_rep2_signifpeaks.gff_43223640_height:66
chr17	union.pl_USC331_H3K27Ac_DKO_HCT116_signifpeaks.gff_K27ac_DKO1_USC494_rep2_signifpeaks.gff	OverlappingPeaks	73119000	73122539	71	+	.	K27ac_DKO1_USC494_rep2_signifpeaks.gff_73119000_height:65
chr16	union.pl_USC331_H3K27Ac_DKO_HCT116_signifpeaks.gff_K27ac_DKO1_USC494_rep2_signifpeaks.gff	OverlappingPeaks	82684260	82689869	71	+	.	K27ac_DKO1_USC494_rep2_signifpeaks.gff_82683180_height:67
chr3	union.pl_USC331_H3K27Ac_DKO_HCT116_signifpeaks.gff_K27ac_DKO1_USC494_rep2_signifpeaks.gff	OverlappingPeaks	17781870	17785259	71	+	.	K27ac_DKO1_USC494_rep2_signifpeaks.gff_17781870_height:69
chr12	union.pl_USC331_H3K27Ac_DKO_HCT116_signifpeaks.gff_K27ac_DKO1_USC494_rep2_signifpeaks.gff	OverlappingPeaks	46119990	46125089	71	+	.	K27ac_DKO1_USC494_rep2_signifpeaks.gff_46119990_height:72
chr10	union.pl_USC331_H3K27Ac_DKO_HCT116_signifpeaks.gff_K27ac_DKO1_USC494_rep2_signifpeaks.gff	OverlappingPeaks	54196620	54198539	71	+	.	K27ac_DKO1_USC494_rep2_signifpeaks.gff_54196620_height:22
chr10	union.pl_USC331_H3K27Ac_DKO_HCT116_signifpeaks.gff_K27ac_DKO1_USC494_rep2_signifpeaks.gff	OverlappingPeaks	54199710	54204029	71	+	.	K27ac_DKO1_USC494_rep2_signifpeaks.gff_54199710_height:40
chr10	union.pl_USC331_H3K27Ac_DKO_HCT116_signifpeaks.gff_K27ac_DKO1_USC494_rep2_signifpeaks.gff	OverlappingPeaks	54204660	54205979	71	+	.	K27ac_DKO1_USC494_rep2_signifpeaks.gff_54204660_height:15
chr10	union.pl_USC331_H3K27Ac_DKO_HCT116_signifpeaks.gff_K27ac_DKO1_USC494_rep2_signifpeaks.gff	OverlappingPeaks	112166790	112177889	71	+	.	K27ac_DKO1_USC494_rep2_signifpeaks.gff_112165920_height:70
chr19	union.pl_USC331_H3K27Ac_DKO_HCT116_signifpeaks.gff_K27ac_DKO1_USC494_rep2_signifpeaks.gff	OverlappingPeaks	1269150	1271669	70	+	.	K27ac_DKO1_USC494_rep2_signifpeaks.gff_1268460_height:68
chr19	union.pl_USC331_H3K27Ac_DKO_HCT116_signifpeaks.gff_K27ac_DKO1_USC494_rep2_signifpeaks.gff	OverlappingPeaks	1273320	1276829	70	+	.	K27ac_DKO1_USC494_rep2_signifpeaks.gff_1273320_height:66
chr19	union.pl_USC331_H3K27Ac_DKO_HCT116_signifpeaks.gff_K27ac_DKO1_USC494_rep2_signifpeaks.gff	OverlappingPeaks	41727690	41734409	70	+	.	K27ac_DKO1_USC494_rep2_signifpeaks.gff_41727690_height:68
chr19	union.pl_USC331_H3K27Ac_DKO_HCT116_signifpeaks.gff_K27ac_DKO1_USC494_rep2_signifpeaks.gff	OverlappingPeaks	50431200	50434409	70	+	.	K27ac_DKO1_USC494_rep2_signifpeaks.gff_50431200_height:66
chr1	union.pl_USC331_H3K27Ac_DKO_HCT116_signifpeaks.gff_K27ac_DKO1_USC494_rep2_signifpeaks.gff	OverlappingPeaks	16274130	16281569	70	+	.	K27ac_DKO1_USC494_rep2_signifpeaks.gff_16273920_height:74
chr1	union.pl_USC331_H3K27Ac_DKO_HCT116_signifpeaks.gff_K27ac_DKO1_USC494_rep2_signifpeaks.gff	OverlappingPeaks	153504180	153511799	70	+	.	K27ac_DKO1_USC494_rep2_signifpeaks.gff_153504120_height:66
chr6	union.pl_USC331_H3K27Ac_DKO_HCT116_signifpeaks.gff_K27ac_DKO1_USC494_rep2_signifpeaks.gff	OverlappingPeaks	33556650	33561839	70	+	.	K27ac_DKO1_USC494_rep2_signifpeaks.gff_33555240_height:84
chr11	union.pl_USC331_H3K27Ac_DKO_HCT116_signifpeaks.gff_K27ac_DKO1_USC494_rep2_signifpeaks.gff	OverlappingPeaks	27954600	27957089	70	+	.	K27ac_DKO1_USC494_rep2_signifpeaks.gff_27954600_height:71
chr11	union.pl_USC331_H3K27Ac_DKO_HCT116_signifpeaks.gff_K27ac_DKO1_USC494_rep2_signifpeaks.gff	OverlappingPeaks	34072170	34075439	70	+	.	K27ac_DKO1_USC494_rep2_signifpeaks.gff_34072170_height:72
chr11	union.pl_USC331_H3K27Ac_DKO_HCT116_signifpeaks.gff_K27ac_DKO1_USC494_rep2_signifpeaks.gff	OverlappingPeaks	128076090	128080769	70	+	.	K27ac_DKO1_USC494_rep2_signifpeaks.gff_128076090_height:66
chr17	union.pl_USC331_H3K27Ac_DKO_HCT116_signifpeaks.gff_K27ac_DKO1_USC494_rep2_signifpeaks.gff	OverlappingPeaks	13248390	13252529	70	+	.	K27ac_DKO1_USC494_rep2_signifpeaks.gff_13248390_height:69
chr17	union.pl_USC331_H3K27Ac_DKO_HCT116_signifpeaks.gff_K27ac_DKO1_USC494_rep2_signifpeaks.gff	OverlappingPeaks	44269110	44272049	70	+	.	K27ac_DKO1_USC494_rep2_signifpeaks.gff_44269110_height:89
chr17	union.pl_USC331_H3K27Ac_DKO_HCT116_signifpeaks.gff_K27ac_DKO1_USC494_rep2_signifpeaks.gff	OverlappingPeaks	44273220	44273849	70	+	.	K27ac_DKO1_USC494_rep2_signifpeaks.gff_44273220_height:10
chr17	union.pl_USC331_H3K27Ac_DKO_HCT116_signifpeaks.gff_K27ac_DKO1_USC494_rep2_signifpeaks.gff	OverlappingPeaks	58155120	58157639	70	+	.	K27ac_DKO1_USC494_rep2_signifpeaks.gff_58155120_height:30
chr17	union.pl_USC331_H3K27Ac_DKO_HCT116_signifpeaks.gff_K27ac_DKO1_USC494_rep2_signifpeaks.gff	OverlappingPeaks	58158180	58161389	70	+	.	K27ac_DKO1_USC494_rep2_signifpeaks.gff_58158180_height:60
chr21	union.pl_USC331_H3K27Ac_DKO_HCT116_signifpeaks.gff_K27ac_DKO1_USC494_rep2_signifpeaks.gff	OverlappingPeaks	36258180	36264299	70	+	.	K27ac_DKO1_USC494_rep2_signifpeaks.gff_36258180_height:96
chr16	union.pl_USC331_H3K27Ac_DKO_HCT116_signifpeaks.gff_K27ac_DKO1_USC494_rep2_signifpeaks.gff	OverlappingPeaks	1357920	1360769	70	+	.	K27ac_DKO1_USC494_rep2_signifpeaks.gff_1357920_height:90
chr16	union.pl_USC331_H3K27Ac_DKO_HCT116_signifpeaks.gff_K27ac_DKO1_USC494_rep2_signifpeaks.gff	OverlappingPeaks	89938770	89941739	70	+	.	K27ac_DKO1_USC494_rep2_signifpeaks.gff_89938140_height:68
chr18	union.pl_USC331_H3K27Ac_DKO_HCT116_signifpeaks.gff_K27ac_DKO1_USC494_rep2_signifpeaks.gff	OverlappingPeaks	77217450	77221169	70	+	.	K27ac_DKO1_USC494_rep2_signifpeaks.gff_77217150_height:71
chr3	union.pl_USC331_H3K27Ac_DKO_HCT116_signifpeaks.gff_K27ac_DKO1_USC494_rep2_signifpeaks.gff	OverlappingPeaks	119811960	119815919	70	+	.	K27ac_DKO1_USC494_rep2_signifpeaks.gff_119811960_height:77
chr12	union.pl_USC331_H3K27Ac_DKO_HCT116_signifpeaks.gff_K27ac_DKO1_USC494_rep2_signifpeaks.gff	OverlappingPeaks	54672660	54675959	70	+	.	K27ac_DKO1_USC494_rep2_signifpeaks.gff_54672660_height:56
chrX	union.pl_USC331_H3K27Ac_DKO_HCT116_signifpeaks.gff_K27ac_DKO1_USC494_rep2_signifpeaks.gff	OverlappingPeaks	102940800	102943589	70	+	.	K27ac_DKO1_USC494_rep2_signifpeaks.gff_102940800_height:72
chr7	union.pl_USC331_H3K27Ac_DKO_HCT116_signifpeaks.gff_K27ac_DKO1_USC494_rep2_signifpeaks.gff	OverlappingPeaks	32929770	32933069	69	+	.	K27ac_DKO1_USC494_rep2_signifpeaks.gff_32929770_height:67
chr7	union.pl_USC331_H3K27Ac_DKO_HCT116_signifpeaks.gff_K27ac_DKO1_USC494_rep2_signifpeaks.gff	OverlappingPeaks	48122550	48130919	69	+	.	K27ac_DKO1_USC494_rep2_signifpeaks.gff_48122550_height:65
chr7	union.pl_USC331_H3K27Ac_DKO_HCT116_signifpeaks.gff_K27ac_DKO1_USC494_rep2_signifpeaks.gff	OverlappingPeaks	48130980	48133019	69	+	.	K27ac_DKO1_USC494_rep2_signifpeaks.gff_48130980_height:13
chr20	union.pl_USC331_H3K27Ac_DKO_HCT116_signifpeaks.gff_K27ac_DKO1_USC494_rep2_signifpeaks.gff	OverlappingPeaks	50600430	50603789	69	+	.	K27ac_DKO1_USC494_rep2_signifpeaks.gff_50600430_height:52
chr20	union.pl_USC331_H3K27Ac_DKO_HCT116_signifpeaks.gff_K27ac_DKO1_USC494_rep2_signifpeaks.gff	OverlappingPeaks	52549740	52560299	69	+	.	K27ac_DKO1_USC494_rep2_signifpeaks.gff_52549740_height:58
chr20	union.pl_USC331_H3K27Ac_DKO_HCT116_signifpeaks.gff_K27ac_DKO1_USC494_rep2_signifpeaks.gff	OverlappingPeaks	60924630	60945839	69	+	.	K27ac_DKO1_USC494_rep2_signifpeaks.gff_60924630_height:88
chr22	union.pl_USC331_H3K27Ac_DKO_HCT116_signifpeaks.gff_K27ac_DKO1_USC494_rep2_signifpeaks.gff	OverlappingPeaks	27067500	27070229	69	+	.	K27ac_DKO1_USC494_rep2_signifpeaks.gff_27067500_height:54
chr14	union.pl_USC331_H3K27Ac_DKO_HCT116_signifpeaks.gff_K27ac_DKO1_USC494_rep2_signifpeaks.gff	OverlappingPeaks	62012910	62023379	69	+	.	K27ac_DKO1_USC494_rep2_signifpeaks.gff_62012700_height:130
chr14	union.pl_USC331_H3K27Ac_DKO_HCT116_signifpeaks.gff_K27ac_DKO1_USC494_rep2_signifpeaks.gff	OverlappingPeaks	65719620	65727719	69	+	.	K27ac_DKO1_USC494_rep2_signifpeaks.gff_65719470_height:83
chr8	union.pl_USC331_H3K27Ac_DKO_HCT116_signifpeaks.gff_K27ac_DKO1_USC494_rep2_signifpeaks.gff	OverlappingPeaks	128275980	128280119	69	+	.	K27ac_DKO1_USC494_rep2_signifpeaks.gff_128275980_height:36
chr8	union.pl_USC331_H3K27Ac_DKO_HCT116_signifpeaks.gff_K27ac_DKO1_USC494_rep2_signifpeaks.gff	OverlappingPeaks	145651980	145655999	69	+	.	K27ac_DKO1_USC494_rep2_signifpeaks.gff_145651560_height:75
chr19	union.pl_USC331_H3K27Ac_DKO_HCT116_signifpeaks.gff_K27ac_DKO1_USC494_rep2_signifpeaks.gff	OverlappingPeaks	39338580	39344429	69	+	.	K27ac_DKO1_USC494_rep2_signifpeaks.gff_39338580_height:63
chr19	union.pl_USC331_H3K27Ac_DKO_HCT116_signifpeaks.gff_K27ac_DKO1_USC494_rep2_signifpeaks.gff	OverlappingPeaks	59068860	59071949	69	+	.	K27ac_DKO1_USC494_rep2_signifpeaks.gff_59068860_height:87
chr1	union.pl_USC331_H3K27Ac_DKO_HCT116_signifpeaks.gff_K27ac_DKO1_USC494_rep2_signifpeaks.gff	OverlappingPeaks	150335400	150338669	69	+	.	K27ac_DKO1_USC494_rep2_signifpeaks.gff_150335400_height:66
chr6	union.pl_USC331_H3K27Ac_DKO_HCT116_signifpeaks.gff_K27ac_DKO1_USC494_rep2_signifpeaks.gff	OverlappingPeaks	86351370	86355809	69	+	.	K27ac_DKO1_USC494_rep2_signifpeaks.gff_86351370_height:69
chr6	union.pl_USC331_H3K27Ac_DKO_HCT116_signifpeaks.gff_K27ac_DKO1_USC494_rep2_signifpeaks.gff	OverlappingPeaks	106055220	106058879	69	+	.	K27ac_DKO1_USC494_rep2_signifpeaks.gff_106055190_height:55
chr11	union.pl_USC331_H3K27Ac_DKO_HCT116_signifpeaks.gff_K27ac_DKO1_USC494_rep2_signifpeaks.gff	OverlappingPeaks	10323360	10331669	69	+	.	K27ac_DKO1_USC494_rep2_signifpeaks.gff_10323360_height:77
chr11	union.pl_USC331_H3K27Ac_DKO_HCT116_signifpeaks.gff_K27ac_DKO1_USC494_rep2_signifpeaks.gff	OverlappingPeaks	77749320	77753099	69	+	.	K27ac_DKO1_USC494_rep2_signifpeaks.gff_77749320_height:58
chr17	union.pl_USC331_H3K27Ac_DKO_HCT116_signifpeaks.gff_K27ac_DKO1_USC494_rep2_signifpeaks.gff	OverlappingPeaks	47072580	47076989	69	+	.	K27ac_DKO1_USC494_rep2_signifpeaks.gff_47072580_height:60
chr17	union.pl_USC331_H3K27Ac_DKO_HCT116_signifpeaks.gff_K27ac_DKO1_USC494_rep2_signifpeaks.gff	OverlappingPeaks	49196880	49200989	69	+	.	K27ac_DKO1_USC494_rep2_signifpeaks.gff_49196880_height:45
chr17	union.pl_USC331_H3K27Ac_DKO_HCT116_signifpeaks.gff_K27ac_DKO1_USC494_rep2_signifpeaks.gff	OverlappingPeaks	73678590	73683749	69	+	.	K27ac_DKO1_USC494_rep2_signifpeaks.gff_73678560_height:62
chr3	union.pl_USC331_H3K27Ac_DKO_HCT116_signifpeaks.gff_K27ac_DKO1_USC494_rep2_signifpeaks.gff	OverlappingPeaks	9436740	9440729	69	+	.	K27ac_DKO1_USC494_rep2_signifpeaks.gff_9436740_height:64
chr3	union.pl_USC331_H3K27Ac_DKO_HCT116_signifpeaks.gff_K27ac_DKO1_USC494_rep2_signifpeaks.gff	OverlappingPeaks	194820750	194828009	69	+	.	K27ac_DKO1_USC494_rep2_signifpeaks.gff_194814240_height:79
chr12	union.pl_USC331_H3K27Ac_DKO_HCT116_signifpeaks.gff_K27ac_DKO1_USC494_rep2_signifpeaks.gff	OverlappingPeaks	46822290	46823969	69	+	.	K27ac_DKO1_USC494_rep2_signifpeaks.gff_46822260_height:18
chr12	union.pl_USC331_H3K27Ac_DKO_HCT116_signifpeaks.gff_K27ac_DKO1_USC494_rep2_signifpeaks.gff	OverlappingPeaks	46824000	46828199	69	+	.	K27ac_DKO1_USC494_rep2_signifpeaks.gff_46824000_height:51
chr4	union.pl_USC331_H3K27Ac_DKO_HCT116_signifpeaks.gff_K27ac_DKO1_USC494_rep2_signifpeaks.gff	OverlappingPeaks	74974440	74976359	69	+	.	K27ac_DKO1_USC494_rep2_signifpeaks.gff_74974440_height:36
chr2	union.pl_USC331_H3K27Ac_DKO_HCT116_signifpeaks.gff_K27ac_DKO1_USC494_rep2_signifpeaks.gff	OverlappingPeaks	55275570	55279259	69	+	.	K27ac_DKO1_USC494_rep2_signifpeaks.gff_55275570_height:69
chr2	union.pl_USC331_H3K27Ac_DKO_HCT116_signifpeaks.gff_K27ac_DKO1_USC494_rep2_signifpeaks.gff	OverlappingPeaks	174827670	174831389	69	+	.	K27ac_DKO1_USC494_rep2_signifpeaks.gff_174827670_height:88
chr2	union.pl_USC331_H3K27Ac_DKO_HCT116_signifpeaks.gff_K27ac_DKO1_USC494_rep2_signifpeaks.gff	OverlappingPeaks	202121610	202126139	69	+	.	K27ac_DKO1_USC494_rep2_signifpeaks.gff_202121610_height:44
chrX	union.pl_USC331_H3K27Ac_DKO_HCT116_signifpeaks.gff_K27ac_DKO1_USC494_rep2_signifpeaks.gff	OverlappingPeaks	40024290	40037339	69	+	.	K27ac_DKO1_USC494_rep2_signifpeaks.gff_40024290_height:80
chr10	union.pl_USC331_H3K27Ac_DKO_HCT116_signifpeaks.gff_K27ac_DKO1_USC494_rep2_signifpeaks.gff	OverlappingPeaks	3928080	3938819	69	+	.	K27ac_DKO1_USC494_rep2_signifpeaks.gff_3928080_height:73
chr7	union.pl_USC331_H3K27Ac_DKO_HCT116_signifpeaks.gff_K27ac_DKO1_USC494_rep2_signifpeaks.gff	OverlappingPeaks	2901600	2904629	68	+	.	K27ac_DKO1_USC494_rep2_signifpeaks.gff_2901600_height:58
chr20	union.pl_USC331_H3K27Ac_DKO_HCT116_signifpeaks.gff_K27ac_DKO1_USC494_rep2_signifpeaks.gff	OverlappingPeaks	30153750	30163529	68	+	.	K27ac_DKO1_USC494_rep2_signifpeaks.gff_30153750_height:65
chr22	union.pl_USC331_H3K27Ac_DKO_HCT116_signifpeaks.gff_K27ac_DKO1_USC494_rep2_signifpeaks.gff	OverlappingPeaks	38711550	38715809	68	+	.	K27ac_DKO1_USC494_rep2_signifpeaks.gff_38711460_height:56
chr22	union.pl_USC331_H3K27Ac_DKO_HCT116_signifpeaks.gff_K27ac_DKO1_USC494_rep2_signifpeaks.gff	OverlappingPeaks	43138590	43142459	68	+	.	K27ac_DKO1_USC494_rep2_signifpeaks.gff_43138470_height:67
chr14	union.pl_USC331_H3K27Ac_DKO_HCT116_signifpeaks.gff_K27ac_DKO1_USC494_rep2_signifpeaks.gff	OverlappingPeaks	55573590	55576019	68	+	.	K27ac_DKO1_USC494_rep2_signifpeaks.gff_55573590_height:51
chr1	union.pl_USC331_H3K27Ac_DKO_HCT116_signifpeaks.gff_K27ac_DKO1_USC494_rep2_signifpeaks.gff	OverlappingPeaks	1092420	1092719	68	+	.	K27ac_DKO1_USC494_rep2_signifpeaks.gff_1092390_height:30
chr1	union.pl_USC331_H3K27Ac_DKO_HCT116_signifpeaks.gff_K27ac_DKO1_USC494_rep2_signifpeaks.gff	OverlappingPeaks	1092750	1095029	68	+	.	K27ac_DKO1_USC494_rep2_signifpeaks.gff_1092750_height:81
chr1	union.pl_USC331_H3K27Ac_DKO_HCT116_signifpeaks.gff_K27ac_DKO1_USC494_rep2_signifpeaks.gff	OverlappingPeaks	24283620	24287609	68	+	.	K27ac_DKO1_USC494_rep2_signifpeaks.gff_24280470_height:78
chr1	union.pl_USC331_H3K27Ac_DKO_HCT116_signifpeaks.gff_K27ac_DKO1_USC494_rep2_signifpeaks.gff	OverlappingPeaks	62900670	62903999	68	+	.	K27ac_DKO1_USC494_rep2_signifpeaks.gff_62900460_height:74
chr1	union.pl_USC331_H3K27Ac_DKO_HCT116_signifpeaks.gff_K27ac_DKO1_USC494_rep2_signifpeaks.gff	OverlappingPeaks	95043990	95048069	68	+	.	K27ac_DKO1_USC494_rep2_signifpeaks.gff_95043930_height:76
chr1	union.pl_USC331_H3K27Ac_DKO_HCT116_signifpeaks.gff_K27ac_DKO1_USC494_rep2_signifpeaks.gff	OverlappingPeaks	205226220	205233659	68	+	.	K27ac_DKO1_USC494_rep2_signifpeaks.gff_205226100_height:84
chr6	union.pl_USC331_H3K27Ac_DKO_HCT116_signifpeaks.gff_K27ac_DKO1_USC494_rep2_signifpeaks.gff	OverlappingPeaks	14742300	14745269	68	+	.	K27ac_DKO1_USC494_rep2_signifpeaks.gff_14742300_height:65
chr6	union.pl_USC331_H3K27Ac_DKO_HCT116_signifpeaks.gff_K27ac_DKO1_USC494_rep2_signifpeaks.gff	OverlappingPeaks	31801350	31805099	68	+	.	K27ac_DKO1_USC494_rep2_signifpeaks.gff_31800900_height:58
chr6	union.pl_USC331_H3K27Ac_DKO_HCT116_signifpeaks.gff_K27ac_DKO1_USC494_rep2_signifpeaks.gff	OverlappingPeaks	116705850	116710049	68	+	.	K27ac_DKO1_USC494_rep2_signifpeaks.gff_116705820_height:31
chr16	union.pl_USC331_H3K27Ac_DKO_HCT116_signifpeaks.gff_K27ac_DKO1_USC494_rep2_signifpeaks.gff	OverlappingPeaks	30668280	30672059	68	+	.	K27ac_DKO1_USC494_rep2_signifpeaks.gff_30668250_height:75
chr16	union.pl_USC331_H3K27Ac_DKO_HCT116_signifpeaks.gff_K27ac_DKO1_USC494_rep2_signifpeaks.gff	OverlappingPeaks	67594890	67598309	68	+	.	K27ac_DKO1_USC494_rep2_signifpeaks.gff_67594890_height:86
chr3	union.pl_USC331_H3K27Ac_DKO_HCT116_signifpeaks.gff_K27ac_DKO1_USC494_rep2_signifpeaks.gff	OverlappingPeaks	170073480	170076479	68	+	.	K27ac_DKO1_USC494_rep2_signifpeaks.gff_170073480_height:57
chr12	union.pl_USC331_H3K27Ac_DKO_HCT116_signifpeaks.gff_K27ac_DKO1_USC494_rep2_signifpeaks.gff	OverlappingPeaks	95592390	95600849	68	+	.	K27ac_DKO1_USC494_rep2_signifpeaks.gff_95592300_height:56
chr12	union.pl_USC331_H3K27Ac_DKO_HCT116_signifpeaks.gff_K27ac_DKO1_USC494_rep2_signifpeaks.gff	OverlappingPeaks	109230180	109235399	68	+	.	K27ac_DKO1_USC494_rep2_signifpeaks.gff_109230180_height:60
chr15	union.pl_USC331_H3K27Ac_DKO_HCT116_signifpeaks.gff_K27ac_DKO1_USC494_rep2_signifpeaks.gff	OverlappingPeaks	56187750	56191439	68	+	.	K27ac_DKO1_USC494_rep2_signifpeaks.gff_56187750_height:73
chr4	union.pl_USC331_H3K27Ac_DKO_HCT116_signifpeaks.gff_K27ac_DKO1_USC494_rep2_signifpeaks.gff	OverlappingPeaks	7901640	7914749	68	+	.	K27ac_DKO1_USC494_rep2_signifpeaks.gff_7901640_height:82
chr2	union.pl_USC331_H3K27Ac_DKO_HCT116_signifpeaks.gff_K27ac_DKO1_USC494_rep2_signifpeaks.gff	OverlappingPeaks	235886370	235893749	68	+	.	K27ac_DKO1_USC494_rep2_signifpeaks.gff_235886340_height:58
chr9	union.pl_USC331_H3K27Ac_DKO_HCT116_signifpeaks.gff_K27ac_DKO1_USC494_rep2_signifpeaks.gff	OverlappingPeaks	37470600	37470869	68	+	.	K27ac_DKO1_USC494_rep2_signifpeaks.gff_37464120_height:58
chr9	union.pl_USC331_H3K27Ac_DKO_HCT116_signifpeaks.gff_K27ac_DKO1_USC494_rep2_signifpeaks.gff	OverlappingPeaks	37471200	37474349	68	+	.	K27ac_DKO1_USC494_rep2_signifpeaks.gff_37471200_height:77
chrX	union.pl_USC331_H3K27Ac_DKO_HCT116_signifpeaks.gff_K27ac_DKO1_USC494_rep2_signifpeaks.gff	OverlappingPeaks	39862290	39875669	68	+	.	K27ac_DKO1_USC494_rep2_signifpeaks.gff_39862290_height:87
chr20	union.pl_USC331_H3K27Ac_DKO_HCT116_signifpeaks.gff_K27ac_DKO1_USC494_rep2_signifpeaks.gff	OverlappingPeaks	45901350	45905669	67	+	.	K27ac_DKO1_USC494_rep2_signifpeaks.gff_45901350_height:45
chr20	union.pl_USC331_H3K27Ac_DKO_HCT116_signifpeaks.gff_K27ac_DKO1_USC494_rep2_signifpeaks.gff	OverlappingPeaks	45906210	45909269	67	+	.	K27ac_DKO1_USC494_rep2_signifpeaks.gff_45906210_height:26
chr22	union.pl_USC331_H3K27Ac_DKO_HCT116_signifpeaks.gff_K27ac_DKO1_USC494_rep2_signifpeaks.gff	OverlappingPeaks	29662710	29665709	67	+	.	K27ac_DKO1_USC494_rep2_signifpeaks.gff_29662710_height:78
chr22	union.pl_USC331_H3K27Ac_DKO_HCT116_signifpeaks.gff_K27ac_DKO1_USC494_rep2_signifpeaks.gff	OverlappingPeaks	38900700	38903939	67	+	.	K27ac_DKO1_USC494_rep2_signifpeaks.gff_38900700_height:79
chr8	union.pl_USC331_H3K27Ac_DKO_HCT116_signifpeaks.gff_K27ac_DKO1_USC494_rep2_signifpeaks.gff	OverlappingPeaks	71313720	71317169	67	+	.	K27ac_DKO1_USC494_rep2_signifpeaks.gff_71313660_height:73
chr19	union.pl_USC331_H3K27Ac_DKO_HCT116_signifpeaks.gff_K27ac_DKO1_USC494_rep2_signifpeaks.gff	OverlappingPeaks	50378730	50383049	67	+	.	K27ac_DKO1_USC494_rep2_signifpeaks.gff_50378730_height:68
chr1	union.pl_USC331_H3K27Ac_DKO_HCT116_signifpeaks.gff_K27ac_DKO1_USC494_rep2_signifpeaks.gff	OverlappingPeaks	16120110	16128689	67	+	.	K27ac_DKO1_USC494_rep2_signifpeaks.gff_16119000_height:76
chr1	union.pl_USC331_H3K27Ac_DKO_HCT116_signifpeaks.gff_K27ac_DKO1_USC494_rep2_signifpeaks.gff	OverlappingPeaks	110879940	110883509	67	+	.	K27ac_DKO1_USC494_rep2_signifpeaks.gff_110879940_height:58
chr6	union.pl_USC331_H3K27Ac_DKO_HCT116_signifpeaks.gff_K27ac_DKO1_USC494_rep2_signifpeaks.gff	OverlappingPeaks	26203320	26207609	67	+	.	K27ac_DKO1_USC494_rep2_signifpeaks.gff_26203320_height:55
chr6	union.pl_USC331_H3K27Ac_DKO_HCT116_signifpeaks.gff_K27ac_DKO1_USC494_rep2_signifpeaks.gff	OverlappingPeaks	151709760	151713509	67	+	.	K27ac_DKO1_USC494_rep2_signifpeaks.gff_151709760_height:87
chr11	union.pl_USC331_H3K27Ac_DKO_HCT116_signifpeaks.gff_K27ac_DKO1_USC494_rep2_signifpeaks.gff	OverlappingPeaks	12184140	12190139	67	+	.	K27ac_DKO1_USC494_rep2_signifpeaks.gff_12184080_height:73
chr11	union.pl_USC331_H3K27Ac_DKO_HCT116_signifpeaks.gff_K27ac_DKO1_USC494_rep2_signifpeaks.gff	OverlappingPeaks	65045730	65049479	67	+	.	K27ac_DKO1_USC494_rep2_signifpeaks.gff_65045730_height:41
chr11	union.pl_USC331_H3K27Ac_DKO_HCT116_signifpeaks.gff_K27ac_DKO1_USC494_rep2_signifpeaks.gff	OverlappingPeaks	69793620	69796889	67	+	.	K27ac_DKO1_USC494_rep2_signifpeaks.gff_69793170_height:88
chr21	union.pl_USC331_H3K27Ac_DKO_HCT116_signifpeaks.gff_K27ac_DKO1_USC494_rep2_signifpeaks.gff	OverlappingPeaks	38737260	38741189	67	+	.	K27ac_DKO1_USC494_rep2_signifpeaks.gff_38737260_height:77
chr3	union.pl_USC331_H3K27Ac_DKO_HCT116_signifpeaks.gff_K27ac_DKO1_USC494_rep2_signifpeaks.gff	OverlappingPeaks	14987940	14990909	67	+	.	K27ac_DKO1_USC494_rep2_signifpeaks.gff_14987940_height:76
chr3	union.pl_USC331_H3K27Ac_DKO_HCT116_signifpeaks.gff_K27ac_DKO1_USC494_rep2_signifpeaks.gff	OverlappingPeaks	126629250	126633179	67	+	.	K27ac_DKO1_USC494_rep2_signifpeaks.gff_126629160_height:62
chr12	union.pl_USC331_H3K27Ac_DKO_HCT116_signifpeaks.gff_K27ac_DKO1_USC494_rep2_signifpeaks.gff	OverlappingPeaks	49657290	49663529	67	+	.	K27ac_DKO1_USC494_rep2_signifpeaks.gff_49656810_height:67
chr12	union.pl_USC331_H3K27Ac_DKO_HCT116_signifpeaks.gff_K27ac_DKO1_USC494_rep2_signifpeaks.gff	OverlappingPeaks	56917980	56922569	67	+	.	K27ac_DKO1_USC494_rep2_signifpeaks.gff_56917980_height:37
chr12	union.pl_USC331_H3K27Ac_DKO_HCT116_signifpeaks.gff_K27ac_DKO1_USC494_rep2_signifpeaks.gff	OverlappingPeaks	76410420	76410719	67	+	.	K27ac_DKO1_USC494_rep2_signifpeaks.gff_76410420_height:9
chr12	union.pl_USC331_H3K27Ac_DKO_HCT116_signifpeaks.gff_K27ac_DKO1_USC494_rep2_signifpeaks.gff	OverlappingPeaks	76410810	76418309	67	+	.	K27ac_DKO1_USC494_rep2_signifpeaks.gff_76410810_height:62
chr12	union.pl_USC331_H3K27Ac_DKO_HCT116_signifpeaks.gff_K27ac_DKO1_USC494_rep2_signifpeaks.gff	OverlappingPeaks	76418880	76421969	67	+	.	K27ac_DKO1_USC494_rep2_signifpeaks.gff_76418880_height:25
chr12	union.pl_USC331_H3K27Ac_DKO_HCT116_signifpeaks.gff_K27ac_DKO1_USC494_rep2_signifpeaks.gff	OverlappingPeaks	76423230	76427519	67	+	.	K27ac_DKO1_USC494_rep2_signifpeaks.gff_76423230_height:64
chr4	union.pl_USC331_H3K27Ac_DKO_HCT116_signifpeaks.gff_K27ac_DKO1_USC494_rep2_signifpeaks.gff	OverlappingPeaks	7978380	7982519	67	+	.	K27ac_DKO1_USC494_rep2_signifpeaks.gff_7976970_height:84
chr2	union.pl_USC331_H3K27Ac_DKO_HCT116_signifpeaks.gff_K27ac_DKO1_USC494_rep2_signifpeaks.gff	OverlappingPeaks	85764510	85767719	67	+	.	K27ac_DKO1_USC494_rep2_signifpeaks.gff_85764510_height:68
chr2	union.pl_USC331_H3K27Ac_DKO_HCT116_signifpeaks.gff_K27ac_DKO1_USC494_rep2_signifpeaks.gff	OverlappingPeaks	182637900	182641259	67	+	.	K27ac_DKO1_USC494_rep2_signifpeaks.gff_182637900_height:20
chr2	union.pl_USC331_H3K27Ac_DKO_HCT116_signifpeaks.gff_K27ac_DKO1_USC494_rep2_signifpeaks.gff	OverlappingPeaks	182643240	182649209	67	+	.	K27ac_DKO1_USC494_rep2_signifpeaks.gff_182643240_height:22
chr2	union.pl_USC331_H3K27Ac_DKO_HCT116_signifpeaks.gff_K27ac_DKO1_USC494_rep2_signifpeaks.gff	OverlappingPeaks	182650770	182652779	67	+	.	K27ac_DKO1_USC494_rep2_signifpeaks.gff_182650770_height:15
chr2	union.pl_USC331_H3K27Ac_DKO_HCT116_signifpeaks.gff_K27ac_DKO1_USC494_rep2_signifpeaks.gff	OverlappingPeaks	182654220	182656559	67	+	.	K27ac_DKO1_USC494_rep2_signifpeaks.gff_182654220_height:42
chr2	union.pl_USC331_H3K27Ac_DKO_HCT116_signifpeaks.gff_K27ac_DKO1_USC494_rep2_signifpeaks.gff	OverlappingPeaks	201752280	201755399	67	+	.	K27ac_DKO1_USC494_rep2_signifpeaks.gff_201752280_height:61
chr9	union.pl_USC331_H3K27Ac_DKO_HCT116_signifpeaks.gff_K27ac_DKO1_USC494_rep2_signifpeaks.gff	OverlappingPeaks	71733630	71738249	67	+	.	K27ac_DKO1_USC494_rep2_signifpeaks.gff_71733630_height:65
chr13	union.pl_USC331_H3K27Ac_DKO_HCT116_signifpeaks.gff_K27ac_DKO1_USC494_rep2_signifpeaks.gff	OverlappingPeaks	111559800	111562619	67	+	.	K27ac_DKO1_USC494_rep2_signifpeaks.gff_111559800_height:24
chr13	union.pl_USC331_H3K27Ac_DKO_HCT116_signifpeaks.gff_K27ac_DKO1_USC494_rep2_signifpeaks.gff	OverlappingPeaks	111563250	111569879	67	+	.	K27ac_DKO1_USC494_rep2_signifpeaks.gff_111563250_height:74
chr10	union.pl_USC331_H3K27Ac_DKO_HCT116_signifpeaks.gff_K27ac_DKO1_USC494_rep2_signifpeaks.gff	OverlappingPeaks	17256510	17260229	67	+	.	K27ac_DKO1_USC494_rep2_signifpeaks.gff_17256510_height:55
chr10	union.pl_USC331_H3K27Ac_DKO_HCT116_signifpeaks.gff_K27ac_DKO1_USC494_rep2_signifpeaks.gff	OverlappingPeaks	80731380	80735579	67	+	.	K27ac_DKO1_USC494_rep2_signifpeaks.gff_80731170_height:73
chr10	union.pl_USC331_H3K27Ac_DKO_HCT116_signifpeaks.gff_K27ac_DKO1_USC494_rep2_signifpeaks.gff	OverlappingPeaks	102104220	102108479	67	+	.	K27ac_DKO1_USC494_rep2_signifpeaks.gff_102104220_height:57
chr10	union.pl_USC331_H3K27Ac_DKO_HCT116_signifpeaks.gff_K27ac_DKO1_USC494_rep2_signifpeaks.gff	OverlappingPeaks	105876600	105879239	67	+	.	K27ac_DKO1_USC494_rep2_signifpeaks.gff_105876600_height:20
chr10	union.pl_USC331_H3K27Ac_DKO_HCT116_signifpeaks.gff_K27ac_DKO1_USC494_rep2_signifpeaks.gff	OverlappingPeaks	105879810	105882509	67	+	.	K27ac_DKO1_USC494_rep2_signifpeaks.gff_105879810_height:47
chr5	union.pl_USC331_H3K27Ac_DKO_HCT116_signifpeaks.gff_K27ac_DKO1_USC494_rep2_signifpeaks.gff	OverlappingPeaks	133800660	133804289	67	+	.	K27ac_DKO1_USC494_rep2_signifpeaks.gff_133800630_height:71
chr7	union.pl_USC331_H3K27Ac_DKO_HCT116_signifpeaks.gff_K27ac_DKO1_USC494_rep2_signifpeaks.gff	OverlappingPeaks	2393070	2395649	66	+	.	K27ac_DKO1_USC494_rep2_signifpeaks.gff_2393010_height:78
chr7	union.pl_USC331_H3K27Ac_DKO_HCT116_signifpeaks.gff_K27ac_DKO1_USC494_rep2_signifpeaks.gff	OverlappingPeaks	23507340	23511749	66	+	.	K27ac_DKO1_USC494_rep2_signifpeaks.gff_23507340_height:58
chr7	union.pl_USC331_H3K27Ac_DKO_HCT116_signifpeaks.gff_K27ac_DKO1_USC494_rep2_signifpeaks.gff	OverlappingPeaks	101594940	101598239	66	+	.	K27ac_DKO1_USC494_rep2_signifpeaks.gff_101594940_height:53
chr20	union.pl_USC331_H3K27Ac_DKO_HCT116_signifpeaks.gff_K27ac_DKO1_USC494_rep2_signifpeaks.gff	OverlappingPeaks	55361460	55365239	66	+	.	K27ac_DKO1_USC494_rep2_signifpeaks.gff_55361460_height:59
chr22	union.pl_USC331_H3K27Ac_DKO_HCT116_signifpeaks.gff_K27ac_DKO1_USC494_rep2_signifpeaks.gff	OverlappingPeaks	38299890	38303489	66	+	.	K27ac_DKO1_USC494_rep2_signifpeaks.gff_38299890_height:65
chr8	union.pl_USC331_H3K27Ac_DKO_HCT116_signifpeaks.gff_K27ac_DKO1_USC494_rep2_signifpeaks.gff	OverlappingPeaks	135723840	135726959	66	+	.	K27ac_DKO1_USC494_rep2_signifpeaks.gff_135723600_height:65
chr1	union.pl_USC331_H3K27Ac_DKO_HCT116_signifpeaks.gff_K27ac_DKO1_USC494_rep2_signifpeaks.gff	OverlappingPeaks	954390	961289	66	+	.	K27ac_DKO1_USC494_rep2_signifpeaks.gff_954300_height:75
chr1	union.pl_USC331_H3K27Ac_DKO_HCT116_signifpeaks.gff_K27ac_DKO1_USC494_rep2_signifpeaks.gff	OverlappingPeaks	8932800	8940899	66	+	.	K27ac_DKO1_USC494_rep2_signifpeaks.gff_8932800_height:80
chr6	union.pl_USC331_H3K27Ac_DKO_HCT116_signifpeaks.gff_K27ac_DKO1_USC494_rep2_signifpeaks.gff	OverlappingPeaks	26052660	26057819	66	+	.	K27ac_DKO1_USC494_rep2_signifpeaks.gff_26052660_height:68
chr6	union.pl_USC331_H3K27Ac_DKO_HCT116_signifpeaks.gff_K27ac_DKO1_USC494_rep2_signifpeaks.gff	OverlappingPeaks	26121480	26127269	66	+	.	K27ac_DKO1_USC494_rep2_signifpeaks.gff_26121480_height:81
chr6	union.pl_USC331_H3K27Ac_DKO_HCT116_signifpeaks.gff_K27ac_DKO1_USC494_rep2_signifpeaks.gff	OverlappingPeaks	30683760	30691079	66	+	.	K27ac_DKO1_USC494_rep2_signifpeaks.gff_30683610_height:59
chr6	union.pl_USC331_H3K27Ac_DKO_HCT116_signifpeaks.gff_K27ac_DKO1_USC494_rep2_signifpeaks.gff	OverlappingPeaks	159139140	159144359	66	+	.	K27ac_DKO1_USC494_rep2_signifpeaks.gff_159139140_height:53
chr11	union.pl_USC331_H3K27Ac_DKO_HCT116_signifpeaks.gff_K27ac_DKO1_USC494_rep2_signifpeaks.gff	OverlappingPeaks	9480120	9484289	66	+	.	K27ac_DKO1_USC494_rep2_signifpeaks.gff_9480120_height:69
chr11	union.pl_USC331_H3K27Ac_DKO_HCT116_signifpeaks.gff_K27ac_DKO1_USC494_rep2_signifpeaks.gff	OverlappingPeaks	12195810	12198479	66	+	.	K27ac_DKO1_USC494_rep2_signifpeaks.gff_12195810_height:56
chr11	union.pl_USC331_H3K27Ac_DKO_HCT116_signifpeaks.gff_K27ac_DKO1_USC494_rep2_signifpeaks.gff	OverlappingPeaks	33277650	33280859	66	+	.	K27ac_DKO1_USC494_rep2_signifpeaks.gff_33277650_height:81
chr11	union.pl_USC331_H3K27Ac_DKO_HCT116_signifpeaks.gff_K27ac_DKO1_USC494_rep2_signifpeaks.gff	OverlappingPeaks	65676780	65688419	66	+	.	K27ac_DKO1_USC494_rep2_signifpeaks.gff_65676330_height:82
chr17	union.pl_USC331_H3K27Ac_DKO_HCT116_signifpeaks.gff_K27ac_DKO1_USC494_rep2_signifpeaks.gff	OverlappingPeaks	55950390	55959089	66	+	.	K27ac_DKO1_USC494_rep2_signifpeaks.gff_55950150_height:80
chr17	union.pl_USC331_H3K27Ac_DKO_HCT116_signifpeaks.gff_K27ac_DKO1_USC494_rep2_signifpeaks.gff	OverlappingPeaks	75314370	75322739	66	+	.	K27ac_DKO1_USC494_rep2_signifpeaks.gff_75310980_height:70
chr21	union.pl_USC331_H3K27Ac_DKO_HCT116_signifpeaks.gff_K27ac_DKO1_USC494_rep2_signifpeaks.gff	OverlappingPeaks	36508020	36512519	66	+	.	K27ac_DKO1_USC494_rep2_signifpeaks.gff_36508020_height:50
chr16	union.pl_USC331_H3K27Ac_DKO_HCT116_signifpeaks.gff_K27ac_DKO1_USC494_rep2_signifpeaks.gff	OverlappingPeaks	57347730	57348119	66	+	.	K27ac_DKO1_USC494_rep2_signifpeaks.gff_57347730_height:9
chr16	union.pl_USC331_H3K27Ac_DKO_HCT116_signifpeaks.gff_K27ac_DKO1_USC494_rep2_signifpeaks.gff	OverlappingPeaks	57349290	57352319	66	+	.	K27ac_DKO1_USC494_rep2_signifpeaks.gff_57349290_height:48
chr18	union.pl_USC331_H3K27Ac_DKO_HCT116_signifpeaks.gff_K27ac_DKO1_USC494_rep2_signifpeaks.gff	OverlappingPeaks	3260340	3264089	66	+	.	K27ac_DKO1_USC494_rep2_signifpeaks.gff_3260340_height:76
chr3	union.pl_USC331_H3K27Ac_DKO_HCT116_signifpeaks.gff_K27ac_DKO1_USC494_rep2_signifpeaks.gff	OverlappingPeaks	194029860	194034329	66	+	.	K27ac_DKO1_USC494_rep2_signifpeaks.gff_194029860_height:63
chr12	union.pl_USC331_H3K27Ac_DKO_HCT116_signifpeaks.gff_K27ac_DKO1_USC494_rep2_signifpeaks.gff	OverlappingPeaks	49523250	49526129	66	+	.	K27ac_DKO1_USC494_rep2_signifpeaks.gff_49523250_height:61
chr12	union.pl_USC331_H3K27Ac_DKO_HCT116_signifpeaks.gff_K27ac_DKO1_USC494_rep2_signifpeaks.gff	OverlappingPeaks	56319690	56323139	66	+	.	K27ac_DKO1_USC494_rep2_signifpeaks.gff_56319690_height:65
chr12	union.pl_USC331_H3K27Ac_DKO_HCT116_signifpeaks.gff_K27ac_DKO1_USC494_rep2_signifpeaks.gff	OverlappingPeaks	56508840	56513639	66	+	.	K27ac_DKO1_USC494_rep2_signifpeaks.gff_56508840_height:56
chr12	union.pl_USC331_H3K27Ac_DKO_HCT116_signifpeaks.gff_K27ac_DKO1_USC494_rep2_signifpeaks.gff	OverlappingPeaks	120666150	120674519	66	+	.	K27ac_DKO1_USC494_rep2_signifpeaks.gff_120665820_height:70
chr15	union.pl_USC331_H3K27Ac_DKO_HCT116_signifpeaks.gff_K27ac_DKO1_USC494_rep2_signifpeaks.gff	OverlappingPeaks	67452720	67461659	66	+	.	K27ac_DKO1_USC494_rep2_signifpeaks.gff_67452630_height:51
chr15	union.pl_USC331_H3K27Ac_DKO_HCT116_signifpeaks.gff_K27ac_DKO1_USC494_rep2_signifpeaks.gff	OverlappingPeaks	67462050	67463399	66	+	.	K27ac_DKO1_USC494_rep2_signifpeaks.gff_67462050_height:9
chr15	union.pl_USC331_H3K27Ac_DKO_HCT116_signifpeaks.gff_K27ac_DKO1_USC494_rep2_signifpeaks.gff	OverlappingPeaks	67463550	67472459	66	+	.	K27ac_DKO1_USC494_rep2_signifpeaks.gff_67463550_height:71
chr2	union.pl_USC331_H3K27Ac_DKO_HCT116_signifpeaks.gff_K27ac_DKO1_USC494_rep2_signifpeaks.gff	OverlappingPeaks	110857710	110861939	66	+	.	K27ac_DKO1_USC494_rep2_signifpeaks.gff_110857680_height:69
chr2	union.pl_USC331_H3K27Ac_DKO_HCT116_signifpeaks.gff_K27ac_DKO1_USC494_rep2_signifpeaks.gff	OverlappingPeaks	187406970	187409009	66	+	.	K27ac_DKO1_USC494_rep2_signifpeaks.gff_187406970_height:33
chrX	union.pl_USC331_H3K27Ac_DKO_HCT116_signifpeaks.gff_K27ac_DKO1_USC494_rep2_signifpeaks.gff	OverlappingPeaks	112642560	112645259	66	+	.	K27ac_DKO1_USC494_rep2_signifpeaks.gff_112642560_height:48
chr13	union.pl_USC331_H3K27Ac_DKO_HCT116_signifpeaks.gff_K27ac_DKO1_USC494_rep2_signifpeaks.gff	OverlappingPeaks	80410500	80413559	66	+	.	K27ac_DKO1_USC494_rep2_signifpeaks.gff_80410500_height:45
chr5	union.pl_USC331_H3K27Ac_DKO_HCT116_signifpeaks.gff_K27ac_DKO1_USC494_rep2_signifpeaks.gff	OverlappingPeaks	130970160	130972379	66	+	.	K27ac_DKO1_USC494_rep2_signifpeaks.gff_130970160_height:48
chr5	union.pl_USC331_H3K27Ac_DKO_HCT116_signifpeaks.gff_K27ac_DKO1_USC494_rep2_signifpeaks.gff	OverlappingPeaks	172442160	172445639	66	+	.	K27ac_DKO1_USC494_rep2_signifpeaks.gff_172442160_height:48
chr7	union.pl_USC331_H3K27Ac_DKO_HCT116_signifpeaks.gff_K27ac_DKO1_USC494_rep2_signifpeaks.gff	OverlappingPeaks	20389710	20390999	65	+	.	K27ac_DKO1_USC494_rep2_signifpeaks.gff_20389710_height:15
chr7	union.pl_USC331_H3K27Ac_DKO_HCT116_signifpeaks.gff_K27ac_DKO1_USC494_rep2_signifpeaks.gff	OverlappingPeaks	20391180	20393969	65	+	.	K27ac_DKO1_USC494_rep2_signifpeaks.gff_20391180_height:26
chr20	union.pl_USC331_H3K27Ac_DKO_HCT116_signifpeaks.gff_K27ac_DKO1_USC494_rep2_signifpeaks.gff	OverlappingPeaks	17537310	17540969	65	+	.	K27ac_DKO1_USC494_rep2_signifpeaks.gff_17537160_height:60
chr20	union.pl_USC331_H3K27Ac_DKO_HCT116_signifpeaks.gff_K27ac_DKO1_USC494_rep2_signifpeaks.gff	OverlappingPeaks	43985460	43993289	65	+	.	K27ac_DKO1_USC494_rep2_signifpeaks.gff_43982670_height:46
chr14	union.pl_USC331_H3K27Ac_DKO_HCT116_signifpeaks.gff_K27ac_DKO1_USC494_rep2_signifpeaks.gff	OverlappingPeaks	31675470	31678559	65	+	.	K27ac_DKO1_USC494_rep2_signifpeaks.gff_31675470_height:71
chr14	union.pl_USC331_H3K27Ac_DKO_HCT116_signifpeaks.gff_K27ac_DKO1_USC494_rep2_signifpeaks.gff	OverlappingPeaks	102552180	102555659	65	+	.	K27ac_DKO1_USC494_rep2_signifpeaks.gff_102551550_height:79
chr8	union.pl_USC331_H3K27Ac_DKO_HCT116_signifpeaks.gff_K27ac_DKO1_USC494_rep2_signifpeaks.gff	OverlappingPeaks	11731800	11736749	65	+	.	K27ac_DKO1_USC494_rep2_signifpeaks.gff_11731500_height:64
chr8	union.pl_USC331_H3K27Ac_DKO_HCT116_signifpeaks.gff_K27ac_DKO1_USC494_rep2_signifpeaks.gff	OverlappingPeaks	38893980	38896709	65	+	.	K27ac_DKO1_USC494_rep2_signifpeaks.gff_38893980_height:28
chr19	union.pl_USC331_H3K27Ac_DKO_HCT116_signifpeaks.gff_K27ac_DKO1_USC494_rep2_signifpeaks.gff	OverlappingPeaks	4144050	4147709	65	+	.	K27ac_DKO1_USC494_rep2_signifpeaks.gff_4143750_height:57
chr19	union.pl_USC331_H3K27Ac_DKO_HCT116_signifpeaks.gff_K27ac_DKO1_USC494_rep2_signifpeaks.gff	OverlappingPeaks	6800340	6803639	65	+	.	K27ac_DKO1_USC494_rep2_signifpeaks.gff_6800340_height:59
chr1	union.pl_USC331_H3K27Ac_DKO_HCT116_signifpeaks.gff_K27ac_DKO1_USC494_rep2_signifpeaks.gff	OverlappingPeaks	33811470	33816419	65	+	.	K27ac_DKO1_USC494_rep2_signifpeaks.gff_33811470_height:40
chr1	union.pl_USC331_H3K27Ac_DKO_HCT116_signifpeaks.gff_K27ac_DKO1_USC494_rep2_signifpeaks.gff	OverlappingPeaks	205285560	205295339	65	+	.	K27ac_DKO1_USC494_rep2_signifpeaks.gff_205285560_height:66
chr1	union.pl_USC331_H3K27Ac_DKO_HCT116_signifpeaks.gff_K27ac_DKO1_USC494_rep2_signifpeaks.gff	OverlappingPeaks	223957380	223961999	65	+	.	K27ac_DKO1_USC494_rep2_signifpeaks.gff_223957230_height:42
chr1	union.pl_USC331_H3K27Ac_DKO_HCT116_signifpeaks.gff_K27ac_DKO1_USC494_rep2_signifpeaks.gff	OverlappingPeaks	223962840	223965929	65	+	.	K27ac_DKO1_USC494_rep2_signifpeaks.gff_223962840_height:33
chr11	union.pl_USC331_H3K27Ac_DKO_HCT116_signifpeaks.gff_K27ac_DKO1_USC494_rep2_signifpeaks.gff	OverlappingPeaks	9921600	9925919	65	+	.	K27ac_DKO1_USC494_rep2_signifpeaks.gff_9921600_height:26
chr11	union.pl_USC331_H3K27Ac_DKO_HCT116_signifpeaks.gff_K27ac_DKO1_USC494_rep2_signifpeaks.gff	OverlappingPeaks	9925950	9929609	65	+	.	K27ac_DKO1_USC494_rep2_signifpeaks.gff_9925950_height:26
chr11	union.pl_USC331_H3K27Ac_DKO_HCT116_signifpeaks.gff_K27ac_DKO1_USC494_rep2_signifpeaks.gff	OverlappingPeaks	67979610	67982219	65	+	.	K27ac_DKO1_USC494_rep2_signifpeaks.gff_67979610_height:95
chr11	union.pl_USC331_H3K27Ac_DKO_HCT116_signifpeaks.gff_K27ac_DKO1_USC494_rep2_signifpeaks.gff	OverlappingPeaks	69230190	69236909	65	+	.	K27ac_DKO1_USC494_rep2_signifpeaks.gff_69229830_height:73
chr17	union.pl_USC331_H3K27Ac_DKO_HCT116_signifpeaks.gff_K27ac_DKO1_USC494_rep2_signifpeaks.gff	OverlappingPeaks	17595960	17599049	65	+	.	K27ac_DKO1_USC494_rep2_signifpeaks.gff_17595870_height:62
chr17	union.pl_USC331_H3K27Ac_DKO_HCT116_signifpeaks.gff_K27ac_DKO1_USC494_rep2_signifpeaks.gff	OverlappingPeaks	48226410	48230399	65	+	.	K27ac_DKO1_USC494_rep2_signifpeaks.gff_48225990_height:49
chr17	union.pl_USC331_H3K27Ac_DKO_HCT116_signifpeaks.gff_K27ac_DKO1_USC494_rep2_signifpeaks.gff	OverlappingPeaks	57871080	57873539	65	+	.	K27ac_DKO1_USC494_rep2_signifpeaks.gff_57871020_height:41
chr17	union.pl_USC331_H3K27Ac_DKO_HCT116_signifpeaks.gff_K27ac_DKO1_USC494_rep2_signifpeaks.gff	OverlappingPeaks	57873720	57882509	65	+	.	K27ac_DKO1_USC494_rep2_signifpeaks.gff_57873720_height:65
chr17	union.pl_USC331_H3K27Ac_DKO_HCT116_signifpeaks.gff_K27ac_DKO1_USC494_rep2_signifpeaks.gff	OverlappingPeaks	57883350	57890429	65	+	.	K27ac_DKO1_USC494_rep2_signifpeaks.gff_57883350_height:30
chr17	union.pl_USC331_H3K27Ac_DKO_HCT116_signifpeaks.gff_K27ac_DKO1_USC494_rep2_signifpeaks.gff	OverlappingPeaks	73686600	73698239	65	+	.	K27ac_DKO1_USC494_rep2_signifpeaks.gff_73684200_height:50
chr18	union.pl_USC331_H3K27Ac_DKO_HCT116_signifpeaks.gff_K27ac_DKO1_USC494_rep2_signifpeaks.gff	OverlappingPeaks	13709370	13712639	65	+	.	K27ac_DKO1_USC494_rep2_signifpeaks.gff_13709370_height:48
chr18	union.pl_USC331_H3K27Ac_DKO_HCT116_signifpeaks.gff_K27ac_DKO1_USC494_rep2_signifpeaks.gff	OverlappingPeaks	55980510	55985639	65	+	.	K27ac_DKO1_USC494_rep2_signifpeaks.gff_55980300_height:60
chr3	union.pl_USC331_H3K27Ac_DKO_HCT116_signifpeaks.gff_K27ac_DKO1_USC494_rep2_signifpeaks.gff	OverlappingPeaks	160116510	160119239	65	+	.	K27ac_DKO1_USC494_rep2_signifpeaks.gff_160116420_height:60
chr3	union.pl_USC331_H3K27Ac_DKO_HCT116_signifpeaks.gff_K27ac_DKO1_USC494_rep2_signifpeaks.gff	OverlappingPeaks	193786530	193790729	65	+	.	K27ac_DKO1_USC494_rep2_signifpeaks.gff_193786530_height:73
chr3	union.pl_USC331_H3K27Ac_DKO_HCT116_signifpeaks.gff_K27ac_DKO1_USC494_rep2_signifpeaks.gff	OverlappingPeaks	194978100	194982689	65	+	.	K27ac_DKO1_USC494_rep2_signifpeaks.gff_194977710_height:89
chr12	union.pl_USC331_H3K27Ac_DKO_HCT116_signifpeaks.gff_K27ac_DKO1_USC494_rep2_signifpeaks.gff	OverlappingPeaks	13032180	13041839	65	+	.	K27ac_DKO1_USC494_rep2_signifpeaks.gff_13032180_height:65
chr12	union.pl_USC331_H3K27Ac_DKO_HCT116_signifpeaks.gff_K27ac_DKO1_USC494_rep2_signifpeaks.gff	OverlappingPeaks	46660230	46664429	65	+	.	K27ac_DKO1_USC494_rep2_signifpeaks.gff_46660230_height:68
chr4	union.pl_USC331_H3K27Ac_DKO_HCT116_signifpeaks.gff_K27ac_DKO1_USC494_rep2_signifpeaks.gff	OverlappingPeaks	77378010	77382119	65	+	.	K27ac_DKO1_USC494_rep2_signifpeaks.gff_77377830_height:48
chr4	union.pl_USC331_H3K27Ac_DKO_HCT116_signifpeaks.gff_K27ac_DKO1_USC494_rep2_signifpeaks.gff	OverlappingPeaks	102276630	102279629	65	+	.	K27ac_DKO1_USC494_rep2_signifpeaks.gff_102276630_height:50
chr9	union.pl_USC331_H3K27Ac_DKO_HCT116_signifpeaks.gff_K27ac_DKO1_USC494_rep2_signifpeaks.gff	OverlappingPeaks	140375250	140379449	65	+	.	K27ac_DKO1_USC494_rep2_signifpeaks.gff_140375160_height:81
chr13	union.pl_USC331_H3K27Ac_DKO_HCT116_signifpeaks.gff_K27ac_DKO1_USC494_rep2_signifpeaks.gff	OverlappingPeaks	109901910	109903739	65	+	.	K27ac_DKO1_USC494_rep2_signifpeaks.gff_109901910_height:40
chr13	union.pl_USC331_H3K27Ac_DKO_HCT116_signifpeaks.gff_K27ac_DKO1_USC494_rep2_signifpeaks.gff	OverlappingPeaks	109905390	109911959	65	+	.	K27ac_DKO1_USC494_rep2_signifpeaks.gff_109905390_height:44
chr10	union.pl_USC331_H3K27Ac_DKO_HCT116_signifpeaks.gff_K27ac_DKO1_USC494_rep2_signifpeaks.gff	OverlappingPeaks	3136080	3140069	65	+	.	K27ac_DKO1_USC494_rep2_signifpeaks.gff_3136020_height:46
chr20	union.pl_USC331_H3K27Ac_DKO_HCT116_signifpeaks.gff_K27ac_DKO1_USC494_rep2_signifpeaks.gff	OverlappingPeaks	2081670	2084549	64	+	.	K27ac_DKO1_USC494_rep2_signifpeaks.gff_2081670_height:72
chr22	union.pl_USC331_H3K27Ac_DKO_HCT116_signifpeaks.gff_K27ac_DKO1_USC494_rep2_signifpeaks.gff	OverlappingPeaks	30015690	30022199	64	+	.	K27ac_DKO1_USC494_rep2_signifpeaks.gff_30015600_height:69
chr14	union.pl_USC331_H3K27Ac_DKO_HCT116_signifpeaks.gff_K27ac_DKO1_USC494_rep2_signifpeaks.gff	OverlappingPeaks	77383110	77387579	64	+	.	K27ac_DKO1_USC494_rep2_signifpeaks.gff_77378790_height:68
chr19	union.pl_USC331_H3K27Ac_DKO_HCT116_signifpeaks.gff_K27ac_DKO1_USC494_rep2_signifpeaks.gff	OverlappingPeaks	45192930	45199829	64	+	.	K27ac_DKO1_USC494_rep2_signifpeaks.gff_45192930_height:56
chr19	union.pl_USC331_H3K27Ac_DKO_HCT116_signifpeaks.gff_K27ac_DKO1_USC494_rep2_signifpeaks.gff	OverlappingPeaks	49375050	49380209	64	+	.	K27ac_DKO1_USC494_rep2_signifpeaks.gff_49374450_height:62
chr19	union.pl_USC331_H3K27Ac_DKO_HCT116_signifpeaks.gff_K27ac_DKO1_USC494_rep2_signifpeaks.gff	OverlappingPeaks	49464150	49470899	64	+	.	K27ac_DKO1_USC494_rep2_signifpeaks.gff_49464150_height:70
chr6	union.pl_USC331_H3K27Ac_DKO_HCT116_signifpeaks.gff_K27ac_DKO1_USC494_rep2_signifpeaks.gff	OverlappingPeaks	2856810	2860709	64	+	.	K27ac_DKO1_USC494_rep2_signifpeaks.gff_2856810_height:55
chr11	union.pl_USC331_H3K27Ac_DKO_HCT116_signifpeaks.gff_K27ac_DKO1_USC494_rep2_signifpeaks.gff	OverlappingPeaks	206340	209939	64	+	.	K27ac_DKO1_USC494_rep2_signifpeaks.gff_206280_height:48
chr11	union.pl_USC331_H3K27Ac_DKO_HCT116_signifpeaks.gff_K27ac_DKO1_USC494_rep2_signifpeaks.gff	OverlappingPeaks	12200400	12206609	64	+	.	K27ac_DKO1_USC494_rep2_signifpeaks.gff_12199530_height:53
chr11	union.pl_USC331_H3K27Ac_DKO_HCT116_signifpeaks.gff_K27ac_DKO1_USC494_rep2_signifpeaks.gff	OverlappingPeaks	65657580	65672699	64	+	.	K27ac_DKO1_USC494_rep2_signifpeaks.gff_65654820_height:75
chr17	union.pl_USC331_H3K27Ac_DKO_HCT116_signifpeaks.gff_K27ac_DKO1_USC494_rep2_signifpeaks.gff	OverlappingPeaks	57230700	57234359	64	+	.	K27ac_DKO1_USC494_rep2_signifpeaks.gff_57230700_height:52
chr17	union.pl_USC331_H3K27Ac_DKO_HCT116_signifpeaks.gff_K27ac_DKO1_USC494_rep2_signifpeaks.gff	OverlappingPeaks	61849800	61852919	64	+	.	K27ac_DKO1_USC494_rep2_signifpeaks.gff_61849800_height:63
chr21	union.pl_USC331_H3K27Ac_DKO_HCT116_signifpeaks.gff_K27ac_DKO1_USC494_rep2_signifpeaks.gff	OverlappingPeaks	30602190	30607649	64	+	.	K27ac_DKO1_USC494_rep2_signifpeaks.gff_30601920_height:75
chr16	union.pl_USC331_H3K27Ac_DKO_HCT116_signifpeaks.gff_K27ac_DKO1_USC494_rep2_signifpeaks.gff	OverlappingPeaks	69435990	69447509	64	+	.	K27ac_DKO1_USC494_rep2_signifpeaks.gff_69435990_height:58
chr18	union.pl_USC331_H3K27Ac_DKO_HCT116_signifpeaks.gff_K27ac_DKO1_USC494_rep2_signifpeaks.gff	OverlappingPeaks	3246060	3250949	64	+	.	K27ac_DKO1_USC494_rep2_signifpeaks.gff_3246060_height:56
chr18	union.pl_USC331_H3K27Ac_DKO_HCT116_signifpeaks.gff_K27ac_DKO1_USC494_rep2_signifpeaks.gff	OverlappingPeaks	9403350	9406499	64	+	.	K27ac_DKO1_USC494_rep2_signifpeaks.gff_9403020_height:63
chr12	union.pl_USC331_H3K27Ac_DKO_HCT116_signifpeaks.gff_K27ac_DKO1_USC494_rep2_signifpeaks.gff	OverlappingPeaks	6223680	6229169	64	+	.	K27ac_DKO1_USC494_rep2_signifpeaks.gff_6223350_height:85
chr12	union.pl_USC331_H3K27Ac_DKO_HCT116_signifpeaks.gff_K27ac_DKO1_USC494_rep2_signifpeaks.gff	OverlappingPeaks	47053260	47060429	64	+	.	K27ac_DKO1_USC494_rep2_signifpeaks.gff_47053260_height:35
chr4	union.pl_USC331_H3K27Ac_DKO_HCT116_signifpeaks.gff_K27ac_DKO1_USC494_rep2_signifpeaks.gff	OverlappingPeaks	8191500	8194289	64	+	.	K27ac_DKO1_USC494_rep2_signifpeaks.gff_8191410_height:71
chr4	union.pl_USC331_H3K27Ac_DKO_HCT116_signifpeaks.gff_K27ac_DKO1_USC494_rep2_signifpeaks.gff	OverlappingPeaks	56813190	56816549	64	+	.	K27ac_DKO1_USC494_rep2_signifpeaks.gff_56813160_height:55
chr4	union.pl_USC331_H3K27Ac_DKO_HCT116_signifpeaks.gff_K27ac_DKO1_USC494_rep2_signifpeaks.gff	OverlappingPeaks	77509290	77512709	64	+	.	K27ac_DKO1_USC494_rep2_signifpeaks.gff_77509290_height:47
chr2	union.pl_USC331_H3K27Ac_DKO_HCT116_signifpeaks.gff_K27ac_DKO1_USC494_rep2_signifpeaks.gff	OverlappingPeaks	178127790	178130669	64	+	.	K27ac_DKO1_USC494_rep2_signifpeaks.gff_178127790_height:81
chr9	union.pl_USC331_H3K27Ac_DKO_HCT116_signifpeaks.gff_K27ac_DKO1_USC494_rep2_signifpeaks.gff	OverlappingPeaks	127018500	127025429	64	+	.	K27ac_DKO1_USC494_rep2_signifpeaks.gff_127018260_height:62
chr10	union.pl_USC331_H3K27Ac_DKO_HCT116_signifpeaks.gff_K27ac_DKO1_USC494_rep2_signifpeaks.gff	OverlappingPeaks	4813200	4814849	64	+	.	K27ac_DKO1_USC494_rep2_signifpeaks.gff_4813200_height:34
chr10	union.pl_USC331_H3K27Ac_DKO_HCT116_signifpeaks.gff_K27ac_DKO1_USC494_rep2_signifpeaks.gff	OverlappingPeaks	21813480	21817109	64	+	.	K27ac_DKO1_USC494_rep2_signifpeaks.gff_21813420_height:65
chr7	union.pl_USC331_H3K27Ac_DKO_HCT116_signifpeaks.gff_K27ac_DKO1_USC494_rep2_signifpeaks.gff	OverlappingPeaks	22734240	22743179	63	+	.	K27ac_DKO1_USC494_rep2_signifpeaks.gff_22734240_height:61
chr7	union.pl_USC331_H3K27Ac_DKO_HCT116_signifpeaks.gff_K27ac_DKO1_USC494_rep2_signifpeaks.gff	OverlappingPeaks	26191860	26198999	63	+	.	K27ac_DKO1_USC494_rep2_signifpeaks.gff_26191290_height:59
chr20	union.pl_USC331_H3K27Ac_DKO_HCT116_signifpeaks.gff_K27ac_DKO1_USC494_rep2_signifpeaks.gff	OverlappingPeaks	3783870	3784439	63	+	.	K27ac_DKO1_USC494_rep2_signifpeaks.gff_3783870_height:9
chr20	union.pl_USC331_H3K27Ac_DKO_HCT116_signifpeaks.gff_K27ac_DKO1_USC494_rep2_signifpeaks.gff	OverlappingPeaks	3785070	3790139	63	+	.	K27ac_DKO1_USC494_rep2_signifpeaks.gff_3785070_height:58
chr20	union.pl_USC331_H3K27Ac_DKO_HCT116_signifpeaks.gff_K27ac_DKO1_USC494_rep2_signifpeaks.gff	OverlappingPeaks	4114530	4118549	63	+	.	K27ac_DKO1_USC494_rep2_signifpeaks.gff_4114380_height:56
chr20	union.pl_USC331_H3K27Ac_DKO_HCT116_signifpeaks.gff_K27ac_DKO1_USC494_rep2_signifpeaks.gff	OverlappingPeaks	17947980	17950949	63	+	.	K27ac_DKO1_USC494_rep2_signifpeaks.gff_17947980_height:72
chr22	union.pl_USC331_H3K27Ac_DKO_HCT116_signifpeaks.gff_K27ac_DKO1_USC494_rep2_signifpeaks.gff	OverlappingPeaks	41486460	41489609	63	+	.	K27ac_DKO1_USC494_rep2_signifpeaks.gff_41486430_height:84
chr19	union.pl_USC331_H3K27Ac_DKO_HCT116_signifpeaks.gff_K27ac_DKO1_USC494_rep2_signifpeaks.gff	OverlappingPeaks	13260420	13267919	63	+	.	K27ac_DKO1_USC494_rep2_signifpeaks.gff_13260360_height:65
chr19	union.pl_USC331_H3K27Ac_DKO_HCT116_signifpeaks.gff_K27ac_DKO1_USC494_rep2_signifpeaks.gff	OverlappingPeaks	49954230	49958159	63	+	.	K27ac_DKO1_USC494_rep2_signifpeaks.gff_49954230_height:60
chr1	union.pl_USC331_H3K27Ac_DKO_HCT116_signifpeaks.gff_K27ac_DKO1_USC494_rep2_signifpeaks.gff	OverlappingPeaks	95218410	95224199	63	+	.	K27ac_DKO1_USC494_rep2_signifpeaks.gff_95218080_height:64
chr1	union.pl_USC331_H3K27Ac_DKO_HCT116_signifpeaks.gff_K27ac_DKO1_USC494_rep2_signifpeaks.gff	OverlappingPeaks	95248140	95251349	63	+	.	K27ac_DKO1_USC494_rep2_signifpeaks.gff_95248140_height:62
chr1	union.pl_USC331_H3K27Ac_DKO_HCT116_signifpeaks.gff_K27ac_DKO1_USC494_rep2_signifpeaks.gff	OverlappingPeaks	150550320	150553289	63	+	.	K27ac_DKO1_USC494_rep2_signifpeaks.gff_150550320_height:63
chr6	union.pl_USC331_H3K27Ac_DKO_HCT116_signifpeaks.gff_K27ac_DKO1_USC494_rep2_signifpeaks.gff	OverlappingPeaks	31619130	31622069	63	+	.	K27ac_DKO1_USC494_rep2_signifpeaks.gff_31619130_height:55
chr11	union.pl_USC331_H3K27Ac_DKO_HCT116_signifpeaks.gff_K27ac_DKO1_USC494_rep2_signifpeaks.gff	OverlappingPeaks	58343820	58347719	63	+	.	K27ac_DKO1_USC494_rep2_signifpeaks.gff_58343820_height:65
chr11	union.pl_USC331_H3K27Ac_DKO_HCT116_signifpeaks.gff_K27ac_DKO1_USC494_rep2_signifpeaks.gff	OverlappingPeaks	67054410	67057919	63	+	.	K27ac_DKO1_USC494_rep2_signifpeaks.gff_67054350_height:66
chr17	union.pl_USC331_H3K27Ac_DKO_HCT116_signifpeaks.gff_K27ac_DKO1_USC494_rep2_signifpeaks.gff	OverlappingPeaks	16188330	16191389	63	+	.	K27ac_DKO1_USC494_rep2_signifpeaks.gff_16187820_height:69
chr17	union.pl_USC331_H3K27Ac_DKO_HCT116_signifpeaks.gff_K27ac_DKO1_USC494_rep2_signifpeaks.gff	OverlappingPeaks	48103800	48107129	63	+	.	K27ac_DKO1_USC494_rep2_signifpeaks.gff_48103440_height:86
chr16	union.pl_USC331_H3K27Ac_DKO_HCT116_signifpeaks.gff_K27ac_DKO1_USC494_rep2_signifpeaks.gff	OverlappingPeaks	70461000	70463969	63	+	.	K27ac_DKO1_USC494_rep2_signifpeaks.gff_70460070_height:55
chr3	union.pl_USC331_H3K27Ac_DKO_HCT116_signifpeaks.gff_K27ac_DKO1_USC494_rep2_signifpeaks.gff	OverlappingPeaks	52078710	52082639	63	+	.	K27ac_DKO1_USC494_rep2_signifpeaks.gff_52078710_height:83
chr3	union.pl_USC331_H3K27Ac_DKO_HCT116_signifpeaks.gff_K27ac_DKO1_USC494_rep2_signifpeaks.gff	OverlappingPeaks	104152830	104153069	63	+	.	K27ac_DKO1_USC494_rep2_signifpeaks.gff_104152800_height:14
chr3	union.pl_USC331_H3K27Ac_DKO_HCT116_signifpeaks.gff_K27ac_DKO1_USC494_rep2_signifpeaks.gff	OverlappingPeaks	104153160	104154209	63	+	.	K27ac_DKO1_USC494_rep2_signifpeaks.gff_104153160_height:15
chr3	union.pl_USC331_H3K27Ac_DKO_HCT116_signifpeaks.gff_K27ac_DKO1_USC494_rep2_signifpeaks.gff	OverlappingPeaks	104155650	104158979	63	+	.	K27ac_DKO1_USC494_rep2_signifpeaks.gff_104155650_height:82
chr3	union.pl_USC331_H3K27Ac_DKO_HCT116_signifpeaks.gff_K27ac_DKO1_USC494_rep2_signifpeaks.gff	OverlappingPeaks	177061530	177064049	63	+	.	K27ac_DKO1_USC494_rep2_signifpeaks.gff_177061530_height:46
chr12	union.pl_USC331_H3K27Ac_DKO_HCT116_signifpeaks.gff_K27ac_DKO1_USC494_rep2_signifpeaks.gff	OverlappingPeaks	53397480	53401739	63	+	.	K27ac_DKO1_USC494_rep2_signifpeaks.gff_53397330_height:52
chr12	union.pl_USC331_H3K27Ac_DKO_HCT116_signifpeaks.gff_K27ac_DKO1_USC494_rep2_signifpeaks.gff	OverlappingPeaks	125411370	125414669	63	+	.	K27ac_DKO1_USC494_rep2_signifpeaks.gff_125410830_height:54
chr15	union.pl_USC331_H3K27Ac_DKO_HCT116_signifpeaks.gff_K27ac_DKO1_USC494_rep2_signifpeaks.gff	OverlappingPeaks	72518340	72526079	63	+	.	K27ac_DKO1_USC494_rep2_signifpeaks.gff_72518340_height:69
chr2	union.pl_USC331_H3K27Ac_DKO_HCT116_signifpeaks.gff_K27ac_DKO1_USC494_rep2_signifpeaks.gff	OverlappingPeaks	135674580	135677459	63	+	.	K27ac_DKO1_USC494_rep2_signifpeaks.gff_135674580_height:45
chr2	union.pl_USC331_H3K27Ac_DKO_HCT116_signifpeaks.gff_K27ac_DKO1_USC494_rep2_signifpeaks.gff	OverlappingPeaks	219259920	219265919	63	+	.	K27ac_DKO1_USC494_rep2_signifpeaks.gff_219259920_height:74
chr9	union.pl_USC331_H3K27Ac_DKO_HCT116_signifpeaks.gff_K27ac_DKO1_USC494_rep2_signifpeaks.gff	OverlappingPeaks	100393980	100397219	63	+	.	K27ac_DKO1_USC494_rep2_signifpeaks.gff_100393980_height:63
chr5	union.pl_USC331_H3K27Ac_DKO_HCT116_signifpeaks.gff_K27ac_DKO1_USC494_rep2_signifpeaks.gff	OverlappingPeaks	1930320	1937369	63	+	.	K27ac_DKO1_USC494_rep2_signifpeaks.gff_1930320_height:51
chr5	union.pl_USC331_H3K27Ac_DKO_HCT116_signifpeaks.gff_K27ac_DKO1_USC494_rep2_signifpeaks.gff	OverlappingPeaks	57030360	57033389	63	+	.	K27ac_DKO1_USC494_rep2_signifpeaks.gff_57030360_height:42
chr5	union.pl_USC331_H3K27Ac_DKO_HCT116_signifpeaks.gff_K27ac_DKO1_USC494_rep2_signifpeaks.gff	OverlappingPeaks	115262880	115268039	63	+	.	K27ac_DKO1_USC494_rep2_signifpeaks.gff_115262880_height:41
chr5	union.pl_USC331_H3K27Ac_DKO_HCT116_signifpeaks.gff_K27ac_DKO1_USC494_rep2_signifpeaks.gff	OverlappingPeaks	137910030	137912909	63	+	.	K27ac_DKO1_USC494_rep2_signifpeaks.gff_137910030_height:75
chr5	union.pl_USC331_H3K27Ac_DKO_HCT116_signifpeaks.gff_K27ac_DKO1_USC494_rep2_signifpeaks.gff	OverlappingPeaks	176558160	176562449	63	+	.	K27ac_DKO1_USC494_rep2_signifpeaks.gff_176558160_height:78
chr7	union.pl_USC331_H3K27Ac_DKO_HCT116_signifpeaks.gff_K27ac_DKO1_USC494_rep2_signifpeaks.gff	OverlappingPeaks	73261680	73267679	62	+	.	K27ac_DKO1_USC494_rep2_signifpeaks.gff_73261380_height:70
chr7	union.pl_USC331_H3K27Ac_DKO_HCT116_signifpeaks.gff_K27ac_DKO1_USC494_rep2_signifpeaks.gff	OverlappingPeaks	100110750	100114889	62	+	.	K27ac_DKO1_USC494_rep2_signifpeaks.gff_100104810_height:75
chr7	union.pl_USC331_H3K27Ac_DKO_HCT116_signifpeaks.gff_K27ac_DKO1_USC494_rep2_signifpeaks.gff	OverlappingPeaks	155742930	155746019	62	+	.	K27ac_DKO1_USC494_rep2_signifpeaks.gff_155742930_height:64
chr22	union.pl_USC331_H3K27Ac_DKO_HCT116_signifpeaks.gff_K27ac_DKO1_USC494_rep2_signifpeaks.gff	OverlappingPeaks	46402050	46404959	62	+	.	K27ac_DKO1_USC494_rep2_signifpeaks.gff_46401870_height:75
chr8	union.pl_USC331_H3K27Ac_DKO_HCT116_signifpeaks.gff_K27ac_DKO1_USC494_rep2_signifpeaks.gff	OverlappingPeaks	6454860	6461219	62	+	.	K27ac_DKO1_USC494_rep2_signifpeaks.gff_6449130_height:69
chr19	union.pl_USC331_H3K27Ac_DKO_HCT116_signifpeaks.gff_K27ac_DKO1_USC494_rep2_signifpeaks.gff	OverlappingPeaks	2058510	2062799	62	+	.	K27ac_DKO1_USC494_rep2_signifpeaks.gff_2058510_height:60
chr19	union.pl_USC331_H3K27Ac_DKO_HCT116_signifpeaks.gff_K27ac_DKO1_USC494_rep2_signifpeaks.gff	OverlappingPeaks	55917510	55917599	62	+	.	K27ac_DKO1_USC494_rep2_signifpeaks.gff_55917030_height:9
chr19	union.pl_USC331_H3K27Ac_DKO_HCT116_signifpeaks.gff_K27ac_DKO1_USC494_rep2_signifpeaks.gff	OverlappingPeaks	55917780	55920839	62	+	.	K27ac_DKO1_USC494_rep2_signifpeaks.gff_55917780_height:71
chr19	union.pl_USC331_H3K27Ac_DKO_HCT116_signifpeaks.gff_K27ac_DKO1_USC494_rep2_signifpeaks.gff	OverlappingPeaks	56602050	56605649	62	+	.	K27ac_DKO1_USC494_rep2_signifpeaks.gff_56602020_height:36
chr1	union.pl_USC331_H3K27Ac_DKO_HCT116_signifpeaks.gff_K27ac_DKO1_USC494_rep2_signifpeaks.gff	OverlappingPeaks	6660270	6665429	62	+	.	K27ac_DKO1_USC494_rep2_signifpeaks.gff_6660270_height:55
chr1	union.pl_USC331_H3K27Ac_DKO_HCT116_signifpeaks.gff_K27ac_DKO1_USC494_rep2_signifpeaks.gff	OverlappingPeaks	68150790	68153669	62	+	.	K27ac_DKO1_USC494_rep2_signifpeaks.gff_68150340_height:76
chr1	union.pl_USC331_H3K27Ac_DKO_HCT116_signifpeaks.gff_K27ac_DKO1_USC494_rep2_signifpeaks.gff	OverlappingPeaks	149855940	149861129	62	+	.	K27ac_DKO1_USC494_rep2_signifpeaks.gff_149855940_height:75
chr1	union.pl_USC331_H3K27Ac_DKO_HCT116_signifpeaks.gff_K27ac_DKO1_USC494_rep2_signifpeaks.gff	OverlappingPeaks	183148590	183151409	62	+	.	K27ac_DKO1_USC494_rep2_signifpeaks.gff_183148590_height:37
chr1	union.pl_USC331_H3K27Ac_DKO_HCT116_signifpeaks.gff_K27ac_DKO1_USC494_rep2_signifpeaks.gff	OverlappingPeaks	183239760	183242999	62	+	.	K27ac_DKO1_USC494_rep2_signifpeaks.gff_183239730_height:64
chr1	union.pl_USC331_H3K27Ac_DKO_HCT116_signifpeaks.gff_K27ac_DKO1_USC494_rep2_signifpeaks.gff	OverlappingPeaks	183243030	183244619	62	+	.	K27ac_DKO1_USC494_rep2_signifpeaks.gff_183243030_height:70
chr6	union.pl_USC331_H3K27Ac_DKO_HCT116_signifpeaks.gff_K27ac_DKO1_USC494_rep2_signifpeaks.gff	OverlappingPeaks	31631400	31634729	62	+	.	K27ac_DKO1_USC494_rep2_signifpeaks.gff_31631160_height:44
chr6	union.pl_USC331_H3K27Ac_DKO_HCT116_signifpeaks.gff_K27ac_DKO1_USC494_rep2_signifpeaks.gff	OverlappingPeaks	33806790	33809699	62	+	.	K27ac_DKO1_USC494_rep2_signifpeaks.gff_33806580_height:60
chr11	union.pl_USC331_H3K27Ac_DKO_HCT116_signifpeaks.gff_K27ac_DKO1_USC494_rep2_signifpeaks.gff	OverlappingPeaks	65768550	65771249	62	+	.	K27ac_DKO1_USC494_rep2_signifpeaks.gff_65768550_height:68
chr17	union.pl_USC331_H3K27Ac_DKO_HCT116_signifpeaks.gff_K27ac_DKO1_USC494_rep2_signifpeaks.gff	OverlappingPeaks	71298960	71308229	62	+	.	K27ac_DKO1_USC494_rep2_signifpeaks.gff_71298120_height:68
chr17	union.pl_USC331_H3K27Ac_DKO_HCT116_signifpeaks.gff_K27ac_DKO1_USC494_rep2_signifpeaks.gff	OverlappingPeaks	78227040	78234419	62	+	.	K27ac_DKO1_USC494_rep2_signifpeaks.gff_78226860_height:80
chr21	union.pl_USC331_H3K27Ac_DKO_HCT116_signifpeaks.gff_K27ac_DKO1_USC494_rep2_signifpeaks.gff	OverlappingPeaks	44578620	44584739	62	+	.	K27ac_DKO1_USC494_rep2_signifpeaks.gff_44578620_height:73
chr21	union.pl_USC331_H3K27Ac_DKO_HCT116_signifpeaks.gff_K27ac_DKO1_USC494_rep2_signifpeaks.gff	OverlappingPeaks	47705010	47707499	62	+	.	K27ac_DKO1_USC494_rep2_signifpeaks.gff_47705010_height:57
chr16	union.pl_USC331_H3K27Ac_DKO_HCT116_signifpeaks.gff_K27ac_DKO1_USC494_rep2_signifpeaks.gff	OverlappingPeaks	69428940	69434159	62	+	.	K27ac_DKO1_USC494_rep2_signifpeaks.gff_69428190_height:76
chr3	union.pl_USC331_H3K27Ac_DKO_HCT116_signifpeaks.gff_K27ac_DKO1_USC494_rep2_signifpeaks.gff	OverlappingPeaks	10209150	10221029	62	+	.	K27ac_DKO1_USC494_rep2_signifpeaks.gff_10208970_height:69
chr3	union.pl_USC331_H3K27Ac_DKO_HCT116_signifpeaks.gff_K27ac_DKO1_USC494_rep2_signifpeaks.gff	OverlappingPeaks	11608590	11613569	62	+	.	K27ac_DKO1_USC494_rep2_signifpeaks.gff_11608530_height:64
chr3	union.pl_USC331_H3K27Ac_DKO_HCT116_signifpeaks.gff_K27ac_DKO1_USC494_rep2_signifpeaks.gff	OverlappingPeaks	32460900	32464889	62	+	.	K27ac_DKO1_USC494_rep2_signifpeaks.gff_32460900_height:55
chr3	union.pl_USC331_H3K27Ac_DKO_HCT116_signifpeaks.gff_K27ac_DKO1_USC494_rep2_signifpeaks.gff	OverlappingPeaks	134043390	134051099	62	+	.	K27ac_DKO1_USC494_rep2_signifpeaks.gff_134043270_height:74
chr3	union.pl_USC331_H3K27Ac_DKO_HCT116_signifpeaks.gff_K27ac_DKO1_USC494_rep2_signifpeaks.gff	OverlappingPeaks	134051670	134055389	62	+	.	K27ac_DKO1_USC494_rep2_signifpeaks.gff_134051670_height:15
chr4	union.pl_USC331_H3K27Ac_DKO_HCT116_signifpeaks.gff_K27ac_DKO1_USC494_rep2_signifpeaks.gff	OverlappingPeaks	189079170	189082259	62	+	.	K27ac_DKO1_USC494_rep2_signifpeaks.gff_189079170_height:57
chr2	union.pl_USC331_H3K27Ac_DKO_HCT116_signifpeaks.gff_K27ac_DKO1_USC494_rep2_signifpeaks.gff	OverlappingPeaks	29345250	29347139	62	+	.	K27ac_DKO1_USC494_rep2_signifpeaks.gff_29345250_height:44
chr2	union.pl_USC331_H3K27Ac_DKO_HCT116_signifpeaks.gff_K27ac_DKO1_USC494_rep2_signifpeaks.gff	OverlappingPeaks	29348100	29348789	62	+	.	K27ac_DKO1_USC494_rep2_signifpeaks.gff_29348100_height:11
chr2	union.pl_USC331_H3K27Ac_DKO_HCT116_signifpeaks.gff_K27ac_DKO1_USC494_rep2_signifpeaks.gff	OverlappingPeaks	85196190	85199939	62	+	.	K27ac_DKO1_USC494_rep2_signifpeaks.gff_85196190_height:81
chr2	union.pl_USC331_H3K27Ac_DKO_HCT116_signifpeaks.gff_K27ac_DKO1_USC494_rep2_signifpeaks.gff	OverlappingPeaks	113340780	113343719	62	+	.	K27ac_DKO1_USC494_rep2_signifpeaks.gff_113340270_height:59
chr9	union.pl_USC331_H3K27Ac_DKO_HCT116_signifpeaks.gff_K27ac_DKO1_USC494_rep2_signifpeaks.gff	OverlappingPeaks	3525390	3527669	62	+	.	K27ac_DKO1_USC494_rep2_signifpeaks.gff_3525390_height:69
chr10	union.pl_USC331_H3K27Ac_DKO_HCT116_signifpeaks.gff_K27ac_DKO1_USC494_rep2_signifpeaks.gff	OverlappingPeaks	43901190	43906259	62	+	.	K27ac_DKO1_USC494_rep2_signifpeaks.gff_43901100_height:65
chr5	union.pl_USC331_H3K27Ac_DKO_HCT116_signifpeaks.gff_K27ac_DKO1_USC494_rep2_signifpeaks.gff	OverlappingPeaks	14034450	14040839	62	+	.	K27ac_DKO1_USC494_rep2_signifpeaks.gff_14034450_height:69
chr5	union.pl_USC331_H3K27Ac_DKO_HCT116_signifpeaks.gff_K27ac_DKO1_USC494_rep2_signifpeaks.gff	OverlappingPeaks	36655470	36656309	62	+	.	K27ac_DKO1_USC494_rep2_signifpeaks.gff_36655020_height:13
chr5	union.pl_USC331_H3K27Ac_DKO_HCT116_signifpeaks.gff_K27ac_DKO1_USC494_rep2_signifpeaks.gff	OverlappingPeaks	36657300	36659549	62	+	.	K27ac_DKO1_USC494_rep2_signifpeaks.gff_36657300_height:37
chr5	union.pl_USC331_H3K27Ac_DKO_HCT116_signifpeaks.gff_K27ac_DKO1_USC494_rep2_signifpeaks.gff	OverlappingPeaks	52280190	52286789	62	+	.	K27ac_DKO1_USC494_rep2_signifpeaks.gff_52280190_height:60
chr7	union.pl_USC331_H3K27Ac_DKO_HCT116_signifpeaks.gff_K27ac_DKO1_USC494_rep2_signifpeaks.gff	OverlappingPeaks	86780790	86783069	61	+	.	K27ac_DKO1_USC494_rep2_signifpeaks.gff_86780790_height:56
chr20	union.pl_USC331_H3K27Ac_DKO_HCT116_signifpeaks.gff_K27ac_DKO1_USC494_rep2_signifpeaks.gff	OverlappingPeaks	36759870	36777659	61	+	.	K27ac_DKO1_USC494_rep2_signifpeaks.gff_36759870_height:77
chr20	union.pl_USC331_H3K27Ac_DKO_HCT116_signifpeaks.gff_K27ac_DKO1_USC494_rep2_signifpeaks.gff	OverlappingPeaks	52540920	52541819	61	+	.	K27ac_DKO1_USC494_rep2_signifpeaks.gff_52540620_height:12
chr20	union.pl_USC331_H3K27Ac_DKO_HCT116_signifpeaks.gff_K27ac_DKO1_USC494_rep2_signifpeaks.gff	OverlappingPeaks	52541880	52545029	61	+	.	K27ac_DKO1_USC494_rep2_signifpeaks.gff_52541880_height:54
chr14	union.pl_USC331_H3K27Ac_DKO_HCT116_signifpeaks.gff_K27ac_DKO1_USC494_rep2_signifpeaks.gff	OverlappingPeaks	24582390	24584909	61	+	.	K27ac_DKO1_USC494_rep2_signifpeaks.gff_24582300_height:58
chr14	union.pl_USC331_H3K27Ac_DKO_HCT116_signifpeaks.gff_K27ac_DKO1_USC494_rep2_signifpeaks.gff	OverlappingPeaks	50436210	50444519	61	+	.	K27ac_DKO1_USC494_rep2_signifpeaks.gff_50436090_height:48
chr14	union.pl_USC331_H3K27Ac_DKO_HCT116_signifpeaks.gff_K27ac_DKO1_USC494_rep2_signifpeaks.gff	OverlappingPeaks	65687880	65699669	61	+	.	K27ac_DKO1_USC494_rep2_signifpeaks.gff_65687700_height:62
chr19	union.pl_USC331_H3K27Ac_DKO_HCT116_signifpeaks.gff_K27ac_DKO1_USC494_rep2_signifpeaks.gff	OverlappingPeaks	12898830	12906359	61	+	.	K27ac_DKO1_USC494_rep2_signifpeaks.gff_12898710_height:67
chr19	union.pl_USC331_H3K27Ac_DKO_HCT116_signifpeaks.gff_K27ac_DKO1_USC494_rep2_signifpeaks.gff	OverlappingPeaks	18411180	18417269	61	+	.	K27ac_DKO1_USC494_rep2_signifpeaks.gff_18410790_height:55
chr19	union.pl_USC331_H3K27Ac_DKO_HCT116_signifpeaks.gff_K27ac_DKO1_USC494_rep2_signifpeaks.gff	OverlappingPeaks	41770050	41771939	61	+	.	K27ac_DKO1_USC494_rep2_signifpeaks.gff_41767980_height:61
chr19	union.pl_USC331_H3K27Ac_DKO_HCT116_signifpeaks.gff_K27ac_DKO1_USC494_rep2_signifpeaks.gff	OverlappingPeaks	56115180	56118269	61	+	.	K27ac_DKO1_USC494_rep2_signifpeaks.gff_56115150_height:40
chr1	union.pl_USC331_H3K27Ac_DKO_HCT116_signifpeaks.gff_K27ac_DKO1_USC494_rep2_signifpeaks.gff	OverlappingPeaks	19335060	19339769	61	+	.	K27ac_DKO1_USC494_rep2_signifpeaks.gff_19334130_height:72
chr1	union.pl_USC331_H3K27Ac_DKO_HCT116_signifpeaks.gff_K27ac_DKO1_USC494_rep2_signifpeaks.gff	OverlappingPeaks	30180480	30183989	61	+	.	K27ac_DKO1_USC494_rep2_signifpeaks.gff_30180480_height:75
chr1	union.pl_USC331_H3K27Ac_DKO_HCT116_signifpeaks.gff_K27ac_DKO1_USC494_rep2_signifpeaks.gff	OverlappingPeaks	36850440	36853949	61	+	.	K27ac_DKO1_USC494_rep2_signifpeaks.gff_36850440_height:53
chr1	union.pl_USC331_H3K27Ac_DKO_HCT116_signifpeaks.gff_K27ac_DKO1_USC494_rep2_signifpeaks.gff	OverlappingPeaks	113160900	113163419	61	+	.	K27ac_DKO1_USC494_rep2_signifpeaks.gff_113160900_height:55
chr1	union.pl_USC331_H3K27Ac_DKO_HCT116_signifpeaks.gff_K27ac_DKO1_USC494_rep2_signifpeaks.gff	OverlappingPeaks	245025570	245028989	61	+	.	K27ac_DKO1_USC494_rep2_signifpeaks.gff_245025570_height:63
chr6	union.pl_USC331_H3K27Ac_DKO_HCT116_signifpeaks.gff_K27ac_DKO1_USC494_rep2_signifpeaks.gff	OverlappingPeaks	26155020	26160989	61	+	.	K27ac_DKO1_USC494_rep2_signifpeaks.gff_26155020_height:69
chr17	union.pl_USC331_H3K27Ac_DKO_HCT116_signifpeaks.gff_K27ac_DKO1_USC494_rep2_signifpeaks.gff	OverlappingPeaks	4842060	4844999	61	+	.	K27ac_DKO1_USC494_rep2_signifpeaks.gff_4842060_height:54
chr17	union.pl_USC331_H3K27Ac_DKO_HCT116_signifpeaks.gff_K27ac_DKO1_USC494_rep2_signifpeaks.gff	OverlappingPeaks	41444460	41447729	61	+	.	K27ac_DKO1_USC494_rep2_signifpeaks.gff_41444460_height:59
chr17	union.pl_USC331_H3K27Ac_DKO_HCT116_signifpeaks.gff_K27ac_DKO1_USC494_rep2_signifpeaks.gff	OverlappingPeaks	55936290	55941239	61	+	.	K27ac_DKO1_USC494_rep2_signifpeaks.gff_55934820_height:64
chr17	union.pl_USC331_H3K27Ac_DKO_HCT116_signifpeaks.gff_K27ac_DKO1_USC494_rep2_signifpeaks.gff	OverlappingPeaks	71286600	71291519	61	+	.	K27ac_DKO1_USC494_rep2_signifpeaks.gff_71286240_height:61
chr21	union.pl_USC331_H3K27Ac_DKO_HCT116_signifpeaks.gff_K27ac_DKO1_USC494_rep2_signifpeaks.gff	OverlappingPeaks	45186780	45190109	61	+	.	K27ac_DKO1_USC494_rep2_signifpeaks.gff_45186690_height:71
chr16	union.pl_USC331_H3K27Ac_DKO_HCT116_signifpeaks.gff_K27ac_DKO1_USC494_rep2_signifpeaks.gff	OverlappingPeaks	29815380	29820779	61	+	.	K27ac_DKO1_USC494_rep2_signifpeaks.gff_29815380_height:51
chr16	union.pl_USC331_H3K27Ac_DKO_HCT116_signifpeaks.gff_K27ac_DKO1_USC494_rep2_signifpeaks.gff	OverlappingPeaks	29821230	29823749	61	+	.	K27ac_DKO1_USC494_rep2_signifpeaks.gff_29821230_height:21
chr16	union.pl_USC331_H3K27Ac_DKO_HCT116_signifpeaks.gff_K27ac_DKO1_USC494_rep2_signifpeaks.gff	OverlappingPeaks	88876140	88880159	61	+	.	K27ac_DKO1_USC494_rep2_signifpeaks.gff_88876140_height:71
chr18	union.pl_USC331_H3K27Ac_DKO_HCT116_signifpeaks.gff_K27ac_DKO1_USC494_rep2_signifpeaks.gff	OverlappingPeaks	3492210	3492719	61	+	.	K27ac_DKO1_USC494_rep2_signifpeaks.gff_3492210_height:9
chr18	union.pl_USC331_H3K27Ac_DKO_HCT116_signifpeaks.gff_K27ac_DKO1_USC494_rep2_signifpeaks.gff	OverlappingPeaks	3493500	3495779	61	+	.	K27ac_DKO1_USC494_rep2_signifpeaks.gff_3493500_height:17
chr18	union.pl_USC331_H3K27Ac_DKO_HCT116_signifpeaks.gff_K27ac_DKO1_USC494_rep2_signifpeaks.gff	OverlappingPeaks	3497010	3501929	61	+	.	K27ac_DKO1_USC494_rep2_signifpeaks.gff_3497010_height:51
chr3	union.pl_USC331_H3K27Ac_DKO_HCT116_signifpeaks.gff_K27ac_DKO1_USC494_rep2_signifpeaks.gff	OverlappingPeaks	111680610	111682499	61	+	.	K27ac_DKO1_USC494_rep2_signifpeaks.gff_111680610_height:19
chr3	union.pl_USC331_H3K27Ac_DKO_HCT116_signifpeaks.gff_K27ac_DKO1_USC494_rep2_signifpeaks.gff	OverlappingPeaks	111682560	111683819	61	+	.	K27ac_DKO1_USC494_rep2_signifpeaks.gff_111682560_height:14
chr3	union.pl_USC331_H3K27Ac_DKO_HCT116_signifpeaks.gff_K27ac_DKO1_USC494_rep2_signifpeaks.gff	OverlappingPeaks	111684870	111687659	61	+	.	K27ac_DKO1_USC494_rep2_signifpeaks.gff_111684870_height:33
chr3	union.pl_USC331_H3K27Ac_DKO_HCT116_signifpeaks.gff_K27ac_DKO1_USC494_rep2_signifpeaks.gff	OverlappingPeaks	190062450	190064789	61	+	.	K27ac_DKO1_USC494_rep2_signifpeaks.gff_190062450_height:17
chr12	union.pl_USC331_H3K27Ac_DKO_HCT116_signifpeaks.gff_K27ac_DKO1_USC494_rep2_signifpeaks.gff	OverlappingPeaks	3066870	3070319	61	+	.	K27ac_DKO1_USC494_rep2_signifpeaks.gff_3066810_height:77
chr12	union.pl_USC331_H3K27Ac_DKO_HCT116_signifpeaks.gff_K27ac_DKO1_USC494_rep2_signifpeaks.gff	OverlappingPeaks	75973290	75984059	61	+	.	K27ac_DKO1_USC494_rep2_signifpeaks.gff_75973290_height:38
chr12	union.pl_USC331_H3K27Ac_DKO_HCT116_signifpeaks.gff_K27ac_DKO1_USC494_rep2_signifpeaks.gff	OverlappingPeaks	75985890	75987239	61	+	.	K27ac_DKO1_USC494_rep2_signifpeaks.gff_75985890_height:12
chr15	union.pl_USC331_H3K27Ac_DKO_HCT116_signifpeaks.gff_K27ac_DKO1_USC494_rep2_signifpeaks.gff	OverlappingPeaks	59224530	59227529	61	+	.	K27ac_DKO1_USC494_rep2_signifpeaks.gff_59224530_height:65
chr15	union.pl_USC331_H3K27Ac_DKO_HCT116_signifpeaks.gff_K27ac_DKO1_USC494_rep2_signifpeaks.gff	OverlappingPeaks	101260530	101264399	61	+	.	K27ac_DKO1_USC494_rep2_signifpeaks.gff_101260320_height:63
chr2	union.pl_USC331_H3K27Ac_DKO_HCT116_signifpeaks.gff_K27ac_DKO1_USC494_rep2_signifpeaks.gff	OverlappingPeaks	113713440	113717399	61	+	.	K27ac_DKO1_USC494_rep2_signifpeaks.gff_113713020_height:74
chr9	union.pl_USC331_H3K27Ac_DKO_HCT116_signifpeaks.gff_K27ac_DKO1_USC494_rep2_signifpeaks.gff	OverlappingPeaks	5508150	5512859	61	+	.	K27ac_DKO1_USC494_rep2_signifpeaks.gff_5508060_height:64
chr9	union.pl_USC331_H3K27Ac_DKO_HCT116_signifpeaks.gff_K27ac_DKO1_USC494_rep2_signifpeaks.gff	OverlappingPeaks	100983930	100987919	61	+	.	K27ac_DKO1_USC494_rep2_signifpeaks.gff_100983780_height:64
chr9	union.pl_USC331_H3K27Ac_DKO_HCT116_signifpeaks.gff_K27ac_DKO1_USC494_rep2_signifpeaks.gff	OverlappingPeaks	140505390	140508569	61	+	.	K27ac_DKO1_USC494_rep2_signifpeaks.gff_140505000_height:60
chr10	union.pl_USC331_H3K27Ac_DKO_HCT116_signifpeaks.gff_K27ac_DKO1_USC494_rep2_signifpeaks.gff	OverlappingPeaks	3890130	3890429	61	+	.	K27ac_DKO1_USC494_rep2_signifpeaks.gff_3890130_height:9
chr10	union.pl_USC331_H3K27Ac_DKO_HCT116_signifpeaks.gff_K27ac_DKO1_USC494_rep2_signifpeaks.gff	OverlappingPeaks	3891930	3897059	61	+	.	K27ac_DKO1_USC494_rep2_signifpeaks.gff_3891930_height:50
chr10	union.pl_USC331_H3K27Ac_DKO_HCT116_signifpeaks.gff_K27ac_DKO1_USC494_rep2_signifpeaks.gff	OverlappingPeaks	28030590	28036319	61	+	.	K27ac_DKO1_USC494_rep2_signifpeaks.gff_28030590_height:60
chr10	union.pl_USC331_H3K27Ac_DKO_HCT116_signifpeaks.gff_K27ac_DKO1_USC494_rep2_signifpeaks.gff	OverlappingPeaks	44499090	44513969	61	+	.	K27ac_DKO1_USC494_rep2_signifpeaks.gff_44499090_height:93
chr5	union.pl_USC331_H3K27Ac_DKO_HCT116_signifpeaks.gff_K27ac_DKO1_USC494_rep2_signifpeaks.gff	OverlappingPeaks	6711540	6715439	61	+	.	K27ac_DKO1_USC494_rep2_signifpeaks.gff_6711420_height:78
chr5	union.pl_USC331_H3K27Ac_DKO_HCT116_signifpeaks.gff_K27ac_DKO1_USC494_rep2_signifpeaks.gff	OverlappingPeaks	138628350	138631079	61	+	.	K27ac_DKO1_USC494_rep2_signifpeaks.gff_138628200_height:64
chr5	union.pl_USC331_H3K27Ac_DKO_HCT116_signifpeaks.gff_K27ac_DKO1_USC494_rep2_signifpeaks.gff	OverlappingPeaks	141735060	141738209	61	+	.	K27ac_DKO1_USC494_rep2_signifpeaks.gff_141734010_height:65
chr7	union.pl_USC331_H3K27Ac_DKO_HCT116_signifpeaks.gff_K27ac_DKO1_USC494_rep2_signifpeaks.gff	OverlappingPeaks	5435760	5438879	60	+	.	K27ac_DKO1_USC494_rep2_signifpeaks.gff_5435730_height:45
chr22	union.pl_USC331_H3K27Ac_DKO_HCT116_signifpeaks.gff_K27ac_DKO1_USC494_rep2_signifpeaks.gff	OverlappingPeaks	39677280	39681119	60	+	.	K27ac_DKO1_USC494_rep2_signifpeaks.gff_39676830_height:78
chr22	union.pl_USC331_H3K27Ac_DKO_HCT116_signifpeaks.gff_K27ac_DKO1_USC494_rep2_signifpeaks.gff	OverlappingPeaks	47148750	47151389	60	+	.	K27ac_DKO1_USC494_rep2_signifpeaks.gff_47148750_height:57
chr14	union.pl_USC331_H3K27Ac_DKO_HCT116_signifpeaks.gff_K27ac_DKO1_USC494_rep2_signifpeaks.gff	OverlappingPeaks	35833530	35841029	60	+	.	K27ac_DKO1_USC494_rep2_signifpeaks.gff_35832930_height:74
chr14	union.pl_USC331_H3K27Ac_DKO_HCT116_signifpeaks.gff_K27ac_DKO1_USC494_rep2_signifpeaks.gff	OverlappingPeaks	105436050	105441599	60	+	.	K27ac_DKO1_USC494_rep2_signifpeaks.gff_105436050_height:79
chr8	union.pl_USC331_H3K27Ac_DKO_HCT116_signifpeaks.gff_K27ac_DKO1_USC494_rep2_signifpeaks.gff	OverlappingPeaks	11709450	11713409	60	+	.	K27ac_DKO1_USC494_rep2_signifpeaks.gff_11709450_height:50
chr8	union.pl_USC331_H3K27Ac_DKO_HCT116_signifpeaks.gff_K27ac_DKO1_USC494_rep2_signifpeaks.gff	OverlappingPeaks	22453500	22456649	60	+	.	K27ac_DKO1_USC494_rep2_signifpeaks.gff_22453380_height:66
chr8	union.pl_USC331_H3K27Ac_DKO_HCT116_signifpeaks.gff_K27ac_DKO1_USC494_rep2_signifpeaks.gff	OverlappingPeaks	22456770	22458329	60	+	.	K27ac_DKO1_USC494_rep2_signifpeaks.gff_22456770_height:30
chr8	union.pl_USC331_H3K27Ac_DKO_HCT116_signifpeaks.gff_K27ac_DKO1_USC494_rep2_signifpeaks.gff	OverlappingPeaks	41008080	41017349	60	+	.	K27ac_DKO1_USC494_rep2_signifpeaks.gff_41008080_height:50
chr8	union.pl_USC331_H3K27Ac_DKO_HCT116_signifpeaks.gff_K27ac_DKO1_USC494_rep2_signifpeaks.gff	OverlappingPeaks	107071590	107073659	60	+	.	K27ac_DKO1_USC494_rep2_signifpeaks.gff_107071590_height:32
chr8	union.pl_USC331_H3K27Ac_DKO_HCT116_signifpeaks.gff_K27ac_DKO1_USC494_rep2_signifpeaks.gff	OverlappingPeaks	125485680	125488679	60	+	.	K27ac_DKO1_USC494_rep2_signifpeaks.gff_125485680_height:62
chr8	union.pl_USC331_H3K27Ac_DKO_HCT116_signifpeaks.gff_K27ac_DKO1_USC494_rep2_signifpeaks.gff	OverlappingPeaks	141520080	141523589	60	+	.	K27ac_DKO1_USC494_rep2_signifpeaks.gff_141519930_height:75
chr19	union.pl_USC331_H3K27Ac_DKO_HCT116_signifpeaks.gff_K27ac_DKO1_USC494_rep2_signifpeaks.gff	OverlappingPeaks	18389640	18392459	60	+	.	K27ac_DKO1_USC494_rep2_signifpeaks.gff_18389640_height:62
chr19	union.pl_USC331_H3K27Ac_DKO_HCT116_signifpeaks.gff_K27ac_DKO1_USC494_rep2_signifpeaks.gff	OverlappingPeaks	35738280	35740949	60	+	.	K27ac_DKO1_USC494_rep2_signifpeaks.gff_35738280_height:59
chr1	union.pl_USC331_H3K27Ac_DKO_HCT116_signifpeaks.gff_K27ac_DKO1_USC494_rep2_signifpeaks.gff	OverlappingPeaks	21648270	21653219	60	+	.	K27ac_DKO1_USC494_rep2_signifpeaks.gff_21648270_height:48
chr1	union.pl_USC331_H3K27Ac_DKO_HCT116_signifpeaks.gff_K27ac_DKO1_USC494_rep2_signifpeaks.gff	OverlappingPeaks	157970310	157974569	60	+	.	K27ac_DKO1_USC494_rep2_signifpeaks.gff_157970310_height:54
chr6	union.pl_USC331_H3K27Ac_DKO_HCT116_signifpeaks.gff_K27ac_DKO1_USC494_rep2_signifpeaks.gff	OverlappingPeaks	26025030	26030129	60	+	.	K27ac_DKO1_USC494_rep2_signifpeaks.gff_26024940_height:36
chr6	union.pl_USC331_H3K27Ac_DKO_HCT116_signifpeaks.gff_K27ac_DKO1_USC494_rep2_signifpeaks.gff	OverlappingPeaks	26031360	26035799	60	+	.	K27ac_DKO1_USC494_rep2_signifpeaks.gff_26031360_height:65
chr6	union.pl_USC331_H3K27Ac_DKO_HCT116_signifpeaks.gff_K27ac_DKO1_USC494_rep2_signifpeaks.gff	OverlappingPeaks	31508490	31511369	60	+	.	K27ac_DKO1_USC494_rep2_signifpeaks.gff_31508490_height:60
chr6	union.pl_USC331_H3K27Ac_DKO_HCT116_signifpeaks.gff_K27ac_DKO1_USC494_rep2_signifpeaks.gff	OverlappingPeaks	151386750	151391339	60	+	.	K27ac_DKO1_USC494_rep2_signifpeaks.gff_151386750_height:54
chr17	union.pl_USC331_H3K27Ac_DKO_HCT116_signifpeaks.gff_K27ac_DKO1_USC494_rep2_signifpeaks.gff	OverlappingPeaks	2495520	2498579	60	+	.	K27ac_DKO1_USC494_rep2_signifpeaks.gff_2494650_height:64
chr17	union.pl_USC331_H3K27Ac_DKO_HCT116_signifpeaks.gff_K27ac_DKO1_USC494_rep2_signifpeaks.gff	OverlappingPeaks	54990150	54994829	60	+	.	K27ac_DKO1_USC494_rep2_signifpeaks.gff_54989730_height:44
chr17	union.pl_USC331_H3K27Ac_DKO_HCT116_signifpeaks.gff_K27ac_DKO1_USC494_rep2_signifpeaks.gff	OverlappingPeaks	70655970	70658969	60	+	.	K27ac_DKO1_USC494_rep2_signifpeaks.gff_70655940_height:50
chr16	union.pl_USC331_H3K27Ac_DKO_HCT116_signifpeaks.gff_K27ac_DKO1_USC494_rep2_signifpeaks.gff	OverlappingPeaks	30904590	30908999	60	+	.	K27ac_DKO1_USC494_rep2_signifpeaks.gff_30904590_height:56
chr16	union.pl_USC331_H3K27Ac_DKO_HCT116_signifpeaks.gff_K27ac_DKO1_USC494_rep2_signifpeaks.gff	OverlappingPeaks	89785050	89789999	60	+	.	K27ac_DKO1_USC494_rep2_signifpeaks.gff_89784930_height:71
chr3	union.pl_USC331_H3K27Ac_DKO_HCT116_signifpeaks.gff_K27ac_DKO1_USC494_rep2_signifpeaks.gff	OverlappingPeaks	45161580	45168149	60	+	.	K27ac_DKO1_USC494_rep2_signifpeaks.gff_45161160_height:70
chr3	union.pl_USC331_H3K27Ac_DKO_HCT116_signifpeaks.gff_K27ac_DKO1_USC494_rep2_signifpeaks.gff	OverlappingPeaks	193509150	193515299	60	+	.	K27ac_DKO1_USC494_rep2_signifpeaks.gff_193509150_height:32
chr12	union.pl_USC331_H3K27Ac_DKO_HCT116_signifpeaks.gff_K27ac_DKO1_USC494_rep2_signifpeaks.gff	OverlappingPeaks	48212460	48215789	60	+	.	K27ac_DKO1_USC494_rep2_signifpeaks.gff_48212370_height:70
chr12	union.pl_USC331_H3K27Ac_DKO_HCT116_signifpeaks.gff_K27ac_DKO1_USC494_rep2_signifpeaks.gff	OverlappingPeaks	89843520	89844659	60	+	.	K27ac_DKO1_USC494_rep2_signifpeaks.gff_89843520_height:10
chr12	union.pl_USC331_H3K27Ac_DKO_HCT116_signifpeaks.gff_K27ac_DKO1_USC494_rep2_signifpeaks.gff	OverlappingPeaks	89844990	89846609	60	+	.	K27ac_DKO1_USC494_rep2_signifpeaks.gff_89844990_height:27
chr12	union.pl_USC331_H3K27Ac_DKO_HCT116_signifpeaks.gff_K27ac_DKO1_USC494_rep2_signifpeaks.gff	OverlappingPeaks	89848320	89848799	60	+	.	K27ac_DKO1_USC494_rep2_signifpeaks.gff_89848320_height:10
chr15	union.pl_USC331_H3K27Ac_DKO_HCT116_signifpeaks.gff_K27ac_DKO1_USC494_rep2_signifpeaks.gff	OverlappingPeaks	57852570	57864809	60	+	.	K27ac_DKO1_USC494_rep2_signifpeaks.gff_57851940_height:63
chr4	union.pl_USC331_H3K27Ac_DKO_HCT116_signifpeaks.gff_K27ac_DKO1_USC494_rep2_signifpeaks.gff	OverlappingPeaks	7804020	7811999	60	+	.	K27ac_DKO1_USC494_rep2_signifpeaks.gff_7804020_height:55
chr4	union.pl_USC331_H3K27Ac_DKO_HCT116_signifpeaks.gff_K27ac_DKO1_USC494_rep2_signifpeaks.gff	OverlappingPeaks	169400670	169402889	60	+	.	K27ac_DKO1_USC494_rep2_signifpeaks.gff_169400670_height:42
chr2	union.pl_USC331_H3K27Ac_DKO_HCT116_signifpeaks.gff_K27ac_DKO1_USC494_rep2_signifpeaks.gff	OverlappingPeaks	36786300	36797279	60	+	.	K27ac_DKO1_USC494_rep2_signifpeaks.gff_36786300_height:53
chr2	union.pl_USC331_H3K27Ac_DKO_HCT116_signifpeaks.gff_K27ac_DKO1_USC494_rep2_signifpeaks.gff	OverlappingPeaks	182755950	182758109	60	+	.	K27ac_DKO1_USC494_rep2_signifpeaks.gff_182755950_height:60
chr2	union.pl_USC331_H3K27Ac_DKO_HCT116_signifpeaks.gff_K27ac_DKO1_USC494_rep2_signifpeaks.gff	OverlappingPeaks	220040730	220043879	60	+	.	K27ac_DKO1_USC494_rep2_signifpeaks.gff_220040730_height:47
chr9	union.pl_USC331_H3K27Ac_DKO_HCT116_signifpeaks.gff_K27ac_DKO1_USC494_rep2_signifpeaks.gff	OverlappingPeaks	73032630	73036619	60	+	.	K27ac_DKO1_USC494_rep2_signifpeaks.gff_73032630_height:49
chr9	union.pl_USC331_H3K27Ac_DKO_HCT116_signifpeaks.gff_K27ac_DKO1_USC494_rep2_signifpeaks.gff	OverlappingPeaks	96927750	96930089	60	+	.	K27ac_DKO1_USC494_rep2_signifpeaks.gff_96927630_height:71
chr9	union.pl_USC331_H3K27Ac_DKO_HCT116_signifpeaks.gff_K27ac_DKO1_USC494_rep2_signifpeaks.gff	OverlappingPeaks	101009100	101014859	60	+	.	K27ac_DKO1_USC494_rep2_signifpeaks.gff_101009100_height:50
chr9	union.pl_USC331_H3K27Ac_DKO_HCT116_signifpeaks.gff_K27ac_DKO1_USC494_rep2_signifpeaks.gff	OverlappingPeaks	138020940	138024539	60	+	.	K27ac_DKO1_USC494_rep2_signifpeaks.gff_138020940_height:62
chrX	union.pl_USC331_H3K27Ac_DKO_HCT116_signifpeaks.gff_K27ac_DKO1_USC494_rep2_signifpeaks.gff	OverlappingPeaks	153235680	153239759	60	+	.	K27ac_DKO1_USC494_rep2_signifpeaks.gff_153235680_height:72
chr10	union.pl_USC331_H3K27Ac_DKO_HCT116_signifpeaks.gff_K27ac_DKO1_USC494_rep2_signifpeaks.gff	OverlappingPeaks	54072660	54077039	60	+	.	K27ac_DKO1_USC494_rep2_signifpeaks.gff_54072660_height:54
chr10	union.pl_USC331_H3K27Ac_DKO_HCT116_signifpeaks.gff_K27ac_DKO1_USC494_rep2_signifpeaks.gff	OverlappingPeaks	54077490	54078959	60	+	.	K27ac_DKO1_USC494_rep2_signifpeaks.gff_54077490_height:31
chr10	union.pl_USC331_H3K27Ac_DKO_HCT116_signifpeaks.gff_K27ac_DKO1_USC494_rep2_signifpeaks.gff	OverlappingPeaks	104152980	104163329	60	+	.	K27ac_DKO1_USC494_rep2_signifpeaks.gff_104152650_height:69
chr5	union.pl_USC331_H3K27Ac_DKO_HCT116_signifpeaks.gff_K27ac_DKO1_USC494_rep2_signifpeaks.gff	OverlappingPeaks	38844510	38847509	60	+	.	K27ac_DKO1_USC494_rep2_signifpeaks.gff_38844510_height:56
chr5	union.pl_USC331_H3K27Ac_DKO_HCT116_signifpeaks.gff_K27ac_DKO1_USC494_rep2_signifpeaks.gff	OverlappingPeaks	56661360	56664209	60	+	.	K27ac_DKO1_USC494_rep2_signifpeaks.gff_56661360_height:46
chr5	union.pl_USC331_H3K27Ac_DKO_HCT116_signifpeaks.gff_K27ac_DKO1_USC494_rep2_signifpeaks.gff	OverlappingPeaks	65220600	65223359	60	+	.	K27ac_DKO1_USC494_rep2_signifpeaks.gff_65220600_height:62
chr5	union.pl_USC331_H3K27Ac_DKO_HCT116_signifpeaks.gff_K27ac_DKO1_USC494_rep2_signifpeaks.gff	OverlappingPeaks	141823500	141827249	60	+	.	K27ac_DKO1_USC494_rep2_signifpeaks.gff_141822450_height:57
chr7	union.pl_USC331_H3K27Ac_DKO_HCT116_signifpeaks.gff_K27ac_DKO1_USC494_rep2_signifpeaks.gff	OverlappingPeaks	20368590	20372159	59	+	.	K27ac_DKO1_USC494_rep2_signifpeaks.gff_20368590_height:65
chr7	union.pl_USC331_H3K27Ac_DKO_HCT116_signifpeaks.gff_K27ac_DKO1_USC494_rep2_signifpeaks.gff	OverlappingPeaks	73148880	73150439	59	+	.	K27ac_DKO1_USC494_rep2_signifpeaks.gff_73148700_height:18
chr7	union.pl_USC331_H3K27Ac_DKO_HCT116_signifpeaks.gff_K27ac_DKO1_USC494_rep2_signifpeaks.gff	OverlappingPeaks	73151430	73159139	59	+	.	K27ac_DKO1_USC494_rep2_signifpeaks.gff_73151430_height:52
chr7	union.pl_USC331_H3K27Ac_DKO_HCT116_signifpeaks.gff_K27ac_DKO1_USC494_rep2_signifpeaks.gff	OverlappingPeaks	105984030	105988649	59	+	.	K27ac_DKO1_USC494_rep2_signifpeaks.gff_105983790_height:57
chr20	union.pl_USC331_H3K27Ac_DKO_HCT116_signifpeaks.gff_K27ac_DKO1_USC494_rep2_signifpeaks.gff	OverlappingPeaks	19972500	19976069	59	+	.	K27ac_DKO1_USC494_rep2_signifpeaks.gff_19972290_height:61
chr20	union.pl_USC331_H3K27Ac_DKO_HCT116_signifpeaks.gff_K27ac_DKO1_USC494_rep2_signifpeaks.gff	OverlappingPeaks	30261450	30271049	59	+	.	K27ac_DKO1_USC494_rep2_signifpeaks.gff_30261330_height:49
chr20	union.pl_USC331_H3K27Ac_DKO_HCT116_signifpeaks.gff_K27ac_DKO1_USC494_rep2_signifpeaks.gff	OverlappingPeaks	30271290	30274799	59	+	.	K27ac_DKO1_USC494_rep2_signifpeaks.gff_30271290_height:20
chr20	union.pl_USC331_H3K27Ac_DKO_HCT116_signifpeaks.gff_K27ac_DKO1_USC494_rep2_signifpeaks.gff	OverlappingPeaks	45958920	45967109	59	+	.	K27ac_DKO1_USC494_rep2_signifpeaks.gff_45958530_height:42
chr20	union.pl_USC331_H3K27Ac_DKO_HCT116_signifpeaks.gff_K27ac_DKO1_USC494_rep2_signifpeaks.gff	OverlappingPeaks	48314610	48320909	59	+	.	K27ac_DKO1_USC494_rep2_signifpeaks.gff_48313950_height:50
chr20	union.pl_USC331_H3K27Ac_DKO_HCT116_signifpeaks.gff_K27ac_DKO1_USC494_rep2_signifpeaks.gff	OverlappingPeaks	48427110	48427379	59	+	.	K27ac_DKO1_USC494_rep2_signifpeaks.gff_48426720_height:10
chr20	union.pl_USC331_H3K27Ac_DKO_HCT116_signifpeaks.gff_K27ac_DKO1_USC494_rep2_signifpeaks.gff	OverlappingPeaks	48427410	48431069	59	+	.	K27ac_DKO1_USC494_rep2_signifpeaks.gff_48427410_height:58
chr20	union.pl_USC331_H3K27Ac_DKO_HCT116_signifpeaks.gff_K27ac_DKO1_USC494_rep2_signifpeaks.gff	OverlappingPeaks	48921210	48927179	59	+	.	K27ac_DKO1_USC494_rep2_signifpeaks.gff_48921210_height:50
chr20	union.pl_USC331_H3K27Ac_DKO_HCT116_signifpeaks.gff_K27ac_DKO1_USC494_rep2_signifpeaks.gff	OverlappingPeaks	49376040	49381619	59	+	.	K27ac_DKO1_USC494_rep2_signifpeaks.gff_49374570_height:76
chr14	union.pl_USC331_H3K27Ac_DKO_HCT116_signifpeaks.gff_K27ac_DKO1_USC494_rep2_signifpeaks.gff	OverlappingPeaks	35589960	35592449	59	+	.	K27ac_DKO1_USC494_rep2_signifpeaks.gff_35589810_height:54
chr8	union.pl_USC331_H3K27Ac_DKO_HCT116_signifpeaks.gff_K27ac_DKO1_USC494_rep2_signifpeaks.gff	OverlappingPeaks	9044610	9047579	59	+	.	K27ac_DKO1_USC494_rep2_signifpeaks.gff_9044610_height:49
chr1	union.pl_USC331_H3K27Ac_DKO_HCT116_signifpeaks.gff_K27ac_DKO1_USC494_rep2_signifpeaks.gff	OverlappingPeaks	20937570	20941799	59	+	.	K27ac_DKO1_USC494_rep2_signifpeaks.gff_20937240_height:59
chr1	union.pl_USC331_H3K27Ac_DKO_HCT116_signifpeaks.gff_K27ac_DKO1_USC494_rep2_signifpeaks.gff	OverlappingPeaks	28993590	28996919	59	+	.	K27ac_DKO1_USC494_rep2_signifpeaks.gff_28993440_height:56
chr1	union.pl_USC331_H3K27Ac_DKO_HCT116_signifpeaks.gff_K27ac_DKO1_USC494_rep2_signifpeaks.gff	OverlappingPeaks	45195090	45198389	59	+	.	K27ac_DKO1_USC494_rep2_signifpeaks.gff_45194700_height:47
chr1	union.pl_USC331_H3K27Ac_DKO_HCT116_signifpeaks.gff_K27ac_DKO1_USC494_rep2_signifpeaks.gff	OverlappingPeaks	151042050	151044629	59	+	.	K27ac_DKO1_USC494_rep2_signifpeaks.gff_151041660_height:63
chr1	union.pl_USC331_H3K27Ac_DKO_HCT116_signifpeaks.gff_K27ac_DKO1_USC494_rep2_signifpeaks.gff	OverlappingPeaks	206642580	206646029	59	+	.	K27ac_DKO1_USC494_rep2_signifpeaks.gff_206641320_height:55
chr1	union.pl_USC331_H3K27Ac_DKO_HCT116_signifpeaks.gff_K27ac_DKO1_USC494_rep2_signifpeaks.gff	OverlappingPeaks	224727060	224728229	59	+	.	K27ac_DKO1_USC494_rep2_signifpeaks.gff_224726910_height:14
chr1	union.pl_USC331_H3K27Ac_DKO_HCT116_signifpeaks.gff_K27ac_DKO1_USC494_rep2_signifpeaks.gff	OverlappingPeaks	224729100	224733269	59	+	.	K27ac_DKO1_USC494_rep2_signifpeaks.gff_224729100_height:77
chr6	union.pl_USC331_H3K27Ac_DKO_HCT116_signifpeaks.gff_K27ac_DKO1_USC494_rep2_signifpeaks.gff	OverlappingPeaks	24719400	24722849	59	+	.	K27ac_DKO1_USC494_rep2_signifpeaks.gff_24719400_height:48
chr11	union.pl_USC331_H3K27Ac_DKO_HCT116_signifpeaks.gff_K27ac_DKO1_USC494_rep2_signifpeaks.gff	OverlappingPeaks	6339330	6344039	59	+	.	K27ac_DKO1_USC494_rep2_signifpeaks.gff_6339270_height:65
chr11	union.pl_USC331_H3K27Ac_DKO_HCT116_signifpeaks.gff_K27ac_DKO1_USC494_rep2_signifpeaks.gff	OverlappingPeaks	61581390	61585529	59	+	.	K27ac_DKO1_USC494_rep2_signifpeaks.gff_61581390_height:51
chr11	union.pl_USC331_H3K27Ac_DKO_HCT116_signifpeaks.gff_K27ac_DKO1_USC494_rep2_signifpeaks.gff	OverlappingPeaks	117684510	117690119	59	+	.	K27ac_DKO1_USC494_rep2_signifpeaks.gff_117683310_height:80
chr17	union.pl_USC331_H3K27Ac_DKO_HCT116_signifpeaks.gff_K27ac_DKO1_USC494_rep2_signifpeaks.gff	OverlappingPeaks	26592150	26597249	59	+	.	K27ac_DKO1_USC494_rep2_signifpeaks.gff_26591850_height:77
chr17	union.pl_USC331_H3K27Ac_DKO_HCT116_signifpeaks.gff_K27ac_DKO1_USC494_rep2_signifpeaks.gff	OverlappingPeaks	35276910	35279969	59	+	.	K27ac_DKO1_USC494_rep2_signifpeaks.gff_35276670_height:67
chr17	union.pl_USC331_H3K27Ac_DKO_HCT116_signifpeaks.gff_K27ac_DKO1_USC494_rep2_signifpeaks.gff	OverlappingPeaks	70710660	70715369	59	+	.	K27ac_DKO1_USC494_rep2_signifpeaks.gff_70709790_height:59
chr17	union.pl_USC331_H3K27Ac_DKO_HCT116_signifpeaks.gff_K27ac_DKO1_USC494_rep2_signifpeaks.gff	OverlappingPeaks	73974270	73976759	59	+	.	K27ac_DKO1_USC494_rep2_signifpeaks.gff_73974120_height:63
chr21	union.pl_USC331_H3K27Ac_DKO_HCT116_signifpeaks.gff_K27ac_DKO1_USC494_rep2_signifpeaks.gff	OverlappingPeaks	36179130	36181919	59	+	.	K27ac_DKO1_USC494_rep2_signifpeaks.gff_36179130_height:64
chr16	union.pl_USC331_H3K27Ac_DKO_HCT116_signifpeaks.gff_K27ac_DKO1_USC494_rep2_signifpeaks.gff	OverlappingPeaks	2202300	2206769	59	+	.	K27ac_DKO1_USC494_rep2_signifpeaks.gff_2201550_height:55
chr16	union.pl_USC331_H3K27Ac_DKO_HCT116_signifpeaks.gff_K27ac_DKO1_USC494_rep2_signifpeaks.gff	OverlappingPeaks	19714290	19717889	59	+	.	K27ac_DKO1_USC494_rep2_signifpeaks.gff_19714200_height:50
chr16	union.pl_USC331_H3K27Ac_DKO_HCT116_signifpeaks.gff_K27ac_DKO1_USC494_rep2_signifpeaks.gff	OverlappingPeaks	57831150	57847949	59	+	.	K27ac_DKO1_USC494_rep2_signifpeaks.gff_57831060_height:64
chr16	union.pl_USC331_H3K27Ac_DKO_HCT116_signifpeaks.gff_K27ac_DKO1_USC494_rep2_signifpeaks.gff	OverlappingPeaks	57923520	57930539	59	+	.	K27ac_DKO1_USC494_rep2_signifpeaks.gff_57923400_height:75
chr18	union.pl_USC331_H3K27Ac_DKO_HCT116_signifpeaks.gff_K27ac_DKO1_USC494_rep2_signifpeaks.gff	OverlappingPeaks	3578070	3588929	59	+	.	K27ac_DKO1_USC494_rep2_signifpeaks.gff_3578070_height:156
chr12	union.pl_USC331_H3K27Ac_DKO_HCT116_signifpeaks.gff_K27ac_DKO1_USC494_rep2_signifpeaks.gff	OverlappingPeaks	750960	754019	59	+	.	K27ac_DKO1_USC494_rep2_signifpeaks.gff_750840_height:64
chr12	union.pl_USC331_H3K27Ac_DKO_HCT116_signifpeaks.gff_K27ac_DKO1_USC494_rep2_signifpeaks.gff	OverlappingPeaks	6386820	6391499	59	+	.	K27ac_DKO1_USC494_rep2_signifpeaks.gff_6386550_height:59
chr12	union.pl_USC331_H3K27Ac_DKO_HCT116_signifpeaks.gff_K27ac_DKO1_USC494_rep2_signifpeaks.gff	OverlappingPeaks	7069800	7075319	59	+	.	K27ac_DKO1_USC494_rep2_signifpeaks.gff_7069590_height:57
chr12	union.pl_USC331_H3K27Ac_DKO_HCT116_signifpeaks.gff_K27ac_DKO1_USC494_rep2_signifpeaks.gff	OverlappingPeaks	12970320	12974789	59	+	.	K27ac_DKO1_USC494_rep2_signifpeaks.gff_12970320_height:42
chr12	union.pl_USC331_H3K27Ac_DKO_HCT116_signifpeaks.gff_K27ac_DKO1_USC494_rep2_signifpeaks.gff	OverlappingPeaks	12975300	12977489	59	+	.	K27ac_DKO1_USC494_rep2_signifpeaks.gff_12975300_height:25
chr12	union.pl_USC331_H3K27Ac_DKO_HCT116_signifpeaks.gff_K27ac_DKO1_USC494_rep2_signifpeaks.gff	OverlappingPeaks	31884510	31888109	59	+	.	K27ac_DKO1_USC494_rep2_signifpeaks.gff_31884510_height:66
chr12	union.pl_USC331_H3K27Ac_DKO_HCT116_signifpeaks.gff_K27ac_DKO1_USC494_rep2_signifpeaks.gff	OverlappingPeaks	76171710	76179479	59	+	.	K27ac_DKO1_USC494_rep2_signifpeaks.gff_76171710_height:63
chr12	union.pl_USC331_H3K27Ac_DKO_HCT116_signifpeaks.gff_K27ac_DKO1_USC494_rep2_signifpeaks.gff	OverlappingPeaks	76179870	76182329	59	+	.	K27ac_DKO1_USC494_rep2_signifpeaks.gff_76179870_height:24
chr12	union.pl_USC331_H3K27Ac_DKO_HCT116_signifpeaks.gff_K27ac_DKO1_USC494_rep2_signifpeaks.gff	OverlappingPeaks	122222010	122232779	59	+	.	K27ac_DKO1_USC494_rep2_signifpeaks.gff_122220990_height:62
chr12	union.pl_USC331_H3K27Ac_DKO_HCT116_signifpeaks.gff_K27ac_DKO1_USC494_rep2_signifpeaks.gff	OverlappingPeaks	123941970	123944069	59	+	.	K27ac_DKO1_USC494_rep2_signifpeaks.gff_123941880_height:59
chr15	union.pl_USC331_H3K27Ac_DKO_HCT116_signifpeaks.gff_K27ac_DKO1_USC494_rep2_signifpeaks.gff	OverlappingPeaks	50645850	50648519	59	+	.	K27ac_DKO1_USC494_rep2_signifpeaks.gff_50645850_height:67
chr4	union.pl_USC331_H3K27Ac_DKO_HCT116_signifpeaks.gff_K27ac_DKO1_USC494_rep2_signifpeaks.gff	OverlappingPeaks	189026490	189033989	59	+	.	K27ac_DKO1_USC494_rep2_signifpeaks.gff_189026490_height:35
chr2	union.pl_USC331_H3K27Ac_DKO_HCT116_signifpeaks.gff_K27ac_DKO1_USC494_rep2_signifpeaks.gff	OverlappingPeaks	114734250	114738209	59	+	.	K27ac_DKO1_USC494_rep2_signifpeaks.gff_114734190_height:52
chr2	union.pl_USC331_H3K27Ac_DKO_HCT116_signifpeaks.gff_K27ac_DKO1_USC494_rep2_signifpeaks.gff	OverlappingPeaks	122287110	122289809	59	+	.	K27ac_DKO1_USC494_rep2_signifpeaks.gff_122287110_height:59
chr2	union.pl_USC331_H3K27Ac_DKO_HCT116_signifpeaks.gff_K27ac_DKO1_USC494_rep2_signifpeaks.gff	OverlappingPeaks	190148760	190152689	59	+	.	K27ac_DKO1_USC494_rep2_signifpeaks.gff_190148760_height:30
chr2	union.pl_USC331_H3K27Ac_DKO_HCT116_signifpeaks.gff_K27ac_DKO1_USC494_rep2_signifpeaks.gff	OverlappingPeaks	190153380	190154159	59	+	.	K27ac_DKO1_USC494_rep2_signifpeaks.gff_190153380_height:11
chr9	union.pl_USC331_H3K27Ac_DKO_HCT116_signifpeaks.gff_K27ac_DKO1_USC494_rep2_signifpeaks.gff	OverlappingPeaks	6565020	6568259	59	+	.	K27ac_DKO1_USC494_rep2_signifpeaks.gff_6565020_height:62
chr9	union.pl_USC331_H3K27Ac_DKO_HCT116_signifpeaks.gff_K27ac_DKO1_USC494_rep2_signifpeaks.gff	OverlappingPeaks	6568530	6569129	59	+	.	K27ac_DKO1_USC494_rep2_signifpeaks.gff_6568530_height:10
chrX	union.pl_USC331_H3K27Ac_DKO_HCT116_signifpeaks.gff_K27ac_DKO1_USC494_rep2_signifpeaks.gff	OverlappingPeaks	12973110	12976379	59	+	.	K27ac_DKO1_USC494_rep2_signifpeaks.gff_12973110_height:56
chrX	union.pl_USC331_H3K27Ac_DKO_HCT116_signifpeaks.gff_K27ac_DKO1_USC494_rep2_signifpeaks.gff	OverlappingPeaks	39999660	40020839	59	+	.	K27ac_DKO1_USC494_rep2_signifpeaks.gff_39999660_height:72
chrX	union.pl_USC331_H3K27Ac_DKO_HCT116_signifpeaks.gff_K27ac_DKO1_USC494_rep2_signifpeaks.gff	OverlappingPeaks	40119240	40127969	59	+	.	K27ac_DKO1_USC494_rep2_signifpeaks.gff_40119240_height:53
chr13	union.pl_USC331_H3K27Ac_DKO_HCT116_signifpeaks.gff_K27ac_DKO1_USC494_rep2_signifpeaks.gff	OverlappingPeaks	31618530	31621559	59	+	.	K27ac_DKO1_USC494_rep2_signifpeaks.gff_31618440_height:53
chr13	union.pl_USC331_H3K27Ac_DKO_HCT116_signifpeaks.gff_K27ac_DKO1_USC494_rep2_signifpeaks.gff	OverlappingPeaks	100631610	100638329	59	+	.	K27ac_DKO1_USC494_rep2_signifpeaks.gff_100631490_height:74
chr10	union.pl_USC331_H3K27Ac_DKO_HCT116_signifpeaks.gff_K27ac_DKO1_USC494_rep2_signifpeaks.gff	OverlappingPeaks	11725380	11729099	59	+	.	K27ac_DKO1_USC494_rep2_signifpeaks.gff_11725380_height:56
chr10	union.pl_USC331_H3K27Ac_DKO_HCT116_signifpeaks.gff_K27ac_DKO1_USC494_rep2_signifpeaks.gff	OverlappingPeaks	17697510	17699789	59	+	.	K27ac_DKO1_USC494_rep2_signifpeaks.gff_17697510_height:33
chr10	union.pl_USC331_H3K27Ac_DKO_HCT116_signifpeaks.gff_K27ac_DKO1_USC494_rep2_signifpeaks.gff	OverlappingPeaks	21651240	21655499	59	+	.	K27ac_DKO1_USC494_rep2_signifpeaks.gff_21650640_height:55
chr10	union.pl_USC331_H3K27Ac_DKO_HCT116_signifpeaks.gff_K27ac_DKO1_USC494_rep2_signifpeaks.gff	OverlappingPeaks	32634720	32636819	59	+	.	K27ac_DKO1_USC494_rep2_signifpeaks.gff_32634630_height:81
chr5	union.pl_USC331_H3K27Ac_DKO_HCT116_signifpeaks.gff_K27ac_DKO1_USC494_rep2_signifpeaks.gff	OverlappingPeaks	132386280	132389009	59	+	.	K27ac_DKO1_USC494_rep2_signifpeaks.gff_132386280_height:58
chr7	union.pl_USC331_H3K27Ac_DKO_HCT116_signifpeaks.gff_K27ac_DKO1_USC494_rep2_signifpeaks.gff	OverlappingPeaks	99005130	99007619	58	+	.	K27ac_DKO1_USC494_rep2_signifpeaks.gff_99005130_height:57
chr7	union.pl_USC331_H3K27Ac_DKO_HCT116_signifpeaks.gff_K27ac_DKO1_USC494_rep2_signifpeaks.gff	OverlappingPeaks	106413210	106413629	58	+	.	K27ac_DKO1_USC494_rep2_signifpeaks.gff_106413210_height:10
chr7	union.pl_USC331_H3K27Ac_DKO_HCT116_signifpeaks.gff_K27ac_DKO1_USC494_rep2_signifpeaks.gff	OverlappingPeaks	106414500	106417349	58	+	.	K27ac_DKO1_USC494_rep2_signifpeaks.gff_106414500_height:50
chr7	union.pl_USC331_H3K27Ac_DKO_HCT116_signifpeaks.gff_K27ac_DKO1_USC494_rep2_signifpeaks.gff	OverlappingPeaks	129468480	129472979	58	+	.	K27ac_DKO1_USC494_rep2_signifpeaks.gff_129468090_height:63
chr7	union.pl_USC331_H3K27Ac_DKO_HCT116_signifpeaks.gff_K27ac_DKO1_USC494_rep2_signifpeaks.gff	OverlappingPeaks	130848150	130851509	58	+	.	K27ac_DKO1_USC494_rep2_signifpeaks.gff_130848150_height:54
chr7	union.pl_USC331_H3K27Ac_DKO_HCT116_signifpeaks.gff_K27ac_DKO1_USC494_rep2_signifpeaks.gff	OverlappingPeaks	139023930	139027079	58	+	.	K27ac_DKO1_USC494_rep2_signifpeaks.gff_139023930_height:51
chr20	union.pl_USC331_H3K27Ac_DKO_HCT116_signifpeaks.gff_K27ac_DKO1_USC494_rep2_signifpeaks.gff	OverlappingPeaks	52521510	52526039	58	+	.	K27ac_DKO1_USC494_rep2_signifpeaks.gff_52513860_height:73
chr22	union.pl_USC331_H3K27Ac_DKO_HCT116_signifpeaks.gff_K27ac_DKO1_USC494_rep2_signifpeaks.gff	OverlappingPeaks	43009650	43012259	58	+	.	K27ac_DKO1_USC494_rep2_signifpeaks.gff_43009530_height:54
chr22	union.pl_USC331_H3K27Ac_DKO_HCT116_signifpeaks.gff_K27ac_DKO1_USC494_rep2_signifpeaks.gff	OverlappingPeaks	45640740	45644249	58	+	.	K27ac_DKO1_USC494_rep2_signifpeaks.gff_45640740_height:40
chr22	union.pl_USC331_H3K27Ac_DKO_HCT116_signifpeaks.gff_K27ac_DKO1_USC494_rep2_signifpeaks.gff	OverlappingPeaks	50336340	50347589	58	+	.	K27ac_DKO1_USC494_rep2_signifpeaks.gff_50336220_height:53
chr8	union.pl_USC331_H3K27Ac_DKO_HCT116_signifpeaks.gff_K27ac_DKO1_USC494_rep2_signifpeaks.gff	OverlappingPeaks	142162290	142165619	58	+	.	K27ac_DKO1_USC494_rep2_signifpeaks.gff_142161870_height:69
chr19	union.pl_USC331_H3K27Ac_DKO_HCT116_signifpeaks.gff_K27ac_DKO1_USC494_rep2_signifpeaks.gff	OverlappingPeaks	2554140	2557229	58	+	.	K27ac_DKO1_USC494_rep2_signifpeaks.gff_2554140_height:59
chr19	union.pl_USC331_H3K27Ac_DKO_HCT116_signifpeaks.gff_K27ac_DKO1_USC494_rep2_signifpeaks.gff	OverlappingPeaks	4128810	4133429	58	+	.	K27ac_DKO1_USC494_rep2_signifpeaks.gff_4128300_height:67
chr19	union.pl_USC331_H3K27Ac_DKO_HCT116_signifpeaks.gff_K27ac_DKO1_USC494_rep2_signifpeaks.gff	OverlappingPeaks	49989780	49994099	58	+	.	K27ac_DKO1_USC494_rep2_signifpeaks.gff_49989690_height:46
chr1	union.pl_USC331_H3K27Ac_DKO_HCT116_signifpeaks.gff_K27ac_DKO1_USC494_rep2_signifpeaks.gff	OverlappingPeaks	1171680	1175129	58	+	.	K27ac_DKO1_USC494_rep2_signifpeaks.gff_1171350_height:65
chr1	union.pl_USC331_H3K27Ac_DKO_HCT116_signifpeaks.gff_K27ac_DKO1_USC494_rep2_signifpeaks.gff	OverlappingPeaks	17230080	17233499	58	+	.	K27ac_DKO1_USC494_rep2_signifpeaks.gff_17229030_height:60
chr1	union.pl_USC331_H3K27Ac_DKO_HCT116_signifpeaks.gff_K27ac_DKO1_USC494_rep2_signifpeaks.gff	OverlappingPeaks	23669550	23673179	58	+	.	K27ac_DKO1_USC494_rep2_signifpeaks.gff_23669550_height:61
chr1	union.pl_USC331_H3K27Ac_DKO_HCT116_signifpeaks.gff_K27ac_DKO1_USC494_rep2_signifpeaks.gff	OverlappingPeaks	59279670	59283119	58	+	.	K27ac_DKO1_USC494_rep2_signifpeaks.gff_59279670_height:50
chr1	union.pl_USC331_H3K27Ac_DKO_HCT116_signifpeaks.gff_K27ac_DKO1_USC494_rep2_signifpeaks.gff	OverlappingPeaks	183202770	183205469	58	+	.	K27ac_DKO1_USC494_rep2_signifpeaks.gff_183202770_height:50
chr6	union.pl_USC331_H3K27Ac_DKO_HCT116_signifpeaks.gff_K27ac_DKO1_USC494_rep2_signifpeaks.gff	OverlappingPeaks	21021600	21023639	58	+	.	K27ac_DKO1_USC494_rep2_signifpeaks.gff_21021600_height:39
chr6	union.pl_USC331_H3K27Ac_DKO_HCT116_signifpeaks.gff_K27ac_DKO1_USC494_rep2_signifpeaks.gff	OverlappingPeaks	31701900	31704929	58	+	.	K27ac_DKO1_USC494_rep2_signifpeaks.gff_31701900_height:40
chr11	union.pl_USC331_H3K27Ac_DKO_HCT116_signifpeaks.gff_K27ac_DKO1_USC494_rep2_signifpeaks.gff	OverlappingPeaks	57433980	57436859	58	+	.	K27ac_DKO1_USC494_rep2_signifpeaks.gff_57433980_height:59
chr11	union.pl_USC331_H3K27Ac_DKO_HCT116_signifpeaks.gff_K27ac_DKO1_USC494_rep2_signifpeaks.gff	OverlappingPeaks	68889150	68892539	58	+	.	K27ac_DKO1_USC494_rep2_signifpeaks.gff_68888910_height:73
chr17	union.pl_USC331_H3K27Ac_DKO_HCT116_signifpeaks.gff_K27ac_DKO1_USC494_rep2_signifpeaks.gff	OverlappingPeaks	7208550	7213019	58	+	.	K27ac_DKO1_USC494_rep2_signifpeaks.gff_7208550_height:54
chr17	union.pl_USC331_H3K27Ac_DKO_HCT116_signifpeaks.gff_K27ac_DKO1_USC494_rep2_signifpeaks.gff	OverlappingPeaks	7485360	7488509	58	+	.	K27ac_DKO1_USC494_rep2_signifpeaks.gff_7484910_height:70
chr17	union.pl_USC331_H3K27Ac_DKO_HCT116_signifpeaks.gff_K27ac_DKO1_USC494_rep2_signifpeaks.gff	OverlappingPeaks	40669560	40673909	58	+	.	K27ac_DKO1_USC494_rep2_signifpeaks.gff_40669350_height:56
chr17	union.pl_USC331_H3K27Ac_DKO_HCT116_signifpeaks.gff_K27ac_DKO1_USC494_rep2_signifpeaks.gff	OverlappingPeaks	75117570	75123479	58	+	.	K27ac_DKO1_USC494_rep2_signifpeaks.gff_75117090_height:59
chr16	union.pl_USC331_H3K27Ac_DKO_HCT116_signifpeaks.gff_K27ac_DKO1_USC494_rep2_signifpeaks.gff	OverlappingPeaks	30708900	30711449	58	+	.	K27ac_DKO1_USC494_rep2_signifpeaks.gff_30708810_height:72
chr16	union.pl_USC331_H3K27Ac_DKO_HCT116_signifpeaks.gff_K27ac_DKO1_USC494_rep2_signifpeaks.gff	OverlappingPeaks	34977870	34982279	58	+	.	K27ac_DKO1_USC494_rep2_signifpeaks.gff_34977570_height:67
chr16	union.pl_USC331_H3K27Ac_DKO_HCT116_signifpeaks.gff_K27ac_DKO1_USC494_rep2_signifpeaks.gff	OverlappingPeaks	69759300	69762449	58	+	.	K27ac_DKO1_USC494_rep2_signifpeaks.gff_69759240_height:65
chr16	union.pl_USC331_H3K27Ac_DKO_HCT116_signifpeaks.gff_K27ac_DKO1_USC494_rep2_signifpeaks.gff	OverlappingPeaks	88846950	88852499	58	+	.	K27ac_DKO1_USC494_rep2_signifpeaks.gff_88846530_height:88
chr16	union.pl_USC331_H3K27Ac_DKO_HCT116_signifpeaks.gff_K27ac_DKO1_USC494_rep2_signifpeaks.gff	OverlappingPeaks	89624760	89629049	58	+	.	K27ac_DKO1_USC494_rep2_signifpeaks.gff_89624190_height:71
chr18	union.pl_USC331_H3K27Ac_DKO_HCT116_signifpeaks.gff_K27ac_DKO1_USC494_rep2_signifpeaks.gff	OverlappingPeaks	29257650	29261069	58	+	.	K27ac_DKO1_USC494_rep2_signifpeaks.gff_29257650_height:45
chr3	union.pl_USC331_H3K27Ac_DKO_HCT116_signifpeaks.gff_K27ac_DKO1_USC494_rep2_signifpeaks.gff	OverlappingPeaks	150125100	150128759	58	+	.	K27ac_DKO1_USC494_rep2_signifpeaks.gff_150125100_height:63
chr12	union.pl_USC331_H3K27Ac_DKO_HCT116_signifpeaks.gff_K27ac_DKO1_USC494_rep2_signifpeaks.gff	OverlappingPeaks	15062850	15064949	58	+	.	K27ac_DKO1_USC494_rep2_signifpeaks.gff_15062850_height:34
chr12	union.pl_USC331_H3K27Ac_DKO_HCT116_signifpeaks.gff_K27ac_DKO1_USC494_rep2_signifpeaks.gff	OverlappingPeaks	53762670	53768159	58	+	.	K27ac_DKO1_USC494_rep2_signifpeaks.gff_53762250_height:46
chr12	union.pl_USC331_H3K27Ac_DKO_HCT116_signifpeaks.gff_K27ac_DKO1_USC494_rep2_signifpeaks.gff	OverlappingPeaks	56726580	56729039	58	+	.	K27ac_DKO1_USC494_rep2_signifpeaks.gff_56726580_height:53
chr12	union.pl_USC331_H3K27Ac_DKO_HCT116_signifpeaks.gff_K27ac_DKO1_USC494_rep2_signifpeaks.gff	OverlappingPeaks	76126590	76142489	58	+	.	K27ac_DKO1_USC494_rep2_signifpeaks.gff_76126260_height:49
chr12	union.pl_USC331_H3K27Ac_DKO_HCT116_signifpeaks.gff_K27ac_DKO1_USC494_rep2_signifpeaks.gff	OverlappingPeaks	112034940	112038599	58	+	.	K27ac_DKO1_USC494_rep2_signifpeaks.gff_112034940_height:63
chr15	union.pl_USC331_H3K27Ac_DKO_HCT116_signifpeaks.gff_K27ac_DKO1_USC494_rep2_signifpeaks.gff	OverlappingPeaks	93442740	93444449	58	+	.	K27ac_DKO1_USC494_rep2_signifpeaks.gff_93442740_height:39
chr15	union.pl_USC331_H3K27Ac_DKO_HCT116_signifpeaks.gff_K27ac_DKO1_USC494_rep2_signifpeaks.gff	OverlappingPeaks	93446670	93448739	58	+	.	K27ac_DKO1_USC494_rep2_signifpeaks.gff_93446670_height:29
chr15	union.pl_USC331_H3K27Ac_DKO_HCT116_signifpeaks.gff_K27ac_DKO1_USC494_rep2_signifpeaks.gff	OverlappingPeaks	93450600	93451979	58	+	.	K27ac_DKO1_USC494_rep2_signifpeaks.gff_93450600_height:12
chr4	union.pl_USC331_H3K27Ac_DKO_HCT116_signifpeaks.gff_K27ac_DKO1_USC494_rep2_signifpeaks.gff	OverlappingPeaks	79461960	79468919	58	+	.	K27ac_DKO1_USC494_rep2_signifpeaks.gff_79461930_height:57
chr4	union.pl_USC331_H3K27Ac_DKO_HCT116_signifpeaks.gff_K27ac_DKO1_USC494_rep2_signifpeaks.gff	OverlappingPeaks	113089320	113090579	58	+	.	K27ac_DKO1_USC494_rep2_signifpeaks.gff_113089320_height:15
chr4	union.pl_USC331_H3K27Ac_DKO_HCT116_signifpeaks.gff_K27ac_DKO1_USC494_rep2_signifpeaks.gff	OverlappingPeaks	113091720	113093429	58	+	.	K27ac_DKO1_USC494_rep2_signifpeaks.gff_113091720_height:31
chr2	union.pl_USC331_H3K27Ac_DKO_HCT116_signifpeaks.gff_K27ac_DKO1_USC494_rep2_signifpeaks.gff	OverlappingPeaks	28019700	28024259	58	+	.	K27ac_DKO1_USC494_rep2_signifpeaks.gff_28019430_height:62
chr9	union.pl_USC331_H3K27Ac_DKO_HCT116_signifpeaks.gff_K27ac_DKO1_USC494_rep2_signifpeaks.gff	OverlappingPeaks	74978340	74981699	58	+	.	K27ac_DKO1_USC494_rep2_signifpeaks.gff_74978340_height:55
chr9	union.pl_USC331_H3K27Ac_DKO_HCT116_signifpeaks.gff_K27ac_DKO1_USC494_rep2_signifpeaks.gff	OverlappingPeaks	86321760	86324039	58	+	.	K27ac_DKO1_USC494_rep2_signifpeaks.gff_86321760_height:65
chr10	union.pl_USC331_H3K27Ac_DKO_HCT116_signifpeaks.gff_K27ac_DKO1_USC494_rep2_signifpeaks.gff	OverlappingPeaks	35414850	35417609	58	+	.	K27ac_DKO1_USC494_rep2_signifpeaks.gff_35414730_height:53
chr10	union.pl_USC331_H3K27Ac_DKO_HCT116_signifpeaks.gff_K27ac_DKO1_USC494_rep2_signifpeaks.gff	OverlappingPeaks	73525380	73529039	58	+	.	K27ac_DKO1_USC494_rep2_signifpeaks.gff_73525140_height:56
chr10	union.pl_USC331_H3K27Ac_DKO_HCT116_signifpeaks.gff_K27ac_DKO1_USC494_rep2_signifpeaks.gff	OverlappingPeaks	120838890	120842219	58	+	.	K27ac_DKO1_USC494_rep2_signifpeaks.gff_120838890_height:66
chr5	union.pl_USC331_H3K27Ac_DKO_HCT116_signifpeaks.gff_K27ac_DKO1_USC494_rep2_signifpeaks.gff	OverlappingPeaks	90574830	90577619	58	+	.	K27ac_DKO1_USC494_rep2_signifpeaks.gff_90573780_height:62
chr5	union.pl_USC331_H3K27Ac_DKO_HCT116_signifpeaks.gff_K27ac_DKO1_USC494_rep2_signifpeaks.gff	OverlappingPeaks	148440750	148444349	58	+	.	K27ac_DKO1_USC494_rep2_signifpeaks.gff_148440360_height:72
chr5	union.pl_USC331_H3K27Ac_DKO_HCT116_signifpeaks.gff_K27ac_DKO1_USC494_rep2_signifpeaks.gff	OverlappingPeaks	179231850	179236229	58	+	.	K27ac_DKO1_USC494_rep2_signifpeaks.gff_179231850_height:70
chr7	union.pl_USC331_H3K27Ac_DKO_HCT116_signifpeaks.gff_K27ac_DKO1_USC494_rep2_signifpeaks.gff	OverlappingPeaks	30026250	30030419	57	+	.	K27ac_DKO1_USC494_rep2_signifpeaks.gff_30026190_height:60
chr7	union.pl_USC331_H3K27Ac_DKO_HCT116_signifpeaks.gff_K27ac_DKO1_USC494_rep2_signifpeaks.gff	OverlappingPeaks	73212270	73215809	57	+	.	K27ac_DKO1_USC494_rep2_signifpeaks.gff_73210920_height:70
chr7	union.pl_USC331_H3K27Ac_DKO_HCT116_signifpeaks.gff_K27ac_DKO1_USC494_rep2_signifpeaks.gff	OverlappingPeaks	129608190	129611669	57	+	.	K27ac_DKO1_USC494_rep2_signifpeaks.gff_129608070_height:66
chr22	union.pl_USC331_H3K27Ac_DKO_HCT116_signifpeaks.gff_K27ac_DKO1_USC494_rep2_signifpeaks.gff	OverlappingPeaks	21355050	21357959	57	+	.	K27ac_DKO1_USC494_rep2_signifpeaks.gff_21355050_height:59
chr22	union.pl_USC331_H3K27Ac_DKO_HCT116_signifpeaks.gff_K27ac_DKO1_USC494_rep2_signifpeaks.gff	OverlappingPeaks	38069880	38074319	57	+	.	K27ac_DKO1_USC494_rep2_signifpeaks.gff_38069880_height:55
chr22	union.pl_USC331_H3K27Ac_DKO_HCT116_signifpeaks.gff_K27ac_DKO1_USC494_rep2_signifpeaks.gff	OverlappingPeaks	39914700	39917879	57	+	.	K27ac_DKO1_USC494_rep2_signifpeaks.gff_39914550_height:66
chr22	union.pl_USC331_H3K27Ac_DKO_HCT116_signifpeaks.gff_K27ac_DKO1_USC494_rep2_signifpeaks.gff	OverlappingPeaks	50326500	50333219	57	+	.	K27ac_DKO1_USC494_rep2_signifpeaks.gff_50326200_height:57
chr22	union.pl_USC331_H3K27Ac_DKO_HCT116_signifpeaks.gff_K27ac_DKO1_USC494_rep2_signifpeaks.gff	OverlappingPeaks	50352390	50357849	57	+	.	K27ac_DKO1_USC494_rep2_signifpeaks.gff_50352240_height:72
chr8	union.pl_USC331_H3K27Ac_DKO_HCT116_signifpeaks.gff_K27ac_DKO1_USC494_rep2_signifpeaks.gff	OverlappingPeaks	134309070	134311319	57	+	.	K27ac_DKO1_USC494_rep2_signifpeaks.gff_134308650_height:45
chr8	union.pl_USC331_H3K27Ac_DKO_HCT116_signifpeaks.gff_K27ac_DKO1_USC494_rep2_signifpeaks.gff	OverlappingPeaks	143806950	143809679	57	+	.	K27ac_DKO1_USC494_rep2_signifpeaks.gff_143806860_height:70
chr19	union.pl_USC331_H3K27Ac_DKO_HCT116_signifpeaks.gff_K27ac_DKO1_USC494_rep2_signifpeaks.gff	OverlappingPeaks	289020	292049	57	+	.	K27ac_DKO1_USC494_rep2_signifpeaks.gff_288900_height:71
chr19	union.pl_USC331_H3K27Ac_DKO_HCT116_signifpeaks.gff_K27ac_DKO1_USC494_rep2_signifpeaks.gff	OverlappingPeaks	1590720	1593479	57	+	.	K27ac_DKO1_USC494_rep2_signifpeaks.gff_1590420_height:59
chr19	union.pl_USC331_H3K27Ac_DKO_HCT116_signifpeaks.gff_K27ac_DKO1_USC494_rep2_signifpeaks.gff	OverlappingPeaks	44267610	44270669	57	+	.	K27ac_DKO1_USC494_rep2_signifpeaks.gff_44267610_height:62
chr19	union.pl_USC331_H3K27Ac_DKO_HCT116_signifpeaks.gff_K27ac_DKO1_USC494_rep2_signifpeaks.gff	OverlappingPeaks	48229170	48229739	57	+	.	K27ac_DKO1_USC494_rep2_signifpeaks.gff_48229170_height:9
chr19	union.pl_USC331_H3K27Ac_DKO_HCT116_signifpeaks.gff_K27ac_DKO1_USC494_rep2_signifpeaks.gff	OverlappingPeaks	48230880	48234419	57	+	.	K27ac_DKO1_USC494_rep2_signifpeaks.gff_48230880_height:46
chr19	union.pl_USC331_H3K27Ac_DKO_HCT116_signifpeaks.gff_K27ac_DKO1_USC494_rep2_signifpeaks.gff	OverlappingPeaks	56630700	56633639	57	+	.	K27ac_DKO1_USC494_rep2_signifpeaks.gff_56630700_height:56
chr1	union.pl_USC331_H3K27Ac_DKO_HCT116_signifpeaks.gff_K27ac_DKO1_USC494_rep2_signifpeaks.gff	OverlappingPeaks	1820640	1823459	57	+	.	K27ac_DKO1_USC494_rep2_signifpeaks.gff_1820640_height:65
chr1	union.pl_USC331_H3K27Ac_DKO_HCT116_signifpeaks.gff_K27ac_DKO1_USC494_rep2_signifpeaks.gff	OverlappingPeaks	231555990	231559109	57	+	.	K27ac_DKO1_USC494_rep2_signifpeaks.gff_231555990_height:65
chr6	union.pl_USC331_H3K27Ac_DKO_HCT116_signifpeaks.gff_K27ac_DKO1_USC494_rep2_signifpeaks.gff	OverlappingPeaks	30582360	30586859	57	+	.	K27ac_DKO1_USC494_rep2_signifpeaks.gff_30582360_height:52
chr6	union.pl_USC331_H3K27Ac_DKO_HCT116_signifpeaks.gff_K27ac_DKO1_USC494_rep2_signifpeaks.gff	OverlappingPeaks	148683180	148692869	57	+	.	K27ac_DKO1_USC494_rep2_signifpeaks.gff_148678680_height:69
chr6	union.pl_USC331_H3K27Ac_DKO_HCT116_signifpeaks.gff_K27ac_DKO1_USC494_rep2_signifpeaks.gff	OverlappingPeaks	151378860	151383569	57	+	.	K27ac_DKO1_USC494_rep2_signifpeaks.gff_151378650_height:59
chr11	union.pl_USC331_H3K27Ac_DKO_HCT116_signifpeaks.gff_K27ac_DKO1_USC494_rep2_signifpeaks.gff	OverlappingPeaks	2948760	2952389	57	+	.	K27ac_DKO1_USC494_rep2_signifpeaks.gff_2948490_height:63
chr11	union.pl_USC331_H3K27Ac_DKO_HCT116_signifpeaks.gff_K27ac_DKO1_USC494_rep2_signifpeaks.gff	OverlappingPeaks	122931240	122934809	57	+	.	K27ac_DKO1_USC494_rep2_signifpeaks.gff_122931240_height:61
chr17	union.pl_USC331_H3K27Ac_DKO_HCT116_signifpeaks.gff_K27ac_DKO1_USC494_rep2_signifpeaks.gff	OverlappingPeaks	7474920	7475189	57	+	.	K27ac_DKO1_USC494_rep2_signifpeaks.gff_7474920_height:14
chr17	union.pl_USC331_H3K27Ac_DKO_HCT116_signifpeaks.gff_K27ac_DKO1_USC494_rep2_signifpeaks.gff	OverlappingPeaks	7475220	7478279	57	+	.	K27ac_DKO1_USC494_rep2_signifpeaks.gff_7475220_height:54
chr17	union.pl_USC331_H3K27Ac_DKO_HCT116_signifpeaks.gff_K27ac_DKO1_USC494_rep2_signifpeaks.gff	OverlappingPeaks	27133590	27137279	57	+	.	K27ac_DKO1_USC494_rep2_signifpeaks.gff_27133590_height:30
chr17	union.pl_USC331_H3K27Ac_DKO_HCT116_signifpeaks.gff_K27ac_DKO1_USC494_rep2_signifpeaks.gff	OverlappingPeaks	27618960	27621839	57	+	.	K27ac_DKO1_USC494_rep2_signifpeaks.gff_27618960_height:59
chr17	union.pl_USC331_H3K27Ac_DKO_HCT116_signifpeaks.gff_K27ac_DKO1_USC494_rep2_signifpeaks.gff	OverlappingPeaks	41667960	41671289	57	+	.	K27ac_DKO1_USC494_rep2_signifpeaks.gff_41664960_height:60
chr17	union.pl_USC331_H3K27Ac_DKO_HCT116_signifpeaks.gff_K27ac_DKO1_USC494_rep2_signifpeaks.gff	OverlappingPeaks	45725160	45729029	57	+	.	K27ac_DKO1_USC494_rep2_signifpeaks.gff_45725160_height:63
chr17	union.pl_USC331_H3K27Ac_DKO_HCT116_signifpeaks.gff_K27ac_DKO1_USC494_rep2_signifpeaks.gff	OverlappingPeaks	62501070	62504189	57	+	.	K27ac_DKO1_USC494_rep2_signifpeaks.gff_62501070_height:59
chr17	union.pl_USC331_H3K27Ac_DKO_HCT116_signifpeaks.gff_K27ac_DKO1_USC494_rep2_signifpeaks.gff	OverlappingPeaks	70381470	70391759	57	+	.	K27ac_DKO1_USC494_rep2_signifpeaks.gff_70381470_height:59
chr16	union.pl_USC331_H3K27Ac_DKO_HCT116_signifpeaks.gff_K27ac_DKO1_USC494_rep2_signifpeaks.gff	OverlappingPeaks	2826270	2828879	57	+	.	K27ac_DKO1_USC494_rep2_signifpeaks.gff_2826150_height:56
chr16	union.pl_USC331_H3K27Ac_DKO_HCT116_signifpeaks.gff_K27ac_DKO1_USC494_rep2_signifpeaks.gff	OverlappingPeaks	27779850	27782939	57	+	.	K27ac_DKO1_USC494_rep2_signifpeaks.gff_27779850_height:48
chr16	union.pl_USC331_H3K27Ac_DKO_HCT116_signifpeaks.gff_K27ac_DKO1_USC494_rep2_signifpeaks.gff	OverlappingPeaks	81039420	81042179	57	+	.	K27ac_DKO1_USC494_rep2_signifpeaks.gff_81038940_height:61
chr3	union.pl_USC331_H3K27Ac_DKO_HCT116_signifpeaks.gff_K27ac_DKO1_USC494_rep2_signifpeaks.gff	OverlappingPeaks	47842800	47845709	57	+	.	K27ac_DKO1_USC494_rep2_signifpeaks.gff_47842800_height:58
chr3	union.pl_USC331_H3K27Ac_DKO_HCT116_signifpeaks.gff_K27ac_DKO1_USC494_rep2_signifpeaks.gff	OverlappingPeaks	193687920	193693439	57	+	.	K27ac_DKO1_USC494_rep2_signifpeaks.gff_193687920_height:38
chr12	union.pl_USC331_H3K27Ac_DKO_HCT116_signifpeaks.gff_K27ac_DKO1_USC494_rep2_signifpeaks.gff	OverlappingPeaks	76720770	76725059	57	+	.	K27ac_DKO1_USC494_rep2_signifpeaks.gff_76720770_height:46
chr12	union.pl_USC331_H3K27Ac_DKO_HCT116_signifpeaks.gff_K27ac_DKO1_USC494_rep2_signifpeaks.gff	OverlappingPeaks	98908200	98911319	57	+	.	K27ac_DKO1_USC494_rep2_signifpeaks.gff_98908200_height:66
chr15	union.pl_USC331_H3K27Ac_DKO_HCT116_signifpeaks.gff_K27ac_DKO1_USC494_rep2_signifpeaks.gff	OverlappingPeaks	41407260	41409689	57	+	.	K27ac_DKO1_USC494_rep2_signifpeaks.gff_41407260_height:66
chr15	union.pl_USC331_H3K27Ac_DKO_HCT116_signifpeaks.gff_K27ac_DKO1_USC494_rep2_signifpeaks.gff	OverlappingPeaks	93425820	93427349	57	+	.	K27ac_DKO1_USC494_rep2_signifpeaks.gff_93424560_height:61
chr4	union.pl_USC331_H3K27Ac_DKO_HCT116_signifpeaks.gff_K27ac_DKO1_USC494_rep2_signifpeaks.gff	OverlappingPeaks	1240860	1244309	57	+	.	K27ac_DKO1_USC494_rep2_signifpeaks.gff_1240860_height:65
chr4	union.pl_USC331_H3K27Ac_DKO_HCT116_signifpeaks.gff_K27ac_DKO1_USC494_rep2_signifpeaks.gff	OverlappingPeaks	83349630	83352809	57	+	.	K27ac_DKO1_USC494_rep2_signifpeaks.gff_83349630_height:69
chr4	union.pl_USC331_H3K27Ac_DKO_HCT116_signifpeaks.gff_K27ac_DKO1_USC494_rep2_signifpeaks.gff	OverlappingPeaks	183895050	183900479	57	+	.	K27ac_DKO1_USC494_rep2_signifpeaks.gff_183895050_height:61
chr2	union.pl_USC331_H3K27Ac_DKO_HCT116_signifpeaks.gff_K27ac_DKO1_USC494_rep2_signifpeaks.gff	OverlappingPeaks	189178500	189180179	57	+	.	K27ac_DKO1_USC494_rep2_signifpeaks.gff_189178500_height:31
chr2	union.pl_USC331_H3K27Ac_DKO_HCT116_signifpeaks.gff_K27ac_DKO1_USC494_rep2_signifpeaks.gff	OverlappingPeaks	189180720	189181769	57	+	.	K27ac_DKO1_USC494_rep2_signifpeaks.gff_189180720_height:11
chr2	union.pl_USC331_H3K27Ac_DKO_HCT116_signifpeaks.gff_K27ac_DKO1_USC494_rep2_signifpeaks.gff	OverlappingPeaks	242253390	242256659	57	+	.	K27ac_DKO1_USC494_rep2_signifpeaks.gff_242253390_height:55
chr9	union.pl_USC331_H3K27Ac_DKO_HCT116_signifpeaks.gff_K27ac_DKO1_USC494_rep2_signifpeaks.gff	OverlappingPeaks	23745030	23749229	57	+	.	K27ac_DKO1_USC494_rep2_signifpeaks.gff_23745030_height:66
chr9	union.pl_USC331_H3K27Ac_DKO_HCT116_signifpeaks.gff_K27ac_DKO1_USC494_rep2_signifpeaks.gff	OverlappingPeaks	131396850	131399789	57	+	.	K27ac_DKO1_USC494_rep2_signifpeaks.gff_131396850_height:60
chr9	union.pl_USC331_H3K27Ac_DKO_HCT116_signifpeaks.gff_K27ac_DKO1_USC494_rep2_signifpeaks.gff	OverlappingPeaks	131989560	131993489	57	+	.	K27ac_DKO1_USC494_rep2_signifpeaks.gff_131984880_height:64
chr9	union.pl_USC331_H3K27Ac_DKO_HCT116_signifpeaks.gff_K27ac_DKO1_USC494_rep2_signifpeaks.gff	OverlappingPeaks	135229290	135233039	57	+	.	K27ac_DKO1_USC494_rep2_signifpeaks.gff_135229200_height:59
chr9	union.pl_USC331_H3K27Ac_DKO_HCT116_signifpeaks.gff_K27ac_DKO1_USC494_rep2_signifpeaks.gff	OverlappingPeaks	140303460	140309099	57	+	.	K27ac_DKO1_USC494_rep2_signifpeaks.gff_140301960_height:71
chrX	union.pl_USC331_H3K27Ac_DKO_HCT116_signifpeaks.gff_K27ac_DKO1_USC494_rep2_signifpeaks.gff	OverlappingPeaks	41189550	41194739	57	+	.	K27ac_DKO1_USC494_rep2_signifpeaks.gff_41189550_height:50
chr13	union.pl_USC331_H3K27Ac_DKO_HCT116_signifpeaks.gff_K27ac_DKO1_USC494_rep2_signifpeaks.gff	OverlappingPeaks	28023240	28025729	57	+	.	K27ac_DKO1_USC494_rep2_signifpeaks.gff_28023240_height:54
chr13	union.pl_USC331_H3K27Ac_DKO_HCT116_signifpeaks.gff_K27ac_DKO1_USC494_rep2_signifpeaks.gff	OverlappingPeaks	34251960	34255109	57	+	.	K27ac_DKO1_USC494_rep2_signifpeaks.gff_34251630_height:60
chr13	union.pl_USC331_H3K27Ac_DKO_HCT116_signifpeaks.gff_K27ac_DKO1_USC494_rep2_signifpeaks.gff	OverlappingPeaks	73662990	73666289	57	+	.	K27ac_DKO1_USC494_rep2_signifpeaks.gff_73662990_height:44
chr13	union.pl_USC331_H3K27Ac_DKO_HCT116_signifpeaks.gff_K27ac_DKO1_USC494_rep2_signifpeaks.gff	OverlappingPeaks	109923240	109928159	57	+	.	K27ac_DKO1_USC494_rep2_signifpeaks.gff_109914750_height:82
chr13	union.pl_USC331_H3K27Ac_DKO_HCT116_signifpeaks.gff_K27ac_DKO1_USC494_rep2_signifpeaks.gff	OverlappingPeaks	113241150	113243669	57	+	.	K27ac_DKO1_USC494_rep2_signifpeaks.gff_113241150_height:64
chr10	union.pl_USC331_H3K27Ac_DKO_HCT116_signifpeaks.gff_K27ac_DKO1_USC494_rep2_signifpeaks.gff	OverlappingPeaks	23110770	23116109	57	+	.	K27ac_DKO1_USC494_rep2_signifpeaks.gff_23110770_height:48
chr10	union.pl_USC331_H3K27Ac_DKO_HCT116_signifpeaks.gff_K27ac_DKO1_USC494_rep2_signifpeaks.gff	OverlappingPeaks	28820490	28823489	57	+	.	K27ac_DKO1_USC494_rep2_signifpeaks.gff_28820490_height:71
chr10	union.pl_USC331_H3K27Ac_DKO_HCT116_signifpeaks.gff_K27ac_DKO1_USC494_rep2_signifpeaks.gff	OverlappingPeaks	70973070	70974149	57	+	.	K27ac_DKO1_USC494_rep2_signifpeaks.gff_70972710_height:14
chr10	union.pl_USC331_H3K27Ac_DKO_HCT116_signifpeaks.gff_K27ac_DKO1_USC494_rep2_signifpeaks.gff	OverlappingPeaks	70974420	70986449	57	+	.	K27ac_DKO1_USC494_rep2_signifpeaks.gff_70974420_height:70
chr10	union.pl_USC331_H3K27Ac_DKO_HCT116_signifpeaks.gff_K27ac_DKO1_USC494_rep2_signifpeaks.gff	OverlappingPeaks	81964470	81968549	57	+	.	K27ac_DKO1_USC494_rep2_signifpeaks.gff_81964050_height:54
chr10	union.pl_USC331_H3K27Ac_DKO_HCT116_signifpeaks.gff_K27ac_DKO1_USC494_rep2_signifpeaks.gff	OverlappingPeaks	129788010	129791489	57	+	.	K27ac_DKO1_USC494_rep2_signifpeaks.gff_129787530_height:44
chr5	union.pl_USC331_H3K27Ac_DKO_HCT116_signifpeaks.gff_K27ac_DKO1_USC494_rep2_signifpeaks.gff	OverlappingPeaks	134239440	134242859	57	+	.	K27ac_DKO1_USC494_rep2_signifpeaks.gff_134239020_height:67
chr7	union.pl_USC331_H3K27Ac_DKO_HCT116_signifpeaks.gff_K27ac_DKO1_USC494_rep2_signifpeaks.gff	OverlappingPeaks	21656070	21659489	56	+	.	K27ac_DKO1_USC494_rep2_signifpeaks.gff_21656070_height:50
chr20	union.pl_USC331_H3K27Ac_DKO_HCT116_signifpeaks.gff_K27ac_DKO1_USC494_rep2_signifpeaks.gff	OverlappingPeaks	48806460	48810029	56	+	.	K27ac_DKO1_USC494_rep2_signifpeaks.gff_48805530_height:71
chr20	union.pl_USC331_H3K27Ac_DKO_HCT116_signifpeaks.gff_K27ac_DKO1_USC494_rep2_signifpeaks.gff	OverlappingPeaks	48810630	48811529	56	+	.	K27ac_DKO1_USC494_rep2_signifpeaks.gff_48810630_height:10
chr22	union.pl_USC331_H3K27Ac_DKO_HCT116_signifpeaks.gff_K27ac_DKO1_USC494_rep2_signifpeaks.gff	OverlappingPeaks	41680200	41690399	56	+	.	K27ac_DKO1_USC494_rep2_signifpeaks.gff_41679840_height:83
chr14	union.pl_USC331_H3K27Ac_DKO_HCT116_signifpeaks.gff_K27ac_DKO1_USC494_rep2_signifpeaks.gff	OverlappingPeaks	31494210	31497029	56	+	.	K27ac_DKO1_USC494_rep2_signifpeaks.gff_31494210_height:45
chr14	union.pl_USC331_H3K27Ac_DKO_HCT116_signifpeaks.gff_K27ac_DKO1_USC494_rep2_signifpeaks.gff	OverlappingPeaks	50358210	50361449	56	+	.	K27ac_DKO1_USC494_rep2_signifpeaks.gff_50358210_height:67
chr14	union.pl_USC331_H3K27Ac_DKO_HCT116_signifpeaks.gff_K27ac_DKO1_USC494_rep2_signifpeaks.gff	OverlappingPeaks	60557610	60560219	56	+	.	K27ac_DKO1_USC494_rep2_signifpeaks.gff_60557610_height:55
chr14	union.pl_USC331_H3K27Ac_DKO_HCT116_signifpeaks.gff_K27ac_DKO1_USC494_rep2_signifpeaks.gff	OverlappingPeaks	102536130	102540239	56	+	.	K27ac_DKO1_USC494_rep2_signifpeaks.gff_102536040_height:57
chr14	union.pl_USC331_H3K27Ac_DKO_HCT116_signifpeaks.gff_K27ac_DKO1_USC494_rep2_signifpeaks.gff	OverlappingPeaks	105142740	105150299	56	+	.	K27ac_DKO1_USC494_rep2_signifpeaks.gff_105142620_height:69
chr8	union.pl_USC331_H3K27Ac_DKO_HCT116_signifpeaks.gff_K27ac_DKO1_USC494_rep2_signifpeaks.gff	OverlappingPeaks	48435480	48439289	56	+	.	K27ac_DKO1_USC494_rep2_signifpeaks.gff_48435480_height:34
chr19	union.pl_USC331_H3K27Ac_DKO_HCT116_signifpeaks.gff_K27ac_DKO1_USC494_rep2_signifpeaks.gff	OverlappingPeaks	2576100	2580299	56	+	.	K27ac_DKO1_USC494_rep2_signifpeaks.gff_2575890_height:65
chr19	union.pl_USC331_H3K27Ac_DKO_HCT116_signifpeaks.gff_K27ac_DKO1_USC494_rep2_signifpeaks.gff	OverlappingPeaks	18401580	18404939	56	+	.	K27ac_DKO1_USC494_rep2_signifpeaks.gff_18401490_height:57
chr19	union.pl_USC331_H3K27Ac_DKO_HCT116_signifpeaks.gff_K27ac_DKO1_USC494_rep2_signifpeaks.gff	OverlappingPeaks	39137850	39163079	56	+	.	K27ac_DKO1_USC494_rep2_signifpeaks.gff_39137250_height:48
chr1	union.pl_USC331_H3K27Ac_DKO_HCT116_signifpeaks.gff_K27ac_DKO1_USC494_rep2_signifpeaks.gff	OverlappingPeaks	20928720	20932049	56	+	.	K27ac_DKO1_USC494_rep2_signifpeaks.gff_20928570_height:48
chr1	union.pl_USC331_H3K27Ac_DKO_HCT116_signifpeaks.gff_K27ac_DKO1_USC494_rep2_signifpeaks.gff	OverlappingPeaks	32038380	32043929	56	+	.	K27ac_DKO1_USC494_rep2_signifpeaks.gff_32038380_height:56
chr1	union.pl_USC331_H3K27Ac_DKO_HCT116_signifpeaks.gff_K27ac_DKO1_USC494_rep2_signifpeaks.gff	OverlappingPeaks	94701030	94705349	56	+	.	K27ac_DKO1_USC494_rep2_signifpeaks.gff_94701030_height:51
chr1	union.pl_USC331_H3K27Ac_DKO_HCT116_signifpeaks.gff_K27ac_DKO1_USC494_rep2_signifpeaks.gff	OverlappingPeaks	151960590	151968119	56	+	.	K27ac_DKO1_USC494_rep2_signifpeaks.gff_151960590_height:53
chr1	union.pl_USC331_H3K27Ac_DKO_HCT116_signifpeaks.gff_K27ac_DKO1_USC494_rep2_signifpeaks.gff	OverlappingPeaks	159045870	159048179	56	+	.	K27ac_DKO1_USC494_rep2_signifpeaks.gff_159045870_height:32
chr6	union.pl_USC331_H3K27Ac_DKO_HCT116_signifpeaks.gff_K27ac_DKO1_USC494_rep2_signifpeaks.gff	OverlappingPeaks	147234720	147237569	56	+	.	K27ac_DKO1_USC494_rep2_signifpeaks.gff_147234720_height:39
chr11	union.pl_USC331_H3K27Ac_DKO_HCT116_signifpeaks.gff_K27ac_DKO1_USC494_rep2_signifpeaks.gff	OverlappingPeaks	694380	697109	56	+	.	K27ac_DKO1_USC494_rep2_signifpeaks.gff_694380_height:76
chr11	union.pl_USC331_H3K27Ac_DKO_HCT116_signifpeaks.gff_K27ac_DKO1_USC494_rep2_signifpeaks.gff	OverlappingPeaks	8703150	8705879	56	+	.	K27ac_DKO1_USC494_rep2_signifpeaks.gff_8703150_height:51
chr11	union.pl_USC331_H3K27Ac_DKO_HCT116_signifpeaks.gff_K27ac_DKO1_USC494_rep2_signifpeaks.gff	OverlappingPeaks	8708550	8711129	56	+	.	K27ac_DKO1_USC494_rep2_signifpeaks.gff_8708550_height:23
chr11	union.pl_USC331_H3K27Ac_DKO_HCT116_signifpeaks.gff_K27ac_DKO1_USC494_rep2_signifpeaks.gff	OverlappingPeaks	65623710	65629529	56	+	.	K27ac_DKO1_USC494_rep2_signifpeaks.gff_65623710_height:50
chr17	union.pl_USC331_H3K27Ac_DKO_HCT116_signifpeaks.gff_K27ac_DKO1_USC494_rep2_signifpeaks.gff	OverlappingPeaks	18085320	18088169	56	+	.	K27ac_DKO1_USC494_rep2_signifpeaks.gff_18085320_height:59
chr17	union.pl_USC331_H3K27Ac_DKO_HCT116_signifpeaks.gff_K27ac_DKO1_USC494_rep2_signifpeaks.gff	OverlappingPeaks	27051510	27056729	56	+	.	K27ac_DKO1_USC494_rep2_signifpeaks.gff_27051510_height:60
chr17	union.pl_USC331_H3K27Ac_DKO_HCT116_signifpeaks.gff_K27ac_DKO1_USC494_rep2_signifpeaks.gff	OverlappingPeaks	27480960	27486449	56	+	.	K27ac_DKO1_USC494_rep2_signifpeaks.gff_27480540_height:66
chr17	union.pl_USC331_H3K27Ac_DKO_HCT116_signifpeaks.gff_K27ac_DKO1_USC494_rep2_signifpeaks.gff	OverlappingPeaks	46123980	46127429	56	+	.	K27ac_DKO1_USC494_rep2_signifpeaks.gff_46123680_height:52
chr17	union.pl_USC331_H3K27Ac_DKO_HCT116_signifpeaks.gff_K27ac_DKO1_USC494_rep2_signifpeaks.gff	OverlappingPeaks	73177590	73180169	56	+	.	K27ac_DKO1_USC494_rep2_signifpeaks.gff_73177590_height:71
chr17	union.pl_USC331_H3K27Ac_DKO_HCT116_signifpeaks.gff_K27ac_DKO1_USC494_rep2_signifpeaks.gff	OverlappingPeaks	74721390	74724359	56	+	.	K27ac_DKO1_USC494_rep2_signifpeaks.gff_74721000_height:65
chr21	union.pl_USC331_H3K27Ac_DKO_HCT116_signifpeaks.gff_K27ac_DKO1_USC494_rep2_signifpeaks.gff	OverlappingPeaks	38638440	38641289	56	+	.	K27ac_DKO1_USC494_rep2_signifpeaks.gff_38638440_height:59
chr16	union.pl_USC331_H3K27Ac_DKO_HCT116_signifpeaks.gff_K27ac_DKO1_USC494_rep2_signifpeaks.gff	OverlappingPeaks	30967860	30970379	56	+	.	K27ac_DKO1_USC494_rep2_signifpeaks.gff_30967560_height:67
chr16	union.pl_USC331_H3K27Ac_DKO_HCT116_signifpeaks.gff_K27ac_DKO1_USC494_rep2_signifpeaks.gff	OverlappingPeaks	90037800	90040259	56	+	.	K27ac_DKO1_USC494_rep2_signifpeaks.gff_90037800_height:58
chr3	union.pl_USC331_H3K27Ac_DKO_HCT116_signifpeaks.gff_K27ac_DKO1_USC494_rep2_signifpeaks.gff	OverlappingPeaks	45145380	45150089	56	+	.	K27ac_DKO1_USC494_rep2_signifpeaks.gff_45145380_height:59
chr3	union.pl_USC331_H3K27Ac_DKO_HCT116_signifpeaks.gff_K27ac_DKO1_USC494_rep2_signifpeaks.gff	OverlappingPeaks	128879100	128881739	56	+	.	K27ac_DKO1_USC494_rep2_signifpeaks.gff_128879100_height:61
chr3	union.pl_USC331_H3K27Ac_DKO_HCT116_signifpeaks.gff_K27ac_DKO1_USC494_rep2_signifpeaks.gff	OverlappingPeaks	134027370	134035379	56	+	.	K27ac_DKO1_USC494_rep2_signifpeaks.gff_134027100_height:60
chr3	union.pl_USC331_H3K27Ac_DKO_HCT116_signifpeaks.gff_K27ac_DKO1_USC494_rep2_signifpeaks.gff	OverlappingPeaks	134035500	134036879	56	+	.	K27ac_DKO1_USC494_rep2_signifpeaks.gff_134035500_height:16
chr3	union.pl_USC331_H3K27Ac_DKO_HCT116_signifpeaks.gff_K27ac_DKO1_USC494_rep2_signifpeaks.gff	OverlappingPeaks	149373810	149378039	56	+	.	K27ac_DKO1_USC494_rep2_signifpeaks.gff_149373780_height:71
chr3	union.pl_USC331_H3K27Ac_DKO_HCT116_signifpeaks.gff_K27ac_DKO1_USC494_rep2_signifpeaks.gff	OverlappingPeaks	171069180	171070559	56	+	.	K27ac_DKO1_USC494_rep2_signifpeaks.gff_171069120_height:13
chr3	union.pl_USC331_H3K27Ac_DKO_HCT116_signifpeaks.gff_K27ac_DKO1_USC494_rep2_signifpeaks.gff	OverlappingPeaks	171071250	171074249	56	+	.	K27ac_DKO1_USC494_rep2_signifpeaks.gff_171071250_height:51
chr3	union.pl_USC331_H3K27Ac_DKO_HCT116_signifpeaks.gff_K27ac_DKO1_USC494_rep2_signifpeaks.gff	OverlappingPeaks	171074310	171077279	56	+	.	K27ac_DKO1_USC494_rep2_signifpeaks.gff_171074310_height:31
chr12	union.pl_USC331_H3K27Ac_DKO_HCT116_signifpeaks.gff_K27ac_DKO1_USC494_rep2_signifpeaks.gff	OverlappingPeaks	32026590	32030189	56	+	.	K27ac_DKO1_USC494_rep2_signifpeaks.gff_32026410_height:48
chr12	union.pl_USC331_H3K27Ac_DKO_HCT116_signifpeaks.gff_K27ac_DKO1_USC494_rep2_signifpeaks.gff	OverlappingPeaks	52672920	52676279	56	+	.	K27ac_DKO1_USC494_rep2_signifpeaks.gff_52672920_height:36
chr12	union.pl_USC331_H3K27Ac_DKO_HCT116_signifpeaks.gff_K27ac_DKO1_USC494_rep2_signifpeaks.gff	OverlappingPeaks	54387960	54390629	56	+	.	K27ac_DKO1_USC494_rep2_signifpeaks.gff_54387750_height:45
chr12	union.pl_USC331_H3K27Ac_DKO_HCT116_signifpeaks.gff_K27ac_DKO1_USC494_rep2_signifpeaks.gff	OverlappingPeaks	75874020	75875939	56	+	.	K27ac_DKO1_USC494_rep2_signifpeaks.gff_75874020_height:14
chr12	union.pl_USC331_H3K27Ac_DKO_HCT116_signifpeaks.gff_K27ac_DKO1_USC494_rep2_signifpeaks.gff	OverlappingPeaks	75876870	75880049	56	+	.	K27ac_DKO1_USC494_rep2_signifpeaks.gff_75876870_height:23
chr12	union.pl_USC331_H3K27Ac_DKO_HCT116_signifpeaks.gff_K27ac_DKO1_USC494_rep2_signifpeaks.gff	OverlappingPeaks	75880800	75884609	56	+	.	K27ac_DKO1_USC494_rep2_signifpeaks.gff_75880800_height:46
chr12	union.pl_USC331_H3K27Ac_DKO_HCT116_signifpeaks.gff_K27ac_DKO1_USC494_rep2_signifpeaks.gff	OverlappingPeaks	113664930	113672279	56	+	.	K27ac_DKO1_USC494_rep2_signifpeaks.gff_113664180_height:69
chr15	union.pl_USC331_H3K27Ac_DKO_HCT116_signifpeaks.gff_K27ac_DKO1_USC494_rep2_signifpeaks.gff	OverlappingPeaks	79164720	79166519	56	+	.	K27ac_DKO1_USC494_rep2_signifpeaks.gff_79164720_height:55
chr15	union.pl_USC331_H3K27Ac_DKO_HCT116_signifpeaks.gff_K27ac_DKO1_USC494_rep2_signifpeaks.gff	OverlappingPeaks	79166610	79166879	56	+	.	K27ac_DKO1_USC494_rep2_signifpeaks.gff_79166610_height:16
chr4	union.pl_USC331_H3K27Ac_DKO_HCT116_signifpeaks.gff_K27ac_DKO1_USC494_rep2_signifpeaks.gff	OverlappingPeaks	39043650	39047999	56	+	.	K27ac_DKO1_USC494_rep2_signifpeaks.gff_39043650_height:39
chr4	union.pl_USC331_H3K27Ac_DKO_HCT116_signifpeaks.gff_K27ac_DKO1_USC494_rep2_signifpeaks.gff	OverlappingPeaks	77623350	77627759	56	+	.	K27ac_DKO1_USC494_rep2_signifpeaks.gff_77623350_height:37
chr4	union.pl_USC331_H3K27Ac_DKO_HCT116_signifpeaks.gff_K27ac_DKO1_USC494_rep2_signifpeaks.gff	OverlappingPeaks	123703470	123706679	56	+	.	K27ac_DKO1_USC494_rep2_signifpeaks.gff_123703470_height:45
chr4	union.pl_USC331_H3K27Ac_DKO_HCT116_signifpeaks.gff_K27ac_DKO1_USC494_rep2_signifpeaks.gff	OverlappingPeaks	123707340	123709289	56	+	.	K27ac_DKO1_USC494_rep2_signifpeaks.gff_123707340_height:14
chr4	union.pl_USC331_H3K27Ac_DKO_HCT116_signifpeaks.gff_K27ac_DKO1_USC494_rep2_signifpeaks.gff	OverlappingPeaks	174254040	174257009	56	+	.	K27ac_DKO1_USC494_rep2_signifpeaks.gff_174254040_height:60
chr2	union.pl_USC331_H3K27Ac_DKO_HCT116_signifpeaks.gff_K27ac_DKO1_USC494_rep2_signifpeaks.gff	OverlappingPeaks	28490220	28495499	56	+	.	K27ac_DKO1_USC494_rep2_signifpeaks.gff_28489830_height:86
chr2	union.pl_USC331_H3K27Ac_DKO_HCT116_signifpeaks.gff_K27ac_DKO1_USC494_rep2_signifpeaks.gff	OverlappingPeaks	61990290	61992569	56	+	.	K27ac_DKO1_USC494_rep2_signifpeaks.gff_61990290_height:41
chr2	union.pl_USC331_H3K27Ac_DKO_HCT116_signifpeaks.gff_K27ac_DKO1_USC494_rep2_signifpeaks.gff	OverlappingPeaks	110361330	110364419	56	+	.	K27ac_DKO1_USC494_rep2_signifpeaks.gff_110361000_height:16
chr2	union.pl_USC331_H3K27Ac_DKO_HCT116_signifpeaks.gff_K27ac_DKO1_USC494_rep2_signifpeaks.gff	OverlappingPeaks	110365440	110369459	56	+	.	K27ac_DKO1_USC494_rep2_signifpeaks.gff_110365440_height:61
chr2	union.pl_USC331_H3K27Ac_DKO_HCT116_signifpeaks.gff_K27ac_DKO1_USC494_rep2_signifpeaks.gff	OverlappingPeaks	110370030	110373359	56	+	.	K27ac_DKO1_USC494_rep2_signifpeaks.gff_110370030_height:63
chr2	union.pl_USC331_H3K27Ac_DKO_HCT116_signifpeaks.gff_K27ac_DKO1_USC494_rep2_signifpeaks.gff	OverlappingPeaks	182675100	182679089	56	+	.	K27ac_DKO1_USC494_rep2_signifpeaks.gff_182675100_height:42
chr2	union.pl_USC331_H3K27Ac_DKO_HCT116_signifpeaks.gff_K27ac_DKO1_USC494_rep2_signifpeaks.gff	OverlappingPeaks	189979980	189981659	56	+	.	K27ac_DKO1_USC494_rep2_signifpeaks.gff_189979980_height:30
chr2	union.pl_USC331_H3K27Ac_DKO_HCT116_signifpeaks.gff_K27ac_DKO1_USC494_rep2_signifpeaks.gff	OverlappingPeaks	189985740	189988679	56	+	.	K27ac_DKO1_USC494_rep2_signifpeaks.gff_189985740_height:29
chr2	union.pl_USC331_H3K27Ac_DKO_HCT116_signifpeaks.gff_K27ac_DKO1_USC494_rep2_signifpeaks.gff	OverlappingPeaks	189991620	189992039	56	+	.	K27ac_DKO1_USC494_rep2_signifpeaks.gff_189991620_height:9
chr2	union.pl_USC331_H3K27Ac_DKO_HCT116_signifpeaks.gff_K27ac_DKO1_USC494_rep2_signifpeaks.gff	OverlappingPeaks	206948790	206951729	56	+	.	K27ac_DKO1_USC494_rep2_signifpeaks.gff_206948790_height:74
chr2	union.pl_USC331_H3K27Ac_DKO_HCT116_signifpeaks.gff_K27ac_DKO1_USC494_rep2_signifpeaks.gff	OverlappingPeaks	232534470	232541069	56	+	.	K27ac_DKO1_USC494_rep2_signifpeaks.gff_232534140_height:63
chr9	union.pl_USC331_H3K27Ac_DKO_HCT116_signifpeaks.gff_K27ac_DKO1_USC494_rep2_signifpeaks.gff	OverlappingPeaks	38169510	38172779	56	+	.	K27ac_DKO1_USC494_rep2_signifpeaks.gff_38169510_height:50
chr9	union.pl_USC331_H3K27Ac_DKO_HCT116_signifpeaks.gff_K27ac_DKO1_USC494_rep2_signifpeaks.gff	OverlappingPeaks	86593710	86596739	56	+	.	K27ac_DKO1_USC494_rep2_signifpeaks.gff_86593710_height:58
chr9	union.pl_USC331_H3K27Ac_DKO_HCT116_signifpeaks.gff_K27ac_DKO1_USC494_rep2_signifpeaks.gff	OverlappingPeaks	114244650	114247559	56	+	.	K27ac_DKO1_USC494_rep2_signifpeaks.gff_114244620_height:75
chr9	union.pl_USC331_H3K27Ac_DKO_HCT116_signifpeaks.gff_K27ac_DKO1_USC494_rep2_signifpeaks.gff	OverlappingPeaks	139739790	139745159	56	+	.	K27ac_DKO1_USC494_rep2_signifpeaks.gff_139739250_height:53
chr5	union.pl_USC331_H3K27Ac_DKO_HCT116_signifpeaks.gff_K27ac_DKO1_USC494_rep2_signifpeaks.gff	OverlappingPeaks	65439150	65441459	56	+	.	K27ac_DKO1_USC494_rep2_signifpeaks.gff_65439150_height:53
chr5	union.pl_USC331_H3K27Ac_DKO_HCT116_signifpeaks.gff_K27ac_DKO1_USC494_rep2_signifpeaks.gff	OverlappingPeaks	148288380	148295549	56	+	.	K27ac_DKO1_USC494_rep2_signifpeaks.gff_148287900_height:66
chr5	union.pl_USC331_H3K27Ac_DKO_HCT116_signifpeaks.gff_K27ac_DKO1_USC494_rep2_signifpeaks.gff	OverlappingPeaks	154235910	154238909	56	+	.	K27ac_DKO1_USC494_rep2_signifpeaks.gff_154235820_height:71
chr5	union.pl_USC331_H3K27Ac_DKO_HCT116_signifpeaks.gff_K27ac_DKO1_USC494_rep2_signifpeaks.gff	OverlappingPeaks	162886170	162889169	56	+	.	K27ac_DKO1_USC494_rep2_signifpeaks.gff_162886170_height:51
chr5	union.pl_USC331_H3K27Ac_DKO_HCT116_signifpeaks.gff_K27ac_DKO1_USC494_rep2_signifpeaks.gff	OverlappingPeaks	167714430	167720009	56	+	.	K27ac_DKO1_USC494_rep2_signifpeaks.gff_167714310_height:46
chr5	union.pl_USC331_H3K27Ac_DKO_HCT116_signifpeaks.gff_K27ac_DKO1_USC494_rep2_signifpeaks.gff	OverlappingPeaks	180669210	180675029	56	+	.	K27ac_DKO1_USC494_rep2_signifpeaks.gff_180669210_height:54
chr7	union.pl_USC331_H3K27Ac_DKO_HCT116_signifpeaks.gff_K27ac_DKO1_USC494_rep2_signifpeaks.gff	OverlappingPeaks	105923940	105927239	55	+	.	K27ac_DKO1_USC494_rep2_signifpeaks.gff_105923940_height:56
chr20	union.pl_USC331_H3K27Ac_DKO_HCT116_signifpeaks.gff_K27ac_DKO1_USC494_rep2_signifpeaks.gff	OverlappingPeaks	49324290	49335749	55	+	.	K27ac_DKO1_USC494_rep2_signifpeaks.gff_49321950_height:63
chr20	union.pl_USC331_H3K27Ac_DKO_HCT116_signifpeaks.gff_K27ac_DKO1_USC494_rep2_signifpeaks.gff	OverlappingPeaks	49403550	49408859	55	+	.	K27ac_DKO1_USC494_rep2_signifpeaks.gff_49403040_height:49
chr22	union.pl_USC331_H3K27Ac_DKO_HCT116_signifpeaks.gff_K27ac_DKO1_USC494_rep2_signifpeaks.gff	OverlappingPeaks	33139710	33143399	55	+	.	K27ac_DKO1_USC494_rep2_signifpeaks.gff_33139620_height:56
chr22	union.pl_USC331_H3K27Ac_DKO_HCT116_signifpeaks.gff_K27ac_DKO1_USC494_rep2_signifpeaks.gff	OverlappingPeaks	36780630	36784199	55	+	.	K27ac_DKO1_USC494_rep2_signifpeaks.gff_36778560_height:77
chr22	union.pl_USC331_H3K27Ac_DKO_HCT116_signifpeaks.gff_K27ac_DKO1_USC494_rep2_signifpeaks.gff	OverlappingPeaks	46408980	46411349	55	+	.	K27ac_DKO1_USC494_rep2_signifpeaks.gff_46408770_height:59
chr14	union.pl_USC331_H3K27Ac_DKO_HCT116_signifpeaks.gff_K27ac_DKO1_USC494_rep2_signifpeaks.gff	OverlappingPeaks	45721560	45724109	55	+	.	K27ac_DKO1_USC494_rep2_signifpeaks.gff_45721560_height:52
chr14	union.pl_USC331_H3K27Ac_DKO_HCT116_signifpeaks.gff_K27ac_DKO1_USC494_rep2_signifpeaks.gff	OverlappingPeaks	65763720	65773529	55	+	.	K27ac_DKO1_USC494_rep2_signifpeaks.gff_65763630_height:63
chr14	union.pl_USC331_H3K27Ac_DKO_HCT116_signifpeaks.gff_K27ac_DKO1_USC494_rep2_signifpeaks.gff	OverlappingPeaks	103575810	103577909	55	+	.	K27ac_DKO1_USC494_rep2_signifpeaks.gff_103573800_height:57
chr8	union.pl_USC331_H3K27Ac_DKO_HCT116_signifpeaks.gff_K27ac_DKO1_USC494_rep2_signifpeaks.gff	OverlappingPeaks	13222020	13225589	55	+	.	K27ac_DKO1_USC494_rep2_signifpeaks.gff_13222020_height:37
chr19	union.pl_USC331_H3K27Ac_DKO_HCT116_signifpeaks.gff_K27ac_DKO1_USC494_rep2_signifpeaks.gff	OverlappingPeaks	34662000	34665029	55	+	.	K27ac_DKO1_USC494_rep2_signifpeaks.gff_34661970_height:55
chr19	union.pl_USC331_H3K27Ac_DKO_HCT116_signifpeaks.gff_K27ac_DKO1_USC494_rep2_signifpeaks.gff	OverlappingPeaks	36629580	36632489	55	+	.	K27ac_DKO1_USC494_rep2_signifpeaks.gff_36629460_height:39
chr19	union.pl_USC331_H3K27Ac_DKO_HCT116_signifpeaks.gff_K27ac_DKO1_USC494_rep2_signifpeaks.gff	OverlappingPeaks	45907470	45910589	55	+	.	K27ac_DKO1_USC494_rep2_signifpeaks.gff_45907470_height:59
chr1	union.pl_USC331_H3K27Ac_DKO_HCT116_signifpeaks.gff_K27ac_DKO1_USC494_rep2_signifpeaks.gff	OverlappingPeaks	78443490	78446039	55	+	.	K27ac_DKO1_USC494_rep2_signifpeaks.gff_78443490_height:50
chr1	union.pl_USC331_H3K27Ac_DKO_HCT116_signifpeaks.gff_K27ac_DKO1_USC494_rep2_signifpeaks.gff	OverlappingPeaks	110418720	110421329	55	+	.	K27ac_DKO1_USC494_rep2_signifpeaks.gff_110413680_height:64
chr1	union.pl_USC331_H3K27Ac_DKO_HCT116_signifpeaks.gff_K27ac_DKO1_USC494_rep2_signifpeaks.gff	OverlappingPeaks	234791490	234797579	55	+	.	K27ac_DKO1_USC494_rep2_signifpeaks.gff_234791490_height:41
chr1	union.pl_USC331_H3K27Ac_DKO_HCT116_signifpeaks.gff_K27ac_DKO1_USC494_rep2_signifpeaks.gff	OverlappingPeaks	235090590	235100369	55	+	.	K27ac_DKO1_USC494_rep2_signifpeaks.gff_235090590_height:48
chr6	union.pl_USC331_H3K27Ac_DKO_HCT116_signifpeaks.gff_K27ac_DKO1_USC494_rep2_signifpeaks.gff	OverlappingPeaks	31524900	31529519	55	+	.	K27ac_DKO1_USC494_rep2_signifpeaks.gff_31524870_height:63
chr6	union.pl_USC331_H3K27Ac_DKO_HCT116_signifpeaks.gff_K27ac_DKO1_USC494_rep2_signifpeaks.gff	OverlappingPeaks	33265770	33269159	55	+	.	K27ac_DKO1_USC494_rep2_signifpeaks.gff_33265770_height:60
chr6	union.pl_USC331_H3K27Ac_DKO_HCT116_signifpeaks.gff_K27ac_DKO1_USC494_rep2_signifpeaks.gff	OverlappingPeaks	138131580	138133979	55	+	.	K27ac_DKO1_USC494_rep2_signifpeaks.gff_138131580_height:41
chr11	union.pl_USC331_H3K27Ac_DKO_HCT116_signifpeaks.gff_K27ac_DKO1_USC494_rep2_signifpeaks.gff	OverlappingPeaks	61559070	61561379	55	+	.	K27ac_DKO1_USC494_rep2_signifpeaks.gff_61559070_height:55
chr11	union.pl_USC331_H3K27Ac_DKO_HCT116_signifpeaks.gff_K27ac_DKO1_USC494_rep2_signifpeaks.gff	OverlappingPeaks	65335890	65345249	55	+	.	K27ac_DKO1_USC494_rep2_signifpeaks.gff_65335890_height:45
chr11	union.pl_USC331_H3K27Ac_DKO_HCT116_signifpeaks.gff_K27ac_DKO1_USC494_rep2_signifpeaks.gff	OverlappingPeaks	102421680	102425069	55	+	.	K27ac_DKO1_USC494_rep2_signifpeaks.gff_102421680_height:34
chr17	union.pl_USC331_H3K27Ac_DKO_HCT116_signifpeaks.gff_K27ac_DKO1_USC494_rep2_signifpeaks.gff	OverlappingPeaks	13441380	13446599	55	+	.	K27ac_DKO1_USC494_rep2_signifpeaks.gff_13441380_height:30
chr17	union.pl_USC331_H3K27Ac_DKO_HCT116_signifpeaks.gff_K27ac_DKO1_USC494_rep2_signifpeaks.gff	OverlappingPeaks	13447290	13449929	55	+	.	K27ac_DKO1_USC494_rep2_signifpeaks.gff_13447290_height:37
chr17	union.pl_USC331_H3K27Ac_DKO_HCT116_signifpeaks.gff_K27ac_DKO1_USC494_rep2_signifpeaks.gff	OverlappingPeaks	55183860	55186799	55	+	.	K27ac_DKO1_USC494_rep2_signifpeaks.gff_55183500_height:42
chr17	union.pl_USC331_H3K27Ac_DKO_HCT116_signifpeaks.gff_K27ac_DKO1_USC494_rep2_signifpeaks.gff	OverlappingPeaks	67534620	67537649	55	+	.	K27ac_DKO1_USC494_rep2_signifpeaks.gff_67534620_height:46
chr17	union.pl_USC331_H3K27Ac_DKO_HCT116_signifpeaks.gff_K27ac_DKO1_USC494_rep2_signifpeaks.gff	OverlappingPeaks	71187540	71190239	55	+	.	K27ac_DKO1_USC494_rep2_signifpeaks.gff_71187420_height:53
chr17	union.pl_USC331_H3K27Ac_DKO_HCT116_signifpeaks.gff_K27ac_DKO1_USC494_rep2_signifpeaks.gff	OverlappingPeaks	73839120	73843109	55	+	.	K27ac_DKO1_USC494_rep2_signifpeaks.gff_73839090_height:64
chr21	union.pl_USC331_H3K27Ac_DKO_HCT116_signifpeaks.gff_K27ac_DKO1_USC494_rep2_signifpeaks.gff	OverlappingPeaks	40719690	40722689	55	+	.	K27ac_DKO1_USC494_rep2_signifpeaks.gff_40719690_height:61
chr18	union.pl_USC331_H3K27Ac_DKO_HCT116_signifpeaks.gff_K27ac_DKO1_USC494_rep2_signifpeaks.gff	OverlappingPeaks	72263730	72266369	55	+	.	K27ac_DKO1_USC494_rep2_signifpeaks.gff_72263730_height:60
chr3	union.pl_USC331_H3K27Ac_DKO_HCT116_signifpeaks.gff_K27ac_DKO1_USC494_rep2_signifpeaks.gff	OverlappingPeaks	57734370	57738719	55	+	.	K27ac_DKO1_USC494_rep2_signifpeaks.gff_57733200_height:26
chr3	union.pl_USC331_H3K27Ac_DKO_HCT116_signifpeaks.gff_K27ac_DKO1_USC494_rep2_signifpeaks.gff	OverlappingPeaks	141127260	141132239	55	+	.	K27ac_DKO1_USC494_rep2_signifpeaks.gff_141126600_height:48
chr12	union.pl_USC331_H3K27Ac_DKO_HCT116_signifpeaks.gff_K27ac_DKO1_USC494_rep2_signifpeaks.gff	OverlappingPeaks	6275130	6278429	55	+	.	K27ac_DKO1_USC494_rep2_signifpeaks.gff_6275100_height:62
chr12	union.pl_USC331_H3K27Ac_DKO_HCT116_signifpeaks.gff_K27ac_DKO1_USC494_rep2_signifpeaks.gff	OverlappingPeaks	46916280	46920029	55	+	.	K27ac_DKO1_USC494_rep2_signifpeaks.gff_46916280_height:52
chr12	union.pl_USC331_H3K27Ac_DKO_HCT116_signifpeaks.gff_K27ac_DKO1_USC494_rep2_signifpeaks.gff	OverlappingPeaks	50924730	50928869	55	+	.	K27ac_DKO1_USC494_rep2_signifpeaks.gff_50924700_height:60
chr12	union.pl_USC331_H3K27Ac_DKO_HCT116_signifpeaks.gff_K27ac_DKO1_USC494_rep2_signifpeaks.gff	OverlappingPeaks	51156420	51159329	55	+	.	K27ac_DKO1_USC494_rep2_signifpeaks.gff_51156420_height:50
chr12	union.pl_USC331_H3K27Ac_DKO_HCT116_signifpeaks.gff_K27ac_DKO1_USC494_rep2_signifpeaks.gff	OverlappingPeaks	56841990	56844179	55	+	.	K27ac_DKO1_USC494_rep2_signifpeaks.gff_56841600_height:61
chr12	union.pl_USC331_H3K27Ac_DKO_HCT116_signifpeaks.gff_K27ac_DKO1_USC494_rep2_signifpeaks.gff	OverlappingPeaks	76157430	76158629	55	+	.	K27ac_DKO1_USC494_rep2_signifpeaks.gff_76157430_height:11
chr12	union.pl_USC331_H3K27Ac_DKO_HCT116_signifpeaks.gff_K27ac_DKO1_USC494_rep2_signifpeaks.gff	OverlappingPeaks	76158660	76162649	55	+	.	K27ac_DKO1_USC494_rep2_signifpeaks.gff_76158660_height:42
chr12	union.pl_USC331_H3K27Ac_DKO_HCT116_signifpeaks.gff_K27ac_DKO1_USC494_rep2_signifpeaks.gff	OverlappingPeaks	76163430	76168619	55	+	.	K27ac_DKO1_USC494_rep2_signifpeaks.gff_76163430_height:26
chr15	union.pl_USC331_H3K27Ac_DKO_HCT116_signifpeaks.gff_K27ac_DKO1_USC494_rep2_signifpeaks.gff	OverlappingPeaks	67339770	67343999	55	+	.	K27ac_DKO1_USC494_rep2_signifpeaks.gff_67339680_height:62
chr2	union.pl_USC331_H3K27Ac_DKO_HCT116_signifpeaks.gff_K27ac_DKO1_USC494_rep2_signifpeaks.gff	OverlappingPeaks	47401920	47404919	55	+	.	K27ac_DKO1_USC494_rep2_signifpeaks.gff_47401920_height:71
chr2	union.pl_USC331_H3K27Ac_DKO_HCT116_signifpeaks.gff_K27ac_DKO1_USC494_rep2_signifpeaks.gff	OverlappingPeaks	54269970	54273029	55	+	.	K27ac_DKO1_USC494_rep2_signifpeaks.gff_54269970_height:44
chr2	union.pl_USC331_H3K27Ac_DKO_HCT116_signifpeaks.gff_K27ac_DKO1_USC494_rep2_signifpeaks.gff	OverlappingPeaks	178074870	178078859	55	+	.	K27ac_DKO1_USC494_rep2_signifpeaks.gff_178074480_height:65
chr9	union.pl_USC331_H3K27Ac_DKO_HCT116_signifpeaks.gff_K27ac_DKO1_USC494_rep2_signifpeaks.gff	OverlappingPeaks	6680370	6683039	55	+	.	K27ac_DKO1_USC494_rep2_signifpeaks.gff_6680370_height:58
chr9	union.pl_USC331_H3K27Ac_DKO_HCT116_signifpeaks.gff_K27ac_DKO1_USC494_rep2_signifpeaks.gff	OverlappingPeaks	127039980	127050299	55	+	.	K27ac_DKO1_USC494_rep2_signifpeaks.gff_127039830_height:55
chr9	union.pl_USC331_H3K27Ac_DKO_HCT116_signifpeaks.gff_K27ac_DKO1_USC494_rep2_signifpeaks.gff	OverlappingPeaks	130322580	130331399	55	+	.	K27ac_DKO1_USC494_rep2_signifpeaks.gff_130322550_height:47
chr9	union.pl_USC331_H3K27Ac_DKO_HCT116_signifpeaks.gff_K27ac_DKO1_USC494_rep2_signifpeaks.gff	OverlappingPeaks	130888920	130891559	55	+	.	K27ac_DKO1_USC494_rep2_signifpeaks.gff_130888920_height:65
chr9	union.pl_USC331_H3K27Ac_DKO_HCT116_signifpeaks.gff_K27ac_DKO1_USC494_rep2_signifpeaks.gff	OverlappingPeaks	131417880	131420399	55	+	.	K27ac_DKO1_USC494_rep2_signifpeaks.gff_131417640_height:60
chrX	union.pl_USC331_H3K27Ac_DKO_HCT116_signifpeaks.gff_K27ac_DKO1_USC494_rep2_signifpeaks.gff	OverlappingPeaks	119693610	119695979	55	+	.	K27ac_DKO1_USC494_rep2_signifpeaks.gff_119693610_height:61
chr13	union.pl_USC331_H3K27Ac_DKO_HCT116_signifpeaks.gff_K27ac_DKO1_USC494_rep2_signifpeaks.gff	OverlappingPeaks	114893010	114898349	55	+	.	K27ac_DKO1_USC494_rep2_signifpeaks.gff_114892980_height:46
chr10	union.pl_USC331_H3K27Ac_DKO_HCT116_signifpeaks.gff_K27ac_DKO1_USC494_rep2_signifpeaks.gff	OverlappingPeaks	15000870	15003419	55	+	.	K27ac_DKO1_USC494_rep2_signifpeaks.gff_15000870_height:47
chr10	union.pl_USC331_H3K27Ac_DKO_HCT116_signifpeaks.gff_K27ac_DKO1_USC494_rep2_signifpeaks.gff	OverlappingPeaks	52382610	52386059	55	+	.	K27ac_DKO1_USC494_rep2_signifpeaks.gff_52382550_height:65
chr10	union.pl_USC331_H3K27Ac_DKO_HCT116_signifpeaks.gff_K27ac_DKO1_USC494_rep2_signifpeaks.gff	OverlappingPeaks	75502770	75505139	55	+	.	K27ac_DKO1_USC494_rep2_signifpeaks.gff_75502770_height:49
chr10	union.pl_USC331_H3K27Ac_DKO_HCT116_signifpeaks.gff_K27ac_DKO1_USC494_rep2_signifpeaks.gff	OverlappingPeaks	80904630	80913059	55	+	.	K27ac_DKO1_USC494_rep2_signifpeaks.gff_80904630_height:54
chr10	union.pl_USC331_H3K27Ac_DKO_HCT116_signifpeaks.gff_K27ac_DKO1_USC494_rep2_signifpeaks.gff	OverlappingPeaks	101491050	101493749	55	+	.	K27ac_DKO1_USC494_rep2_signifpeaks.gff_101491050_height:50
chr10	union.pl_USC331_H3K27Ac_DKO_HCT116_signifpeaks.gff_K27ac_DKO1_USC494_rep2_signifpeaks.gff	OverlappingPeaks	116616090	116617679	55	+	.	K27ac_DKO1_USC494_rep2_signifpeaks.gff_116616090_height:33
chr5	union.pl_USC331_H3K27Ac_DKO_HCT116_signifpeaks.gff_K27ac_DKO1_USC494_rep2_signifpeaks.gff	OverlappingPeaks	43772790	43773989	55	+	.	K27ac_DKO1_USC494_rep2_signifpeaks.gff_43772790_height:18
chr5	union.pl_USC331_H3K27Ac_DKO_HCT116_signifpeaks.gff_K27ac_DKO1_USC494_rep2_signifpeaks.gff	OverlappingPeaks	126110940	126114899	55	+	.	K27ac_DKO1_USC494_rep2_signifpeaks.gff_126110940_height:64
chr7	union.pl_USC331_H3K27Ac_DKO_HCT116_signifpeaks.gff_K27ac_DKO1_USC494_rep2_signifpeaks.gff	OverlappingPeaks	76007970	76010759	54	+	.	K27ac_DKO1_USC494_rep2_signifpeaks.gff_76007910_height:49
chr7	union.pl_USC331_H3K27Ac_DKO_HCT116_signifpeaks.gff_K27ac_DKO1_USC494_rep2_signifpeaks.gff	OverlappingPeaks	77165280	77169989	54	+	.	K27ac_DKO1_USC494_rep2_signifpeaks.gff_77162940_height:50
chr7	union.pl_USC331_H3K27Ac_DKO_HCT116_signifpeaks.gff_K27ac_DKO1_USC494_rep2_signifpeaks.gff	OverlappingPeaks	123387720	123390089	54	+	.	K27ac_DKO1_USC494_rep2_signifpeaks.gff_123387720_height:52
chr7	union.pl_USC331_H3K27Ac_DKO_HCT116_signifpeaks.gff_K27ac_DKO1_USC494_rep2_signifpeaks.gff	OverlappingPeaks	129597480	129600419	54	+	.	K27ac_DKO1_USC494_rep2_signifpeaks.gff_129597300_height:44
chr7	union.pl_USC331_H3K27Ac_DKO_HCT116_signifpeaks.gff_K27ac_DKO1_USC494_rep2_signifpeaks.gff	OverlappingPeaks	150064680	150068279	54	+	.	K27ac_DKO1_USC494_rep2_signifpeaks.gff_150064680_height:62
chr20	union.pl_USC331_H3K27Ac_DKO_HCT116_signifpeaks.gff_K27ac_DKO1_USC494_rep2_signifpeaks.gff	OverlappingPeaks	25603290	25606079	54	+	.	K27ac_DKO1_USC494_rep2_signifpeaks.gff_25603290_height:63
chr20	union.pl_USC331_H3K27Ac_DKO_HCT116_signifpeaks.gff_K27ac_DKO1_USC494_rep2_signifpeaks.gff	OverlappingPeaks	48387690	48394559	54	+	.	K27ac_DKO1_USC494_rep2_signifpeaks.gff_48387600_height:55
chr22	union.pl_USC331_H3K27Ac_DKO_HCT116_signifpeaks.gff_K27ac_DKO1_USC494_rep2_signifpeaks.gff	OverlappingPeaks	30817770	30822989	54	+	.	K27ac_DKO1_USC494_rep2_signifpeaks.gff_30817770_height:62
chr14	union.pl_USC331_H3K27Ac_DKO_HCT116_signifpeaks.gff_K27ac_DKO1_USC494_rep2_signifpeaks.gff	OverlappingPeaks	55115940	55116179	54	+	.	K27ac_DKO1_USC494_rep2_signifpeaks.gff_55115730_height:9
chr14	union.pl_USC331_H3K27Ac_DKO_HCT116_signifpeaks.gff_K27ac_DKO1_USC494_rep2_signifpeaks.gff	OverlappingPeaks	55116600	55122089	54	+	.	K27ac_DKO1_USC494_rep2_signifpeaks.gff_55116600_height:31
chr14	union.pl_USC331_H3K27Ac_DKO_HCT116_signifpeaks.gff_K27ac_DKO1_USC494_rep2_signifpeaks.gff	OverlappingPeaks	69084900	69091379	54	+	.	K27ac_DKO1_USC494_rep2_signifpeaks.gff_69084600_height:48
chr14	union.pl_USC331_H3K27Ac_DKO_HCT116_signifpeaks.gff_K27ac_DKO1_USC494_rep2_signifpeaks.gff	OverlappingPeaks	103241880	103245509	54	+	.	K27ac_DKO1_USC494_rep2_signifpeaks.gff_103241460_height:59
chr8	union.pl_USC331_H3K27Ac_DKO_HCT116_signifpeaks.gff_K27ac_DKO1_USC494_rep2_signifpeaks.gff	OverlappingPeaks	94831050	94836539	54	+	.	K27ac_DKO1_USC494_rep2_signifpeaks.gff_94831050_height:33
chr8	union.pl_USC331_H3K27Ac_DKO_HCT116_signifpeaks.gff_K27ac_DKO1_USC494_rep2_signifpeaks.gff	OverlappingPeaks	94836570	94837739	54	+	.	K27ac_DKO1_USC494_rep2_signifpeaks.gff_94836570_height:12
chr8	union.pl_USC331_H3K27Ac_DKO_HCT116_signifpeaks.gff_K27ac_DKO1_USC494_rep2_signifpeaks.gff	OverlappingPeaks	101997390	101999879	54	+	.	K27ac_DKO1_USC494_rep2_signifpeaks.gff_101997390_height:34
chr8	union.pl_USC331_H3K27Ac_DKO_HCT116_signifpeaks.gff_K27ac_DKO1_USC494_rep2_signifpeaks.gff	OverlappingPeaks	117885570	117887609	54	+	.	K27ac_DKO1_USC494_rep2_signifpeaks.gff_117885570_height:60
chr8	union.pl_USC331_H3K27Ac_DKO_HCT116_signifpeaks.gff_K27ac_DKO1_USC494_rep2_signifpeaks.gff	OverlappingPeaks	143717580	143721209	54	+	.	K27ac_DKO1_USC494_rep2_signifpeaks.gff_143717580_height:57
chr8	union.pl_USC331_H3K27Ac_DKO_HCT116_signifpeaks.gff_K27ac_DKO1_USC494_rep2_signifpeaks.gff	OverlappingPeaks	144678060	144681659	54	+	.	K27ac_DKO1_USC494_rep2_signifpeaks.gff_144677790_height:72
chr19	union.pl_USC331_H3K27Ac_DKO_HCT116_signifpeaks.gff_K27ac_DKO1_USC494_rep2_signifpeaks.gff	OverlappingPeaks	10763340	10766519	54	+	.	K27ac_DKO1_USC494_rep2_signifpeaks.gff_10763190_height:65
chr19	union.pl_USC331_H3K27Ac_DKO_HCT116_signifpeaks.gff_K27ac_DKO1_USC494_rep2_signifpeaks.gff	OverlappingPeaks	46269810	46274519	54	+	.	K27ac_DKO1_USC494_rep2_signifpeaks.gff_46269750_height:61
chr19	union.pl_USC331_H3K27Ac_DKO_HCT116_signifpeaks.gff_K27ac_DKO1_USC494_rep2_signifpeaks.gff	OverlappingPeaks	56109960	56112359	54	+	.	K27ac_DKO1_USC494_rep2_signifpeaks.gff_56109870_height:70
chr19	union.pl_USC331_H3K27Ac_DKO_HCT116_signifpeaks.gff_K27ac_DKO1_USC494_rep2_signifpeaks.gff	OverlappingPeaks	58896660	58899629	54	+	.	K27ac_DKO1_USC494_rep2_signifpeaks.gff_58896660_height:59
chr1	union.pl_USC331_H3K27Ac_DKO_HCT116_signifpeaks.gff_K27ac_DKO1_USC494_rep2_signifpeaks.gff	OverlappingPeaks	78147240	78150239	54	+	.	K27ac_DKO1_USC494_rep2_signifpeaks.gff_78147240_height:51
chr6	union.pl_USC331_H3K27Ac_DKO_HCT116_signifpeaks.gff_K27ac_DKO1_USC494_rep2_signifpeaks.gff	OverlappingPeaks	2874930	2878649	54	+	.	K27ac_DKO1_USC494_rep2_signifpeaks.gff_2874750_height:54
chr6	union.pl_USC331_H3K27Ac_DKO_HCT116_signifpeaks.gff_K27ac_DKO1_USC494_rep2_signifpeaks.gff	OverlappingPeaks	34190730	34198859	54	+	.	K27ac_DKO1_USC494_rep2_signifpeaks.gff_34190520_height:63
chr6	union.pl_USC331_H3K27Ac_DKO_HCT116_signifpeaks.gff_K27ac_DKO1_USC494_rep2_signifpeaks.gff	OverlappingPeaks	41038920	41042279	54	+	.	K27ac_DKO1_USC494_rep2_signifpeaks.gff_41038920_height:51
chr6	union.pl_USC331_H3K27Ac_DKO_HCT116_signifpeaks.gff_K27ac_DKO1_USC494_rep2_signifpeaks.gff	OverlappingPeaks	42713970	42715949	54	+	.	K27ac_DKO1_USC494_rep2_signifpeaks.gff_42712800_height:47
chr6	union.pl_USC331_H3K27Ac_DKO_HCT116_signifpeaks.gff_K27ac_DKO1_USC494_rep2_signifpeaks.gff	OverlappingPeaks	109702350	109705169	54	+	.	K27ac_DKO1_USC494_rep2_signifpeaks.gff_109702350_height:55
chr6	union.pl_USC331_H3K27Ac_DKO_HCT116_signifpeaks.gff_K27ac_DKO1_USC494_rep2_signifpeaks.gff	OverlappingPeaks	159148740	159154109	54	+	.	K27ac_DKO1_USC494_rep2_signifpeaks.gff_159147840_height:51
chr11	union.pl_USC331_H3K27Ac_DKO_HCT116_signifpeaks.gff_K27ac_DKO1_USC494_rep2_signifpeaks.gff	OverlappingPeaks	64083960	64086599	54	+	.	K27ac_DKO1_USC494_rep2_signifpeaks.gff_64083840_height:47
chr11	union.pl_USC331_H3K27Ac_DKO_HCT116_signifpeaks.gff_K27ac_DKO1_USC494_rep2_signifpeaks.gff	OverlappingPeaks	73497870	73500419	54	+	.	K27ac_DKO1_USC494_rep2_signifpeaks.gff_73497840_height:45
chr17	union.pl_USC331_H3K27Ac_DKO_HCT116_signifpeaks.gff_K27ac_DKO1_USC494_rep2_signifpeaks.gff	OverlappingPeaks	1387650	1393229	54	+	.	K27ac_DKO1_USC494_rep2_signifpeaks.gff_1387560_height:62
chr17	union.pl_USC331_H3K27Ac_DKO_HCT116_signifpeaks.gff_K27ac_DKO1_USC494_rep2_signifpeaks.gff	OverlappingPeaks	7386330	7388909	54	+	.	K27ac_DKO1_USC494_rep2_signifpeaks.gff_7386330_height:40
chr17	union.pl_USC331_H3K27Ac_DKO_HCT116_signifpeaks.gff_K27ac_DKO1_USC494_rep2_signifpeaks.gff	OverlappingPeaks	39843870	39846659	54	+	.	K27ac_DKO1_USC494_rep2_signifpeaks.gff_39843870_height:38
chr17	union.pl_USC331_H3K27Ac_DKO_HCT116_signifpeaks.gff_K27ac_DKO1_USC494_rep2_signifpeaks.gff	OverlappingPeaks	41437080	41440259	54	+	.	K27ac_DKO1_USC494_rep2_signifpeaks.gff_41437080_height:35
chr17	union.pl_USC331_H3K27Ac_DKO_HCT116_signifpeaks.gff_K27ac_DKO1_USC494_rep2_signifpeaks.gff	OverlappingPeaks	47722680	47725679	54	+	.	K27ac_DKO1_USC494_rep2_signifpeaks.gff_47722680_height:36
chr17	union.pl_USC331_H3K27Ac_DKO_HCT116_signifpeaks.gff_K27ac_DKO1_USC494_rep2_signifpeaks.gff	OverlappingPeaks	62222070	62225339	54	+	.	K27ac_DKO1_USC494_rep2_signifpeaks.gff_62221800_height:59
chr17	union.pl_USC331_H3K27Ac_DKO_HCT116_signifpeaks.gff_K27ac_DKO1_USC494_rep2_signifpeaks.gff	OverlappingPeaks	70415580	70420949	54	+	.	K27ac_DKO1_USC494_rep2_signifpeaks.gff_70415430_height:53
chr17	union.pl_USC331_H3K27Ac_DKO_HCT116_signifpeaks.gff_K27ac_DKO1_USC494_rep2_signifpeaks.gff	OverlappingPeaks	73082130	73085819	54	+	.	K27ac_DKO1_USC494_rep2_signifpeaks.gff_73081950_height:52
chr17	union.pl_USC331_H3K27Ac_DKO_HCT116_signifpeaks.gff_K27ac_DKO1_USC494_rep2_signifpeaks.gff	OverlappingPeaks	73200000	73202969	54	+	.	K27ac_DKO1_USC494_rep2_signifpeaks.gff_73200000_height:57
chr17	union.pl_USC331_H3K27Ac_DKO_HCT116_signifpeaks.gff_K27ac_DKO1_USC494_rep2_signifpeaks.gff	OverlappingPeaks	79846770	79850879	54	+	.	K27ac_DKO1_USC494_rep2_signifpeaks.gff_79846770_height:69
chr21	union.pl_USC331_H3K27Ac_DKO_HCT116_signifpeaks.gff_K27ac_DKO1_USC494_rep2_signifpeaks.gff	OverlappingPeaks	46711710	46716449	54	+	.	K27ac_DKO1_USC494_rep2_signifpeaks.gff_46711590_height:61
chr16	union.pl_USC331_H3K27Ac_DKO_HCT116_signifpeaks.gff_K27ac_DKO1_USC494_rep2_signifpeaks.gff	OverlappingPeaks	4232400	4234499	54	+	.	K27ac_DKO1_USC494_rep2_signifpeaks.gff_4232400_height:49
chr18	union.pl_USC331_H3K27Ac_DKO_HCT116_signifpeaks.gff_K27ac_DKO1_USC494_rep2_signifpeaks.gff	OverlappingPeaks	45455910	45458639	54	+	.	K27ac_DKO1_USC494_rep2_signifpeaks.gff_45455910_height:66
chr3	union.pl_USC331_H3K27Ac_DKO_HCT116_signifpeaks.gff_K27ac_DKO1_USC494_rep2_signifpeaks.gff	OverlappingPeaks	129343860	129347639	54	+	.	K27ac_DKO1_USC494_rep2_signifpeaks.gff_129343860_height:44
chr12	union.pl_USC331_H3K27Ac_DKO_HCT116_signifpeaks.gff_K27ac_DKO1_USC494_rep2_signifpeaks.gff	OverlappingPeaks	53292570	53295269	54	+	.	K27ac_DKO1_USC494_rep2_signifpeaks.gff_53292300_height:16
chr12	union.pl_USC331_H3K27Ac_DKO_HCT116_signifpeaks.gff_K27ac_DKO1_USC494_rep2_signifpeaks.gff	OverlappingPeaks	53296200	53303219	54	+	.	K27ac_DKO1_USC494_rep2_signifpeaks.gff_53296200_height:49
chr12	union.pl_USC331_H3K27Ac_DKO_HCT116_signifpeaks.gff_K27ac_DKO1_USC494_rep2_signifpeaks.gff	OverlappingPeaks	65062410	65070269	54	+	.	K27ac_DKO1_USC494_rep2_signifpeaks.gff_65062410_height:43
chr12	union.pl_USC331_H3K27Ac_DKO_HCT116_signifpeaks.gff_K27ac_DKO1_USC494_rep2_signifpeaks.gff	OverlappingPeaks	104679030	104683829	54	+	.	K27ac_DKO1_USC494_rep2_signifpeaks.gff_104679030_height:62
chr12	union.pl_USC331_H3K27Ac_DKO_HCT116_signifpeaks.gff_K27ac_DKO1_USC494_rep2_signifpeaks.gff	OverlappingPeaks	120727590	120731699	54	+	.	K27ac_DKO1_USC494_rep2_signifpeaks.gff_120727530_height:60
chr12	union.pl_USC331_H3K27Ac_DKO_HCT116_signifpeaks.gff_K27ac_DKO1_USC494_rep2_signifpeaks.gff	OverlappingPeaks	124906470	124909139	54	+	.	K27ac_DKO1_USC494_rep2_signifpeaks.gff_124906440_height:53
chr2	union.pl_USC331_H3K27Ac_DKO_HCT116_signifpeaks.gff_K27ac_DKO1_USC494_rep2_signifpeaks.gff	OverlappingPeaks	27578580	27581039	54	+	.	K27ac_DKO1_USC494_rep2_signifpeaks.gff_27578580_height:51
chr2	union.pl_USC331_H3K27Ac_DKO_HCT116_signifpeaks.gff_K27ac_DKO1_USC494_rep2_signifpeaks.gff	OverlappingPeaks	55458300	55461089	54	+	.	K27ac_DKO1_USC494_rep2_signifpeaks.gff_55458300_height:42
chr2	union.pl_USC331_H3K27Ac_DKO_HCT116_signifpeaks.gff_K27ac_DKO1_USC494_rep2_signifpeaks.gff	OverlappingPeaks	85183410	85187699	54	+	.	K27ac_DKO1_USC494_rep2_signifpeaks.gff_85183200_height:45
chr2	union.pl_USC331_H3K27Ac_DKO_HCT116_signifpeaks.gff_K27ac_DKO1_USC494_rep2_signifpeaks.gff	OverlappingPeaks	201268860	201274439	54	+	.	K27ac_DKO1_USC494_rep2_signifpeaks.gff_201268860_height:45
chr2	union.pl_USC331_H3K27Ac_DKO_HCT116_signifpeaks.gff_K27ac_DKO1_USC494_rep2_signifpeaks.gff	OverlappingPeaks	230308230	230311499	54	+	.	K27ac_DKO1_USC494_rep2_signifpeaks.gff_230308230_height:44
chr2	union.pl_USC331_H3K27Ac_DKO_HCT116_signifpeaks.gff_K27ac_DKO1_USC494_rep2_signifpeaks.gff	OverlappingPeaks	230785650	230788649	54	+	.	K27ac_DKO1_USC494_rep2_signifpeaks.gff_230785650_height:61
chr9	union.pl_USC331_H3K27Ac_DKO_HCT116_signifpeaks.gff_K27ac_DKO1_USC494_rep2_signifpeaks.gff	OverlappingPeaks	6411240	6414419	54	+	.	K27ac_DKO1_USC494_rep2_signifpeaks.gff_6411180_height:57
chr9	union.pl_USC331_H3K27Ac_DKO_HCT116_signifpeaks.gff_K27ac_DKO1_USC494_rep2_signifpeaks.gff	OverlappingPeaks	37464120	37469279	54	+	.	K27ac_DKO1_USC494_rep2_signifpeaks.gff_37464120_height:58
chrX	union.pl_USC331_H3K27Ac_DKO_HCT116_signifpeaks.gff_K27ac_DKO1_USC494_rep2_signifpeaks.gff	OverlappingPeaks	123093090	123097289	54	+	.	K27ac_DKO1_USC494_rep2_signifpeaks.gff_123093090_height:55
chr10	union.pl_USC331_H3K27Ac_DKO_HCT116_signifpeaks.gff_K27ac_DKO1_USC494_rep2_signifpeaks.gff	OverlappingPeaks	75645900	75651389	54	+	.	K27ac_DKO1_USC494_rep2_signifpeaks.gff_75645720_height:69
chr10	union.pl_USC331_H3K27Ac_DKO_HCT116_signifpeaks.gff_K27ac_DKO1_USC494_rep2_signifpeaks.gff	OverlappingPeaks	121354380	121357559	54	+	.	K27ac_DKO1_USC494_rep2_signifpeaks.gff_121354350_height:58
chr7	union.pl_USC331_H3K27Ac_DKO_HCT116_signifpeaks.gff_K27ac_DKO1_USC494_rep2_signifpeaks.gff	OverlappingPeaks	111640440	111642179	53	+	.	K27ac_DKO1_USC494_rep2_signifpeaks.gff_111640440_height:31
chr7	union.pl_USC331_H3K27Ac_DKO_HCT116_signifpeaks.gff_K27ac_DKO1_USC494_rep2_signifpeaks.gff	OverlappingPeaks	138792450	138795509	53	+	.	K27ac_DKO1_USC494_rep2_signifpeaks.gff_138792450_height:47
chr7	union.pl_USC331_H3K27Ac_DKO_HCT116_signifpeaks.gff_K27ac_DKO1_USC494_rep2_signifpeaks.gff	OverlappingPeaks	138796800	138797219	53	+	.	K27ac_DKO1_USC494_rep2_signifpeaks.gff_138796800_height:10
chr22	union.pl_USC331_H3K27Ac_DKO_HCT116_signifpeaks.gff_K27ac_DKO1_USC494_rep2_signifpeaks.gff	OverlappingPeaks	29194980	29197709	53	+	.	K27ac_DKO1_USC494_rep2_signifpeaks.gff_29194980_height:55
chr14	union.pl_USC331_H3K27Ac_DKO_HCT116_signifpeaks.gff_K27ac_DKO1_USC494_rep2_signifpeaks.gff	OverlappingPeaks	50099460	50102639	53	+	.	K27ac_DKO1_USC494_rep2_signifpeaks.gff_50099310_height:58
chr8	union.pl_USC331_H3K27Ac_DKO_HCT116_signifpeaks.gff_K27ac_DKO1_USC494_rep2_signifpeaks.gff	OverlappingPeaks	101320860	101323379	53	+	.	K27ac_DKO1_USC494_rep2_signifpeaks.gff_101320860_height:63
chr8	union.pl_USC331_H3K27Ac_DKO_HCT116_signifpeaks.gff_K27ac_DKO1_USC494_rep2_signifpeaks.gff	OverlappingPeaks	128746080	128752769	53	+	.	K27ac_DKO1_USC494_rep2_signifpeaks.gff_128745300_height:48
chr8	union.pl_USC331_H3K27Ac_DKO_HCT116_signifpeaks.gff_K27ac_DKO1_USC494_rep2_signifpeaks.gff	OverlappingPeaks	128753640	128756159	53	+	.	K27ac_DKO1_USC494_rep2_signifpeaks.gff_128753640_height:15
chr8	union.pl_USC331_H3K27Ac_DKO_HCT116_signifpeaks.gff_K27ac_DKO1_USC494_rep2_signifpeaks.gff	OverlappingPeaks	129178830	129181919	53	+	.	K27ac_DKO1_USC494_rep2_signifpeaks.gff_129178380_height:60
chr19	union.pl_USC331_H3K27Ac_DKO_HCT116_signifpeaks.gff_K27ac_DKO1_USC494_rep2_signifpeaks.gff	OverlappingPeaks	1100490	1103849	53	+	.	K27ac_DKO1_USC494_rep2_signifpeaks.gff_1099890_height:54
chr19	union.pl_USC331_H3K27Ac_DKO_HCT116_signifpeaks.gff_K27ac_DKO1_USC494_rep2_signifpeaks.gff	OverlappingPeaks	13968270	13970909	53	+	.	K27ac_DKO1_USC494_rep2_signifpeaks.gff_13956570_height:114
chr19	union.pl_USC331_H3K27Ac_DKO_HCT116_signifpeaks.gff_K27ac_DKO1_USC494_rep2_signifpeaks.gff	OverlappingPeaks	13971420	13973819	53	+	.	K27ac_DKO1_USC494_rep2_signifpeaks.gff_13971420_height:55
chr19	union.pl_USC331_H3K27Ac_DKO_HCT116_signifpeaks.gff_K27ac_DKO1_USC494_rep2_signifpeaks.gff	OverlappingPeaks	44122380	44125049	53	+	.	K27ac_DKO1_USC494_rep2_signifpeaks.gff_44122260_height:54
chr19	union.pl_USC331_H3K27Ac_DKO_HCT116_signifpeaks.gff_K27ac_DKO1_USC494_rep2_signifpeaks.gff	OverlappingPeaks	47103180	47105459	53	+	.	K27ac_DKO1_USC494_rep2_signifpeaks.gff_47103150_height:55
chr19	union.pl_USC331_H3K27Ac_DKO_HCT116_signifpeaks.gff_K27ac_DKO1_USC494_rep2_signifpeaks.gff	OverlappingPeaks	54482700	54486809	53	+	.	K27ac_DKO1_USC494_rep2_signifpeaks.gff_54482700_height:55
chr1	union.pl_USC331_H3K27Ac_DKO_HCT116_signifpeaks.gff_K27ac_DKO1_USC494_rep2_signifpeaks.gff	OverlappingPeaks	1508850	1511309	53	+	.	K27ac_DKO1_USC494_rep2_signifpeaks.gff_1508850_height:60
chr1	union.pl_USC331_H3K27Ac_DKO_HCT116_signifpeaks.gff_K27ac_DKO1_USC494_rep2_signifpeaks.gff	OverlappingPeaks	32052540	32056229	53	+	.	K27ac_DKO1_USC494_rep2_signifpeaks.gff_32052540_height:57
chr1	union.pl_USC331_H3K27Ac_DKO_HCT116_signifpeaks.gff_K27ac_DKO1_USC494_rep2_signifpeaks.gff	OverlappingPeaks	68849280	68851889	53	+	.	K27ac_DKO1_USC494_rep2_signifpeaks.gff_68849280_height:35
chr1	union.pl_USC331_H3K27Ac_DKO_HCT116_signifpeaks.gff_K27ac_DKO1_USC494_rep2_signifpeaks.gff	OverlappingPeaks	204484140	204486839	53	+	.	K27ac_DKO1_USC494_rep2_signifpeaks.gff_204484050_height:56
chr6	union.pl_USC331_H3K27Ac_DKO_HCT116_signifpeaks.gff_K27ac_DKO1_USC494_rep2_signifpeaks.gff	OverlappingPeaks	3067710	3070289	53	+	.	K27ac_DKO1_USC494_rep2_signifpeaks.gff_3067710_height:54
chr6	union.pl_USC331_H3K27Ac_DKO_HCT116_signifpeaks.gff_K27ac_DKO1_USC494_rep2_signifpeaks.gff	OverlappingPeaks	30848970	30855269	53	+	.	K27ac_DKO1_USC494_rep2_signifpeaks.gff_30848670_height:47
chr6	union.pl_USC331_H3K27Ac_DKO_HCT116_signifpeaks.gff_K27ac_DKO1_USC494_rep2_signifpeaks.gff	OverlappingPeaks	34624080	34626809	53	+	.	K27ac_DKO1_USC494_rep2_signifpeaks.gff_34624080_height:38
chr6	union.pl_USC331_H3K27Ac_DKO_HCT116_signifpeaks.gff_K27ac_DKO1_USC494_rep2_signifpeaks.gff	OverlappingPeaks	56726940	56732999	53	+	.	K27ac_DKO1_USC494_rep2_signifpeaks.gff_56724360_height:42
chr6	union.pl_USC331_H3K27Ac_DKO_HCT116_signifpeaks.gff_K27ac_DKO1_USC494_rep2_signifpeaks.gff	OverlappingPeaks	56734020	56734799	53	+	.	K27ac_DKO1_USC494_rep2_signifpeaks.gff_56734020_height:11
chr6	union.pl_USC331_H3K27Ac_DKO_HCT116_signifpeaks.gff_K27ac_DKO1_USC494_rep2_signifpeaks.gff	OverlappingPeaks	159124110	159130769	53	+	.	K27ac_DKO1_USC494_rep2_signifpeaks.gff_159124110_height:49
chr6	union.pl_USC331_H3K27Ac_DKO_HCT116_signifpeaks.gff_K27ac_DKO1_USC494_rep2_signifpeaks.gff	OverlappingPeaks	159131190	159134099	53	+	.	K27ac_DKO1_USC494_rep2_signifpeaks.gff_159131190_height:31
chr17	union.pl_USC331_H3K27Ac_DKO_HCT116_signifpeaks.gff_K27ac_DKO1_USC494_rep2_signifpeaks.gff	OverlappingPeaks	1617060	1619639	53	+	.	K27ac_DKO1_USC494_rep2_signifpeaks.gff_1616850_height:92
chr17	union.pl_USC331_H3K27Ac_DKO_HCT116_signifpeaks.gff_K27ac_DKO1_USC494_rep2_signifpeaks.gff	OverlappingPeaks	17727060	17730389	53	+	.	K27ac_DKO1_USC494_rep2_signifpeaks.gff_17726040_height:40
chr17	union.pl_USC331_H3K27Ac_DKO_HCT116_signifpeaks.gff_K27ac_DKO1_USC494_rep2_signifpeaks.gff	OverlappingPeaks	18884100	18887009	53	+	.	K27ac_DKO1_USC494_rep2_signifpeaks.gff_18883860_height:52
chr17	union.pl_USC331_H3K27Ac_DKO_HCT116_signifpeaks.gff_K27ac_DKO1_USC494_rep2_signifpeaks.gff	OverlappingPeaks	48761790	48765659	53	+	.	K27ac_DKO1_USC494_rep2_signifpeaks.gff_48761790_height:40
chr17	union.pl_USC331_H3K27Ac_DKO_HCT116_signifpeaks.gff_K27ac_DKO1_USC494_rep2_signifpeaks.gff	OverlappingPeaks	56768370	56771009	53	+	.	K27ac_DKO1_USC494_rep2_signifpeaks.gff_56768010_height:52
chr17	union.pl_USC331_H3K27Ac_DKO_HCT116_signifpeaks.gff_K27ac_DKO1_USC494_rep2_signifpeaks.gff	OverlappingPeaks	61522470	61525529	53	+	.	K27ac_DKO1_USC494_rep2_signifpeaks.gff_61522020_height:65
chr16	union.pl_USC331_H3K27Ac_DKO_HCT116_signifpeaks.gff_K27ac_DKO1_USC494_rep2_signifpeaks.gff	OverlappingPeaks	75277530	75281249	53	+	.	K27ac_DKO1_USC494_rep2_signifpeaks.gff_75277530_height:52
chr16	union.pl_USC331_H3K27Ac_DKO_HCT116_signifpeaks.gff_K27ac_DKO1_USC494_rep2_signifpeaks.gff	OverlappingPeaks	87983160	87986549	53	+	.	K27ac_DKO1_USC494_rep2_signifpeaks.gff_87982020_height:67
chr18	union.pl_USC331_H3K27Ac_DKO_HCT116_signifpeaks.gff_K27ac_DKO1_USC494_rep2_signifpeaks.gff	OverlappingPeaks	72919800	72922559	53	+	.	K27ac_DKO1_USC494_rep2_signifpeaks.gff_72919650_height:58
chr3	union.pl_USC331_H3K27Ac_DKO_HCT116_signifpeaks.gff_K27ac_DKO1_USC494_rep2_signifpeaks.gff	OverlappingPeaks	136469670	136472939	53	+	.	K27ac_DKO1_USC494_rep2_signifpeaks.gff_136469670_height:57
chr3	union.pl_USC331_H3K27Ac_DKO_HCT116_signifpeaks.gff_K27ac_DKO1_USC494_rep2_signifpeaks.gff	OverlappingPeaks	170972970	170980769	53	+	.	K27ac_DKO1_USC494_rep2_signifpeaks.gff_170972970_height:38
chr3	union.pl_USC331_H3K27Ac_DKO_HCT116_signifpeaks.gff_K27ac_DKO1_USC494_rep2_signifpeaks.gff	OverlappingPeaks	185654280	185656709	53	+	.	K27ac_DKO1_USC494_rep2_signifpeaks.gff_185654280_height:50
chr3	union.pl_USC331_H3K27Ac_DKO_HCT116_signifpeaks.gff_K27ac_DKO1_USC494_rep2_signifpeaks.gff	OverlappingPeaks	193805820	193810109	53	+	.	K27ac_DKO1_USC494_rep2_signifpeaks.gff_193805820_height:45
chr3	union.pl_USC331_H3K27Ac_DKO_HCT116_signifpeaks.gff_K27ac_DKO1_USC494_rep2_signifpeaks.gff	OverlappingPeaks	193811190	193812299	53	+	.	K27ac_DKO1_USC494_rep2_signifpeaks.gff_193811190_height:12
chr12	union.pl_USC331_H3K27Ac_DKO_HCT116_signifpeaks.gff_K27ac_DKO1_USC494_rep2_signifpeaks.gff	OverlappingPeaks	54651690	54654749	53	+	.	K27ac_DKO1_USC494_rep2_signifpeaks.gff_54651690_height:38
chr12	union.pl_USC331_H3K27Ac_DKO_HCT116_signifpeaks.gff_K27ac_DKO1_USC494_rep2_signifpeaks.gff	OverlappingPeaks	133336590	133339889	53	+	.	K27ac_DKO1_USC494_rep2_signifpeaks.gff_133336590_height:60
chr15	union.pl_USC331_H3K27Ac_DKO_HCT116_signifpeaks.gff_K27ac_DKO1_USC494_rep2_signifpeaks.gff	OverlappingPeaks	35837340	35839139	53	+	.	K27ac_DKO1_USC494_rep2_signifpeaks.gff_35837340_height:46
chr4	union.pl_USC331_H3K27Ac_DKO_HCT116_signifpeaks.gff_K27ac_DKO1_USC494_rep2_signifpeaks.gff	OverlappingPeaks	83293380	83296589	53	+	.	K27ac_DKO1_USC494_rep2_signifpeaks.gff_83293380_height:51
chr2	union.pl_USC331_H3K27Ac_DKO_HCT116_signifpeaks.gff_K27ac_DKO1_USC494_rep2_signifpeaks.gff	OverlappingPeaks	113032200	113034509	53	+	.	K27ac_DKO1_USC494_rep2_signifpeaks.gff_113032170_height:59
chr2	union.pl_USC331_H3K27Ac_DKO_HCT116_signifpeaks.gff_K27ac_DKO1_USC494_rep2_signifpeaks.gff	OverlappingPeaks	219432240	219434879	53	+	.	K27ac_DKO1_USC494_rep2_signifpeaks.gff_219432240_height:46
chr9	union.pl_USC331_H3K27Ac_DKO_HCT116_signifpeaks.gff_K27ac_DKO1_USC494_rep2_signifpeaks.gff	OverlappingPeaks	116171550	116174159	53	+	.	K27ac_DKO1_USC494_rep2_signifpeaks.gff_116171490_height:51
chr9	union.pl_USC331_H3K27Ac_DKO_HCT116_signifpeaks.gff_K27ac_DKO1_USC494_rep2_signifpeaks.gff	OverlappingPeaks	130209120	130209599	53	+	.	K27ac_DKO1_USC494_rep2_signifpeaks.gff_130209120_height:9
chr9	union.pl_USC331_H3K27Ac_DKO_HCT116_signifpeaks.gff_K27ac_DKO1_USC494_rep2_signifpeaks.gff	OverlappingPeaks	130211490	130215029	53	+	.	K27ac_DKO1_USC494_rep2_signifpeaks.gff_130211490_height:56
chr9	union.pl_USC331_H3K27Ac_DKO_HCT116_signifpeaks.gff_K27ac_DKO1_USC494_rep2_signifpeaks.gff	OverlappingPeaks	130547070	130549859	53	+	.	K27ac_DKO1_USC494_rep2_signifpeaks.gff_130547010_height:51
chr9	union.pl_USC331_H3K27Ac_DKO_HCT116_signifpeaks.gff_K27ac_DKO1_USC494_rep2_signifpeaks.gff	OverlappingPeaks	130838490	130844519	53	+	.	K27ac_DKO1_USC494_rep2_signifpeaks.gff_130838490_height:47
chr9	union.pl_USC331_H3K27Ac_DKO_HCT116_signifpeaks.gff_K27ac_DKO1_USC494_rep2_signifpeaks.gff	OverlappingPeaks	132003960	132010109	53	+	.	K27ac_DKO1_USC494_rep2_signifpeaks.gff_132003960_height:64
chr9	union.pl_USC331_H3K27Ac_DKO_HCT116_signifpeaks.gff_K27ac_DKO1_USC494_rep2_signifpeaks.gff	OverlappingPeaks	132336120	132343139	53	+	.	K27ac_DKO1_USC494_rep2_signifpeaks.gff_132336030_height:53
chr13	union.pl_USC331_H3K27Ac_DKO_HCT116_signifpeaks.gff_K27ac_DKO1_USC494_rep2_signifpeaks.gff	OverlappingPeaks	45914010	45915509	53	+	.	K27ac_DKO1_USC494_rep2_signifpeaks.gff_45914010_height:51
chr13	union.pl_USC331_H3K27Ac_DKO_HCT116_signifpeaks.gff_K27ac_DKO1_USC494_rep2_signifpeaks.gff	OverlappingPeaks	111593460	111599369	53	+	.	K27ac_DKO1_USC494_rep2_signifpeaks.gff_111593460_height:39
chr13	union.pl_USC331_H3K27Ac_DKO_HCT116_signifpeaks.gff_K27ac_DKO1_USC494_rep2_signifpeaks.gff	OverlappingPeaks	115045680	115048679	53	+	.	K27ac_DKO1_USC494_rep2_signifpeaks.gff_115045680_height:59
chr10	union.pl_USC331_H3K27Ac_DKO_HCT116_signifpeaks.gff_K27ac_DKO1_USC494_rep2_signifpeaks.gff	OverlappingPeaks	3579990	3582989	53	+	.	K27ac_DKO1_USC494_rep2_signifpeaks.gff_3579990_height:52
chr5	union.pl_USC331_H3K27Ac_DKO_HCT116_signifpeaks.gff_K27ac_DKO1_USC494_rep2_signifpeaks.gff	OverlappingPeaks	90675180	90677459	53	+	.	K27ac_DKO1_USC494_rep2_signifpeaks.gff_90675180_height:47
chr5	union.pl_USC331_H3K27Ac_DKO_HCT116_signifpeaks.gff_K27ac_DKO1_USC494_rep2_signifpeaks.gff	OverlappingPeaks	90678000	90680219	53	+	.	K27ac_DKO1_USC494_rep2_signifpeaks.gff_90678000_height:20
chr5	union.pl_USC331_H3K27Ac_DKO_HCT116_signifpeaks.gff_K27ac_DKO1_USC494_rep2_signifpeaks.gff	OverlappingPeaks	148928790	148932629	53	+	.	K27ac_DKO1_USC494_rep2_signifpeaks.gff_148928790_height:45
chr7	union.pl_USC331_H3K27Ac_DKO_HCT116_signifpeaks.gff_K27ac_DKO1_USC494_rep2_signifpeaks.gff	OverlappingPeaks	20257320	20257829	52	+	.	K27ac_DKO1_USC494_rep2_signifpeaks.gff_20257320_height:10
chr7	union.pl_USC331_H3K27Ac_DKO_HCT116_signifpeaks.gff_K27ac_DKO1_USC494_rep2_signifpeaks.gff	OverlappingPeaks	20257950	20258429	52	+	.	K27ac_DKO1_USC494_rep2_signifpeaks.gff_20257950_height:21
chr7	union.pl_USC331_H3K27Ac_DKO_HCT116_signifpeaks.gff_K27ac_DKO1_USC494_rep2_signifpeaks.gff	OverlappingPeaks	20258520	20260769	52	+	.	K27ac_DKO1_USC494_rep2_signifpeaks.gff_20258520_height:53
chr7	union.pl_USC331_H3K27Ac_DKO_HCT116_signifpeaks.gff_K27ac_DKO1_USC494_rep2_signifpeaks.gff	OverlappingPeaks	22685760	22693529	52	+	.	K27ac_DKO1_USC494_rep2_signifpeaks.gff_22685760_height:54
chr7	union.pl_USC331_H3K27Ac_DKO_HCT116_signifpeaks.gff_K27ac_DKO1_USC494_rep2_signifpeaks.gff	OverlappingPeaks	22693890	22694369	52	+	.	K27ac_DKO1_USC494_rep2_signifpeaks.gff_22693890_height:9
chr7	union.pl_USC331_H3K27Ac_DKO_HCT116_signifpeaks.gff_K27ac_DKO1_USC494_rep2_signifpeaks.gff	OverlappingPeaks	134853600	134857349	52	+	.	K27ac_DKO1_USC494_rep2_signifpeaks.gff_134853600_height:51
chr20	union.pl_USC331_H3K27Ac_DKO_HCT116_signifpeaks.gff_K27ac_DKO1_USC494_rep2_signifpeaks.gff	OverlappingPeaks	34540500	34543319	52	+	.	K27ac_DKO1_USC494_rep2_signifpeaks.gff_34540500_height:49
chr22	union.pl_USC331_H3K27Ac_DKO_HCT116_signifpeaks.gff_K27ac_DKO1_USC494_rep2_signifpeaks.gff	OverlappingPeaks	32339130	32342129	52	+	.	K27ac_DKO1_USC494_rep2_signifpeaks.gff_32338860_height:59
chr22	union.pl_USC331_H3K27Ac_DKO_HCT116_signifpeaks.gff_K27ac_DKO1_USC494_rep2_signifpeaks.gff	OverlappingPeaks	39616200	39623279	52	+	.	K27ac_DKO1_USC494_rep2_signifpeaks.gff_39616200_height:53
chr22	union.pl_USC331_H3K27Ac_DKO_HCT116_signifpeaks.gff_K27ac_DKO1_USC494_rep2_signifpeaks.gff	OverlappingPeaks	41839350	41844749	52	+	.	K27ac_DKO1_USC494_rep2_signifpeaks.gff_41839260_height:58
chr22	union.pl_USC331_H3K27Ac_DKO_HCT116_signifpeaks.gff_K27ac_DKO1_USC494_rep2_signifpeaks.gff	OverlappingPeaks	42062250	42066809	52	+	.	K27ac_DKO1_USC494_rep2_signifpeaks.gff_42062250_height:48
chr14	union.pl_USC331_H3K27Ac_DKO_HCT116_signifpeaks.gff_K27ac_DKO1_USC494_rep2_signifpeaks.gff	OverlappingPeaks	94424340	94427609	52	+	.	K27ac_DKO1_USC494_rep2_signifpeaks.gff_94423890_height:50
chr8	union.pl_USC331_H3K27Ac_DKO_HCT116_signifpeaks.gff_K27ac_DKO1_USC494_rep2_signifpeaks.gff	OverlappingPeaks	6403170	6407099	52	+	.	K27ac_DKO1_USC494_rep2_signifpeaks.gff_6403170_height:54
chr8	union.pl_USC331_H3K27Ac_DKO_HCT116_signifpeaks.gff_K27ac_DKO1_USC494_rep2_signifpeaks.gff	OverlappingPeaks	8152260	8155409	52	+	.	K27ac_DKO1_USC494_rep2_signifpeaks.gff_8152260_height:38
chr19	union.pl_USC331_H3K27Ac_DKO_HCT116_signifpeaks.gff_K27ac_DKO1_USC494_rep2_signifpeaks.gff	OverlappingPeaks	796680	799649	52	+	.	K27ac_DKO1_USC494_rep2_signifpeaks.gff_795930_height:69
chr19	union.pl_USC331_H3K27Ac_DKO_HCT116_signifpeaks.gff_K27ac_DKO1_USC494_rep2_signifpeaks.gff	OverlappingPeaks	1025700	1029389	52	+	.	K27ac_DKO1_USC494_rep2_signifpeaks.gff_1025520_height:46
chr1	union.pl_USC331_H3K27Ac_DKO_HCT116_signifpeaks.gff_K27ac_DKO1_USC494_rep2_signifpeaks.gff	OverlappingPeaks	21058380	21061259	52	+	.	K27ac_DKO1_USC494_rep2_signifpeaks.gff_21058110_height:51
chr1	union.pl_USC331_H3K27Ac_DKO_HCT116_signifpeaks.gff_K27ac_DKO1_USC494_rep2_signifpeaks.gff	OverlappingPeaks	36837660	36841679	52	+	.	K27ac_DKO1_USC494_rep2_signifpeaks.gff_36837450_height:48
chr1	union.pl_USC331_H3K27Ac_DKO_HCT116_signifpeaks.gff_K27ac_DKO1_USC494_rep2_signifpeaks.gff	OverlappingPeaks	45986370	45989669	52	+	.	K27ac_DKO1_USC494_rep2_signifpeaks.gff_45986130_height:49
chr1	union.pl_USC331_H3K27Ac_DKO_HCT116_signifpeaks.gff_K27ac_DKO1_USC494_rep2_signifpeaks.gff	OverlappingPeaks	233247510	233250959	52	+	.	K27ac_DKO1_USC494_rep2_signifpeaks.gff_233247480_height:48
chr1	union.pl_USC331_H3K27Ac_DKO_HCT116_signifpeaks.gff_K27ac_DKO1_USC494_rep2_signifpeaks.gff	OverlappingPeaks	241753740	241756769	52	+	.	K27ac_DKO1_USC494_rep2_signifpeaks.gff_241753740_height:33
chr6	union.pl_USC331_H3K27Ac_DKO_HCT116_signifpeaks.gff_K27ac_DKO1_USC494_rep2_signifpeaks.gff	OverlappingPeaks	31542180	31549919	52	+	.	K27ac_DKO1_USC494_rep2_signifpeaks.gff_31541550_height:47
chr6	union.pl_USC331_H3K27Ac_DKO_HCT116_signifpeaks.gff_K27ac_DKO1_USC494_rep2_signifpeaks.gff	OverlappingPeaks	33167040	33169709	52	+	.	K27ac_DKO1_USC494_rep2_signifpeaks.gff_33167040_height:46
chr6	union.pl_USC331_H3K27Ac_DKO_HCT116_signifpeaks.gff_K27ac_DKO1_USC494_rep2_signifpeaks.gff	OverlappingPeaks	99872280	99874799	52	+	.	K27ac_DKO1_USC494_rep2_signifpeaks.gff_99872280_height:51
chr6	union.pl_USC331_H3K27Ac_DKO_HCT116_signifpeaks.gff_K27ac_DKO1_USC494_rep2_signifpeaks.gff	OverlappingPeaks	111803010	111806189	52	+	.	K27ac_DKO1_USC494_rep2_signifpeaks.gff_111803010_height:61
chr6	union.pl_USC331_H3K27Ac_DKO_HCT116_signifpeaks.gff_K27ac_DKO1_USC494_rep2_signifpeaks.gff	OverlappingPeaks	146055480	146057549	52	+	.	K27ac_DKO1_USC494_rep2_signifpeaks.gff_146055480_height:65
chr11	union.pl_USC331_H3K27Ac_DKO_HCT116_signifpeaks.gff_K27ac_DKO1_USC494_rep2_signifpeaks.gff	OverlappingPeaks	64006860	64010549	52	+	.	K27ac_DKO1_USC494_rep2_signifpeaks.gff_64006860_height:48
chr11	union.pl_USC331_H3K27Ac_DKO_HCT116_signifpeaks.gff_K27ac_DKO1_USC494_rep2_signifpeaks.gff	OverlappingPeaks	64620510	64627559	52	+	.	K27ac_DKO1_USC494_rep2_signifpeaks.gff_64620270_height:70
chr11	union.pl_USC331_H3K27Ac_DKO_HCT116_signifpeaks.gff_K27ac_DKO1_USC494_rep2_signifpeaks.gff	OverlappingPeaks	111391020	111394169	52	+	.	K27ac_DKO1_USC494_rep2_signifpeaks.gff_111391020_height:38
chr11	union.pl_USC331_H3K27Ac_DKO_HCT116_signifpeaks.gff_K27ac_DKO1_USC494_rep2_signifpeaks.gff	OverlappingPeaks	118887030	118890269	52	+	.	K27ac_DKO1_USC494_rep2_signifpeaks.gff_118886820_height:45
chr17	union.pl_USC331_H3K27Ac_DKO_HCT116_signifpeaks.gff_K27ac_DKO1_USC494_rep2_signifpeaks.gff	OverlappingPeaks	13458990	13461989	52	+	.	K27ac_DKO1_USC494_rep2_signifpeaks.gff_13458990_height:31
chr17	union.pl_USC331_H3K27Ac_DKO_HCT116_signifpeaks.gff_K27ac_DKO1_USC494_rep2_signifpeaks.gff	OverlappingPeaks	13463580	13467539	52	+	.	K27ac_DKO1_USC494_rep2_signifpeaks.gff_13463580_height:53
chr21	union.pl_USC331_H3K27Ac_DKO_HCT116_signifpeaks.gff_K27ac_DKO1_USC494_rep2_signifpeaks.gff	OverlappingPeaks	30670260	30673409	52	+	.	K27ac_DKO1_USC494_rep2_signifpeaks.gff_30670140_height:61
chr21	union.pl_USC331_H3K27Ac_DKO_HCT116_signifpeaks.gff_K27ac_DKO1_USC494_rep2_signifpeaks.gff	OverlappingPeaks	47742780	47746169	52	+	.	K27ac_DKO1_USC494_rep2_signifpeaks.gff_47742780_height:55
chr16	union.pl_USC331_H3K27Ac_DKO_HCT116_signifpeaks.gff_K27ac_DKO1_USC494_rep2_signifpeaks.gff	OverlappingPeaks	29831220	29834609	52	+	.	K27ac_DKO1_USC494_rep2_signifpeaks.gff_29831220_height:46
chr16	union.pl_USC331_H3K27Ac_DKO_HCT116_signifpeaks.gff_K27ac_DKO1_USC494_rep2_signifpeaks.gff	OverlappingPeaks	73086270	73088939	52	+	.	K27ac_DKO1_USC494_rep2_signifpeaks.gff_73086270_height:36
chr3	union.pl_USC331_H3K27Ac_DKO_HCT116_signifpeaks.gff_K27ac_DKO1_USC494_rep2_signifpeaks.gff	OverlappingPeaks	11278470	11280569	52	+	.	K27ac_DKO1_USC494_rep2_signifpeaks.gff_11278470_height:38
chr3	union.pl_USC331_H3K27Ac_DKO_HCT116_signifpeaks.gff_K27ac_DKO1_USC494_rep2_signifpeaks.gff	OverlappingPeaks	11281560	11281889	52	+	.	K27ac_DKO1_USC494_rep2_signifpeaks.gff_11281560_height:9
chr3	union.pl_USC331_H3K27Ac_DKO_HCT116_signifpeaks.gff_K27ac_DKO1_USC494_rep2_signifpeaks.gff	OverlappingPeaks	45239400	45243119	52	+	.	K27ac_DKO1_USC494_rep2_signifpeaks.gff_45239400_height:53
chr3	union.pl_USC331_H3K27Ac_DKO_HCT116_signifpeaks.gff_K27ac_DKO1_USC494_rep2_signifpeaks.gff	OverlappingPeaks	49129950	49132979	52	+	.	K27ac_DKO1_USC494_rep2_signifpeaks.gff_49129950_height:64
chr3	union.pl_USC331_H3K27Ac_DKO_HCT116_signifpeaks.gff_K27ac_DKO1_USC494_rep2_signifpeaks.gff	OverlappingPeaks	57982740	57987629	52	+	.	K27ac_DKO1_USC494_rep2_signifpeaks.gff_57982080_height:72
chr3	union.pl_USC331_H3K27Ac_DKO_HCT116_signifpeaks.gff_K27ac_DKO1_USC494_rep2_signifpeaks.gff	OverlappingPeaks	111564330	111568739	52	+	.	K27ac_DKO1_USC494_rep2_signifpeaks.gff_111564300_height:28
chr3	union.pl_USC331_H3K27Ac_DKO_HCT116_signifpeaks.gff_K27ac_DKO1_USC494_rep2_signifpeaks.gff	OverlappingPeaks	111568860	111571589	52	+	.	K27ac_DKO1_USC494_rep2_signifpeaks.gff_111568860_height:39
chr3	union.pl_USC331_H3K27Ac_DKO_HCT116_signifpeaks.gff_K27ac_DKO1_USC494_rep2_signifpeaks.gff	OverlappingPeaks	149257050	149258219	52	+	.	K27ac_DKO1_USC494_rep2_signifpeaks.gff_149257050_height:14
chr3	union.pl_USC331_H3K27Ac_DKO_HCT116_signifpeaks.gff_K27ac_DKO1_USC494_rep2_signifpeaks.gff	OverlappingPeaks	149258700	149262809	52	+	.	K27ac_DKO1_USC494_rep2_signifpeaks.gff_149258700_height:44
chr12	union.pl_USC331_H3K27Ac_DKO_HCT116_signifpeaks.gff_K27ac_DKO1_USC494_rep2_signifpeaks.gff	OverlappingPeaks	57913050	57918029	52	+	.	K27ac_DKO1_USC494_rep2_signifpeaks.gff_57913050_height:45
chr12	union.pl_USC331_H3K27Ac_DKO_HCT116_signifpeaks.gff_K27ac_DKO1_USC494_rep2_signifpeaks.gff	OverlappingPeaks	66284310	66287939	52	+	.	K27ac_DKO1_USC494_rep2_signifpeaks.gff_66284100_height:61
chr12	union.pl_USC331_H3K27Ac_DKO_HCT116_signifpeaks.gff_K27ac_DKO1_USC494_rep2_signifpeaks.gff	OverlappingPeaks	66289590	66291209	52	+	.	K27ac_DKO1_USC494_rep2_signifpeaks.gff_66289590_height:19
chr12	union.pl_USC331_H3K27Ac_DKO_HCT116_signifpeaks.gff_K27ac_DKO1_USC494_rep2_signifpeaks.gff	OverlappingPeaks	67662060	67664699	52	+	.	K27ac_DKO1_USC494_rep2_signifpeaks.gff_67662060_height:54
chr15	union.pl_USC331_H3K27Ac_DKO_HCT116_signifpeaks.gff_K27ac_DKO1_USC494_rep2_signifpeaks.gff	OverlappingPeaks	66795480	66798449	52	+	.	K27ac_DKO1_USC494_rep2_signifpeaks.gff_66795480_height:43
chr15	union.pl_USC331_H3K27Ac_DKO_HCT116_signifpeaks.gff_K27ac_DKO1_USC494_rep2_signifpeaks.gff	OverlappingPeaks	75916980	75920969	52	+	.	K27ac_DKO1_USC494_rep2_signifpeaks.gff_75916980_height:45
chr4	union.pl_USC331_H3K27Ac_DKO_HCT116_signifpeaks.gff_K27ac_DKO1_USC494_rep2_signifpeaks.gff	OverlappingPeaks	1871310	1874639	52	+	.	K27ac_DKO1_USC494_rep2_signifpeaks.gff_1871010_height:65
chr2	union.pl_USC331_H3K27Ac_DKO_HCT116_signifpeaks.gff_K27ac_DKO1_USC494_rep2_signifpeaks.gff	OverlappingPeaks	17934210	17936459	52	+	.	K27ac_DKO1_USC494_rep2_signifpeaks.gff_17934210_height:56
chr2	union.pl_USC331_H3K27Ac_DKO_HCT116_signifpeaks.gff_K27ac_DKO1_USC494_rep2_signifpeaks.gff	OverlappingPeaks	37787400	37790369	52	+	.	K27ac_DKO1_USC494_rep2_signifpeaks.gff_37787400_height:39
chr2	union.pl_USC331_H3K27Ac_DKO_HCT116_signifpeaks.gff_K27ac_DKO1_USC494_rep2_signifpeaks.gff	OverlappingPeaks	47291970	47301299	52	+	.	K27ac_DKO1_USC494_rep2_signifpeaks.gff_47291910_height:87
chr2	union.pl_USC331_H3K27Ac_DKO_HCT116_signifpeaks.gff_K27ac_DKO1_USC494_rep2_signifpeaks.gff	OverlappingPeaks	61696650	61699739	52	+	.	K27ac_DKO1_USC494_rep2_signifpeaks.gff_61696650_height:54
chr2	union.pl_USC331_H3K27Ac_DKO_HCT116_signifpeaks.gff_K27ac_DKO1_USC494_rep2_signifpeaks.gff	OverlappingPeaks	121690740	121694549	52	+	.	K27ac_DKO1_USC494_rep2_signifpeaks.gff_121690680_height:56
chr2	union.pl_USC331_H3K27Ac_DKO_HCT116_signifpeaks.gff_K27ac_DKO1_USC494_rep2_signifpeaks.gff	OverlappingPeaks	182817420	182819879	52	+	.	K27ac_DKO1_USC494_rep2_signifpeaks.gff_182817420_height:18
chr2	union.pl_USC331_H3K27Ac_DKO_HCT116_signifpeaks.gff_K27ac_DKO1_USC494_rep2_signifpeaks.gff	OverlappingPeaks	220549440	220555829	52	+	.	K27ac_DKO1_USC494_rep2_signifpeaks.gff_220549200_height:70
chr2	union.pl_USC331_H3K27Ac_DKO_HCT116_signifpeaks.gff_K27ac_DKO1_USC494_rep2_signifpeaks.gff	OverlappingPeaks	224586660	224592629	52	+	.	K27ac_DKO1_USC494_rep2_signifpeaks.gff_224586600_height:44
chr13	union.pl_USC331_H3K27Ac_DKO_HCT116_signifpeaks.gff_K27ac_DKO1_USC494_rep2_signifpeaks.gff	OverlappingPeaks	25084470	25087739	52	+	.	K27ac_DKO1_USC494_rep2_signifpeaks.gff_25084320_height:52
chr13	union.pl_USC331_H3K27Ac_DKO_HCT116_signifpeaks.gff_K27ac_DKO1_USC494_rep2_signifpeaks.gff	OverlappingPeaks	41633430	41636549	52	+	.	K27ac_DKO1_USC494_rep2_signifpeaks.gff_41633430_height:55
chr13	union.pl_USC331_H3K27Ac_DKO_HCT116_signifpeaks.gff_K27ac_DKO1_USC494_rep2_signifpeaks.gff	OverlappingPeaks	80850150	80852609	52	+	.	K27ac_DKO1_USC494_rep2_signifpeaks.gff_80850150_height:39
chr10	union.pl_USC331_H3K27Ac_DKO_HCT116_signifpeaks.gff_K27ac_DKO1_USC494_rep2_signifpeaks.gff	OverlappingPeaks	13388370	13391339	52	+	.	K27ac_DKO1_USC494_rep2_signifpeaks.gff_13388370_height:64
chr10	union.pl_USC331_H3K27Ac_DKO_HCT116_signifpeaks.gff_K27ac_DKO1_USC494_rep2_signifpeaks.gff	OverlappingPeaks	15241680	15245399	52	+	.	K27ac_DKO1_USC494_rep2_signifpeaks.gff_15241470_height:31
chr10	union.pl_USC331_H3K27Ac_DKO_HCT116_signifpeaks.gff_K27ac_DKO1_USC494_rep2_signifpeaks.gff	OverlappingPeaks	70090350	70093079	52	+	.	K27ac_DKO1_USC494_rep2_signifpeaks.gff_70090290_height:51
chr10	union.pl_USC331_H3K27Ac_DKO_HCT116_signifpeaks.gff_K27ac_DKO1_USC494_rep2_signifpeaks.gff	OverlappingPeaks	101543190	101547059	52	+	.	K27ac_DKO1_USC494_rep2_signifpeaks.gff_101542920_height:68
chr5	union.pl_USC331_H3K27Ac_DKO_HCT116_signifpeaks.gff_K27ac_DKO1_USC494_rep2_signifpeaks.gff	OverlappingPeaks	10248960	10251539	52	+	.	K27ac_DKO1_USC494_rep2_signifpeaks.gff_10248900_height:48
chr5	union.pl_USC331_H3K27Ac_DKO_HCT116_signifpeaks.gff_K27ac_DKO1_USC494_rep2_signifpeaks.gff	OverlappingPeaks	52323030	52330229	52	+	.	K27ac_DKO1_USC494_rep2_signifpeaks.gff_52323030_height:20
chr5	union.pl_USC331_H3K27Ac_DKO_HCT116_signifpeaks.gff_K27ac_DKO1_USC494_rep2_signifpeaks.gff	OverlappingPeaks	52331880	52334999	52	+	.	K27ac_DKO1_USC494_rep2_signifpeaks.gff_52331880_height:15
chr5	union.pl_USC331_H3K27Ac_DKO_HCT116_signifpeaks.gff_K27ac_DKO1_USC494_rep2_signifpeaks.gff	OverlappingPeaks	133816290	133821119	52	+	.	K27ac_DKO1_USC494_rep2_signifpeaks.gff_133816290_height:104
chr5	union.pl_USC331_H3K27Ac_DKO_HCT116_signifpeaks.gff_K27ac_DKO1_USC494_rep2_signifpeaks.gff	OverlappingPeaks	179049450	179052299	52	+	.	K27ac_DKO1_USC494_rep2_signifpeaks.gff_179049060_height:59
chr7	union.pl_USC331_H3K27Ac_DKO_HCT116_signifpeaks.gff_K27ac_DKO1_USC494_rep2_signifpeaks.gff	OverlappingPeaks	869580	874049	51	+	.	K27ac_DKO1_USC494_rep2_signifpeaks.gff_869580_height:42
chr7	union.pl_USC331_H3K27Ac_DKO_HCT116_signifpeaks.gff_K27ac_DKO1_USC494_rep2_signifpeaks.gff	OverlappingPeaks	5591910	5598659	51	+	.	K27ac_DKO1_USC494_rep2_signifpeaks.gff_5591790_height:68
chr7	union.pl_USC331_H3K27Ac_DKO_HCT116_signifpeaks.gff_K27ac_DKO1_USC494_rep2_signifpeaks.gff	OverlappingPeaks	35839350	35842139	51	+	.	K27ac_DKO1_USC494_rep2_signifpeaks.gff_35839350_height:62
chr7	union.pl_USC331_H3K27Ac_DKO_HCT116_signifpeaks.gff_K27ac_DKO1_USC494_rep2_signifpeaks.gff	OverlappingPeaks	100031280	100035269	51	+	.	K27ac_DKO1_USC494_rep2_signifpeaks.gff_100031190_height:60
chr20	union.pl_USC331_H3K27Ac_DKO_HCT116_signifpeaks.gff_K27ac_DKO1_USC494_rep2_signifpeaks.gff	OverlappingPeaks	3790470	3794639	51	+	.	K27ac_DKO1_USC494_rep2_signifpeaks.gff_3790470_height:44
chr20	union.pl_USC331_H3K27Ac_DKO_HCT116_signifpeaks.gff_K27ac_DKO1_USC494_rep2_signifpeaks.gff	OverlappingPeaks	30189870	30201299	51	+	.	K27ac_DKO1_USC494_rep2_signifpeaks.gff_30189630_height:51
chr20	union.pl_USC331_H3K27Ac_DKO_HCT116_signifpeaks.gff_K27ac_DKO1_USC494_rep2_signifpeaks.gff	OverlappingPeaks	48531090	48533399	51	+	.	K27ac_DKO1_USC494_rep2_signifpeaks.gff_48530850_height:58
chr22	union.pl_USC331_H3K27Ac_DKO_HCT116_signifpeaks.gff_K27ac_DKO1_USC494_rep2_signifpeaks.gff	OverlappingPeaks	38243610	38246459	51	+	.	K27ac_DKO1_USC494_rep2_signifpeaks.gff_38243490_height:53
chr22	union.pl_USC331_H3K27Ac_DKO_HCT116_signifpeaks.gff_K27ac_DKO1_USC494_rep2_signifpeaks.gff	OverlappingPeaks	50730600	50734079	51	+	.	K27ac_DKO1_USC494_rep2_signifpeaks.gff_50730600_height:57
chr22	union.pl_USC331_H3K27Ac_DKO_HCT116_signifpeaks.gff_K27ac_DKO1_USC494_rep2_signifpeaks.gff	OverlappingPeaks	51093330	51096329	51	+	.	K27ac_DKO1_USC494_rep2_signifpeaks.gff_51092970_height:58
chr14	union.pl_USC331_H3K27Ac_DKO_HCT116_signifpeaks.gff_K27ac_DKO1_USC494_rep2_signifpeaks.gff	OverlappingPeaks	102171270	102174089	51	+	.	K27ac_DKO1_USC494_rep2_signifpeaks.gff_102171270_height:56
chr8	union.pl_USC331_H3K27Ac_DKO_HCT116_signifpeaks.gff_K27ac_DKO1_USC494_rep2_signifpeaks.gff	OverlappingPeaks	22930740	22933559	51	+	.	K27ac_DKO1_USC494_rep2_signifpeaks.gff_22929660_height:42
chr8	union.pl_USC331_H3K27Ac_DKO_HCT116_signifpeaks.gff_K27ac_DKO1_USC494_rep2_signifpeaks.gff	OverlappingPeaks	94845660	94851869	51	+	.	K27ac_DKO1_USC494_rep2_signifpeaks.gff_94845120_height:20
chr8	union.pl_USC331_H3K27Ac_DKO_HCT116_signifpeaks.gff_K27ac_DKO1_USC494_rep2_signifpeaks.gff	OverlappingPeaks	128863200	128868959	51	+	.	K27ac_DKO1_USC494_rep2_signifpeaks.gff_128862390_height:50
chr8	union.pl_USC331_H3K27Ac_DKO_HCT116_signifpeaks.gff_K27ac_DKO1_USC494_rep2_signifpeaks.gff	OverlappingPeaks	145132200	145135079	51	+	.	K27ac_DKO1_USC494_rep2_signifpeaks.gff_145132200_height:49
chr19	union.pl_USC331_H3K27Ac_DKO_HCT116_signifpeaks.gff_K27ac_DKO1_USC494_rep2_signifpeaks.gff	OverlappingPeaks	781290	784439	51	+	.	K27ac_DKO1_USC494_rep2_signifpeaks.gff_781170_height:48
chr19	union.pl_USC331_H3K27Ac_DKO_HCT116_signifpeaks.gff_K27ac_DKO1_USC494_rep2_signifpeaks.gff	OverlappingPeaks	14615340	14618699	51	+	.	K27ac_DKO1_USC494_rep2_signifpeaks.gff_14615340_height:50
chr19	union.pl_USC331_H3K27Ac_DKO_HCT116_signifpeaks.gff_K27ac_DKO1_USC494_rep2_signifpeaks.gff	OverlappingPeaks	47362530	47365439	51	+	.	K27ac_DKO1_USC494_rep2_signifpeaks.gff_47362530_height:67
chr1	union.pl_USC331_H3K27Ac_DKO_HCT116_signifpeaks.gff_K27ac_DKO1_USC494_rep2_signifpeaks.gff	OverlappingPeaks	40504650	40507379	51	+	.	K27ac_DKO1_USC494_rep2_signifpeaks.gff_40504650_height:50
chr1	union.pl_USC331_H3K27Ac_DKO_HCT116_signifpeaks.gff_K27ac_DKO1_USC494_rep2_signifpeaks.gff	OverlappingPeaks	91486350	91488749	51	+	.	K27ac_DKO1_USC494_rep2_signifpeaks.gff_91486350_height:54
chr1	union.pl_USC331_H3K27Ac_DKO_HCT116_signifpeaks.gff_K27ac_DKO1_USC494_rep2_signifpeaks.gff	OverlappingPeaks	91965750	91967759	51	+	.	K27ac_DKO1_USC494_rep2_signifpeaks.gff_91965660_height:49
chr1	union.pl_USC331_H3K27Ac_DKO_HCT116_signifpeaks.gff_K27ac_DKO1_USC494_rep2_signifpeaks.gff	OverlappingPeaks	113406900	113413379	51	+	.	K27ac_DKO1_USC494_rep2_signifpeaks.gff_113406900_height:38
chr1	union.pl_USC331_H3K27Ac_DKO_HCT116_signifpeaks.gff_K27ac_DKO1_USC494_rep2_signifpeaks.gff	OverlappingPeaks	153668940	153672179	51	+	.	K27ac_DKO1_USC494_rep2_signifpeaks.gff_153668820_height:45
chr1	union.pl_USC331_H3K27Ac_DKO_HCT116_signifpeaks.gff_K27ac_DKO1_USC494_rep2_signifpeaks.gff	OverlappingPeaks	161101620	161104139	51	+	.	K27ac_DKO1_USC494_rep2_signifpeaks.gff_161101620_height:56
chr1	union.pl_USC331_H3K27Ac_DKO_HCT116_signifpeaks.gff_K27ac_DKO1_USC494_rep2_signifpeaks.gff	OverlappingPeaks	162318840	162321059	51	+	.	K27ac_DKO1_USC494_rep2_signifpeaks.gff_162318600_height:32
chr1	union.pl_USC331_H3K27Ac_DKO_HCT116_signifpeaks.gff_K27ac_DKO1_USC494_rep2_signifpeaks.gff	OverlappingPeaks	231529890	231532979	51	+	.	K27ac_DKO1_USC494_rep2_signifpeaks.gff_231529890_height:36
chr6	union.pl_USC331_H3K27Ac_DKO_HCT116_signifpeaks.gff_K27ac_DKO1_USC494_rep2_signifpeaks.gff	OverlappingPeaks	30523260	30526079	51	+	.	K27ac_DKO1_USC494_rep2_signifpeaks.gff_30523260_height:43
chr6	union.pl_USC331_H3K27Ac_DKO_HCT116_signifpeaks.gff_K27ac_DKO1_USC494_rep2_signifpeaks.gff	OverlappingPeaks	36560610	36563399	51	+	.	K27ac_DKO1_USC494_rep2_signifpeaks.gff_36560580_height:46
chr6	union.pl_USC331_H3K27Ac_DKO_HCT116_signifpeaks.gff_K27ac_DKO1_USC494_rep2_signifpeaks.gff	OverlappingPeaks	42066240	42069839	51	+	.	K27ac_DKO1_USC494_rep2_signifpeaks.gff_42066240_height:42
chr6	union.pl_USC331_H3K27Ac_DKO_HCT116_signifpeaks.gff_K27ac_DKO1_USC494_rep2_signifpeaks.gff	OverlappingPeaks	42103590	42106349	51	+	.	K27ac_DKO1_USC494_rep2_signifpeaks.gff_42103590_height:33
chr6	union.pl_USC331_H3K27Ac_DKO_HCT116_signifpeaks.gff_K27ac_DKO1_USC494_rep2_signifpeaks.gff	OverlappingPeaks	43595070	43595459	51	+	.	K27ac_DKO1_USC494_rep2_signifpeaks.gff_43595070_height:9
chr6	union.pl_USC331_H3K27Ac_DKO_HCT116_signifpeaks.gff_K27ac_DKO1_USC494_rep2_signifpeaks.gff	OverlappingPeaks	43595970	43599329	51	+	.	K27ac_DKO1_USC494_rep2_signifpeaks.gff_43595970_height:52
chr6	union.pl_USC331_H3K27Ac_DKO_HCT116_signifpeaks.gff_K27ac_DKO1_USC494_rep2_signifpeaks.gff	OverlappingPeaks	72111420	72112409	51	+	.	K27ac_DKO1_USC494_rep2_signifpeaks.gff_72111270_height:15
chr6	union.pl_USC331_H3K27Ac_DKO_HCT116_signifpeaks.gff_K27ac_DKO1_USC494_rep2_signifpeaks.gff	OverlappingPeaks	72112440	72114209	51	+	.	K27ac_DKO1_USC494_rep2_signifpeaks.gff_72112440_height:28
chr6	union.pl_USC331_H3K27Ac_DKO_HCT116_signifpeaks.gff_K27ac_DKO1_USC494_rep2_signifpeaks.gff	OverlappingPeaks	72114360	72118079	51	+	.	K27ac_DKO1_USC494_rep2_signifpeaks.gff_72114360_height:28
chr6	union.pl_USC331_H3K27Ac_DKO_HCT116_signifpeaks.gff_K27ac_DKO1_USC494_rep2_signifpeaks.gff	OverlappingPeaks	72118140	72122039	51	+	.	K27ac_DKO1_USC494_rep2_signifpeaks.gff_72118140_height:36
chr6	union.pl_USC331_H3K27Ac_DKO_HCT116_signifpeaks.gff_K27ac_DKO1_USC494_rep2_signifpeaks.gff	OverlappingPeaks	153303030	153306569	51	+	.	K27ac_DKO1_USC494_rep2_signifpeaks.gff_153303030_height:52
chr6	union.pl_USC331_H3K27Ac_DKO_HCT116_signifpeaks.gff_K27ac_DKO1_USC494_rep2_signifpeaks.gff	OverlappingPeaks	160147230	160149569	51	+	.	K27ac_DKO1_USC494_rep2_signifpeaks.gff_160147230_height:52
chr11	union.pl_USC331_H3K27Ac_DKO_HCT116_signifpeaks.gff_K27ac_DKO1_USC494_rep2_signifpeaks.gff	OverlappingPeaks	33710400	33714449	51	+	.	K27ac_DKO1_USC494_rep2_signifpeaks.gff_33710190_height:37
chr11	union.pl_USC331_H3K27Ac_DKO_HCT116_signifpeaks.gff_K27ac_DKO1_USC494_rep2_signifpeaks.gff	OverlappingPeaks	62621220	62624789	51	+	.	K27ac_DKO1_USC494_rep2_signifpeaks.gff_62621220_height:48
chr17	union.pl_USC331_H3K27Ac_DKO_HCT116_signifpeaks.gff_K27ac_DKO1_USC494_rep2_signifpeaks.gff	OverlappingPeaks	7153830	7156799	51	+	.	K27ac_DKO1_USC494_rep2_signifpeaks.gff_7153830_height:51
chr17	union.pl_USC331_H3K27Ac_DKO_HCT116_signifpeaks.gff_K27ac_DKO1_USC494_rep2_signifpeaks.gff	OverlappingPeaks	34899210	34902479	51	+	.	K27ac_DKO1_USC494_rep2_signifpeaks.gff_34898970_height:54
chr17	union.pl_USC331_H3K27Ac_DKO_HCT116_signifpeaks.gff_K27ac_DKO1_USC494_rep2_signifpeaks.gff	OverlappingPeaks	42295260	42299969	51	+	.	K27ac_DKO1_USC494_rep2_signifpeaks.gff_42295260_height:63
chr17	union.pl_USC331_H3K27Ac_DKO_HCT116_signifpeaks.gff_K27ac_DKO1_USC494_rep2_signifpeaks.gff	OverlappingPeaks	54757050	54760709	51	+	.	K27ac_DKO1_USC494_rep2_signifpeaks.gff_54754860_height:56
chr17	union.pl_USC331_H3K27Ac_DKO_HCT116_signifpeaks.gff_K27ac_DKO1_USC494_rep2_signifpeaks.gff	OverlappingPeaks	66376200	66381719	51	+	.	K27ac_DKO1_USC494_rep2_signifpeaks.gff_66372960_height:41
chr17	union.pl_USC331_H3K27Ac_DKO_HCT116_signifpeaks.gff_K27ac_DKO1_USC494_rep2_signifpeaks.gff	OverlappingPeaks	73126380	73128809	51	+	.	K27ac_DKO1_USC494_rep2_signifpeaks.gff_73126380_height:57
chr17	union.pl_USC331_H3K27Ac_DKO_HCT116_signifpeaks.gff_K27ac_DKO1_USC494_rep2_signifpeaks.gff	OverlappingPeaks	79302030	79304849	51	+	.	K27ac_DKO1_USC494_rep2_signifpeaks.gff_79301520_height:49
chr16	union.pl_USC331_H3K27Ac_DKO_HCT116_signifpeaks.gff_K27ac_DKO1_USC494_rep2_signifpeaks.gff	OverlappingPeaks	82670070	82675409	51	+	.	K27ac_DKO1_USC494_rep2_signifpeaks.gff_82659600_height:70
chr16	union.pl_USC331_H3K27Ac_DKO_HCT116_signifpeaks.gff_K27ac_DKO1_USC494_rep2_signifpeaks.gff	OverlappingPeaks	84650370	84653579	51	+	.	K27ac_DKO1_USC494_rep2_signifpeaks.gff_84649740_height:40
chr3	union.pl_USC331_H3K27Ac_DKO_HCT116_signifpeaks.gff_K27ac_DKO1_USC494_rep2_signifpeaks.gff	OverlappingPeaks	31572750	31575539	51	+	.	K27ac_DKO1_USC494_rep2_signifpeaks.gff_31572750_height:63
chr3	union.pl_USC331_H3K27Ac_DKO_HCT116_signifpeaks.gff_K27ac_DKO1_USC494_rep2_signifpeaks.gff	OverlappingPeaks	33480480	33483719	51	+	.	K27ac_DKO1_USC494_rep2_signifpeaks.gff_33480480_height:44
chr3	union.pl_USC331_H3K27Ac_DKO_HCT116_signifpeaks.gff_K27ac_DKO1_USC494_rep2_signifpeaks.gff	OverlappingPeaks	45132180	45136289	51	+	.	K27ac_DKO1_USC494_rep2_signifpeaks.gff_45132090_height:48
chr3	union.pl_USC331_H3K27Ac_DKO_HCT116_signifpeaks.gff_K27ac_DKO1_USC494_rep2_signifpeaks.gff	OverlappingPeaks	69336780	69339869	51	+	.	K27ac_DKO1_USC494_rep2_signifpeaks.gff_69336780_height:37
chr3	union.pl_USC331_H3K27Ac_DKO_HCT116_signifpeaks.gff_K27ac_DKO1_USC494_rep2_signifpeaks.gff	OverlappingPeaks	113464020	113466299	51	+	.	K27ac_DKO1_USC494_rep2_signifpeaks.gff_113464020_height:42
chr3	union.pl_USC331_H3K27Ac_DKO_HCT116_signifpeaks.gff_K27ac_DKO1_USC494_rep2_signifpeaks.gff	OverlappingPeaks	119040810	119043239	51	+	.	K27ac_DKO1_USC494_rep2_signifpeaks.gff_119040810_height:47
chr3	union.pl_USC331_H3K27Ac_DKO_HCT116_signifpeaks.gff_K27ac_DKO1_USC494_rep2_signifpeaks.gff	OverlappingPeaks	156543000	156545339	51	+	.	K27ac_DKO1_USC494_rep2_signifpeaks.gff_156543000_height:50
chr12	union.pl_USC331_H3K27Ac_DKO_HCT116_signifpeaks.gff_K27ac_DKO1_USC494_rep2_signifpeaks.gff	OverlappingPeaks	6601590	6604259	51	+	.	K27ac_DKO1_USC494_rep2_signifpeaks.gff_6601590_height:43
chr12	union.pl_USC331_H3K27Ac_DKO_HCT116_signifpeaks.gff_K27ac_DKO1_USC494_rep2_signifpeaks.gff	OverlappingPeaks	76734210	76736999	51	+	.	K27ac_DKO1_USC494_rep2_signifpeaks.gff_76734210_height:20
chr12	union.pl_USC331_H3K27Ac_DKO_HCT116_signifpeaks.gff_K27ac_DKO1_USC494_rep2_signifpeaks.gff	OverlappingPeaks	76740270	76744349	51	+	.	K27ac_DKO1_USC494_rep2_signifpeaks.gff_76740270_height:50
chr4	union.pl_USC331_H3K27Ac_DKO_HCT116_signifpeaks.gff_K27ac_DKO1_USC494_rep2_signifpeaks.gff	OverlappingPeaks	146727150	146727509	51	+	.	K27ac_DKO1_USC494_rep2_signifpeaks.gff_146727060_height:9
chr4	union.pl_USC331_H3K27Ac_DKO_HCT116_signifpeaks.gff_K27ac_DKO1_USC494_rep2_signifpeaks.gff	OverlappingPeaks	146728020	146731169	51	+	.	K27ac_DKO1_USC494_rep2_signifpeaks.gff_146728020_height:35
chr2	union.pl_USC331_H3K27Ac_DKO_HCT116_signifpeaks.gff_K27ac_DKO1_USC494_rep2_signifpeaks.gff	OverlappingPeaks	48131700	48134609	51	+	.	K27ac_DKO1_USC494_rep2_signifpeaks.gff_48131700_height:59
chr2	union.pl_USC331_H3K27Ac_DKO_HCT116_signifpeaks.gff_K27ac_DKO1_USC494_rep2_signifpeaks.gff	OverlappingPeaks	85145490	85148429	51	+	.	K27ac_DKO1_USC494_rep2_signifpeaks.gff_85145490_height:44
chr2	union.pl_USC331_H3K27Ac_DKO_HCT116_signifpeaks.gff_K27ac_DKO1_USC494_rep2_signifpeaks.gff	OverlappingPeaks	159953430	159954959	51	+	.	K27ac_DKO1_USC494_rep2_signifpeaks.gff_159953430_height:12
chr2	union.pl_USC331_H3K27Ac_DKO_HCT116_signifpeaks.gff_K27ac_DKO1_USC494_rep2_signifpeaks.gff	OverlappingPeaks	159955410	159957359	51	+	.	K27ac_DKO1_USC494_rep2_signifpeaks.gff_159955410_height:23
chr9	union.pl_USC331_H3K27Ac_DKO_HCT116_signifpeaks.gff_K27ac_DKO1_USC494_rep2_signifpeaks.gff	OverlappingPeaks	35070900	35072789	51	+	.	K27ac_DKO1_USC494_rep2_signifpeaks.gff_35070480_height:71
chr9	union.pl_USC331_H3K27Ac_DKO_HCT116_signifpeaks.gff_K27ac_DKO1_USC494_rep2_signifpeaks.gff	OverlappingPeaks	98636850	98639219	51	+	.	K27ac_DKO1_USC494_rep2_signifpeaks.gff_98636850_height:47
chr9	union.pl_USC331_H3K27Ac_DKO_HCT116_signifpeaks.gff_K27ac_DKO1_USC494_rep2_signifpeaks.gff	OverlappingPeaks	115094640	115096049	51	+	.	K27ac_DKO1_USC494_rep2_signifpeaks.gff_115094640_height:54
chr9	union.pl_USC331_H3K27Ac_DKO_HCT116_signifpeaks.gff_K27ac_DKO1_USC494_rep2_signifpeaks.gff	OverlappingPeaks	124047420	124052099	51	+	.	K27ac_DKO1_USC494_rep2_signifpeaks.gff_124047360_height:59
chr9	union.pl_USC331_H3K27Ac_DKO_HCT116_signifpeaks.gff_K27ac_DKO1_USC494_rep2_signifpeaks.gff	OverlappingPeaks	131672700	131676629	51	+	.	K27ac_DKO1_USC494_rep2_signifpeaks.gff_131672700_height:67
chr9	union.pl_USC331_H3K27Ac_DKO_HCT116_signifpeaks.gff_K27ac_DKO1_USC494_rep2_signifpeaks.gff	OverlappingPeaks	140133840	140135519	51	+	.	K27ac_DKO1_USC494_rep2_signifpeaks.gff_140133630_height:63
chrX	union.pl_USC331_H3K27Ac_DKO_HCT116_signifpeaks.gff_K27ac_DKO1_USC494_rep2_signifpeaks.gff	OverlappingPeaks	109330020	109332329	51	+	.	K27ac_DKO1_USC494_rep2_signifpeaks.gff_109330020_height:50
chrX	union.pl_USC331_H3K27Ac_DKO_HCT116_signifpeaks.gff_K27ac_DKO1_USC494_rep2_signifpeaks.gff	OverlappingPeaks	118924050	118927109	51	+	.	K27ac_DKO1_USC494_rep2_signifpeaks.gff_118923810_height:62
chr10	union.pl_USC331_H3K27Ac_DKO_HCT116_signifpeaks.gff_K27ac_DKO1_USC494_rep2_signifpeaks.gff	OverlappingPeaks	15138480	15140759	51	+	.	K27ac_DKO1_USC494_rep2_signifpeaks.gff_15138480_height:53
chr10	union.pl_USC331_H3K27Ac_DKO_HCT116_signifpeaks.gff_K27ac_DKO1_USC494_rep2_signifpeaks.gff	OverlappingPeaks	17269080	17273309	51	+	.	K27ac_DKO1_USC494_rep2_signifpeaks.gff_17269080_height:58
chr10	union.pl_USC331_H3K27Ac_DKO_HCT116_signifpeaks.gff_K27ac_DKO1_USC494_rep2_signifpeaks.gff	OverlappingPeaks	114390210	114393119	51	+	.	K27ac_DKO1_USC494_rep2_signifpeaks.gff_114390210_height:23
chr5	union.pl_USC331_H3K27Ac_DKO_HCT116_signifpeaks.gff_K27ac_DKO1_USC494_rep2_signifpeaks.gff	OverlappingPeaks	98263170	98265989	51	+	.	K27ac_DKO1_USC494_rep2_signifpeaks.gff_98263170_height:50
chr7	union.pl_USC331_H3K27Ac_DKO_HCT116_signifpeaks.gff_K27ac_DKO1_USC494_rep2_signifpeaks.gff	OverlappingPeaks	22646130	22655279	50	+	.	K27ac_DKO1_USC494_rep2_signifpeaks.gff_22645920_height:42
chr7	union.pl_USC331_H3K27Ac_DKO_HCT116_signifpeaks.gff_K27ac_DKO1_USC494_rep2_signifpeaks.gff	OverlappingPeaks	55130520	55131599	50	+	.	K27ac_DKO1_USC494_rep2_signifpeaks.gff_55130520_height:13
chr7	union.pl_USC331_H3K27Ac_DKO_HCT116_signifpeaks.gff_K27ac_DKO1_USC494_rep2_signifpeaks.gff	OverlappingPeaks	55131780	55134959	50	+	.	K27ac_DKO1_USC494_rep2_signifpeaks.gff_55131780_height:37
chr7	union.pl_USC331_H3K27Ac_DKO_HCT116_signifpeaks.gff_K27ac_DKO1_USC494_rep2_signifpeaks.gff	OverlappingPeaks	129843930	129846299	50	+	.	K27ac_DKO1_USC494_rep2_signifpeaks.gff_129843930_height:40
chr7	union.pl_USC331_H3K27Ac_DKO_HCT116_signifpeaks.gff_K27ac_DKO1_USC494_rep2_signifpeaks.gff	OverlappingPeaks	158610720	158612219	50	+	.	K27ac_DKO1_USC494_rep2_signifpeaks.gff_158610720_height:27
chr7	union.pl_USC331_H3K27Ac_DKO_HCT116_signifpeaks.gff_K27ac_DKO1_USC494_rep2_signifpeaks.gff	OverlappingPeaks	158612910	158615549	50	+	.	K27ac_DKO1_USC494_rep2_signifpeaks.gff_158612910_height:40
chr20	union.pl_USC331_H3K27Ac_DKO_HCT116_signifpeaks.gff_K27ac_DKO1_USC494_rep2_signifpeaks.gff	OverlappingPeaks	42085260	42087989	50	+	.	K27ac_DKO1_USC494_rep2_signifpeaks.gff_42085110_height:56
chr20	union.pl_USC331_H3K27Ac_DKO_HCT116_signifpeaks.gff_K27ac_DKO1_USC494_rep2_signifpeaks.gff	OverlappingPeaks	42088020	42088139	50	+	.	K27ac_DKO1_USC494_rep2_signifpeaks.gff_42088020_height:10
chr22	union.pl_USC331_H3K27Ac_DKO_HCT116_signifpeaks.gff_K27ac_DKO1_USC494_rep2_signifpeaks.gff	OverlappingPeaks	20066310	20069459	50	+	.	K27ac_DKO1_USC494_rep2_signifpeaks.gff_20066130_height:55
chr14	union.pl_USC331_H3K27Ac_DKO_HCT116_signifpeaks.gff_K27ac_DKO1_USC494_rep2_signifpeaks.gff	OverlappingPeaks	100703610	100707569	50	+	.	K27ac_DKO1_USC494_rep2_signifpeaks.gff_100703610_height:56
chr8	union.pl_USC331_H3K27Ac_DKO_HCT116_signifpeaks.gff_K27ac_DKO1_USC494_rep2_signifpeaks.gff	OverlappingPeaks	41648460	41651099	50	+	.	K27ac_DKO1_USC494_rep2_signifpeaks.gff_41648280_height:60
chr8	union.pl_USC331_H3K27Ac_DKO_HCT116_signifpeaks.gff_K27ac_DKO1_USC494_rep2_signifpeaks.gff	OverlappingPeaks	90995400	90997469	50	+	.	K27ac_DKO1_USC494_rep2_signifpeaks.gff_90995400_height:50
chr19	union.pl_USC331_H3K27Ac_DKO_HCT116_signifpeaks.gff_K27ac_DKO1_USC494_rep2_signifpeaks.gff	OverlappingPeaks	924330	927689	50	+	.	K27ac_DKO1_USC494_rep2_signifpeaks.gff_924330_height:55
chr19	union.pl_USC331_H3K27Ac_DKO_HCT116_signifpeaks.gff_K27ac_DKO1_USC494_rep2_signifpeaks.gff	OverlappingPeaks	2234880	2238179	50	+	.	K27ac_DKO1_USC494_rep2_signifpeaks.gff_2234880_height:61
chr19	union.pl_USC331_H3K27Ac_DKO_HCT116_signifpeaks.gff_K27ac_DKO1_USC494_rep2_signifpeaks.gff	OverlappingPeaks	6742650	6746189	50	+	.	K27ac_DKO1_USC494_rep2_signifpeaks.gff_6742650_height:58
chr19	union.pl_USC331_H3K27Ac_DKO_HCT116_signifpeaks.gff_K27ac_DKO1_USC494_rep2_signifpeaks.gff	OverlappingPeaks	11252340	11255399	50	+	.	K27ac_DKO1_USC494_rep2_signifpeaks.gff_11252220_height:48
chr19	union.pl_USC331_H3K27Ac_DKO_HCT116_signifpeaks.gff_K27ac_DKO1_USC494_rep2_signifpeaks.gff	OverlappingPeaks	54522120	54527009	50	+	.	K27ac_DKO1_USC494_rep2_signifpeaks.gff_54521850_height:78
chr19	union.pl_USC331_H3K27Ac_DKO_HCT116_signifpeaks.gff_K27ac_DKO1_USC494_rep2_signifpeaks.gff	OverlappingPeaks	55894650	55898399	50	+	.	K27ac_DKO1_USC494_rep2_signifpeaks.gff_55894650_height:52
chr1	union.pl_USC331_H3K27Ac_DKO_HCT116_signifpeaks.gff_K27ac_DKO1_USC494_rep2_signifpeaks.gff	OverlappingPeaks	900600	902879	50	+	.	K27ac_DKO1_USC494_rep2_signifpeaks.gff_900570_height:65
chr1	union.pl_USC331_H3K27Ac_DKO_HCT116_signifpeaks.gff_K27ac_DKO1_USC494_rep2_signifpeaks.gff	OverlappingPeaks	33115200	33117959	50	+	.	K27ac_DKO1_USC494_rep2_signifpeaks.gff_33115170_height:44
chr1	union.pl_USC331_H3K27Ac_DKO_HCT116_signifpeaks.gff_K27ac_DKO1_USC494_rep2_signifpeaks.gff	OverlappingPeaks	45804510	45806969	50	+	.	K27ac_DKO1_USC494_rep2_signifpeaks.gff_45804510_height:43
chr1	union.pl_USC331_H3K27Ac_DKO_HCT116_signifpeaks.gff_K27ac_DKO1_USC494_rep2_signifpeaks.gff	OverlappingPeaks	179111550	179114099	50	+	.	K27ac_DKO1_USC494_rep2_signifpeaks.gff_179111550_height:35
chr1	union.pl_USC331_H3K27Ac_DKO_HCT116_signifpeaks.gff_K27ac_DKO1_USC494_rep2_signifpeaks.gff	OverlappingPeaks	205239150	205246169	50	+	.	K27ac_DKO1_USC494_rep2_signifpeaks.gff_205239030_height:58
chr1	union.pl_USC331_H3K27Ac_DKO_HCT116_signifpeaks.gff_K27ac_DKO1_USC494_rep2_signifpeaks.gff	OverlappingPeaks	235667880	235669589	50	+	.	K27ac_DKO1_USC494_rep2_signifpeaks.gff_235666860_height:52
chr6	union.pl_USC331_H3K27Ac_DKO_HCT116_signifpeaks.gff_K27ac_DKO1_USC494_rep2_signifpeaks.gff	OverlappingPeaks	26019720	26022989	50	+	.	K27ac_DKO1_USC494_rep2_signifpeaks.gff_26019720_height:58
chr6	union.pl_USC331_H3K27Ac_DKO_HCT116_signifpeaks.gff_K27ac_DKO1_USC494_rep2_signifpeaks.gff	OverlappingPeaks	27098640	27103199	50	+	.	K27ac_DKO1_USC494_rep2_signifpeaks.gff_27098640_height:61
chr6	union.pl_USC331_H3K27Ac_DKO_HCT116_signifpeaks.gff_K27ac_DKO1_USC494_rep2_signifpeaks.gff	OverlappingPeaks	31938540	31941269	50	+	.	K27ac_DKO1_USC494_rep2_signifpeaks.gff_31938540_height:49
chr6	union.pl_USC331_H3K27Ac_DKO_HCT116_signifpeaks.gff_K27ac_DKO1_USC494_rep2_signifpeaks.gff	OverlappingPeaks	32163630	32165489	50	+	.	K27ac_DKO1_USC494_rep2_signifpeaks.gff_32162370_height:54
chr6	union.pl_USC331_H3K27Ac_DKO_HCT116_signifpeaks.gff_K27ac_DKO1_USC494_rep2_signifpeaks.gff	OverlappingPeaks	136609740	136612469	50	+	.	K27ac_DKO1_USC494_rep2_signifpeaks.gff_136609740_height:51
chr6	union.pl_USC331_H3K27Ac_DKO_HCT116_signifpeaks.gff_K27ac_DKO1_USC494_rep2_signifpeaks.gff	OverlappingPeaks	163834350	163837409	50	+	.	K27ac_DKO1_USC494_rep2_signifpeaks.gff_163834230_height:60
chr6	union.pl_USC331_H3K27Ac_DKO_HCT116_signifpeaks.gff_K27ac_DKO1_USC494_rep2_signifpeaks.gff	OverlappingPeaks	167149080	167152469	50	+	.	K27ac_DKO1_USC494_rep2_signifpeaks.gff_167149080_height:34
chr6	union.pl_USC331_H3K27Ac_DKO_HCT116_signifpeaks.gff_K27ac_DKO1_USC494_rep2_signifpeaks.gff	OverlappingPeaks	169566300	169571489	50	+	.	K27ac_DKO1_USC494_rep2_signifpeaks.gff_169566150_height:61
chr6	union.pl_USC331_H3K27Ac_DKO_HCT116_signifpeaks.gff_K27ac_DKO1_USC494_rep2_signifpeaks.gff	OverlappingPeaks	169571520	169575389	50	+	.	K27ac_DKO1_USC494_rep2_signifpeaks.gff_169571520_height:23
chr11	union.pl_USC331_H3K27Ac_DKO_HCT116_signifpeaks.gff_K27ac_DKO1_USC494_rep2_signifpeaks.gff	OverlappingPeaks	505470	507809	50	+	.	K27ac_DKO1_USC494_rep2_signifpeaks.gff_505470_height:50
chr11	union.pl_USC331_H3K27Ac_DKO_HCT116_signifpeaks.gff_K27ac_DKO1_USC494_rep2_signifpeaks.gff	OverlappingPeaks	64035510	64039889	50	+	.	K27ac_DKO1_USC494_rep2_signifpeaks.gff_64035510_height:61
chr17	union.pl_USC331_H3K27Ac_DKO_HCT116_signifpeaks.gff_K27ac_DKO1_USC494_rep2_signifpeaks.gff	OverlappingPeaks	811710	816149	50	+	.	K27ac_DKO1_USC494_rep2_signifpeaks.gff_811710_height:49
chr17	union.pl_USC331_H3K27Ac_DKO_HCT116_signifpeaks.gff_K27ac_DKO1_USC494_rep2_signifpeaks.gff	OverlappingPeaks	46558710	46562699	50	+	.	K27ac_DKO1_USC494_rep2_signifpeaks.gff_46558650_height:48
chr17	union.pl_USC331_H3K27Ac_DKO_HCT116_signifpeaks.gff_K27ac_DKO1_USC494_rep2_signifpeaks.gff	OverlappingPeaks	48783900	48786809	50	+	.	K27ac_DKO1_USC494_rep2_signifpeaks.gff_48783900_height:56
chr17	union.pl_USC331_H3K27Ac_DKO_HCT116_signifpeaks.gff_K27ac_DKO1_USC494_rep2_signifpeaks.gff	OverlappingPeaks	58468260	58471079	50	+	.	K27ac_DKO1_USC494_rep2_signifpeaks.gff_58468260_height:45
chr17	union.pl_USC331_H3K27Ac_DKO_HCT116_signifpeaks.gff_K27ac_DKO1_USC494_rep2_signifpeaks.gff	OverlappingPeaks	66373080	66375929	50	+	.	K27ac_DKO1_USC494_rep2_signifpeaks.gff_66372960_height:41
chr17	union.pl_USC331_H3K27Ac_DKO_HCT116_signifpeaks.gff_K27ac_DKO1_USC494_rep2_signifpeaks.gff	OverlappingPeaks	70676940	70681619	50	+	.	K27ac_DKO1_USC494_rep2_signifpeaks.gff_70676760_height:42
chr17	union.pl_USC331_H3K27Ac_DKO_HCT116_signifpeaks.gff_K27ac_DKO1_USC494_rep2_signifpeaks.gff	OverlappingPeaks	76337040	76340939	50	+	.	K27ac_DKO1_USC494_rep2_signifpeaks.gff_76336890_height:45
chr21	union.pl_USC331_H3K27Ac_DKO_HCT116_signifpeaks.gff_K27ac_DKO1_USC494_rep2_signifpeaks.gff	OverlappingPeaks	27106350	27108839	50	+	.	K27ac_DKO1_USC494_rep2_signifpeaks.gff_27106350_height:57
chr16	union.pl_USC331_H3K27Ac_DKO_HCT116_signifpeaks.gff_K27ac_DKO1_USC494_rep2_signifpeaks.gff	OverlappingPeaks	25268310	25270559	50	+	.	K27ac_DKO1_USC494_rep2_signifpeaks.gff_25268250_height:58
chr3	union.pl_USC331_H3K27Ac_DKO_HCT116_signifpeaks.gff_K27ac_DKO1_USC494_rep2_signifpeaks.gff	OverlappingPeaks	15838350	15839969	50	+	.	K27ac_DKO1_USC494_rep2_signifpeaks.gff_15838350_height:27
chr3	union.pl_USC331_H3K27Ac_DKO_HCT116_signifpeaks.gff_K27ac_DKO1_USC494_rep2_signifpeaks.gff	OverlappingPeaks	49394340	49397339	50	+	.	K27ac_DKO1_USC494_rep2_signifpeaks.gff_49394160_height:51
chr3	union.pl_USC331_H3K27Ac_DKO_HCT116_signifpeaks.gff_K27ac_DKO1_USC494_rep2_signifpeaks.gff	OverlappingPeaks	52320720	52322999	50	+	.	K27ac_DKO1_USC494_rep2_signifpeaks.gff_52320630_height:53
chr3	union.pl_USC331_H3K27Ac_DKO_HCT116_signifpeaks.gff_K27ac_DKO1_USC494_rep2_signifpeaks.gff	OverlappingPeaks	81809760	81811829	50	+	.	K27ac_DKO1_USC494_rep2_signifpeaks.gff_81809760_height:55
chr3	union.pl_USC331_H3K27Ac_DKO_HCT116_signifpeaks.gff_K27ac_DKO1_USC494_rep2_signifpeaks.gff	OverlappingPeaks	150479640	150482369	50	+	.	K27ac_DKO1_USC494_rep2_signifpeaks.gff_150479640_height:48
chr12	union.pl_USC331_H3K27Ac_DKO_HCT116_signifpeaks.gff_K27ac_DKO1_USC494_rep2_signifpeaks.gff	OverlappingPeaks	6640410	6646139	50	+	.	K27ac_DKO1_USC494_rep2_signifpeaks.gff_6640410_height:51
chr12	union.pl_USC331_H3K27Ac_DKO_HCT116_signifpeaks.gff_K27ac_DKO1_USC494_rep2_signifpeaks.gff	OverlappingPeaks	14988690	14991209	50	+	.	K27ac_DKO1_USC494_rep2_signifpeaks.gff_14988690_height:33
chr12	union.pl_USC331_H3K27Ac_DKO_HCT116_signifpeaks.gff_K27ac_DKO1_USC494_rep2_signifpeaks.gff	OverlappingPeaks	76208850	76210499	50	+	.	K27ac_DKO1_USC494_rep2_signifpeaks.gff_76208460_height:19
chr12	union.pl_USC331_H3K27Ac_DKO_HCT116_signifpeaks.gff_K27ac_DKO1_USC494_rep2_signifpeaks.gff	OverlappingPeaks	76211730	76221689	50	+	.	K27ac_DKO1_USC494_rep2_signifpeaks.gff_76211730_height:43
chr12	union.pl_USC331_H3K27Ac_DKO_HCT116_signifpeaks.gff_K27ac_DKO1_USC494_rep2_signifpeaks.gff	OverlappingPeaks	96792300	96795449	50	+	.	K27ac_DKO1_USC494_rep2_signifpeaks.gff_96792300_height:74
chr15	union.pl_USC331_H3K27Ac_DKO_HCT116_signifpeaks.gff_K27ac_DKO1_USC494_rep2_signifpeaks.gff	OverlappingPeaks	52310400	52313069	50	+	.	K27ac_DKO1_USC494_rep2_signifpeaks.gff_52310280_height:54
chr15	union.pl_USC331_H3K27Ac_DKO_HCT116_signifpeaks.gff_K27ac_DKO1_USC494_rep2_signifpeaks.gff	OverlappingPeaks	71586150	71589359	50	+	.	K27ac_DKO1_USC494_rep2_signifpeaks.gff_71586150_height:39
chr15	union.pl_USC331_H3K27Ac_DKO_HCT116_signifpeaks.gff_K27ac_DKO1_USC494_rep2_signifpeaks.gff	OverlappingPeaks	72528660	72531149	50	+	.	K27ac_DKO1_USC494_rep2_signifpeaks.gff_72528510_height:47
chr15	union.pl_USC331_H3K27Ac_DKO_HCT116_signifpeaks.gff_K27ac_DKO1_USC494_rep2_signifpeaks.gff	OverlappingPeaks	93361410	93365519	50	+	.	K27ac_DKO1_USC494_rep2_signifpeaks.gff_93361410_height:31
chr4	union.pl_USC331_H3K27Ac_DKO_HCT116_signifpeaks.gff_K27ac_DKO1_USC494_rep2_signifpeaks.gff	OverlappingPeaks	140003850	140006369	50	+	.	K27ac_DKO1_USC494_rep2_signifpeaks.gff_140003850_height:54
chr4	union.pl_USC331_H3K27Ac_DKO_HCT116_signifpeaks.gff_K27ac_DKO1_USC494_rep2_signifpeaks.gff	OverlappingPeaks	177240600	177242519	50	+	.	K27ac_DKO1_USC494_rep2_signifpeaks.gff_177240540_height:57
chr2	union.pl_USC331_H3K27Ac_DKO_HCT116_signifpeaks.gff_K27ac_DKO1_USC494_rep2_signifpeaks.gff	OverlappingPeaks	74666760	74670419	50	+	.	K27ac_DKO1_USC494_rep2_signifpeaks.gff_74666670_height:48
chr2	union.pl_USC331_H3K27Ac_DKO_HCT116_signifpeaks.gff_K27ac_DKO1_USC494_rep2_signifpeaks.gff	OverlappingPeaks	190067880	190070159	50	+	.	K27ac_DKO1_USC494_rep2_signifpeaks.gff_190067880_height:43
chr2	union.pl_USC331_H3K27Ac_DKO_HCT116_signifpeaks.gff_K27ac_DKO1_USC494_rep2_signifpeaks.gff	OverlappingPeaks	190070430	190071509	50	+	.	K27ac_DKO1_USC494_rep2_signifpeaks.gff_190070430_height:11
chr2	union.pl_USC331_H3K27Ac_DKO_HCT116_signifpeaks.gff_K27ac_DKO1_USC494_rep2_signifpeaks.gff	OverlappingPeaks	190073070	190073789	50	+	.	K27ac_DKO1_USC494_rep2_signifpeaks.gff_190073070_height:10
chr2	union.pl_USC331_H3K27Ac_DKO_HCT116_signifpeaks.gff_K27ac_DKO1_USC494_rep2_signifpeaks.gff	OverlappingPeaks	190074930	190078979	50	+	.	K27ac_DKO1_USC494_rep2_signifpeaks.gff_190074930_height:26
chr2	union.pl_USC331_H3K27Ac_DKO_HCT116_signifpeaks.gff_K27ac_DKO1_USC494_rep2_signifpeaks.gff	OverlappingPeaks	190081500	190083839	50	+	.	K27ac_DKO1_USC494_rep2_signifpeaks.gff_190081500_height:46
chr2	union.pl_USC331_H3K27Ac_DKO_HCT116_signifpeaks.gff_K27ac_DKO1_USC494_rep2_signifpeaks.gff	OverlappingPeaks	190084350	190085339	50	+	.	K27ac_DKO1_USC494_rep2_signifpeaks.gff_190084350_height:11
chr2	union.pl_USC331_H3K27Ac_DKO_HCT116_signifpeaks.gff_K27ac_DKO1_USC494_rep2_signifpeaks.gff	OverlappingPeaks	190086930	190089959	50	+	.	K27ac_DKO1_USC494_rep2_signifpeaks.gff_190086930_height:21
chr2	union.pl_USC331_H3K27Ac_DKO_HCT116_signifpeaks.gff_K27ac_DKO1_USC494_rep2_signifpeaks.gff	OverlappingPeaks	190090770	190091849	50	+	.	K27ac_DKO1_USC494_rep2_signifpeaks.gff_190090770_height:12
chr2	union.pl_USC331_H3K27Ac_DKO_HCT116_signifpeaks.gff_K27ac_DKO1_USC494_rep2_signifpeaks.gff	OverlappingPeaks	232228950	232231529	50	+	.	K27ac_DKO1_USC494_rep2_signifpeaks.gff_232228680_height:53
chr9	union.pl_USC331_H3K27Ac_DKO_HCT116_signifpeaks.gff_K27ac_DKO1_USC494_rep2_signifpeaks.gff	OverlappingPeaks	101017050	101019689	50	+	.	K27ac_DKO1_USC494_rep2_signifpeaks.gff_101017020_height:46
chr9	union.pl_USC331_H3K27Ac_DKO_HCT116_signifpeaks.gff_K27ac_DKO1_USC494_rep2_signifpeaks.gff	OverlappingPeaks	115949520	115951349	50	+	.	K27ac_DKO1_USC494_rep2_signifpeaks.gff_115949520_height:33
chr9	union.pl_USC331_H3K27Ac_DKO_HCT116_signifpeaks.gff_K27ac_DKO1_USC494_rep2_signifpeaks.gff	OverlappingPeaks	128410050	128413679	50	+	.	K27ac_DKO1_USC494_rep2_signifpeaks.gff_128410050_height:51
chr9	union.pl_USC331_H3K27Ac_DKO_HCT116_signifpeaks.gff_K27ac_DKO1_USC494_rep2_signifpeaks.gff	OverlappingPeaks	135544560	135546779	50	+	.	K27ac_DKO1_USC494_rep2_signifpeaks.gff_135544560_height:52
chrX	union.pl_USC331_H3K27Ac_DKO_HCT116_signifpeaks.gff_K27ac_DKO1_USC494_rep2_signifpeaks.gff	OverlappingPeaks	45601500	45604409	50	+	.	K27ac_DKO1_USC494_rep2_signifpeaks.gff_45601500_height:22
chrX	union.pl_USC331_H3K27Ac_DKO_HCT116_signifpeaks.gff_K27ac_DKO1_USC494_rep2_signifpeaks.gff	OverlappingPeaks	45605250	45606359	50	+	.	K27ac_DKO1_USC494_rep2_signifpeaks.gff_45605250_height:12
chrX	union.pl_USC331_H3K27Ac_DKO_HCT116_signifpeaks.gff_K27ac_DKO1_USC494_rep2_signifpeaks.gff	OverlappingPeaks	45612540	45616349	50	+	.	K27ac_DKO1_USC494_rep2_signifpeaks.gff_45612540_height:15
chrX	union.pl_USC331_H3K27Ac_DKO_HCT116_signifpeaks.gff_K27ac_DKO1_USC494_rep2_signifpeaks.gff	OverlappingPeaks	45617160	45620759	50	+	.	K27ac_DKO1_USC494_rep2_signifpeaks.gff_45617160_height:34
chrX	union.pl_USC331_H3K27Ac_DKO_HCT116_signifpeaks.gff_K27ac_DKO1_USC494_rep2_signifpeaks.gff	OverlappingPeaks	45621900	45623669	50	+	.	K27ac_DKO1_USC494_rep2_signifpeaks.gff_45621900_height:17
chrX	union.pl_USC331_H3K27Ac_DKO_HCT116_signifpeaks.gff_K27ac_DKO1_USC494_rep2_signifpeaks.gff	OverlappingPeaks	45624630	45625079	50	+	.	K27ac_DKO1_USC494_rep2_signifpeaks.gff_45624630_height:10
chrX	union.pl_USC331_H3K27Ac_DKO_HCT116_signifpeaks.gff_K27ac_DKO1_USC494_rep2_signifpeaks.gff	OverlappingPeaks	45625200	45625559	50	+	.	K27ac_DKO1_USC494_rep2_signifpeaks.gff_45625200_height:9
chrX	union.pl_USC331_H3K27Ac_DKO_HCT116_signifpeaks.gff_K27ac_DKO1_USC494_rep2_signifpeaks.gff	OverlappingPeaks	45628830	45637259	50	+	.	K27ac_DKO1_USC494_rep2_signifpeaks.gff_45628830_height:41
chr13	union.pl_USC331_H3K27Ac_DKO_HCT116_signifpeaks.gff_K27ac_DKO1_USC494_rep2_signifpeaks.gff	OverlappingPeaks	45778860	45781859	50	+	.	K27ac_DKO1_USC494_rep2_signifpeaks.gff_45778860_height:22
chr13	union.pl_USC331_H3K27Ac_DKO_HCT116_signifpeaks.gff_K27ac_DKO1_USC494_rep2_signifpeaks.gff	OverlappingPeaks	111363840	111368069	50	+	.	K27ac_DKO1_USC494_rep2_signifpeaks.gff_111363840_height:47
chr10	union.pl_USC331_H3K27Ac_DKO_HCT116_signifpeaks.gff_K27ac_DKO1_USC494_rep2_signifpeaks.gff	OverlappingPeaks	94448460	94452629	50	+	.	K27ac_DKO1_USC494_rep2_signifpeaks.gff_94448310_height:38
chr10	union.pl_USC331_H3K27Ac_DKO_HCT116_signifpeaks.gff_K27ac_DKO1_USC494_rep2_signifpeaks.gff	OverlappingPeaks	94454760	94457339	50	+	.	K27ac_DKO1_USC494_rep2_signifpeaks.gff_94454760_height:57
chr10	union.pl_USC331_H3K27Ac_DKO_HCT116_signifpeaks.gff_K27ac_DKO1_USC494_rep2_signifpeaks.gff	OverlappingPeaks	101677260	101683829	50	+	.	K27ac_DKO1_USC494_rep2_signifpeaks.gff_101677020_height:52
chr10	union.pl_USC331_H3K27Ac_DKO_HCT116_signifpeaks.gff_K27ac_DKO1_USC494_rep2_signifpeaks.gff	OverlappingPeaks	114832080	114835169	50	+	.	K27ac_DKO1_USC494_rep2_signifpeaks.gff_114831690_height:36
chr5	union.pl_USC331_H3K27Ac_DKO_HCT116_signifpeaks.gff_K27ac_DKO1_USC494_rep2_signifpeaks.gff	OverlappingPeaks	124463700	124465649	50	+	.	K27ac_DKO1_USC494_rep2_signifpeaks.gff_124463700_height:37
chr5	union.pl_USC331_H3K27Ac_DKO_HCT116_signifpeaks.gff_K27ac_DKO1_USC494_rep2_signifpeaks.gff	OverlappingPeaks	137088870	137091479	50	+	.	K27ac_DKO1_USC494_rep2_signifpeaks.gff_137088870_height:53
chr7	union.pl_USC331_H3K27Ac_DKO_HCT116_signifpeaks.gff_K27ac_DKO1_USC494_rep2_signifpeaks.gff	OverlappingPeaks	22756290	22760279	49	+	.	K27ac_DKO1_USC494_rep2_signifpeaks.gff_22756290_height:83
chr7	union.pl_USC331_H3K27Ac_DKO_HCT116_signifpeaks.gff_K27ac_DKO1_USC494_rep2_signifpeaks.gff	OverlappingPeaks	116592510	116594999	49	+	.	K27ac_DKO1_USC494_rep2_signifpeaks.gff_116592510_height:58
chr20	union.pl_USC331_H3K27Ac_DKO_HCT116_signifpeaks.gff_K27ac_DKO1_USC494_rep2_signifpeaks.gff	OverlappingPeaks	39630720	39633089	49	+	.	K27ac_DKO1_USC494_rep2_signifpeaks.gff_39630720_height:46
chr20	union.pl_USC331_H3K27Ac_DKO_HCT116_signifpeaks.gff_K27ac_DKO1_USC494_rep2_signifpeaks.gff	OverlappingPeaks	44439660	44442929	49	+	.	K27ac_DKO1_USC494_rep2_signifpeaks.gff_44439660_height:53
chr20	union.pl_USC331_H3K27Ac_DKO_HCT116_signifpeaks.gff_K27ac_DKO1_USC494_rep2_signifpeaks.gff	OverlappingPeaks	48383460	48386699	49	+	.	K27ac_DKO1_USC494_rep2_signifpeaks.gff_48383460_height:29
chr22	union.pl_USC331_H3K27Ac_DKO_HCT116_signifpeaks.gff_K27ac_DKO1_USC494_rep2_signifpeaks.gff	OverlappingPeaks	18120330	18122939	49	+	.	K27ac_DKO1_USC494_rep2_signifpeaks.gff_18120330_height:46
chr22	union.pl_USC331_H3K27Ac_DKO_HCT116_signifpeaks.gff_K27ac_DKO1_USC494_rep2_signifpeaks.gff	OverlappingPeaks	43521270	43524779	49	+	.	K27ac_DKO1_USC494_rep2_signifpeaks.gff_43521270_height:53
chr14	union.pl_USC331_H3K27Ac_DKO_HCT116_signifpeaks.gff_K27ac_DKO1_USC494_rep2_signifpeaks.gff	OverlappingPeaks	21571440	21573449	49	+	.	K27ac_DKO1_USC494_rep2_signifpeaks.gff_21571350_height:54
chr14	union.pl_USC331_H3K27Ac_DKO_HCT116_signifpeaks.gff_K27ac_DKO1_USC494_rep2_signifpeaks.gff	OverlappingPeaks	23444790	23452829	49	+	.	K27ac_DKO1_USC494_rep2_signifpeaks.gff_23443860_height:61
chr14	union.pl_USC331_H3K27Ac_DKO_HCT116_signifpeaks.gff_K27ac_DKO1_USC494_rep2_signifpeaks.gff	OverlappingPeaks	104027850	104030339	49	+	.	K27ac_DKO1_USC494_rep2_signifpeaks.gff_104027850_height:60
chr8	union.pl_USC331_H3K27Ac_DKO_HCT116_signifpeaks.gff_K27ac_DKO1_USC494_rep2_signifpeaks.gff	OverlappingPeaks	48264750	48268199	49	+	.	K27ac_DKO1_USC494_rep2_signifpeaks.gff_48264750_height:33
chr8	union.pl_USC331_H3K27Ac_DKO_HCT116_signifpeaks.gff_K27ac_DKO1_USC494_rep2_signifpeaks.gff	OverlappingPeaks	48648390	48652079	49	+	.	K27ac_DKO1_USC494_rep2_signifpeaks.gff_48648390_height:62
chr8	union.pl_USC331_H3K27Ac_DKO_HCT116_signifpeaks.gff_K27ac_DKO1_USC494_rep2_signifpeaks.gff	OverlappingPeaks	142136310	142138889	49	+	.	K27ac_DKO1_USC494_rep2_signifpeaks.gff_142136100_height:39
chr19	union.pl_USC331_H3K27Ac_DKO_HCT116_signifpeaks.gff_K27ac_DKO1_USC494_rep2_signifpeaks.gff	OverlappingPeaks	1745910	1749749	49	+	.	K27ac_DKO1_USC494_rep2_signifpeaks.gff_1745910_height:49
chr19	union.pl_USC331_H3K27Ac_DKO_HCT116_signifpeaks.gff_K27ac_DKO1_USC494_rep2_signifpeaks.gff	OverlappingPeaks	1847130	1849319	49	+	.	K27ac_DKO1_USC494_rep2_signifpeaks.gff_1847040_height:67
chr19	union.pl_USC331_H3K27Ac_DKO_HCT116_signifpeaks.gff_K27ac_DKO1_USC494_rep2_signifpeaks.gff	OverlappingPeaks	4866120	4871909	49	+	.	K27ac_DKO1_USC494_rep2_signifpeaks.gff_4866090_height:55
chr19	union.pl_USC331_H3K27Ac_DKO_HCT116_signifpeaks.gff_K27ac_DKO1_USC494_rep2_signifpeaks.gff	OverlappingPeaks	13055490	13058009	49	+	.	K27ac_DKO1_USC494_rep2_signifpeaks.gff_13055490_height:47
chr19	union.pl_USC331_H3K27Ac_DKO_HCT116_signifpeaks.gff_K27ac_DKO1_USC494_rep2_signifpeaks.gff	OverlappingPeaks	51306690	51308999	49	+	.	K27ac_DKO1_USC494_rep2_signifpeaks.gff_51306690_height:48
chr1	union.pl_USC331_H3K27Ac_DKO_HCT116_signifpeaks.gff_K27ac_DKO1_USC494_rep2_signifpeaks.gff	OverlappingPeaks	2143440	2145539	49	+	.	K27ac_DKO1_USC494_rep2_signifpeaks.gff_2143050_height:45
chr1	union.pl_USC331_H3K27Ac_DKO_HCT116_signifpeaks.gff_K27ac_DKO1_USC494_rep2_signifpeaks.gff	OverlappingPeaks	9222630	9225419	49	+	.	K27ac_DKO1_USC494_rep2_signifpeaks.gff_9222630_height:38
chr1	union.pl_USC331_H3K27Ac_DKO_HCT116_signifpeaks.gff_K27ac_DKO1_USC494_rep2_signifpeaks.gff	OverlappingPeaks	24125070	24128219	49	+	.	K27ac_DKO1_USC494_rep2_signifpeaks.gff_24125070_height:54
chr1	union.pl_USC331_H3K27Ac_DKO_HCT116_signifpeaks.gff_K27ac_DKO1_USC494_rep2_signifpeaks.gff	OverlappingPeaks	27112980	27116069	49	+	.	K27ac_DKO1_USC494_rep2_signifpeaks.gff_27112980_height:58
chr1	union.pl_USC331_H3K27Ac_DKO_HCT116_signifpeaks.gff_K27ac_DKO1_USC494_rep2_signifpeaks.gff	OverlappingPeaks	27864510	27872009	49	+	.	K27ac_DKO1_USC494_rep2_signifpeaks.gff_27864300_height:43
chr1	union.pl_USC331_H3K27Ac_DKO_HCT116_signifpeaks.gff_K27ac_DKO1_USC494_rep2_signifpeaks.gff	OverlappingPeaks	169075110	169077509	49	+	.	K27ac_DKO1_USC494_rep2_signifpeaks.gff_169074960_height:33
chr1	union.pl_USC331_H3K27Ac_DKO_HCT116_signifpeaks.gff_K27ac_DKO1_USC494_rep2_signifpeaks.gff	OverlappingPeaks	169077570	169079699	49	+	.	K27ac_DKO1_USC494_rep2_signifpeaks.gff_169077570_height:14
chr1	union.pl_USC331_H3K27Ac_DKO_HCT116_signifpeaks.gff_K27ac_DKO1_USC494_rep2_signifpeaks.gff	OverlappingPeaks	169080090	169086659	49	+	.	K27ac_DKO1_USC494_rep2_signifpeaks.gff_169080090_height:45
chr1	union.pl_USC331_H3K27Ac_DKO_HCT116_signifpeaks.gff_K27ac_DKO1_USC494_rep2_signifpeaks.gff	OverlappingPeaks	173792430	173794889	49	+	.	K27ac_DKO1_USC494_rep2_signifpeaks.gff_173792370_height:48
chr1	union.pl_USC331_H3K27Ac_DKO_HCT116_signifpeaks.gff_K27ac_DKO1_USC494_rep2_signifpeaks.gff	OverlappingPeaks	173835360	173838419	49	+	.	K27ac_DKO1_USC494_rep2_signifpeaks.gff_173835360_height:52
chr1	union.pl_USC331_H3K27Ac_DKO_HCT116_signifpeaks.gff_K27ac_DKO1_USC494_rep2_signifpeaks.gff	OverlappingPeaks	193090500	193092449	49	+	.	K27ac_DKO1_USC494_rep2_signifpeaks.gff_193090470_height:44
chr1	union.pl_USC331_H3K27Ac_DKO_HCT116_signifpeaks.gff_K27ac_DKO1_USC494_rep2_signifpeaks.gff	OverlappingPeaks	200707230	200709629	49	+	.	K27ac_DKO1_USC494_rep2_signifpeaks.gff_200707200_height:59
chr1	union.pl_USC331_H3K27Ac_DKO_HCT116_signifpeaks.gff_K27ac_DKO1_USC494_rep2_signifpeaks.gff	OverlappingPeaks	205416780	205420919	49	+	.	K27ac_DKO1_USC494_rep2_signifpeaks.gff_205416780_height:42
chr1	union.pl_USC331_H3K27Ac_DKO_HCT116_signifpeaks.gff_K27ac_DKO1_USC494_rep2_signifpeaks.gff	OverlappingPeaks	234906840	234909839	49	+	.	K27ac_DKO1_USC494_rep2_signifpeaks.gff_234906840_height:30
chr6	union.pl_USC331_H3K27Ac_DKO_HCT116_signifpeaks.gff_K27ac_DKO1_USC494_rep2_signifpeaks.gff	OverlappingPeaks	29931720	29935319	49	+	.	K27ac_DKO1_USC494_rep2_signifpeaks.gff_29931720_height:37
chr6	union.pl_USC331_H3K27Ac_DKO_HCT116_signifpeaks.gff_K27ac_DKO1_USC494_rep2_signifpeaks.gff	OverlappingPeaks	29935590	29935979	49	+	.	K27ac_DKO1_USC494_rep2_signifpeaks.gff_29935590_height:9
chr6	union.pl_USC331_H3K27Ac_DKO_HCT116_signifpeaks.gff_K27ac_DKO1_USC494_rep2_signifpeaks.gff	OverlappingPeaks	78001710	78004049	49	+	.	K27ac_DKO1_USC494_rep2_signifpeaks.gff_78001710_height:35
chr11	union.pl_USC331_H3K27Ac_DKO_HCT116_signifpeaks.gff_K27ac_DKO1_USC494_rep2_signifpeaks.gff	OverlappingPeaks	62553420	62556179	49	+	.	K27ac_DKO1_USC494_rep2_signifpeaks.gff_62553420_height:46
chr11	union.pl_USC331_H3K27Ac_DKO_HCT116_signifpeaks.gff_K27ac_DKO1_USC494_rep2_signifpeaks.gff	OverlappingPeaks	69166020	69169469	49	+	.	K27ac_DKO1_USC494_rep2_signifpeaks.gff_69166020_height:75
chr11	union.pl_USC331_H3K27Ac_DKO_HCT116_signifpeaks.gff_K27ac_DKO1_USC494_rep2_signifpeaks.gff	OverlappingPeaks	93860790	93864719	49	+	.	K27ac_DKO1_USC494_rep2_signifpeaks.gff_93860790_height:51
chr11	union.pl_USC331_H3K27Ac_DKO_HCT116_signifpeaks.gff_K27ac_DKO1_USC494_rep2_signifpeaks.gff	OverlappingPeaks	118971390	118974749	49	+	.	K27ac_DKO1_USC494_rep2_signifpeaks.gff_118971360_height:49
chr17	union.pl_USC331_H3K27Ac_DKO_HCT116_signifpeaks.gff_K27ac_DKO1_USC494_rep2_signifpeaks.gff	OverlappingPeaks	7744500	7748759	49	+	.	K27ac_DKO1_USC494_rep2_signifpeaks.gff_7744500_height:52
chr17	union.pl_USC331_H3K27Ac_DKO_HCT116_signifpeaks.gff_K27ac_DKO1_USC494_rep2_signifpeaks.gff	OverlappingPeaks	41464980	41466809	49	+	.	K27ac_DKO1_USC494_rep2_signifpeaks.gff_41464110_height:27
chr17	union.pl_USC331_H3K27Ac_DKO_HCT116_signifpeaks.gff_K27ac_DKO1_USC494_rep2_signifpeaks.gff	OverlappingPeaks	42275430	42278729	49	+	.	K27ac_DKO1_USC494_rep2_signifpeaks.gff_42275430_height:58
chr17	union.pl_USC331_H3K27Ac_DKO_HCT116_signifpeaks.gff_K27ac_DKO1_USC494_rep2_signifpeaks.gff	OverlappingPeaks	76857240	76859849	49	+	.	K27ac_DKO1_USC494_rep2_signifpeaks.gff_76857240_height:45
chr17	union.pl_USC331_H3K27Ac_DKO_HCT116_signifpeaks.gff_K27ac_DKO1_USC494_rep2_signifpeaks.gff	OverlappingPeaks	79883550	79886609	49	+	.	K27ac_DKO1_USC494_rep2_signifpeaks.gff_79880130_height:57
chr16	union.pl_USC331_H3K27Ac_DKO_HCT116_signifpeaks.gff_K27ac_DKO1_USC494_rep2_signifpeaks.gff	OverlappingPeaks	89571120	89576279	49	+	.	K27ac_DKO1_USC494_rep2_signifpeaks.gff_89567760_height:63
chr3	union.pl_USC331_H3K27Ac_DKO_HCT116_signifpeaks.gff_K27ac_DKO1_USC494_rep2_signifpeaks.gff	OverlappingPeaks	15676170	15679649	49	+	.	K27ac_DKO1_USC494_rep2_signifpeaks.gff_15676170_height:57
chr3	union.pl_USC331_H3K27Ac_DKO_HCT116_signifpeaks.gff_K27ac_DKO1_USC494_rep2_signifpeaks.gff	OverlappingPeaks	28389420	28391189	49	+	.	K27ac_DKO1_USC494_rep2_signifpeaks.gff_28389420_height:43
chr3	union.pl_USC331_H3K27Ac_DKO_HCT116_signifpeaks.gff_K27ac_DKO1_USC494_rep2_signifpeaks.gff	OverlappingPeaks	156845220	156849629	49	+	.	K27ac_DKO1_USC494_rep2_signifpeaks.gff_156845220_height:33
chr3	union.pl_USC331_H3K27Ac_DKO_HCT116_signifpeaks.gff_K27ac_DKO1_USC494_rep2_signifpeaks.gff	OverlappingPeaks	160282200	160284809	49	+	.	K27ac_DKO1_USC494_rep2_signifpeaks.gff_160282200_height:48
chr12	union.pl_USC331_H3K27Ac_DKO_HCT116_signifpeaks.gff_K27ac_DKO1_USC494_rep2_signifpeaks.gff	OverlappingPeaks	10362570	10367249	49	+	.	K27ac_DKO1_USC494_rep2_signifpeaks.gff_10362360_height:35
chr15	union.pl_USC331_H3K27Ac_DKO_HCT116_signifpeaks.gff_K27ac_DKO1_USC494_rep2_signifpeaks.gff	OverlappingPeaks	40364670	40365899	49	+	.	K27ac_DKO1_USC494_rep2_signifpeaks.gff_40364400_height:11
chr15	union.pl_USC331_H3K27Ac_DKO_HCT116_signifpeaks.gff_K27ac_DKO1_USC494_rep2_signifpeaks.gff	OverlappingPeaks	40366200	40369829	49	+	.	K27ac_DKO1_USC494_rep2_signifpeaks.gff_40366200_height:54
chr4	union.pl_USC331_H3K27Ac_DKO_HCT116_signifpeaks.gff_K27ac_DKO1_USC494_rep2_signifpeaks.gff	OverlappingPeaks	41160450	41160749	49	+	.	K27ac_DKO1_USC494_rep2_signifpeaks.gff_41158410_height:32
chr4	union.pl_USC331_H3K27Ac_DKO_HCT116_signifpeaks.gff_K27ac_DKO1_USC494_rep2_signifpeaks.gff	OverlappingPeaks	41161920	41164169	49	+	.	K27ac_DKO1_USC494_rep2_signifpeaks.gff_41161920_height:46
chr4	union.pl_USC331_H3K27Ac_DKO_HCT116_signifpeaks.gff_K27ac_DKO1_USC494_rep2_signifpeaks.gff	OverlappingPeaks	56411460	56414159	49	+	.	K27ac_DKO1_USC494_rep2_signifpeaks.gff_56411460_height:53
chr4	union.pl_USC331_H3K27Ac_DKO_HCT116_signifpeaks.gff_K27ac_DKO1_USC494_rep2_signifpeaks.gff	OverlappingPeaks	84175980	84179429	49	+	.	K27ac_DKO1_USC494_rep2_signifpeaks.gff_84175980_height:47
chr2	union.pl_USC331_H3K27Ac_DKO_HCT116_signifpeaks.gff_K27ac_DKO1_USC494_rep2_signifpeaks.gff	OverlappingPeaks	54341760	54344519	49	+	.	K27ac_DKO1_USC494_rep2_signifpeaks.gff_54341580_height:50
chr2	union.pl_USC331_H3K27Ac_DKO_HCT116_signifpeaks.gff_K27ac_DKO1_USC494_rep2_signifpeaks.gff	OverlappingPeaks	61685430	61689959	49	+	.	K27ac_DKO1_USC494_rep2_signifpeaks.gff_61685430_height:53
chr2	union.pl_USC331_H3K27Ac_DKO_HCT116_signifpeaks.gff_K27ac_DKO1_USC494_rep2_signifpeaks.gff	OverlappingPeaks	65662470	65664899	49	+	.	K27ac_DKO1_USC494_rep2_signifpeaks.gff_65662230_height:50
chr2	union.pl_USC331_H3K27Ac_DKO_HCT116_signifpeaks.gff_K27ac_DKO1_USC494_rep2_signifpeaks.gff	OverlappingPeaks	86421360	86423969	49	+	.	K27ac_DKO1_USC494_rep2_signifpeaks.gff_86421360_height:52
chr2	union.pl_USC331_H3K27Ac_DKO_HCT116_signifpeaks.gff_K27ac_DKO1_USC494_rep2_signifpeaks.gff	OverlappingPeaks	198363180	198366389	49	+	.	K27ac_DKO1_USC494_rep2_signifpeaks.gff_198363180_height:52
chr2	union.pl_USC331_H3K27Ac_DKO_HCT116_signifpeaks.gff_K27ac_DKO1_USC494_rep2_signifpeaks.gff	OverlappingPeaks	219756810	219762959	49	+	.	K27ac_DKO1_USC494_rep2_signifpeaks.gff_219756810_height:38
chr9	union.pl_USC331_H3K27Ac_DKO_HCT116_signifpeaks.gff_K27ac_DKO1_USC494_rep2_signifpeaks.gff	OverlappingPeaks	139008750	139012079	49	+	.	K27ac_DKO1_USC494_rep2_signifpeaks.gff_139008750_height:65
chrX	union.pl_USC331_H3K27Ac_DKO_HCT116_signifpeaks.gff_K27ac_DKO1_USC494_rep2_signifpeaks.gff	OverlappingPeaks	9832920	9836639	49	+	.	K27ac_DKO1_USC494_rep2_signifpeaks.gff_9832920_height:48
chrX	union.pl_USC331_H3K27Ac_DKO_HCT116_signifpeaks.gff_K27ac_DKO1_USC494_rep2_signifpeaks.gff	OverlappingPeaks	119736870	119739059	49	+	.	K27ac_DKO1_USC494_rep2_signifpeaks.gff_119736870_height:36
chr13	union.pl_USC331_H3K27Ac_DKO_HCT116_signifpeaks.gff_K27ac_DKO1_USC494_rep2_signifpeaks.gff	OverlappingPeaks	113862060	113865089	49	+	.	K27ac_DKO1_USC494_rep2_signifpeaks.gff_113862060_height:60
chr10	union.pl_USC331_H3K27Ac_DKO_HCT116_signifpeaks.gff_K27ac_DKO1_USC494_rep2_signifpeaks.gff	OverlappingPeaks	28375230	28381049	49	+	.	K27ac_DKO1_USC494_rep2_signifpeaks.gff_28375110_height:47
chr10	union.pl_USC331_H3K27Ac_DKO_HCT116_signifpeaks.gff_K27ac_DKO1_USC494_rep2_signifpeaks.gff	OverlappingPeaks	28381080	28381949	49	+	.	K27ac_DKO1_USC494_rep2_signifpeaks.gff_28381080_height:15
chr10	union.pl_USC331_H3K27Ac_DKO_HCT116_signifpeaks.gff_K27ac_DKO1_USC494_rep2_signifpeaks.gff	OverlappingPeaks	73619070	73622039	49	+	.	K27ac_DKO1_USC494_rep2_signifpeaks.gff_73618980_height:49
chr10	union.pl_USC331_H3K27Ac_DKO_HCT116_signifpeaks.gff_K27ac_DKO1_USC494_rep2_signifpeaks.gff	OverlappingPeaks	75531090	75533729	49	+	.	K27ac_DKO1_USC494_rep2_signifpeaks.gff_75531090_height:50
chr10	union.pl_USC331_H3K27Ac_DKO_HCT116_signifpeaks.gff_K27ac_DKO1_USC494_rep2_signifpeaks.gff	OverlappingPeaks	101692470	101694209	49	+	.	K27ac_DKO1_USC494_rep2_signifpeaks.gff_101685120_height:97
chr10	union.pl_USC331_H3K27Ac_DKO_HCT116_signifpeaks.gff_K27ac_DKO1_USC494_rep2_signifpeaks.gff	OverlappingPeaks	102801510	102803939	49	+	.	K27ac_DKO1_USC494_rep2_signifpeaks.gff_102801420_height:39
chr5	union.pl_USC331_H3K27Ac_DKO_HCT116_signifpeaks.gff_K27ac_DKO1_USC494_rep2_signifpeaks.gff	OverlappingPeaks	72414390	72420149	49	+	.	K27ac_DKO1_USC494_rep2_signifpeaks.gff_72413850_height:81
chr5	union.pl_USC331_H3K27Ac_DKO_HCT116_signifpeaks.gff_K27ac_DKO1_USC494_rep2_signifpeaks.gff	OverlappingPeaks	133560540	133563029	49	+	.	K27ac_DKO1_USC494_rep2_signifpeaks.gff_133560540_height:46
chr5	union.pl_USC331_H3K27Ac_DKO_HCT116_signifpeaks.gff_K27ac_DKO1_USC494_rep2_signifpeaks.gff	OverlappingPeaks	148939890	148943939	49	+	.	K27ac_DKO1_USC494_rep2_signifpeaks.gff_148939890_height:44
chr5	union.pl_USC331_H3K27Ac_DKO_HCT116_signifpeaks.gff_K27ac_DKO1_USC494_rep2_signifpeaks.gff	OverlappingPeaks	150459090	150467999	49	+	.	K27ac_DKO1_USC494_rep2_signifpeaks.gff_150458820_height:52
chr7	union.pl_USC331_H3K27Ac_DKO_HCT116_signifpeaks.gff_K27ac_DKO1_USC494_rep2_signifpeaks.gff	OverlappingPeaks	4777440	4779809	48	+	.	K27ac_DKO1_USC494_rep2_signifpeaks.gff_4777440_height:31
chr7	union.pl_USC331_H3K27Ac_DKO_HCT116_signifpeaks.gff_K27ac_DKO1_USC494_rep2_signifpeaks.gff	OverlappingPeaks	18058440	18060809	48	+	.	K27ac_DKO1_USC494_rep2_signifpeaks.gff_18058440_height:20
chr7	union.pl_USC331_H3K27Ac_DKO_HCT116_signifpeaks.gff_K27ac_DKO1_USC494_rep2_signifpeaks.gff	OverlappingPeaks	41042280	41048339	48	+	.	K27ac_DKO1_USC494_rep2_signifpeaks.gff_41042280_height:25
chr7	union.pl_USC331_H3K27Ac_DKO_HCT116_signifpeaks.gff_K27ac_DKO1_USC494_rep2_signifpeaks.gff	OverlappingPeaks	47822640	47828189	48	+	.	K27ac_DKO1_USC494_rep2_signifpeaks.gff_47822640_height:37
chr7	union.pl_USC331_H3K27Ac_DKO_HCT116_signifpeaks.gff_K27ac_DKO1_USC494_rep2_signifpeaks.gff	OverlappingPeaks	99697620	99700559	48	+	.	K27ac_DKO1_USC494_rep2_signifpeaks.gff_99697620_height:56
chr7	union.pl_USC331_H3K27Ac_DKO_HCT116_signifpeaks.gff_K27ac_DKO1_USC494_rep2_signifpeaks.gff	OverlappingPeaks	129587460	129593399	48	+	.	K27ac_DKO1_USC494_rep2_signifpeaks.gff_129587460_height:42
chr7	union.pl_USC331_H3K27Ac_DKO_HCT116_signifpeaks.gff_K27ac_DKO1_USC494_rep2_signifpeaks.gff	OverlappingPeaks	130678170	130682309	48	+	.	K27ac_DKO1_USC494_rep2_signifpeaks.gff_130678170_height:31
chr7	union.pl_USC331_H3K27Ac_DKO_HCT116_signifpeaks.gff_K27ac_DKO1_USC494_rep2_signifpeaks.gff	OverlappingPeaks	130683030	130685339	48	+	.	K27ac_DKO1_USC494_rep2_signifpeaks.gff_130683030_height:14
chr7	union.pl_USC331_H3K27Ac_DKO_HCT116_signifpeaks.gff_K27ac_DKO1_USC494_rep2_signifpeaks.gff	OverlappingPeaks	139364340	139369049	48	+	.	K27ac_DKO1_USC494_rep2_signifpeaks.gff_139364340_height:49
chr7	union.pl_USC331_H3K27Ac_DKO_HCT116_signifpeaks.gff_K27ac_DKO1_USC494_rep2_signifpeaks.gff	OverlappingPeaks	157088610	157096259	48	+	.	K27ac_DKO1_USC494_rep2_signifpeaks.gff_157088430_height:110
chr20	union.pl_USC331_H3K27Ac_DKO_HCT116_signifpeaks.gff_K27ac_DKO1_USC494_rep2_signifpeaks.gff	OverlappingPeaks	351570	355019	48	+	.	K27ac_DKO1_USC494_rep2_signifpeaks.gff_351570_height:36
chr20	union.pl_USC331_H3K27Ac_DKO_HCT116_signifpeaks.gff_K27ac_DKO1_USC494_rep2_signifpeaks.gff	OverlappingPeaks	52291110	52295279	48	+	.	K27ac_DKO1_USC494_rep2_signifpeaks.gff_52287660_height:34
chr20	union.pl_USC331_H3K27Ac_DKO_HCT116_signifpeaks.gff_K27ac_DKO1_USC494_rep2_signifpeaks.gff	OverlappingPeaks	52295970	52299359	48	+	.	K27ac_DKO1_USC494_rep2_signifpeaks.gff_52295970_height:28
chr22	union.pl_USC331_H3K27Ac_DKO_HCT116_signifpeaks.gff_K27ac_DKO1_USC494_rep2_signifpeaks.gff	OverlappingPeaks	38146650	38150459	48	+	.	K27ac_DKO1_USC494_rep2_signifpeaks.gff_38145750_height:47
chr22	union.pl_USC331_H3K27Ac_DKO_HCT116_signifpeaks.gff_K27ac_DKO1_USC494_rep2_signifpeaks.gff	OverlappingPeaks	41808060	41810939	48	+	.	K27ac_DKO1_USC494_rep2_signifpeaks.gff_41807820_height:61
chr14	union.pl_USC331_H3K27Ac_DKO_HCT116_signifpeaks.gff_K27ac_DKO1_USC494_rep2_signifpeaks.gff	OverlappingPeaks	35450730	35453099	48	+	.	K27ac_DKO1_USC494_rep2_signifpeaks.gff_35450730_height:40
chr14	union.pl_USC331_H3K27Ac_DKO_HCT116_signifpeaks.gff_K27ac_DKO1_USC494_rep2_signifpeaks.gff	OverlappingPeaks	103798980	103801949	48	+	.	K27ac_DKO1_USC494_rep2_signifpeaks.gff_103798950_height:63
chr8	union.pl_USC331_H3K27Ac_DKO_HCT116_signifpeaks.gff_K27ac_DKO1_USC494_rep2_signifpeaks.gff	OverlappingPeaks	128918160	128922329	48	+	.	K27ac_DKO1_USC494_rep2_signifpeaks.gff_128918010_height:52
chr8	union.pl_USC331_H3K27Ac_DKO_HCT116_signifpeaks.gff_K27ac_DKO1_USC494_rep2_signifpeaks.gff	OverlappingPeaks	129188040	129190559	48	+	.	K27ac_DKO1_USC494_rep2_signifpeaks.gff_129188040_height:39
chr19	union.pl_USC331_H3K27Ac_DKO_HCT116_signifpeaks.gff_K27ac_DKO1_USC494_rep2_signifpeaks.gff	OverlappingPeaks	1187370	1195049	48	+	.	K27ac_DKO1_USC494_rep2_signifpeaks.gff_1182930_height:117
chr19	union.pl_USC331_H3K27Ac_DKO_HCT116_signifpeaks.gff_K27ac_DKO1_USC494_rep2_signifpeaks.gff	OverlappingPeaks	10946460	10947869	48	+	.	K27ac_DKO1_USC494_rep2_signifpeaks.gff_10945500_height:47
chr19	union.pl_USC331_H3K27Ac_DKO_HCT116_signifpeaks.gff_K27ac_DKO1_USC494_rep2_signifpeaks.gff	OverlappingPeaks	54973020	54976949	48	+	.	K27ac_DKO1_USC494_rep2_signifpeaks.gff_54973020_height:47
chr1	union.pl_USC331_H3K27Ac_DKO_HCT116_signifpeaks.gff_K27ac_DKO1_USC494_rep2_signifpeaks.gff	OverlappingPeaks	8241270	8243999	48	+	.	K27ac_DKO1_USC494_rep2_signifpeaks.gff_8241270_height:28
chr1	union.pl_USC331_H3K27Ac_DKO_HCT116_signifpeaks.gff_K27ac_DKO1_USC494_rep2_signifpeaks.gff	OverlappingPeaks	19810920	19813799	48	+	.	K27ac_DKO1_USC494_rep2_signifpeaks.gff_19810740_height:54
chr1	union.pl_USC331_H3K27Ac_DKO_HCT116_signifpeaks.gff_K27ac_DKO1_USC494_rep2_signifpeaks.gff	OverlappingPeaks	27188010	27193289	48	+	.	K27ac_DKO1_USC494_rep2_signifpeaks.gff_27188010_height:53
chr1	union.pl_USC331_H3K27Ac_DKO_HCT116_signifpeaks.gff_K27ac_DKO1_USC494_rep2_signifpeaks.gff	OverlappingPeaks	45239970	45242939	48	+	.	K27ac_DKO1_USC494_rep2_signifpeaks.gff_45239970_height:44
chr1	union.pl_USC331_H3K27Ac_DKO_HCT116_signifpeaks.gff_K27ac_DKO1_USC494_rep2_signifpeaks.gff	OverlappingPeaks	94711440	94716659	48	+	.	K27ac_DKO1_USC494_rep2_signifpeaks.gff_94711440_height:44
chr1	union.pl_USC331_H3K27Ac_DKO_HCT116_signifpeaks.gff_K27ac_DKO1_USC494_rep2_signifpeaks.gff	OverlappingPeaks	95024670	95029649	48	+	.	K27ac_DKO1_USC494_rep2_signifpeaks.gff_95024670_height:57
chr1	union.pl_USC331_H3K27Ac_DKO_HCT116_signifpeaks.gff_K27ac_DKO1_USC494_rep2_signifpeaks.gff	OverlappingPeaks	95030250	95031059	48	+	.	K27ac_DKO1_USC494_rep2_signifpeaks.gff_95030250_height:11
chr1	union.pl_USC331_H3K27Ac_DKO_HCT116_signifpeaks.gff_K27ac_DKO1_USC494_rep2_signifpeaks.gff	OverlappingPeaks	95031480	95033939	48	+	.	K27ac_DKO1_USC494_rep2_signifpeaks.gff_95031480_height:38
chr1	union.pl_USC331_H3K27Ac_DKO_HCT116_signifpeaks.gff_K27ac_DKO1_USC494_rep2_signifpeaks.gff	OverlappingPeaks	96936720	96940979	48	+	.	K27ac_DKO1_USC494_rep2_signifpeaks.gff_96936720_height:42
chr1	union.pl_USC331_H3K27Ac_DKO_HCT116_signifpeaks.gff_K27ac_DKO1_USC494_rep2_signifpeaks.gff	OverlappingPeaks	153605670	153607769	48	+	.	K27ac_DKO1_USC494_rep2_signifpeaks.gff_153605550_height:56
chr1	union.pl_USC331_H3K27Ac_DKO_HCT116_signifpeaks.gff_K27ac_DKO1_USC494_rep2_signifpeaks.gff	OverlappingPeaks	155106630	155109689	48	+	.	K27ac_DKO1_USC494_rep2_signifpeaks.gff_155106630_height:44
chr1	union.pl_USC331_H3K27Ac_DKO_HCT116_signifpeaks.gff_K27ac_DKO1_USC494_rep2_signifpeaks.gff	OverlappingPeaks	205599660	205601909	48	+	.	K27ac_DKO1_USC494_rep2_signifpeaks.gff_205599660_height:47
chr6	union.pl_USC331_H3K27Ac_DKO_HCT116_signifpeaks.gff_K27ac_DKO1_USC494_rep2_signifpeaks.gff	OverlappingPeaks	12007320	12010109	48	+	.	K27ac_DKO1_USC494_rep2_signifpeaks.gff_12007320_height:40
chr6	union.pl_USC331_H3K27Ac_DKO_HCT116_signifpeaks.gff_K27ac_DKO1_USC494_rep2_signifpeaks.gff	OverlappingPeaks	12010410	12013769	48	+	.	K27ac_DKO1_USC494_rep2_signifpeaks.gff_12010410_height:29
chr6	union.pl_USC331_H3K27Ac_DKO_HCT116_signifpeaks.gff_K27ac_DKO1_USC494_rep2_signifpeaks.gff	OverlappingPeaks	30649590	30656699	48	+	.	K27ac_DKO1_USC494_rep2_signifpeaks.gff_30649440_height:54
chr6	union.pl_USC331_H3K27Ac_DKO_HCT116_signifpeaks.gff_K27ac_DKO1_USC494_rep2_signifpeaks.gff	OverlappingPeaks	33238650	33241949	48	+	.	K27ac_DKO1_USC494_rep2_signifpeaks.gff_33238530_height:50
chr6	union.pl_USC331_H3K27Ac_DKO_HCT116_signifpeaks.gff_K27ac_DKO1_USC494_rep2_signifpeaks.gff	OverlappingPeaks	33243780	33246119	48	+	.	K27ac_DKO1_USC494_rep2_signifpeaks.gff_33243780_height:33
chr6	union.pl_USC331_H3K27Ac_DKO_HCT116_signifpeaks.gff_K27ac_DKO1_USC494_rep2_signifpeaks.gff	OverlappingPeaks	129992700	129994079	48	+	.	K27ac_DKO1_USC494_rep2_signifpeaks.gff_129992700_height:17
chr6	union.pl_USC331_H3K27Ac_DKO_HCT116_signifpeaks.gff_K27ac_DKO1_USC494_rep2_signifpeaks.gff	OverlappingPeaks	151364550	151367579	48	+	.	K27ac_DKO1_USC494_rep2_signifpeaks.gff_151364160_height:64
chr11	union.pl_USC331_H3K27Ac_DKO_HCT116_signifpeaks.gff_K27ac_DKO1_USC494_rep2_signifpeaks.gff	OverlappingPeaks	61196370	61198469	48	+	.	K27ac_DKO1_USC494_rep2_signifpeaks.gff_61196370_height:42
chr11	union.pl_USC331_H3K27Ac_DKO_HCT116_signifpeaks.gff_K27ac_DKO1_USC494_rep2_signifpeaks.gff	OverlappingPeaks	62367600	62371169	48	+	.	K27ac_DKO1_USC494_rep2_signifpeaks.gff_62367600_height:61
chr11	union.pl_USC331_H3K27Ac_DKO_HCT116_signifpeaks.gff_K27ac_DKO1_USC494_rep2_signifpeaks.gff	OverlappingPeaks	75272250	75277349	48	+	.	K27ac_DKO1_USC494_rep2_signifpeaks.gff_75272250_height:47
chr11	union.pl_USC331_H3K27Ac_DKO_HCT116_signifpeaks.gff_K27ac_DKO1_USC494_rep2_signifpeaks.gff	OverlappingPeaks	94275690	94278359	48	+	.	K27ac_DKO1_USC494_rep2_signifpeaks.gff_94275480_height:50
chr11	union.pl_USC331_H3K27Ac_DKO_HCT116_signifpeaks.gff_K27ac_DKO1_USC494_rep2_signifpeaks.gff	OverlappingPeaks	111394590	111397919	48	+	.	K27ac_DKO1_USC494_rep2_signifpeaks.gff_111391020_height:38
chr11	union.pl_USC331_H3K27Ac_DKO_HCT116_signifpeaks.gff_K27ac_DKO1_USC494_rep2_signifpeaks.gff	OverlappingPeaks	111398790	111401489	48	+	.	K27ac_DKO1_USC494_rep2_signifpeaks.gff_111398790_height:23
chr11	union.pl_USC331_H3K27Ac_DKO_HCT116_signifpeaks.gff_K27ac_DKO1_USC494_rep2_signifpeaks.gff	OverlappingPeaks	111401970	111404309	48	+	.	K27ac_DKO1_USC494_rep2_signifpeaks.gff_111401970_height:46
chr11	union.pl_USC331_H3K27Ac_DKO_HCT116_signifpeaks.gff_K27ac_DKO1_USC494_rep2_signifpeaks.gff	OverlappingPeaks	125756160	125758829	48	+	.	K27ac_DKO1_USC494_rep2_signifpeaks.gff_125756160_height:66
chr17	union.pl_USC331_H3K27Ac_DKO_HCT116_signifpeaks.gff_K27ac_DKO1_USC494_rep2_signifpeaks.gff	OverlappingPeaks	16341210	16344629	48	+	.	K27ac_DKO1_USC494_rep2_signifpeaks.gff_16341060_height:46
chr17	union.pl_USC331_H3K27Ac_DKO_HCT116_signifpeaks.gff_K27ac_DKO1_USC494_rep2_signifpeaks.gff	OverlappingPeaks	16345020	16346099	48	+	.	K27ac_DKO1_USC494_rep2_signifpeaks.gff_16345020_height:11
chr17	union.pl_USC331_H3K27Ac_DKO_HCT116_signifpeaks.gff_K27ac_DKO1_USC494_rep2_signifpeaks.gff	OverlappingPeaks	36980790	36982739	48	+	.	K27ac_DKO1_USC494_rep2_signifpeaks.gff_36980700_height:49
chr17	union.pl_USC331_H3K27Ac_DKO_HCT116_signifpeaks.gff_K27ac_DKO1_USC494_rep2_signifpeaks.gff	OverlappingPeaks	43237530	43239479	48	+	.	K27ac_DKO1_USC494_rep2_signifpeaks.gff_43237530_height:57
chr17	union.pl_USC331_H3K27Ac_DKO_HCT116_signifpeaks.gff_K27ac_DKO1_USC494_rep2_signifpeaks.gff	OverlappingPeaks	48795870	48797999	48	+	.	K27ac_DKO1_USC494_rep2_signifpeaks.gff_48795780_height:44
chr17	union.pl_USC331_H3K27Ac_DKO_HCT116_signifpeaks.gff_K27ac_DKO1_USC494_rep2_signifpeaks.gff	OverlappingPeaks	55979220	55982459	48	+	.	K27ac_DKO1_USC494_rep2_signifpeaks.gff_55978530_height:55
chr17	union.pl_USC331_H3K27Ac_DKO_HCT116_signifpeaks.gff_K27ac_DKO1_USC494_rep2_signifpeaks.gff	OverlappingPeaks	79425510	79430099	48	+	.	K27ac_DKO1_USC494_rep2_signifpeaks.gff_79425510_height:48
chr17	union.pl_USC331_H3K27Ac_DKO_HCT116_signifpeaks.gff_K27ac_DKO1_USC494_rep2_signifpeaks.gff	OverlappingPeaks	80185350	80190509	48	+	.	K27ac_DKO1_USC494_rep2_signifpeaks.gff_80185200_height:61
chr21	union.pl_USC331_H3K27Ac_DKO_HCT116_signifpeaks.gff_K27ac_DKO1_USC494_rep2_signifpeaks.gff	OverlappingPeaks	30476040	30479729	48	+	.	K27ac_DKO1_USC494_rep2_signifpeaks.gff_30475230_height:47
chr21	union.pl_USC331_H3K27Ac_DKO_HCT116_signifpeaks.gff_K27ac_DKO1_USC494_rep2_signifpeaks.gff	OverlappingPeaks	40159110	40161179	48	+	.	K27ac_DKO1_USC494_rep2_signifpeaks.gff_40159110_height:38
chr21	union.pl_USC331_H3K27Ac_DKO_HCT116_signifpeaks.gff_K27ac_DKO1_USC494_rep2_signifpeaks.gff	OverlappingPeaks	46736640	46741589	48	+	.	K27ac_DKO1_USC494_rep2_signifpeaks.gff_46736490_height:55
chr16	union.pl_USC331_H3K27Ac_DKO_HCT116_signifpeaks.gff_K27ac_DKO1_USC494_rep2_signifpeaks.gff	OverlappingPeaks	19819260	19824419	48	+	.	K27ac_DKO1_USC494_rep2_signifpeaks.gff_19818870_height:59
chr16	union.pl_USC331_H3K27Ac_DKO_HCT116_signifpeaks.gff_K27ac_DKO1_USC494_rep2_signifpeaks.gff	OverlappingPeaks	53132010	53134829	48	+	.	K27ac_DKO1_USC494_rep2_signifpeaks.gff_53131980_height:33
chr16	union.pl_USC331_H3K27Ac_DKO_HCT116_signifpeaks.gff_K27ac_DKO1_USC494_rep2_signifpeaks.gff	OverlappingPeaks	89723010	89725559	48	+	.	K27ac_DKO1_USC494_rep2_signifpeaks.gff_89722980_height:46
chr18	union.pl_USC331_H3K27Ac_DKO_HCT116_signifpeaks.gff_K27ac_DKO1_USC494_rep2_signifpeaks.gff	OverlappingPeaks	3378540	3386039	48	+	.	K27ac_DKO1_USC494_rep2_signifpeaks.gff_3378540_height:48
chr3	union.pl_USC331_H3K27Ac_DKO_HCT116_signifpeaks.gff_K27ac_DKO1_USC494_rep2_signifpeaks.gff	OverlappingPeaks	11177250	11180219	48	+	.	K27ac_DKO1_USC494_rep2_signifpeaks.gff_11177250_height:52
chr3	union.pl_USC331_H3K27Ac_DKO_HCT116_signifpeaks.gff_K27ac_DKO1_USC494_rep2_signifpeaks.gff	OverlappingPeaks	11266410	11268719	48	+	.	K27ac_DKO1_USC494_rep2_signifpeaks.gff_11266080_height:48
chr3	union.pl_USC331_H3K27Ac_DKO_HCT116_signifpeaks.gff_K27ac_DKO1_USC494_rep2_signifpeaks.gff	OverlappingPeaks	12485160	12488129	48	+	.	K27ac_DKO1_USC494_rep2_signifpeaks.gff_12484920_height:57
chr3	union.pl_USC331_H3K27Ac_DKO_HCT116_signifpeaks.gff_K27ac_DKO1_USC494_rep2_signifpeaks.gff	OverlappingPeaks	171088230	171094769	48	+	.	K27ac_DKO1_USC494_rep2_signifpeaks.gff_171088230_height:36
chr3	union.pl_USC331_H3K27Ac_DKO_HCT116_signifpeaks.gff_K27ac_DKO1_USC494_rep2_signifpeaks.gff	OverlappingPeaks	190283520	190285439	48	+	.	K27ac_DKO1_USC494_rep2_signifpeaks.gff_190283520_height:30
chr3	union.pl_USC331_H3K27Ac_DKO_HCT116_signifpeaks.gff_K27ac_DKO1_USC494_rep2_signifpeaks.gff	OverlappingPeaks	194915520	194920349	48	+	.	K27ac_DKO1_USC494_rep2_signifpeaks.gff_194915520_height:44
chr12	union.pl_USC331_H3K27Ac_DKO_HCT116_signifpeaks.gff_K27ac_DKO1_USC494_rep2_signifpeaks.gff	OverlappingPeaks	13042380	13046699	48	+	.	K27ac_DKO1_USC494_rep2_signifpeaks.gff_13032180_height:65
chr12	union.pl_USC331_H3K27Ac_DKO_HCT116_signifpeaks.gff_K27ac_DKO1_USC494_rep2_signifpeaks.gff	OverlappingPeaks	13047030	13047299	48	+	.	K27ac_DKO1_USC494_rep2_signifpeaks.gff_13047030_height:9
chr12	union.pl_USC331_H3K27Ac_DKO_HCT116_signifpeaks.gff_K27ac_DKO1_USC494_rep2_signifpeaks.gff	OverlappingPeaks	13049010	13049339	48	+	.	K27ac_DKO1_USC494_rep2_signifpeaks.gff_13049010_height:9
chr12	union.pl_USC331_H3K27Ac_DKO_HCT116_signifpeaks.gff_K27ac_DKO1_USC494_rep2_signifpeaks.gff	OverlappingPeaks	13049910	13058099	48	+	.	K27ac_DKO1_USC494_rep2_signifpeaks.gff_13049910_height:28
chr12	union.pl_USC331_H3K27Ac_DKO_HCT116_signifpeaks.gff_K27ac_DKO1_USC494_rep2_signifpeaks.gff	OverlappingPeaks	57480000	57483659	48	+	.	K27ac_DKO1_USC494_rep2_signifpeaks.gff_57480000_height:47
chr12	union.pl_USC331_H3K27Ac_DKO_HCT116_signifpeaks.gff_K27ac_DKO1_USC494_rep2_signifpeaks.gff	OverlappingPeaks	57503700	57506579	48	+	.	K27ac_DKO1_USC494_rep2_signifpeaks.gff_57503610_height:38
chr12	union.pl_USC331_H3K27Ac_DKO_HCT116_signifpeaks.gff_K27ac_DKO1_USC494_rep2_signifpeaks.gff	OverlappingPeaks	64844970	64847099	48	+	.	K27ac_DKO1_USC494_rep2_signifpeaks.gff_64844970_height:53
chr12	union.pl_USC331_H3K27Ac_DKO_HCT116_signifpeaks.gff_K27ac_DKO1_USC494_rep2_signifpeaks.gff	OverlappingPeaks	93963180	93967529	48	+	.	K27ac_DKO1_USC494_rep2_signifpeaks.gff_93963150_height:53
chr12	union.pl_USC331_H3K27Ac_DKO_HCT116_signifpeaks.gff_K27ac_DKO1_USC494_rep2_signifpeaks.gff	OverlappingPeaks	96894360	96896399	48	+	.	K27ac_DKO1_USC494_rep2_signifpeaks.gff_96894360_height:31
chr12	union.pl_USC331_H3K27Ac_DKO_HCT116_signifpeaks.gff_K27ac_DKO1_USC494_rep2_signifpeaks.gff	OverlappingPeaks	102269460	102272429	48	+	.	K27ac_DKO1_USC494_rep2_signifpeaks.gff_102269460_height:48
chr12	union.pl_USC331_H3K27Ac_DKO_HCT116_signifpeaks.gff_K27ac_DKO1_USC494_rep2_signifpeaks.gff	OverlappingPeaks	123848040	123851099	48	+	.	K27ac_DKO1_USC494_rep2_signifpeaks.gff_123848040_height:38
chr15	union.pl_USC331_H3K27Ac_DKO_HCT116_signifpeaks.gff_K27ac_DKO1_USC494_rep2_signifpeaks.gff	OverlappingPeaks	90752640	90758609	48	+	.	K27ac_DKO1_USC494_rep2_signifpeaks.gff_90752130_height:55
chr4	union.pl_USC331_H3K27Ac_DKO_HCT116_signifpeaks.gff_K27ac_DKO1_USC494_rep2_signifpeaks.gff	OverlappingPeaks	38859000	38860769	48	+	.	K27ac_DKO1_USC494_rep2_signifpeaks.gff_38859000_height:32
chr4	union.pl_USC331_H3K27Ac_DKO_HCT116_signifpeaks.gff_K27ac_DKO1_USC494_rep2_signifpeaks.gff	OverlappingPeaks	129730410	129734669	48	+	.	K27ac_DKO1_USC494_rep2_signifpeaks.gff_129730380_height:55
chr2	union.pl_USC331_H3K27Ac_DKO_HCT116_signifpeaks.gff_K27ac_DKO1_USC494_rep2_signifpeaks.gff	OverlappingPeaks	128457810	128460719	48	+	.	K27ac_DKO1_USC494_rep2_signifpeaks.gff_128457810_height:72
chr2	union.pl_USC331_H3K27Ac_DKO_HCT116_signifpeaks.gff_K27ac_DKO1_USC494_rep2_signifpeaks.gff	OverlappingPeaks	230319690	230321519	48	+	.	K27ac_DKO1_USC494_rep2_signifpeaks.gff_230319690_height:35
chr2	union.pl_USC331_H3K27Ac_DKO_HCT116_signifpeaks.gff_K27ac_DKO1_USC494_rep2_signifpeaks.gff	OverlappingPeaks	239334480	239336849	48	+	.	K27ac_DKO1_USC494_rep2_signifpeaks.gff_239334450_height:63
chr9	union.pl_USC331_H3K27Ac_DKO_HCT116_signifpeaks.gff_K27ac_DKO1_USC494_rep2_signifpeaks.gff	OverlappingPeaks	140170710	140174369	48	+	.	K27ac_DKO1_USC494_rep2_signifpeaks.gff_140170530_height:59
chrX	union.pl_USC331_H3K27Ac_DKO_HCT116_signifpeaks.gff_K27ac_DKO1_USC494_rep2_signifpeaks.gff	OverlappingPeaks	13046610	13049369	48	+	.	K27ac_DKO1_USC494_rep2_signifpeaks.gff_13046610_height:36
chrX	union.pl_USC331_H3K27Ac_DKO_HCT116_signifpeaks.gff_K27ac_DKO1_USC494_rep2_signifpeaks.gff	OverlappingPeaks	40046460	40050569	48	+	.	K27ac_DKO1_USC494_rep2_signifpeaks.gff_40046460_height:40
chrX	union.pl_USC331_H3K27Ac_DKO_HCT116_signifpeaks.gff_K27ac_DKO1_USC494_rep2_signifpeaks.gff	OverlappingPeaks	45555120	45560789	48	+	.	K27ac_DKO1_USC494_rep2_signifpeaks.gff_45555120_height:48
chr13	union.pl_USC331_H3K27Ac_DKO_HCT116_signifpeaks.gff_K27ac_DKO1_USC494_rep2_signifpeaks.gff	OverlappingPeaks	34729680	34731899	48	+	.	K27ac_DKO1_USC494_rep2_signifpeaks.gff_34729680_height:51
chr13	union.pl_USC331_H3K27Ac_DKO_HCT116_signifpeaks.gff_K27ac_DKO1_USC494_rep2_signifpeaks.gff	OverlappingPeaks	110970870	110973239	48	+	.	K27ac_DKO1_USC494_rep2_signifpeaks.gff_110970690_height:51
chr13	union.pl_USC331_H3K27Ac_DKO_HCT116_signifpeaks.gff_K27ac_DKO1_USC494_rep2_signifpeaks.gff	OverlappingPeaks	111656640	111660149	48	+	.	K27ac_DKO1_USC494_rep2_signifpeaks.gff_111656640_height:43
chr10	union.pl_USC331_H3K27Ac_DKO_HCT116_signifpeaks.gff_K27ac_DKO1_USC494_rep2_signifpeaks.gff	OverlappingPeaks	17684880	17687009	48	+	.	K27ac_DKO1_USC494_rep2_signifpeaks.gff_17684880_height:44
chr10	union.pl_USC331_H3K27Ac_DKO_HCT116_signifpeaks.gff_K27ac_DKO1_USC494_rep2_signifpeaks.gff	OverlappingPeaks	27528780	27532679	48	+	.	K27ac_DKO1_USC494_rep2_signifpeaks.gff_27528780_height:41
chr10	union.pl_USC331_H3K27Ac_DKO_HCT116_signifpeaks.gff_K27ac_DKO1_USC494_rep2_signifpeaks.gff	OverlappingPeaks	28365240	28368089	48	+	.	K27ac_DKO1_USC494_rep2_signifpeaks.gff_28365120_height:41
chr10	union.pl_USC331_H3K27Ac_DKO_HCT116_signifpeaks.gff_K27ac_DKO1_USC494_rep2_signifpeaks.gff	OverlappingPeaks	28368570	28368929	48	+	.	K27ac_DKO1_USC494_rep2_signifpeaks.gff_28368570_height:9
chr10	union.pl_USC331_H3K27Ac_DKO_HCT116_signifpeaks.gff_K27ac_DKO1_USC494_rep2_signifpeaks.gff	OverlappingPeaks	98345580	98348129	48	+	.	K27ac_DKO1_USC494_rep2_signifpeaks.gff_98345580_height:55
chr10	union.pl_USC331_H3K27Ac_DKO_HCT116_signifpeaks.gff_K27ac_DKO1_USC494_rep2_signifpeaks.gff	OverlappingPeaks	105667140	105669089	48	+	.	K27ac_DKO1_USC494_rep2_signifpeaks.gff_105667140_height:29
chr10	union.pl_USC331_H3K27Ac_DKO_HCT116_signifpeaks.gff_K27ac_DKO1_USC494_rep2_signifpeaks.gff	OverlappingPeaks	112677750	112680479	48	+	.	K27ac_DKO1_USC494_rep2_signifpeaks.gff_112677750_height:48
chr10	union.pl_USC331_H3K27Ac_DKO_HCT116_signifpeaks.gff_K27ac_DKO1_USC494_rep2_signifpeaks.gff	OverlappingPeaks	118893060	118899299	48	+	.	K27ac_DKO1_USC494_rep2_signifpeaks.gff_118892580_height:59
chr5	union.pl_USC331_H3K27Ac_DKO_HCT116_signifpeaks.gff_K27ac_DKO1_USC494_rep2_signifpeaks.gff	OverlappingPeaks	172877910	172885139	48	+	.	K27ac_DKO1_USC494_rep2_signifpeaks.gff_172877760_height:62
chr5	union.pl_USC331_H3K27Ac_DKO_HCT116_signifpeaks.gff_K27ac_DKO1_USC494_rep2_signifpeaks.gff	OverlappingPeaks	180236340	180238799	48	+	.	K27ac_DKO1_USC494_rep2_signifpeaks.gff_180236340_height:47
chr7	union.pl_USC331_H3K27Ac_DKO_HCT116_signifpeaks.gff_K27ac_DKO1_USC494_rep2_signifpeaks.gff	OverlappingPeaks	30324120	30326129	47	+	.	K27ac_DKO1_USC494_rep2_signifpeaks.gff_30324120_height:67
chr7	union.pl_USC331_H3K27Ac_DKO_HCT116_signifpeaks.gff_K27ac_DKO1_USC494_rep2_signifpeaks.gff	OverlappingPeaks	97982940	97985159	47	+	.	K27ac_DKO1_USC494_rep2_signifpeaks.gff_97982700_height:35
chr7	union.pl_USC331_H3K27Ac_DKO_HCT116_signifpeaks.gff_K27ac_DKO1_USC494_rep2_signifpeaks.gff	OverlappingPeaks	106064070	106067249	47	+	.	K27ac_DKO1_USC494_rep2_signifpeaks.gff_106063830_height:39
chr7	union.pl_USC331_H3K27Ac_DKO_HCT116_signifpeaks.gff_K27ac_DKO1_USC494_rep2_signifpeaks.gff	OverlappingPeaks	143076840	143079419	47	+	.	K27ac_DKO1_USC494_rep2_signifpeaks.gff_143076780_height:56
chr7	union.pl_USC331_H3K27Ac_DKO_HCT116_signifpeaks.gff_K27ac_DKO1_USC494_rep2_signifpeaks.gff	OverlappingPeaks	148580340	148583129	47	+	.	K27ac_DKO1_USC494_rep2_signifpeaks.gff_148580340_height:69
chr7	union.pl_USC331_H3K27Ac_DKO_HCT116_signifpeaks.gff_K27ac_DKO1_USC494_rep2_signifpeaks.gff	OverlappingPeaks	154994370	155001569	47	+	.	K27ac_DKO1_USC494_rep2_signifpeaks.gff_154993890_height:51
chr7	union.pl_USC331_H3K27Ac_DKO_HCT116_signifpeaks.gff_K27ac_DKO1_USC494_rep2_signifpeaks.gff	OverlappingPeaks	157128720	157133339	47	+	.	K27ac_DKO1_USC494_rep2_signifpeaks.gff_157128540_height:44
chr20	union.pl_USC331_H3K27Ac_DKO_HCT116_signifpeaks.gff_K27ac_DKO1_USC494_rep2_signifpeaks.gff	OverlappingPeaks	277470	279719	47	+	.	K27ac_DKO1_USC494_rep2_signifpeaks.gff_277470_height:54
chr20	union.pl_USC331_H3K27Ac_DKO_HCT116_signifpeaks.gff_K27ac_DKO1_USC494_rep2_signifpeaks.gff	OverlappingPeaks	11175180	11178119	47	+	.	K27ac_DKO1_USC494_rep2_signifpeaks.gff_11175090_height:55
chr20	union.pl_USC331_H3K27Ac_DKO_HCT116_signifpeaks.gff_K27ac_DKO1_USC494_rep2_signifpeaks.gff	OverlappingPeaks	49174260	49176479	47	+	.	K27ac_DKO1_USC494_rep2_signifpeaks.gff_49174110_height:14
chr20	union.pl_USC331_H3K27Ac_DKO_HCT116_signifpeaks.gff_K27ac_DKO1_USC494_rep2_signifpeaks.gff	OverlappingPeaks	49176750	49179539	47	+	.	K27ac_DKO1_USC494_rep2_signifpeaks.gff_49176750_height:45
chr20	union.pl_USC331_H3K27Ac_DKO_HCT116_signifpeaks.gff_K27ac_DKO1_USC494_rep2_signifpeaks.gff	OverlappingPeaks	52363350	52371719	47	+	.	K27ac_DKO1_USC494_rep2_signifpeaks.gff_52363230_height:39
chr20	union.pl_USC331_H3K27Ac_DKO_HCT116_signifpeaks.gff_K27ac_DKO1_USC494_rep2_signifpeaks.gff	OverlappingPeaks	60717000	60719939	47	+	.	K27ac_DKO1_USC494_rep2_signifpeaks.gff_60717000_height:64
chr20	union.pl_USC331_H3K27Ac_DKO_HCT116_signifpeaks.gff_K27ac_DKO1_USC494_rep2_signifpeaks.gff	OverlappingPeaks	62256990	62261099	47	+	.	K27ac_DKO1_USC494_rep2_signifpeaks.gff_62256900_height:64
chr22	union.pl_USC331_H3K27Ac_DKO_HCT116_signifpeaks.gff_K27ac_DKO1_USC494_rep2_signifpeaks.gff	OverlappingPeaks	33039420	33041909	47	+	.	K27ac_DKO1_USC494_rep2_signifpeaks.gff_33039180_height:40
chr22	union.pl_USC331_H3K27Ac_DKO_HCT116_signifpeaks.gff_K27ac_DKO1_USC494_rep2_signifpeaks.gff	OverlappingPeaks	33174600	33177149	47	+	.	K27ac_DKO1_USC494_rep2_signifpeaks.gff_33174600_height:45
chr22	union.pl_USC331_H3K27Ac_DKO_HCT116_signifpeaks.gff_K27ac_DKO1_USC494_rep2_signifpeaks.gff	OverlappingPeaks	50718930	50722859	47	+	.	K27ac_DKO1_USC494_rep2_signifpeaks.gff_50718930_height:58
chr14	union.pl_USC331_H3K27Ac_DKO_HCT116_signifpeaks.gff_K27ac_DKO1_USC494_rep2_signifpeaks.gff	OverlappingPeaks	24710880	24713429	47	+	.	K27ac_DKO1_USC494_rep2_signifpeaks.gff_24710700_height:54
chr14	union.pl_USC331_H3K27Ac_DKO_HCT116_signifpeaks.gff_K27ac_DKO1_USC494_rep2_signifpeaks.gff	OverlappingPeaks	64106880	64109579	47	+	.	K27ac_DKO1_USC494_rep2_signifpeaks.gff_64106880_height:41
chr14	union.pl_USC331_H3K27Ac_DKO_HCT116_signifpeaks.gff_K27ac_DKO1_USC494_rep2_signifpeaks.gff	OverlappingPeaks	65877840	65881019	47	+	.	K27ac_DKO1_USC494_rep2_signifpeaks.gff_65877840_height:60
chr14	union.pl_USC331_H3K27Ac_DKO_HCT116_signifpeaks.gff_K27ac_DKO1_USC494_rep2_signifpeaks.gff	OverlappingPeaks	103573950	103575779	47	+	.	K27ac_DKO1_USC494_rep2_signifpeaks.gff_103573800_height:57
chr14	union.pl_USC331_H3K27Ac_DKO_HCT116_signifpeaks.gff_K27ac_DKO1_USC494_rep2_signifpeaks.gff	OverlappingPeaks	105131280	105134819	47	+	.	K27ac_DKO1_USC494_rep2_signifpeaks.gff_105131280_height:48
chr8	union.pl_USC331_H3K27Ac_DKO_HCT116_signifpeaks.gff_K27ac_DKO1_USC494_rep2_signifpeaks.gff	OverlappingPeaks	126421890	126424709	47	+	.	K27ac_DKO1_USC494_rep2_signifpeaks.gff_126421590_height:45
chr8	union.pl_USC331_H3K27Ac_DKO_HCT116_signifpeaks.gff_K27ac_DKO1_USC494_rep2_signifpeaks.gff	OverlappingPeaks	144653400	144657539	47	+	.	K27ac_DKO1_USC494_rep2_signifpeaks.gff_144652860_height:46
chr8	union.pl_USC331_H3K27Ac_DKO_HCT116_signifpeaks.gff_K27ac_DKO1_USC494_rep2_signifpeaks.gff	OverlappingPeaks	144716940	144719489	47	+	.	K27ac_DKO1_USC494_rep2_signifpeaks.gff_144716670_height:53
chr19	union.pl_USC331_H3K27Ac_DKO_HCT116_signifpeaks.gff_K27ac_DKO1_USC494_rep2_signifpeaks.gff	OverlappingPeaks	1103910	1110059	47	+	.	K27ac_DKO1_USC494_rep2_signifpeaks.gff_1099890_height:54
chr19	union.pl_USC331_H3K27Ac_DKO_HCT116_signifpeaks.gff_K27ac_DKO1_USC494_rep2_signifpeaks.gff	OverlappingPeaks	19143060	19145669	47	+	.	K27ac_DKO1_USC494_rep2_signifpeaks.gff_19142820_height:49
chr19	union.pl_USC331_H3K27Ac_DKO_HCT116_signifpeaks.gff_K27ac_DKO1_USC494_rep2_signifpeaks.gff	OverlappingPeaks	41768040	41769809	47	+	.	K27ac_DKO1_USC494_rep2_signifpeaks.gff_41767980_height:61
chr19	union.pl_USC331_H3K27Ac_DKO_HCT116_signifpeaks.gff_K27ac_DKO1_USC494_rep2_signifpeaks.gff	OverlappingPeaks	42720660	42725339	47	+	.	K27ac_DKO1_USC494_rep2_signifpeaks.gff_42720450_height:39
chr1	union.pl_USC331_H3K27Ac_DKO_HCT116_signifpeaks.gff_K27ac_DKO1_USC494_rep2_signifpeaks.gff	OverlappingPeaks	16532190	16535159	47	+	.	K27ac_DKO1_USC494_rep2_signifpeaks.gff_16532130_height:54
chr1	union.pl_USC331_H3K27Ac_DKO_HCT116_signifpeaks.gff_K27ac_DKO1_USC494_rep2_signifpeaks.gff	OverlappingPeaks	36614310	36617489	47	+	.	K27ac_DKO1_USC494_rep2_signifpeaks.gff_36614250_height:46
chr1	union.pl_USC331_H3K27Ac_DKO_HCT116_signifpeaks.gff_K27ac_DKO1_USC494_rep2_signifpeaks.gff	OverlappingPeaks	39856560	39866219	47	+	.	K27ac_DKO1_USC494_rep2_signifpeaks.gff_39855870_height:61
chr1	union.pl_USC331_H3K27Ac_DKO_HCT116_signifpeaks.gff_K27ac_DKO1_USC494_rep2_signifpeaks.gff	OverlappingPeaks	77463270	77465399	47	+	.	K27ac_DKO1_USC494_rep2_signifpeaks.gff_77463270_height:26
chr1	union.pl_USC331_H3K27Ac_DKO_HCT116_signifpeaks.gff_K27ac_DKO1_USC494_rep2_signifpeaks.gff	OverlappingPeaks	152006310	152010509	47	+	.	K27ac_DKO1_USC494_rep2_signifpeaks.gff_152006310_height:34
chr1	union.pl_USC331_H3K27Ac_DKO_HCT116_signifpeaks.gff_K27ac_DKO1_USC494_rep2_signifpeaks.gff	OverlappingPeaks	153934830	153937529	47	+	.	K27ac_DKO1_USC494_rep2_signifpeaks.gff_153934830_height:35
chr1	union.pl_USC331_H3K27Ac_DKO_HCT116_signifpeaks.gff_K27ac_DKO1_USC494_rep2_signifpeaks.gff	OverlappingPeaks	174967440	174970199	47	+	.	K27ac_DKO1_USC494_rep2_signifpeaks.gff_174967410_height:47
chr1	union.pl_USC331_H3K27Ac_DKO_HCT116_signifpeaks.gff_K27ac_DKO1_USC494_rep2_signifpeaks.gff	OverlappingPeaks	183153930	183156299	47	+	.	K27ac_DKO1_USC494_rep2_signifpeaks.gff_183153930_height:39
chr1	union.pl_USC331_H3K27Ac_DKO_HCT116_signifpeaks.gff_K27ac_DKO1_USC494_rep2_signifpeaks.gff	OverlappingPeaks	200637810	200639939	47	+	.	K27ac_DKO1_USC494_rep2_signifpeaks.gff_200637810_height:55
chr1	union.pl_USC331_H3K27Ac_DKO_HCT116_signifpeaks.gff_K27ac_DKO1_USC494_rep2_signifpeaks.gff	OverlappingPeaks	235490010	235493579	47	+	.	K27ac_DKO1_USC494_rep2_signifpeaks.gff_235490010_height:41
chr6	union.pl_USC331_H3K27Ac_DKO_HCT116_signifpeaks.gff_K27ac_DKO1_USC494_rep2_signifpeaks.gff	OverlappingPeaks	27804120	27808109	47	+	.	K27ac_DKO1_USC494_rep2_signifpeaks.gff_27804120_height:54
chr6	union.pl_USC331_H3K27Ac_DKO_HCT116_signifpeaks.gff_K27ac_DKO1_USC494_rep2_signifpeaks.gff	OverlappingPeaks	136387500	136390769	47	+	.	K27ac_DKO1_USC494_rep2_signifpeaks.gff_136387500_height:53
chr6	union.pl_USC331_H3K27Ac_DKO_HCT116_signifpeaks.gff_K27ac_DKO1_USC494_rep2_signifpeaks.gff	OverlappingPeaks	151356420	151359659	47	+	.	K27ac_DKO1_USC494_rep2_signifpeaks.gff_151356420_height:49
chr6	union.pl_USC331_H3K27Ac_DKO_HCT116_signifpeaks.gff_K27ac_DKO1_USC494_rep2_signifpeaks.gff	OverlappingPeaks	169691160	169694459	47	+	.	K27ac_DKO1_USC494_rep2_signifpeaks.gff_169691160_height:43
chr11	union.pl_USC331_H3K27Ac_DKO_HCT116_signifpeaks.gff_K27ac_DKO1_USC494_rep2_signifpeaks.gff	OverlappingPeaks	189180	191039	47	+	.	K27ac_DKO1_USC494_rep2_signifpeaks.gff_188640_height:42
chr11	union.pl_USC331_H3K27Ac_DKO_HCT116_signifpeaks.gff_K27ac_DKO1_USC494_rep2_signifpeaks.gff	OverlappingPeaks	64780590	64782959	47	+	.	K27ac_DKO1_USC494_rep2_signifpeaks.gff_64780590_height:55
chr11	union.pl_USC331_H3K27Ac_DKO_HCT116_signifpeaks.gff_K27ac_DKO1_USC494_rep2_signifpeaks.gff	OverlappingPeaks	66884670	66886469	47	+	.	K27ac_DKO1_USC494_rep2_signifpeaks.gff_66884640_height:52
chr11	union.pl_USC331_H3K27Ac_DKO_HCT116_signifpeaks.gff_K27ac_DKO1_USC494_rep2_signifpeaks.gff	OverlappingPeaks	66886590	66887909	47	+	.	K27ac_DKO1_USC494_rep2_signifpeaks.gff_66886590_height:39
chr11	union.pl_USC331_H3K27Ac_DKO_HCT116_signifpeaks.gff_K27ac_DKO1_USC494_rep2_signifpeaks.gff	OverlappingPeaks	118660470	118663319	47	+	.	K27ac_DKO1_USC494_rep2_signifpeaks.gff_118660470_height:51
chr11	union.pl_USC331_H3K27Ac_DKO_HCT116_signifpeaks.gff_K27ac_DKO1_USC494_rep2_signifpeaks.gff	OverlappingPeaks	128049660	128052419	47	+	.	K27ac_DKO1_USC494_rep2_signifpeaks.gff_128049660_height:51
chr17	union.pl_USC331_H3K27Ac_DKO_HCT116_signifpeaks.gff_K27ac_DKO1_USC494_rep2_signifpeaks.gff	OverlappingPeaks	766140	768569	47	+	.	K27ac_DKO1_USC494_rep2_signifpeaks.gff_766080_height:32
chr17	union.pl_USC331_H3K27Ac_DKO_HCT116_signifpeaks.gff_K27ac_DKO1_USC494_rep2_signifpeaks.gff	OverlappingPeaks	73256730	73258979	47	+	.	K27ac_DKO1_USC494_rep2_signifpeaks.gff_73256610_height:54
chr17	union.pl_USC331_H3K27Ac_DKO_HCT116_signifpeaks.gff_K27ac_DKO1_USC494_rep2_signifpeaks.gff	OverlappingPeaks	75249570	75252359	47	+	.	K27ac_DKO1_USC494_rep2_signifpeaks.gff_75249480_height:56
chr17	union.pl_USC331_H3K27Ac_DKO_HCT116_signifpeaks.gff_K27ac_DKO1_USC494_rep2_signifpeaks.gff	OverlappingPeaks	79789740	79792529	47	+	.	K27ac_DKO1_USC494_rep2_signifpeaks.gff_79789620_height:44
chr17	union.pl_USC331_H3K27Ac_DKO_HCT116_signifpeaks.gff_K27ac_DKO1_USC494_rep2_signifpeaks.gff	OverlappingPeaks	80054310	80058299	47	+	.	K27ac_DKO1_USC494_rep2_signifpeaks.gff_80054250_height:65
chr16	union.pl_USC331_H3K27Ac_DKO_HCT116_signifpeaks.gff_K27ac_DKO1_USC494_rep2_signifpeaks.gff	OverlappingPeaks	2317290	2319419	47	+	.	K27ac_DKO1_USC494_rep2_signifpeaks.gff_2316960_height:58
chr16	union.pl_USC331_H3K27Ac_DKO_HCT116_signifpeaks.gff_K27ac_DKO1_USC494_rep2_signifpeaks.gff	OverlappingPeaks	4473720	4476989	47	+	.	K27ac_DKO1_USC494_rep2_signifpeaks.gff_4473330_height:50
chr16	union.pl_USC331_H3K27Ac_DKO_HCT116_signifpeaks.gff_K27ac_DKO1_USC494_rep2_signifpeaks.gff	OverlappingPeaks	56658210	56661839	47	+	.	K27ac_DKO1_USC494_rep2_signifpeaks.gff_56658150_height:47
chr16	union.pl_USC331_H3K27Ac_DKO_HCT116_signifpeaks.gff_K27ac_DKO1_USC494_rep2_signifpeaks.gff	OverlappingPeaks	71042580	71045279	47	+	.	K27ac_DKO1_USC494_rep2_signifpeaks.gff_71042580_height:33
chr16	union.pl_USC331_H3K27Ac_DKO_HCT116_signifpeaks.gff_K27ac_DKO1_USC494_rep2_signifpeaks.gff	OverlappingPeaks	81109740	81111929	47	+	.	K27ac_DKO1_USC494_rep2_signifpeaks.gff_81109530_height:34
chr18	union.pl_USC331_H3K27Ac_DKO_HCT116_signifpeaks.gff_K27ac_DKO1_USC494_rep2_signifpeaks.gff	OverlappingPeaks	9016140	9018719	47	+	.	K27ac_DKO1_USC494_rep2_signifpeaks.gff_9016080_height:45
chr18	union.pl_USC331_H3K27Ac_DKO_HCT116_signifpeaks.gff_K27ac_DKO1_USC494_rep2_signifpeaks.gff	OverlappingPeaks	21165270	21167309	47	+	.	K27ac_DKO1_USC494_rep2_signifpeaks.gff_21165270_height:44
chr18	union.pl_USC331_H3K27Ac_DKO_HCT116_signifpeaks.gff_K27ac_DKO1_USC494_rep2_signifpeaks.gff	OverlappingPeaks	23669550	23672009	47	+	.	K27ac_DKO1_USC494_rep2_signifpeaks.gff_23669550_height:41
chr18	union.pl_USC331_H3K27Ac_DKO_HCT116_signifpeaks.gff_K27ac_DKO1_USC494_rep2_signifpeaks.gff	OverlappingPeaks	46485600	46488719	47	+	.	K27ac_DKO1_USC494_rep2_signifpeaks.gff_46485600_height:30
chr3	union.pl_USC331_H3K27Ac_DKO_HCT116_signifpeaks.gff_K27ac_DKO1_USC494_rep2_signifpeaks.gff	OverlappingPeaks	9833430	9835769	47	+	.	K27ac_DKO1_USC494_rep2_signifpeaks.gff_9833430_height:51
chr3	union.pl_USC331_H3K27Ac_DKO_HCT116_signifpeaks.gff_K27ac_DKO1_USC494_rep2_signifpeaks.gff	OverlappingPeaks	49709730	49712519	47	+	.	K27ac_DKO1_USC494_rep2_signifpeaks.gff_49709730_height:52
chr3	union.pl_USC331_H3K27Ac_DKO_HCT116_signifpeaks.gff_K27ac_DKO1_USC494_rep2_signifpeaks.gff	OverlappingPeaks	52015770	52018709	47	+	.	K27ac_DKO1_USC494_rep2_signifpeaks.gff_52015500_height:46
chr3	union.pl_USC331_H3K27Ac_DKO_HCT116_signifpeaks.gff_K27ac_DKO1_USC494_rep2_signifpeaks.gff	OverlappingPeaks	57943650	57948869	47	+	.	K27ac_DKO1_USC494_rep2_signifpeaks.gff_57943470_height:50
chr3	union.pl_USC331_H3K27Ac_DKO_HCT116_signifpeaks.gff_K27ac_DKO1_USC494_rep2_signifpeaks.gff	OverlappingPeaks	61545330	61548329	47	+	.	K27ac_DKO1_USC494_rep2_signifpeaks.gff_61545180_height:46
chr12	union.pl_USC331_H3K27Ac_DKO_HCT116_signifpeaks.gff_K27ac_DKO1_USC494_rep2_signifpeaks.gff	OverlappingPeaks	6959460	6962789	47	+	.	K27ac_DKO1_USC494_rep2_signifpeaks.gff_6959400_height:47
chr12	union.pl_USC331_H3K27Ac_DKO_HCT116_signifpeaks.gff_K27ac_DKO1_USC494_rep2_signifpeaks.gff	OverlappingPeaks	64797090	64799699	47	+	.	K27ac_DKO1_USC494_rep2_signifpeaks.gff_64797090_height:47
chr12	union.pl_USC331_H3K27Ac_DKO_HCT116_signifpeaks.gff_K27ac_DKO1_USC494_rep2_signifpeaks.gff	OverlappingPeaks	75965370	75967079	47	+	.	K27ac_DKO1_USC494_rep2_signifpeaks.gff_75965370_height:17
chr12	union.pl_USC331_H3K27Ac_DKO_HCT116_signifpeaks.gff_K27ac_DKO1_USC494_rep2_signifpeaks.gff	OverlappingPeaks	76326630	76335149	47	+	.	K27ac_DKO1_USC494_rep2_signifpeaks.gff_76326630_height:76
chr12	union.pl_USC331_H3K27Ac_DKO_HCT116_signifpeaks.gff_K27ac_DKO1_USC494_rep2_signifpeaks.gff	OverlappingPeaks	123010320	123012779	47	+	.	K27ac_DKO1_USC494_rep2_signifpeaks.gff_123010320_height:39
chr15	union.pl_USC331_H3K27Ac_DKO_HCT116_signifpeaks.gff_K27ac_DKO1_USC494_rep2_signifpeaks.gff	OverlappingPeaks	51056730	51058799	47	+	.	K27ac_DKO1_USC494_rep2_signifpeaks.gff_51056730_height:35
chr15	union.pl_USC331_H3K27Ac_DKO_HCT116_signifpeaks.gff_K27ac_DKO1_USC494_rep2_signifpeaks.gff	OverlappingPeaks	68569080	68571599	47	+	.	K27ac_DKO1_USC494_rep2_signifpeaks.gff_68569080_height:51
chr15	union.pl_USC331_H3K27Ac_DKO_HCT116_signifpeaks.gff_K27ac_DKO1_USC494_rep2_signifpeaks.gff	OverlappingPeaks	72765240	72768149	47	+	.	K27ac_DKO1_USC494_rep2_signifpeaks.gff_72765240_height:47
chr15	union.pl_USC331_H3K27Ac_DKO_HCT116_signifpeaks.gff_K27ac_DKO1_USC494_rep2_signifpeaks.gff	OverlappingPeaks	92483850	92487659	47	+	.	K27ac_DKO1_USC494_rep2_signifpeaks.gff_92483850_height:34
chr4	union.pl_USC331_H3K27Ac_DKO_HCT116_signifpeaks.gff_K27ac_DKO1_USC494_rep2_signifpeaks.gff	OverlappingPeaks	56041320	56043299	47	+	.	K27ac_DKO1_USC494_rep2_signifpeaks.gff_56041320_height:38
chr4	union.pl_USC331_H3K27Ac_DKO_HCT116_signifpeaks.gff_K27ac_DKO1_USC494_rep2_signifpeaks.gff	OverlappingPeaks	154125060	154127699	47	+	.	K27ac_DKO1_USC494_rep2_signifpeaks.gff_154125060_height:34
chr2	union.pl_USC331_H3K27Ac_DKO_HCT116_signifpeaks.gff_K27ac_DKO1_USC494_rep2_signifpeaks.gff	OverlappingPeaks	65057490	65059949	47	+	.	K27ac_DKO1_USC494_rep2_signifpeaks.gff_65057070_height:44
chr9	union.pl_USC331_H3K27Ac_DKO_HCT116_signifpeaks.gff_K27ac_DKO1_USC494_rep2_signifpeaks.gff	OverlappingPeaks	23620470	23623229	47	+	.	K27ac_DKO1_USC494_rep2_signifpeaks.gff_23620470_height:42
chr9	union.pl_USC331_H3K27Ac_DKO_HCT116_signifpeaks.gff_K27ac_DKO1_USC494_rep2_signifpeaks.gff	OverlappingPeaks	35730990	35733689	47	+	.	K27ac_DKO1_USC494_rep2_signifpeaks.gff_35730990_height:45
chr9	union.pl_USC331_H3K27Ac_DKO_HCT116_signifpeaks.gff_K27ac_DKO1_USC494_rep2_signifpeaks.gff	OverlappingPeaks	140135550	140137199	47	+	.	K27ac_DKO1_USC494_rep2_signifpeaks.gff_140133630_height:63
chr13	union.pl_USC331_H3K27Ac_DKO_HCT116_signifpeaks.gff_K27ac_DKO1_USC494_rep2_signifpeaks.gff	OverlappingPeaks	20436300	20439629	47	+	.	K27ac_DKO1_USC494_rep2_signifpeaks.gff_20436180_height:63
chr13	union.pl_USC331_H3K27Ac_DKO_HCT116_signifpeaks.gff_K27ac_DKO1_USC494_rep2_signifpeaks.gff	OverlappingPeaks	109797990	109802129	47	+	.	K27ac_DKO1_USC494_rep2_signifpeaks.gff_109797990_height:48
chr10	union.pl_USC331_H3K27Ac_DKO_HCT116_signifpeaks.gff_K27ac_DKO1_USC494_rep2_signifpeaks.gff	OverlappingPeaks	65388900	65391209	47	+	.	K27ac_DKO1_USC494_rep2_signifpeaks.gff_65388900_height:41
chr10	union.pl_USC331_H3K27Ac_DKO_HCT116_signifpeaks.gff_K27ac_DKO1_USC494_rep2_signifpeaks.gff	OverlappingPeaks	112205940	112208399	47	+	.	K27ac_DKO1_USC494_rep2_signifpeaks.gff_112205880_height:37
chr5	union.pl_USC331_H3K27Ac_DKO_HCT116_signifpeaks.gff_K27ac_DKO1_USC494_rep2_signifpeaks.gff	OverlappingPeaks	57132360	57135299	47	+	.	K27ac_DKO1_USC494_rep2_signifpeaks.gff_57132300_height:54
chr5	union.pl_USC331_H3K27Ac_DKO_HCT116_signifpeaks.gff_K27ac_DKO1_USC494_rep2_signifpeaks.gff	OverlappingPeaks	57136470	57138839	47	+	.	K27ac_DKO1_USC494_rep2_signifpeaks.gff_57136470_height:30
chr5	union.pl_USC331_H3K27Ac_DKO_HCT116_signifpeaks.gff_K27ac_DKO1_USC494_rep2_signifpeaks.gff	OverlappingPeaks	57139050	57140189	47	+	.	K27ac_DKO1_USC494_rep2_signifpeaks.gff_57139050_height:10
chr5	union.pl_USC331_H3K27Ac_DKO_HCT116_signifpeaks.gff_K27ac_DKO1_USC494_rep2_signifpeaks.gff	OverlappingPeaks	96269580	96272549	47	+	.	K27ac_DKO1_USC494_rep2_signifpeaks.gff_96269580_height:47
chr5	union.pl_USC331_H3K27Ac_DKO_HCT116_signifpeaks.gff_K27ac_DKO1_USC494_rep2_signifpeaks.gff	OverlappingPeaks	140898780	140902889	47	+	.	K27ac_DKO1_USC494_rep2_signifpeaks.gff_140898690_height:39
chr5	union.pl_USC331_H3K27Ac_DKO_HCT116_signifpeaks.gff_K27ac_DKO1_USC494_rep2_signifpeaks.gff	OverlappingPeaks	151149360	151152869	47	+	.	K27ac_DKO1_USC494_rep2_signifpeaks.gff_151149300_height:56
chr5	union.pl_USC331_H3K27Ac_DKO_HCT116_signifpeaks.gff_K27ac_DKO1_USC494_rep2_signifpeaks.gff	OverlappingPeaks	179124360	179127389	47	+	.	K27ac_DKO1_USC494_rep2_signifpeaks.gff_179124240_height:45
chr7	union.pl_USC331_H3K27Ac_DKO_HCT116_signifpeaks.gff_K27ac_DKO1_USC494_rep2_signifpeaks.gff	OverlappingPeaks	555360	563339	46	+	.	K27ac_DKO1_USC494_rep2_signifpeaks.gff_554580_height:53
chr7	union.pl_USC331_H3K27Ac_DKO_HCT116_signifpeaks.gff_K27ac_DKO1_USC494_rep2_signifpeaks.gff	OverlappingPeaks	54898410	54901679	46	+	.	K27ac_DKO1_USC494_rep2_signifpeaks.gff_54898410_height:31
chr7	union.pl_USC331_H3K27Ac_DKO_HCT116_signifpeaks.gff_K27ac_DKO1_USC494_rep2_signifpeaks.gff	OverlappingPeaks	73222380	73224929	46	+	.	K27ac_DKO1_USC494_rep2_signifpeaks.gff_73222350_height:44
chr7	union.pl_USC331_H3K27Ac_DKO_HCT116_signifpeaks.gff_K27ac_DKO1_USC494_rep2_signifpeaks.gff	OverlappingPeaks	128694000	128696279	46	+	.	K27ac_DKO1_USC494_rep2_signifpeaks.gff_128694000_height:45
chr20	union.pl_USC331_H3K27Ac_DKO_HCT116_signifpeaks.gff_K27ac_DKO1_USC494_rep2_signifpeaks.gff	OverlappingPeaks	36790050	36790289	46	+	.	K27ac_DKO1_USC494_rep2_signifpeaks.gff_36759870_height:77
chr20	union.pl_USC331_H3K27Ac_DKO_HCT116_signifpeaks.gff_K27ac_DKO1_USC494_rep2_signifpeaks.gff	OverlappingPeaks	36790950	36799529	46	+	.	K27ac_DKO1_USC494_rep2_signifpeaks.gff_36790950_height:61
chr14	union.pl_USC331_H3K27Ac_DKO_HCT116_signifpeaks.gff_K27ac_DKO1_USC494_rep2_signifpeaks.gff	OverlappingPeaks	69000810	69003869	46	+	.	K27ac_DKO1_USC494_rep2_signifpeaks.gff_69000810_height:54
chr14	union.pl_USC331_H3K27Ac_DKO_HCT116_signifpeaks.gff_K27ac_DKO1_USC494_rep2_signifpeaks.gff	OverlappingPeaks	69416910	69420149	46	+	.	K27ac_DKO1_USC494_rep2_signifpeaks.gff_69416880_height:39
chr14	union.pl_USC331_H3K27Ac_DKO_HCT116_signifpeaks.gff_K27ac_DKO1_USC494_rep2_signifpeaks.gff	OverlappingPeaks	74225220	74228339	46	+	.	K27ac_DKO1_USC494_rep2_signifpeaks.gff_74224890_height:38
chr14	union.pl_USC331_H3K27Ac_DKO_HCT116_signifpeaks.gff_K27ac_DKO1_USC494_rep2_signifpeaks.gff	OverlappingPeaks	100806450	100808849	46	+	.	K27ac_DKO1_USC494_rep2_signifpeaks.gff_100806420_height:32
chr14	union.pl_USC331_H3K27Ac_DKO_HCT116_signifpeaks.gff_K27ac_DKO1_USC494_rep2_signifpeaks.gff	OverlappingPeaks	102275430	102277229	46	+	.	K27ac_DKO1_USC494_rep2_signifpeaks.gff_102275430_height:38
chr8	union.pl_USC331_H3K27Ac_DKO_HCT116_signifpeaks.gff_K27ac_DKO1_USC494_rep2_signifpeaks.gff	OverlappingPeaks	101513460	101513549	46	+	.	K27ac_DKO1_USC494_rep2_signifpeaks.gff_101510580_height:26
chr8	union.pl_USC331_H3K27Ac_DKO_HCT116_signifpeaks.gff_K27ac_DKO1_USC494_rep2_signifpeaks.gff	OverlappingPeaks	101513730	101516189	46	+	.	K27ac_DKO1_USC494_rep2_signifpeaks.gff_101513730_height:52
chr8	union.pl_USC331_H3K27Ac_DKO_HCT116_signifpeaks.gff_K27ac_DKO1_USC494_rep2_signifpeaks.gff	OverlappingPeaks	103874400	103877729	46	+	.	K27ac_DKO1_USC494_rep2_signifpeaks.gff_103874220_height:59
chr19	union.pl_USC331_H3K27Ac_DKO_HCT116_signifpeaks.gff_K27ac_DKO1_USC494_rep2_signifpeaks.gff	OverlappingPeaks	10304160	10306289	46	+	.	K27ac_DKO1_USC494_rep2_signifpeaks.gff_10304130_height:46
chr19	union.pl_USC331_H3K27Ac_DKO_HCT116_signifpeaks.gff_K27ac_DKO1_USC494_rep2_signifpeaks.gff	OverlappingPeaks	18525300	18531299	46	+	.	K27ac_DKO1_USC494_rep2_signifpeaks.gff_18525300_height:45
chr19	union.pl_USC331_H3K27Ac_DKO_HCT116_signifpeaks.gff_K27ac_DKO1_USC494_rep2_signifpeaks.gff	OverlappingPeaks	46223970	46227599	46	+	.	K27ac_DKO1_USC494_rep2_signifpeaks.gff_46223970_height:40
chr19	union.pl_USC331_H3K27Ac_DKO_HCT116_signifpeaks.gff_K27ac_DKO1_USC494_rep2_signifpeaks.gff	OverlappingPeaks	54367350	54373439	46	+	.	K27ac_DKO1_USC494_rep2_signifpeaks.gff_54367290_height:46
chr19	union.pl_USC331_H3K27Ac_DKO_HCT116_signifpeaks.gff_K27ac_DKO1_USC494_rep2_signifpeaks.gff	OverlappingPeaks	59029590	59032349	46	+	.	K27ac_DKO1_USC494_rep2_signifpeaks.gff_59029590_height:47
chr1	union.pl_USC331_H3K27Ac_DKO_HCT116_signifpeaks.gff_K27ac_DKO1_USC494_rep2_signifpeaks.gff	OverlappingPeaks	1097820	1103069	46	+	.	K27ac_DKO1_USC494_rep2_signifpeaks.gff_1097820_height:51
chr1	union.pl_USC331_H3K27Ac_DKO_HCT116_signifpeaks.gff_K27ac_DKO1_USC494_rep2_signifpeaks.gff	OverlappingPeaks	11864280	11867369	46	+	.	K27ac_DKO1_USC494_rep2_signifpeaks.gff_11864280_height:52
chr1	union.pl_USC331_H3K27Ac_DKO_HCT116_signifpeaks.gff_K27ac_DKO1_USC494_rep2_signifpeaks.gff	OverlappingPeaks	21347940	21348179	46	+	.	K27ac_DKO1_USC494_rep2_signifpeaks.gff_21347760_height:9
chr1	union.pl_USC331_H3K27Ac_DKO_HCT116_signifpeaks.gff_K27ac_DKO1_USC494_rep2_signifpeaks.gff	OverlappingPeaks	21348300	21348839	46	+	.	K27ac_DKO1_USC494_rep2_signifpeaks.gff_21348300_height:10
chr1	union.pl_USC331_H3K27Ac_DKO_HCT116_signifpeaks.gff_K27ac_DKO1_USC494_rep2_signifpeaks.gff	OverlappingPeaks	21349350	21350279	46	+	.	K27ac_DKO1_USC494_rep2_signifpeaks.gff_21349350_height:16
chr1	union.pl_USC331_H3K27Ac_DKO_HCT116_signifpeaks.gff_K27ac_DKO1_USC494_rep2_signifpeaks.gff	OverlappingPeaks	24305760	24308099	46	+	.	K27ac_DKO1_USC494_rep2_signifpeaks.gff_24305760_height:41
chr1	union.pl_USC331_H3K27Ac_DKO_HCT116_signifpeaks.gff_K27ac_DKO1_USC494_rep2_signifpeaks.gff	OverlappingPeaks	26215680	26220479	46	+	.	K27ac_DKO1_USC494_rep2_signifpeaks.gff_26215680_height:44
chr1	union.pl_USC331_H3K27Ac_DKO_HCT116_signifpeaks.gff_K27ac_DKO1_USC494_rep2_signifpeaks.gff	OverlappingPeaks	36395430	36397829	46	+	.	K27ac_DKO1_USC494_rep2_signifpeaks.gff_36395430_height:51
chr1	union.pl_USC331_H3K27Ac_DKO_HCT116_signifpeaks.gff_K27ac_DKO1_USC494_rep2_signifpeaks.gff	OverlappingPeaks	41432010	41435459	46	+	.	K27ac_DKO1_USC494_rep2_signifpeaks.gff_41432010_height:50
chr1	union.pl_USC331_H3K27Ac_DKO_HCT116_signifpeaks.gff_K27ac_DKO1_USC494_rep2_signifpeaks.gff	OverlappingPeaks	41440440	41447039	46	+	.	K27ac_DKO1_USC494_rep2_signifpeaks.gff_41440440_height:56
[truncated: 18,300 more rows]

## Sheet: K4me3_DKO1_HC.gff
chr7	union.pl_43DHF1.gff_43DHJB.gff	OverlappingPeaks	148020	150629	36	+	.	43DHJB.gff_148020_height:41
chr7	union.pl_43DHF1.gff_43DHJB.gff	OverlappingPeaks	191790	194279	22	+	.	43DHJB.gff_191370_height:54
chr7	union.pl_43DHF1.gff_43DHJB.gff	OverlappingPeaks	485730	487289	16	+	.	43DHJB.gff_485490_height:33
chr7	union.pl_43DHF1.gff_43DHJB.gff	OverlappingPeaks	555930	560579	51	+	.	43DHJB.gff_555720_height:89
chr7	union.pl_43DHF1.gff_43DHJB.gff	OverlappingPeaks	561600	562889	14	+	.	43DHJB.gff_555720_height:89
chr7	union.pl_43DHF1.gff_43DHJB.gff	OverlappingPeaks	577920	579179	10	+	.	43DHJB.gff_574560_height:25
chr7	union.pl_43DHF1.gff_43DHJB.gff	OverlappingPeaks	674490	675629	18	+	.	43DHJB.gff_674190_height:41
chr7	union.pl_43DHF1.gff_43DHJB.gff	OverlappingPeaks	676050	676379	15	+	.	43DHJB.gff_674190_height:41
chr7	union.pl_43DHF1.gff_43DHJB.gff	OverlappingPeaks	765450	768029	42	+	.	43DHJB.gff_760380_height:68
chr7	union.pl_43DHF1.gff_43DHJB.gff	OverlappingPeaks	855720	856139	24	+	.	43DHJB.gff_854700_height:69
chr7	union.pl_43DHF1.gff_43DHJB.gff	OverlappingPeaks	856170	858029	49	+	.	43DHJB.gff_854700_height:69
chr7	union.pl_43DHF1.gff_43DHJB.gff	OverlappingPeaks	871050	872879	14	+	.	43DHJB.gff_869670_height:26
chr7	union.pl_43DHF1.gff_43DHJB.gff	OverlappingPeaks	915600	915929	16	+	.	43DHJB.gff_915060_height:86
chr7	union.pl_43DHF1.gff_43DHJB.gff	OverlappingPeaks	916020	918539	60	+	.	43DHJB.gff_915060_height:86
chr7	union.pl_43DHF1.gff_43DHJB.gff	OverlappingPeaks	993090	994589	19	+	.	43DHJB.gff_992850_height:39
chr7	union.pl_43DHF1.gff_43DHJB.gff	OverlappingPeaks	1013400	1015769	58	+	.	43DHJB.gff_1013160_height:97
chr7	union.pl_43DHF1.gff_43DHJB.gff	OverlappingPeaks	1066650	1068869	25	+	.	43DHJB.gff_1066410_height:62
chr7	union.pl_43DHF1.gff_43DHJB.gff	OverlappingPeaks	1176390	1178789	43	+	.	43DHJB.gff_1176270_height:73
chr7	union.pl_43DHF1.gff_43DHJB.gff	OverlappingPeaks	1197990	1201229	59	+	.	43DHJB.gff_1197870_height:104
chr7	union.pl_43DHF1.gff_43DHJB.gff	OverlappingPeaks	1208730	1210049	17	+	.	43DHJB.gff_1208610_height:30
chr7	union.pl_43DHF1.gff_43DHJB.gff	OverlappingPeaks	1494930	1496009	11	+	.	43DHJB.gff_1494360_height:23
chr7	union.pl_43DHF1.gff_43DHJB.gff	OverlappingPeaks	1497540	1499639	39	+	.	43DHJB.gff_1497150_height:76
chr7	union.pl_43DHF1.gff_43DHJB.gff	OverlappingPeaks	1542270	1544699	66	+	.	43DHJB.gff_1541940_height:110
chr7	union.pl_43DHF1.gff_43DHJB.gff	OverlappingPeaks	1569870	1573349	33	+	.	43DHJB.gff_1569510_height:62
chr7	union.pl_43DHF1.gff_43DHJB.gff	OverlappingPeaks	1576800	1577219	8	+	.	43DHJB.gff_1575690_height:28
chr7	union.pl_43DHF1.gff_43DHJB.gff	OverlappingPeaks	1595070	1595519	9	+	.	43DHJB.gff_1594110_height:30
chr7	union.pl_43DHF1.gff_43DHJB.gff	OverlappingPeaks	1607700	1611359	68	+	.	43DHJB.gff_1607100_height:103
chr7	union.pl_43DHF1.gff_43DHJB.gff	OverlappingPeaks	1658430	1661129	48	+	.	43DHJB.gff_1656120_height:91
chr7	union.pl_43DHF1.gff_43DHJB.gff	OverlappingPeaks	1710000	1710719	9	+	.	43DHJB.gff_1709130_height:40
chr7	union.pl_43DHF1.gff_43DHJB.gff	OverlappingPeaks	1780800	1782839	36	+	.	43DHJB.gff_1780410_height:71
chr7	union.pl_43DHF1.gff_43DHJB.gff	OverlappingPeaks	2270850	2273099	50	+	.	43DHJB.gff_2270700_height:97
[truncated: 16,839 more rows]

## Sheet: Pol2_DKO1_HC.gff
Chr	.	.	start	stop	peak score	strand	.	peakID
[truncated: 6,853 more rows]
