# Supplementary material for: Global loss of DNA methylation uncovers intronic enhancers in genes showing expression changes
Source: Genome Biol. 2014 Sep 20;15(9):469. doi: 10.1186/s13059-014-0469-0 (PMC4203885; doi:10.1186/s13059-014-0469-0)
Supplement: Additional file 8: — RNA-seq analysis of HCT116 and DKO1 cells. Worksheet containing the output from RNA-seq analysis using Partek Flow version 3.0.14.0321. Sheet 1 contains Genes, statistics, and expression values for all transcripts from the gene-specific analysis. Sheet 2 lists all de-repressed genes, and their expression values in HCT116 and DKO1. Sheet 3 lists all up-regulated genes and their expression values in HCT116 and DKO1. Sheet 4 lists all down-regulated genes and their expression values in HCT116 and DKO1. [file 13059_2014_469_MOESM8_ESM.xlsx]

## Sheet: Gene_Specific_Analysis_AllGenes
Chromosome	Start	Stop	Gene Symbol	gene_name	gene_type	gene_status	Best Model Type	p-value	FDR Step Up	Ratio	Fold-Change	Total reads, raw	DK01_GTGAAA_L001_R1_001	DK01_P56_CACCGG_L001_R1_001	HCT116_CAGATC_L001_R1_001	HCT116_P74_CGATGT_L001_R1_001	Total reads, normalized	DK01_GTGAAA_L001_R1_001	DK01_P56_CACCGG_L001_R1_001	HCT116_CAGATC_L001_R1_001	HCT116_P74_CGATGT_L001_R1_001	HCT116 Average	DKO1 Average
X	99883667	99894989	ENSG00000000003.10	TSPAN6	protein_coding	KNOWN	Poisson	0.627947	1	1.07231	1.07231	8369.99	2408	2268	2097.99	1596	264.006	73.1698	63.4393	74.0001	53.3969	63.6985	68.3046
X	99839799	99854883	ENSG00000000005.5	TNMD	protein_coding	KNOWN	?	?	?	?	?	0	0	0	0	0	4	1	1	1	1	1	1
20	49551404	49575093	ENSG00000000419.8	DPM1	protein_coding	KNOWN	Poisson	1	1	1.0031	1.0031	10539.1	2686	3018.07	2210.97	2624.04	330.67	81.5017	84.0894	77.9313	87.1477	82.5395	82.7955
1	169821804	169863409	ENSG00000000457.8	SCYL3	protein_coding	KNOWN	Poisson	1	1	0.7786	-1.28436	1184.53	186.011	373.975	228.315	396.223	40.823	6.57491	11.2958	8.94427	14.0081	11.4762	8.93535
1	169631245	169823222	ENSG00000000460.12	C1orf112	protein_coding	KNOWN	Poisson	1	1	0.777145	-1.28676	3216.48	591.988	938.028	644.684	1041.78	104.201	18.7424	26.8245	23.4319	35.2018	29.3168	22.7835
1	27938575	27961789	ENSG00000000938.8	FGR	protein_coding	KNOWN	Poisson	1	1	1.24658	1.24658	22	10	10	0	2	4.64067	1.29971	1.27531	1	1.06566	1.03283	1.28751
1	196621008	196716635	ENSG00000000971.11	CFH	protein_coding	KNOWN	Poisson	1	1	1.05286	1.05286	16.5873	3.42966	7.37135	0	5.78628	4.49569	1.10279	1.20294	1	1.18996	1.09498	1.15286
6	143816614	143832828	ENSG00000001036.8	FUCA2	protein_coding	KNOWN	Poisson	0.193478	1	0.8162	-1.22519	11484.6	3149.52	2451.35	2861.18	3022.52	364.666	95.3936	68.4872	100.555	100.23	100.393	81.9404
6	53362139	53481769	ENSG00000001084.6	GCLC	protein_coding	KNOWN	Poisson	0.0201013	0.93348	0.469185	-2.13136	11918.1	2582.01	1611	4128.03	3597.03	387.463	78.3848	45.3518	144.636	119.091	131.863	61.8683
6	41040684	41067716	ENSG00000001167.10	NFYA	protein_coding	KNOWN	Poisson	0.28865	1	0.830363	-1.20429	7563.02	1369	2378.02	1722.01	2094	239.162	42.0301	66.4683	60.9176	69.7462	65.3319	54.2492
1	24683489	24743425	ENSG00000001460.13	STPG1	protein_coding	KNOWN	Poisson	0.496302	1	0.771503	-1.29617	1202	152	412	129	508.999	41.0973	5.55556	12.3426	5.48858	17.7105	11.5995	8.94908
1	24742284	24799467	ENSG00000001461.12	NIPAL3	protein_coding	KNOWN	Poisson	0.97319	1	1.00856	1.00856	2440	469	861.999	530	579	79.2378	15.0563	24.7314	19.4415	20.0086	19.7251	19.8939
X	64732462	64754656	ENSG00000001497.12	LAS1L	protein_coding	KNOWN	Poisson	0.176748	1	0.8181	-1.22234	13350	3496.99	3011.01	2674.96	4167.08	421.584	105.807	83.8948	94.0758	137.806	115.941	94.8509
6	46097730	46114437	ENSG00000001561.6	ENPP4	protein_coding	KNOWN	Poisson	1	1	1.08959	1.08959	3447	888	1049	607	903	110.26	27.6141	29.8796	22.1207	30.6456	26.3832	28.7469
3	50192478	50226509	ENSG00000001617.7	SEMA3F	protein_coding	KNOWN	Poisson	1	1	1.60083	1.60083	3940.01	1059	1537.01	704.998	639.002	123.563	32.739	43.3149	25.5306	21.9785	23.7546	38.0269
7	117105838	117356026	ENSG00000001626.9	CFTR	protein_coding	KNOWN	Poisson	1	1	1.02236	1.02236	8	4	1	1	2	4.24787	1.11988	1.02753	1.0348	1.06566	1.05023	1.0737
7	91875548	92030699	ENSG00000001629.5	ANKIB1	protein_coding	KNOWN	Poisson	1	1	1.17584	1.17584	9317.98	2723.98	2681.02	1750.99	2161.98	291.355	82.6398	74.8103	61.9262	71.9783	66.9523	78.725
7	91741465	91772267	ENSG00000001630.11	CYP51A1	protein_coding	KNOWN	Poisson	0.0119912	0.93348	0.395769	-2.52672	14506.5	2480.53	2058.88	3510.77	6456.31	469.145	75.3434	57.6824	123.158	212.962	168.06	66.5129
7	91828283	91875481	ENSG00000001631.10	KRIT1	protein_coding	KNOWN	Poisson	0.992078	1	0.997784	-1.00222	3222.91	384.108	1361.57	311.862	1165.36	102.107	12.512	38.485	11.8513	39.259	25.5552	25.4985
12	1021243	1100357	ENSG00000002016.11	RAD52	protein_coding	KNOWN	Poisson	0.304383	1	0.665718	-1.50214	1377.97	218.02	375.109	287.933	496.906	47.1934	7.53425	11.327	11.0187	17.3135	14.1661	9.43062
7	98836417	98908754	ENSG00000002079.8	MYH16	pseudogene	KNOWN	Poisson	1	1	1.87404	1.87404	191	56	95	23	17	9.65218	2.67837	3.61541	1.80029	1.55811	1.6792	3.14689
11	64037302	64052177	ENSG00000002330.9	BAD	protein_coding	KNOWN	Poisson	1	1	0.515183	-1.94106	5788.18	866.573	1301.69	1533.44	2086.48	187.664	26.9719	36.8364	54.3564	69.4993	61.9279	31.9042
4	17578815	17609596	ENSG00000002549.7	LAP3	protein_coding	KNOWN	Poisson	0.382831	1	0.889363	-1.1244	11368.5	3228.74	2554.7	2431.79	3153.25	359.237	97.768	71.3323	85.6147	104.522	95.0684	84.5502
X	2609220	2659351	ENSG00000002586.13	CD99	protein_coding	KNOWN	Poisson	0.101588	1	1.49184	1.49184	7036	1630.99	2886	1357	1162	217.701	49.8821	80.4534	48.2172	39.1486	43.6829	65.1677
4	11394774	11431390	ENSG00000002587.5	HS3ST1	protein_coding	KNOWN	Poisson	1	1	0.0622222	-16.0714	1137	12	4	453	668	42.1625	1.35965	1.11012	16.7622	22.9305	19.8464	1.23489
7	150521715	150558593	ENSG00000002726.15	ABP1	protein_coding	KNOWN	Poisson	1	1	1.45424	1.45424	88	46	21	16	5	6.67767	2.37866	1.57814	1.55672	1.16415	1.36044	1.9784
7	120965421	120981159	ENSG00000002745.8	WNT16	protein_coding	KNOWN	Poisson	1	1	0.0185629	-53.8708	3848.02	8	7	1629.01	2204.01	133.472	1.23977	1.19271	57.6818	73.358	65.5199	1.21624
7	43152198	43602939	ENSG00000002746.9	HECW1	protein_coding	KNOWN	Poisson	1	1	0.838889	-1.19205	874.857	200	226	107	341.857	31.1624	6.99416	7.22192	4.72309	12.2232	8.47315	7.10804
7	1855429	2272879	ENSG00000002822.11	MAD1L1	protein_coding	KNOWN	Poisson	1	1	0.819211	-1.22069	3232.98	710.986	864.988	571	1086	104.644	22.3088	24.8136	20.8681	36.6537	28.7609	23.5612
17	37026112	37078024	ENSG00000002834.13	LASP1	protein_coding	KNOWN	Poisson	0.204236	1	1.1118	1.1118	39847.3	10010.9	12612.3	8398.46	8825.59	1233.23	301.034	348.225	293.226	290.746	291.986	324.63
17	46180719	46200437	ENSG00000002919.10	SNX11	protein_coding	KNOWN	Poisson	0.137967	1	0.69691	-1.43491	5641	1511	1016	1909.99	1204.01	183.243	46.2858	28.971	67.4586	40.5279	53.9933	37.6284
7	150497491	150502209	ENSG00000002933.3	TMEM176A	protein_coding	KNOWN	Poisson	1	1	1.08747	1.08747	6	4	2	0	0	4.17494	1.11988	1.05506	1	1	1	1.08747
12	9092959	9102552	ENSG00000003056.3	M6PR	protein_coding	KNOWN	Poisson	1	1	0.729811	-1.37022	18570.1	4082.96	4482.24	4598.25	5406.61	587.266	123.37	124.399	160.997	178.5	169.749	123.885
X	117031776	117251304	ENSG00000003096.9	KLHL13	protein_coding	KNOWN	Poisson	0.394764	1	0.760092	-1.31563	1883.93	314	566.999	317	685.927	62.5698	10.4108	16.6098	12.0301	23.5191	17.7746	13.5103
2	72356367	72375168	ENSG00000003137.4	CYP26B1	protein_coding	KNOWN	Poisson	0.372162	1	1.23952	1.23952	3614.01	795.006	1355	442	1022	114.063	24.827	38.3041	16.3795	34.5524	25.4659	31.5656
7	8152814	8302318	ENSG00000003147.13	ICA1	protein_coding	KNOWN	Poisson	0.160692	1	0.327662	-3.05192	497	56	51	360	30	20.5936	2.67837	2.40406	13.5263	1.9849	7.7556	2.54122
16	90071273	90086537	ENSG00000003249.8	DBNDD1	protein_coding	KNOWN	Poisson	0.0112227	0.93348	0.25916	-3.85862	8936.93	797.003	1257.02	2774.98	4107.93	293.913	24.8868	35.6064	97.5561	135.864	116.71	30.2466
2	202565277	202645913	ENSG00000003393.10	ALS2	protein_coding	KNOWN	Poisson	1	1	1.11536	1.11536	8283	2105	2608.01	1795	1774.99	259.619	64.0884	72.8002	63.4574	59.2731	61.3653	68.4443
2	202047604	202094130	ENSG00000003400.10	CASP10	protein_coding	KNOWN	Poisson	0.852422	1	0.922577	-1.08392	762	126	268	90	278	27.4129	4.77632	8.3782	4.13157	10.1268	7.12918	6.57726
2	201980827	202029034	ENSG00000003402.14	CFLAR	protein_coding	KNOWN	Poisson	0.0675397	1	1.9003	1.9003	4550.53	1811.76	1355.27	936.67	446.83	142.872	55.2998	38.3115	33.5916	15.6695	24.6305	46.8056
2	188328957	188430488	ENSG00000003436.10	TFPI	protein_coding	KNOWN	Poisson	0.0620198	1	0.146554	-6.82344	1152	66	52	1034	0	43.388	2.97807	2.43159	36.9783	1	18.9891	2.70483
2	37458774	37480547	ENSG00000003509.11	NDUFAF7	protein_coding	KNOWN	Poisson	0.631657	1	0.880066	-1.13628	2366.8	443.416	757.651	408.702	757.031	77.2225	14.2895	21.8586	15.2209	25.8534	20.5372	18.074
3	50126341	50156455	ENSG00000003756.12	RBM5	protein_coding	KNOWN	Poisson	1	1	0.960424	-1.04121	12661.9	3012.37	3712.61	2849.14	3087.77	397.002	91.2832	103.211	100.136	102.372	101.254	97.2471
8	17155539	17271038	ENSG00000003987.9	MTMR7	protein_coding	KNOWN	Poisson	1	1	2.03583	2.03583	470.54	185.36	168.241	74.9129	42.0261	18.1735	6.55539	5.63176	3.60661	2.37972	2.99316	6.09357
8	17354597	17428083	ENSG00000003989.12	SLC7A2	protein_coding	KNOWN	Poisson	0.017724	0.93348	0.282728	-3.53696	6062.02	741.999	723	1634	2963.03	200.275	23.2383	20.9046	57.8553	98.2766	78.066	22.0714
7	127228399	127231760	ENSG00000004059.6	ARF5	protein_coding	KNOWN	Poisson	0.0341063	0.940811	0.639519	-1.56367	18344.5	3825.09	4055.92	5838.62	4624.88	585.295	115.641	112.662	204.156	152.836	178.496	114.151
17	26691378	26728066	ENSG00000004139.9	SARM1	protein_coding	KNOWN	Poisson	1	1	2.37696	2.37696	404.213	185.505	136.754	37.5535	44.4003	16.089	6.55973	4.76492	2.30668	2.45767	2.38218	5.66233
17	26673659	26684546	ENSG00000004142.7	POLDIP2	processed_transcript	KNOWN	Poisson	0.0381596	0.94953	0.683235	-1.46362	22286.4	5441.07	4417.61	4888.37	7539.37	706.303	164.073	122.619	171.092	248.519	209.805	143.346
3	129274018	129325662	ENSG00000004399.8	PLXND1	protein_coding	KNOWN	Poisson	0.611019	1	1.07624	1.07624	8422.02	1943	2792.03	2210	1476.99	264.487	59.2332	77.8664	77.8972	49.49	63.6936	68.5498
1	33473585	33546598	ENSG00000004455.12	AK2	protein_coding	KNOWN	Poisson	1	1	0.610258	-1.63865	20340.3	3982.38	4497	5259.76	6601.2	646.893	120.355	124.805	184.014	217.718	200.866	122.58
4	15779898	15851070	ENSG00000004468.7	CD38	protein_coding	KNOWN	Poisson	1	1	1.79335	1.79335	59	20	38	0	1	5.67841	1.59942	2.04616	1	1.03283	1.01641	1.82279
12	2904119	2914577	ENSG00000004478.5	FKBP4	protein_coding	KNOWN	Poisson	0.00922752	0.93348	0.480091	-2.08294	28313.2	4811.01	5360.75	7292.06	10849.4	905.689	145.19	148.585	254.729	357.186	305.957	146.887
1	23345941	23410183	ENSG00000004487.11	KDM1A	protein_coding	KNOWN	Poisson	0.0072978	0.93348	0.488865	-2.04556	37524.2	6324.07	7352.99	10677.1	13170.1	1199.86	190.538	203.432	372.51	433.377	402.943	196.985
3	49977440	50137479	ENSG00000004534.10	RBM6	protein_coding	KNOWN	Poisson	1	1	0.894478	-1.11797	12027.6	3029.01	3128.64	2701.98	3168	378.937	91.7819	87.1333	95.016	105.006	100.011	89.4576
17	3763609	3798186	ENSG00000004660.10	CAMKK1	protein_coding	KNOWN	Poisson	1	1	0.392923	-2.54503	1503	213	233	489	567.999	52.4608	7.38378	7.41463	18.0148	19.6475	18.8312	7.39921
12	21621845	21654604	ENSG00000004700.11	RECQL	protein_coding	KNOWN	Lognormal linear model	0.727953	1	0.589937	-1.6951	3147.73	535.905	300.404	2165.86	145.558	108.472	17.0615	9.2703	76.3615	5.77868	41.0701	13.1659
7	92861653	92988339	ENSG00000004766.11	CCDC132	protein_coding	KNOWN	Poisson	0.871196	1	0.956078	-1.04594	2044	373	708	283	680.001	66.8424	12.1791	20.4917	10.847	23.3245	17.0858	16.3354
19	36245469	36248981	ENSG00000004776.7	HSPB6	protein_coding	KNOWN	Poisson	1	1	3.50967	3.50967	266	140	108	11	7	11.7818	5.19592	3.97331	1.38275	1.22981	1.30628	4.58462
19	36265434	36279725	ENSG00000004777.13	ARHGAP33	protein_coding	KNOWN	Poisson	0.838175	1	1.05105	1.05105	2648	820.002	649	803.001	375.999	86.7282	25.5761	18.8674	28.9406	13.3441	21.1424	22.2218
16	23592323	23607678	ENSG00000004779.5	NDUFAB1	protein_coding	KNOWN	Poisson	0.0258753	0.93348	0.556306	-1.79757	14706.9	2802.02	2984.02	3741.92	5178.95	470.357	84.9788	83.1519	131.201	171.026	151.113	84.0653
7	95212811	95225804	ENSG00000004799.7	PDK4	protein_coding	KNOWN	Poisson	1	1	1.11221	1.11221	234	56	81	65	32	11.2206	2.67836	3.22998	3.26169	2.05057	2.65613	2.95417
6	110745890	110797845	ENSG00000004809.9	SLC22A16	protein_coding	KNOWN	Poisson	1	1	1.01214	1.01214	3	1	1	0	1	4.09033	1.02997	1.02753	1	1.03283	1.01641	1.02875
3	50378541	50384284	ENSG00000004838.9	ZMYND10	protein_coding	KNOWN	Poisson	1	1	0.928534	-1.07697	444	105	124	82	133	17.7803	4.14694	4.4138	3.85321	5.36641	4.60981	4.28037
7	20654830	20816659	ENSG00000004846.12	ABCB5	protein_coding	KNOWN	Poisson	1	1	1.29263	1.29263	28	11	14	1	2	4.81556	1.32968	1.38543	1.0348	1.06566	1.05023	1.35756
X	25021811	25034066	ENSG00000004848.6	ARX	protein_coding	KNOWN	Poisson	1	1	0.394318	-2.53603	119	6	2	12	99	7.90261	1.17982	1.05506	1.41754	4.25019	2.83386	1.11744
7	95749532	95951460	ENSG00000004864.9	SLC25A13	protein_coding	KNOWN	Poisson	0.467207	1	0.862724	-1.15912	4530	1375	890.001	1082	1183	146.199	42.2099	25.5023	38.6484	39.8381	39.2433	33.8561
7	116593292	116870158	ENSG00000004866.14	ST7	protein_coding	KNOWN	Poisson	1	1	0.760524	-1.31488	2909.02	732.704	633.1	894.749	648.466	95.8116	22.9597	18.4296	32.133	22.2892	27.2111	20.6947
17	45195069	45266789	ENSG00000004897.6	CDC27	protein_coding	KNOWN	Lognormal linear model	0.596332	1	0.758754	-1.31795	23015.5	4605.09	5666.66	3581.23	9162.52	723.441	139.018	157.007	125.61	301.807	213.709	148.012
17	42325753	42345510	ENSG00000004939.9	SLC4A1	protein_coding	KNOWN	Poisson	1	1	1.03039	1.03039	8.61702	5.61702	1.0793e-26	3	0	4.27273	1.16835	1	1.10439	1	1.05219	1.08418
7	93053799	93204043	ENSG00000004948.9	CALCR	protein_coding	KNOWN	Poisson	1	1	1.24577	1.24577	27	13	10	4	0	4.80411	1.38962	1.27531	1.13918	1	1.06959	1.33247
X	11129421	11141199	ENSG00000004961.10	HCCS	protein_coding	KNOWN	Poisson	1	1	0.714979	-1.39864	5457.98	1119	1364	1300.99	1673.99	175.315	34.5375	38.5517	46.2683	55.9573	51.1128	36.5446
17	7128660	7137865	ENSG00000004975.7	DVL2	protein_coding	KNOWN	Poisson	0.965278	1	0.994629	-1.0054	10633	2551.01	3179.99	2018.01	2884	332.902	77.4557	88.5471	71.217	95.6823	83.4496	83.0014
16	2902728	2908172	ENSG00000005001.5	PRSS22	protein_coding	KNOWN	Poisson	0.11402	1	0.188561	-5.30332	457	29	9	394	25	19.647	1.86915	1.24778	14.7093	1.82075	8.26502	1.55846
19	18942747	18979046	ENSG00000005007.8	UPF1	protein_coding	KNOWN	Poisson	0.0290808	0.939521	0.691837	-1.44543	31800.6	7061.97	7136.83	6590.21	11011.6	1002.95	212.653	197.481	230.308	362.512	296.41	205.067
7	26706681	27034859	ENSG00000005020.8	SKAP2	protein_coding	KNOWN	Poisson	1	1	0.502647	-1.98947	3227	442	742.001	967.997	1075	106.649	14.2471	21.4277	34.6816	36.2923	35.487	17.8374
X	118602363	118605283	ENSG00000005022.5	SLC25A5	protein_coding	KNOWN	Poisson	0.5471	1	1.02864	1.02864	83225.6	24216.4	21262.9	18010.6	19735.6	2589.77	726.786	586.381	627.682	648.924	638.303	656.583
4	110481361	110609875	ENSG00000005059.11	CCDC109B	protein_coding	KNOWN	Poisson	1	1	0.654528	-1.52782	4015	847.001	881	923	1364	130.536	26.3853	25.2545	33.116	45.7802	39.4481	25.8199
7	27221129	27224843	ENSG00000005073.5	HOXA11	protein_coding	KNOWN	Poisson	1	1	0.540634	-1.84968	2192.91	352.747	481.509	595.001	763.655	73.6024	11.5721	14.2562	21.7032	26.0709	23.8871	12.9141
7	102113565	102119355	ENSG00000005075.11	POLR2J	protein_coding	KNOWN	Poisson	1	1	0.736423	-1.35792	8452.69	1856.87	2052.1	1950.01	2593.7	269.15	56.652	57.4955	68.8511	86.1517	77.5014	57.0738
17	5344232	5372381	ENSG00000005100.8	DHX33	protein_coding	KNOWN	Poisson	0.0778764	1	0.754577	-1.32525	18432.1	5126.99	3474.99	4248.06	5582.06	584.401	154.66	96.6685	148.812	184.26	166.536	125.664
17	41717756	41739323	ENSG00000005102.8	MEOX1	protein_coding	KNOWN	Poisson	1	1	0.697477	-1.43374	62	6	10	5	41	5.97514	1.17982	1.27531	1.17398	2.34604	1.76001	1.22757
7	11414247	11871825	ENSG00000005108.10	THSD7A	protein_coding	KNOWN	Poisson	1	1	1.15329	1.15329	15	10	3	0	2	4.44796	1.29971	1.08259	1	1.06566	1.03283	1.19115
17	33307513	33332084	ENSG00000005156.7	LIG3	protein_coding	KNOWN	Poisson	0.106591	1	0.604733	-1.65362	4102.99	730.992	953.002	765.999	1652.99	133.066	22.9084	27.2367	27.6531	55.268	41.4605	25.0725
12	48057070	48099845	ENSG00000005175.5	RPAP3	protein_coding	KNOWN	Poisson	0.107002	1	0.694326	-1.44025	7691.04	1427	2013.01	1390.99	2860.03	244.483	43.7684	56.4195	49.3999	94.8952	72.1475	50.0939
16	20621565	20808904	ENSG00000005187.7	ACSM3	protein_coding	KNOWN	Poisson	1	1	0.236573	-4.22703	403.872	23.4256	23.1535	196.547	160.745	17.4557	1.70208	1.63743	7.83891	6.2773	7.05811	1.66975
16	20817751	20860988	ENSG00000005189.15	AC004381.6	protein_coding	NOVEL	Poisson	1	1	1.21008	1.21008	1670.57	455.574	529	229	457.001	55.1891	14.6539	15.5637	8.9681	16.0034	12.4857	15.1088
16	57462081	57481441	ENSG00000005194.10	CIAPIN1	protein_coding	KNOWN	Poisson	0.0263545	0.93348	0.473986	-2.10977	9300.88	1435.05	1866.06	2225.58	3774.18	299.73	44.0097	52.3738	78.4396	124.907	101.673	48.1917
19	2328617	2355100	ENSG00000005206.11	SPPL2B	processed_transcript	KNOWN	Poisson	1	1	0.780494	-1.28124	7001	1727	1618	1997	1659	224.255	52.7596	45.5446	70.486	55.4653	62.9757	49.1521
9	35104109	35116339	ENSG00000005238.15	FAM214B	protein_coding	KNOWN	Poisson	1	1	1.45362	1.45362	1239	307	488	189	255	41.584	10.201	14.4349	7.57629	9.37169	8.47399	12.3179
17	46103533	46115393	ENSG00000005243.5	COPZ2	protein_coding	KNOWN	Poisson	1	1	3.04986	3.04986	153	61	90	1	1	8.3736	2.82822	3.47776	1.0348	1.03283	1.03381	3.15299
7	106685094	106802257	ENSG00000005249.8	PRKAR2B	protein_coding	KNOWN	Poisson	1	1	0.88293	-1.13259	4334	969	1236	917	1212	138.767	30.0417	35.0278	32.9072	40.7901	36.8487	32.5348
X	11776278	11793871	ENSG00000005302.13	MSL3	protein_coding	KNOWN	Poisson	1	1	1.19506	1.19506	1773	439	603	293	438	58.3328	14.1572	17.601	11.195	15.3796	13.2873	15.8791
16	3775055	3930728	ENSG00000005339.8	CREBBP	protein_coding	KNOWN	Poisson	0.555091	1	0.9469	-1.05608	21054	6710.01	4345	5371	4627.98	663.547	202.104	120.62	187.885	152.937	170.411	161.362
17	56378592	56406153	ENSG00000005379.11	BZRAP1	protein_coding	KNOWN	Poisson	1	1	2.87372	2.87372	177	109	57	9	2	9.21488	4.26682	2.56925	1.31316	1.06566	1.18941	3.41803
17	56347217	56358297	ENSG00000005381.6	MPO	protein_coding	KNOWN	Poisson	1	1	1.64245	1.64245	47	31	15	1	0	5.37685	1.9291	1.41296	1.0348	1	1.0174	1.67103
7	94926988	95025674	ENSG00000005421.4	PON1	protein_coding	KNOWN	Poisson	1	1	1.29361	1.29361	25.0005	17	6.00052	1	1	4.74233	1.5095	1.1652	1.0348	1.03283	1.03381	1.33735
2	75879126	75938116	ENSG00000005436.9	GCFC2	protein_coding	KNOWN	Poisson	0.0928832	1	0.620586	-1.61138	5346.71	1136.93	1091.9	1123.93	1993.95	172.705	35.0747	31.0607	40.1075	66.4617	53.2846	33.0677
2	74648805	74652883	ENSG00000005448.12	WDR54	protein_coding	KNOWN	Poisson	0.0991492	1	0.579956	-1.72427	3831	624	913.001	876.998	1417	124.873	19.7018	26.1355	31.5153	47.5204	39.5179	22.9186
7	86974997	87029112	ENSG00000005469.7	CROT	protein_coding	KNOWN	Poisson	1	1	8.93077	8.93077	579.001	245	332.001	2	0	20.5526	8.34285	10.1402	1.06959	1	1.03479	9.24152
7	87031013	87109752	ENSG00000005471.11	ABCB4	protein_coding	KNOWN	Poisson	1	1	1.17494	1.17494	12	8	4	0	0	4.34989	1.23977	1.11012	1	1	1	1.17495
7	104654626	104754809	ENSG00000005483.15	MLL5	protein_coding	KNOWN	Poisson	0.122746	1	0.717691	-1.39336	7755.85	1859.01	1690.01	2614	1592.84	249.491	56.716	47.5269	91.9546	53.293	72.6238	52.1214
7	75471920	75518245	ENSG00000005486.12	RHBDD2	protein_coding	KNOWN	Poisson	0.118761	1	0.728508	-1.37267	8863.07	2259.01	1818	2675.06	2111	284.139	68.7044	51.0506	94.0792	70.3046	82.1919	59.8775
16	1031808	1036980	ENSG00000005513.9	SOX8	protein_coding	KNOWN	Poisson	0.968679	1	1.01209	1.01209	1644	257	640	240	507.001	54.3179	8.70251	18.6196	9.35086	17.6449	13.4979	13.6611
6	82879700	82957472	ENSG00000005700.10	IBTK	protein_coding	KNOWN	Poisson	0.0223369	0.93348	0.410399	-2.43665	8051.95	1150	1468.99	3579.97	1852.99	264.308	35.4664	41.4423	125.566	61.834	93.7	38.4544
11	3360491	3400449	ENSG00000005801.12	ZNF195	protein_coding	KNOWN	Poisson	1	1	0.683271	-1.46355	3524	794	765	1052	913.001	115.436	24.7968	22.0609	37.6046	30.974	34.2893	23.4289
13	77618792	77901186	ENSG00000005810.13	MYCBP2	protein_coding	KNOWN	Poisson	0.0615442	1	0.658627	-1.51831	11023.8	2864.94	1907.97	3022.93	3227.99	353.551	86.8646	53.5275	106.184	106.975	106.579	70.196
13	77566740	77601331	ENSG00000005812.6	FBXL3	protein_coding	KNOWN	Poisson	1	1	0.644298	-1.55208	5348.44	1260.4	1023.49	1454.09	1610.47	173.42	38.7751	29.1773	51.5953	53.872	52.7336	33.9762
16	30483979	30534507	ENSG00000005844.13	ITGAL	protein_coding	KNOWN	Poisson	1	1	1.28047	1.28047	27.3358	7	17.3358	0	3	4.78555	1.2098	1.47726	1	1.09849	1.04924	1.34353
17	48172101	48189517	ENSG00000005882.6	PDK2	protein_coding	KNOWN	Poisson	0.217794	1	0.74345	-1.34508	4558.05	775.431	1354.47	1216.91	1211.23	146.637	24.2403	38.2895	43.3427	40.7649	42.0538	31.2649
17	48133332	48167846	ENSG00000005884.13	ITGA3	protein_coding	KNOWN	Lognormal linear model	0.301195	1	2.18571	2.18571	29439	9276.99	11131.1	6739.96	2290.97	898.216	279.039	307.446	235.518	76.213	155.865	293.243
X	24167290	24234373	ENSG00000005889.11	ZFX	protein_coding	KNOWN	Poisson	0.55011	1	0.906427	-1.10323	6545.97	2283.01	1077	1938.96	1247	210.48	69.4238	30.6504	68.4664	41.9392	55.2028	50.0371
X	119561682	119603221	ENSG00000005893.11	LAMP2	protein_coding	KNOWN	Poisson	0.0116881	0.93348	2.19851	2.19851	20732.1	7516.97	7478.12	3400.01	2336.99	630.195	226.29	206.877	119.304	77.7238	98.5139	216.584
17	34900737	34946279	ENSG00000005955.8	GGNBP2	protein_coding	KNOWN	Poisson	0.0624177	1	0.675228	-1.48098	12180	3157.99	2223.01	4355.96	2443	391.619	95.6476	62.2008	152.567	81.2041	116.886	78.9242
17	42449548	42466874	ENSG00000005961.13	ITGA2B	protein_coding	KNOWN	Poisson	1	1	1.74161	1.74161	489	111	235	40	103	18.5698	4.32676	7.46969	2.39181	4.3815	3.38666	5.89823
7	95107756	95169545	ENSG00000005981.8	ASB4	protein_coding	KNOWN	Poisson	1	1	1.13925	1.13925	17	4	10	2	1	4.49761	1.11988	1.27531	1.06959	1.03283	1.05121	1.19759
16	19513015	19533468	ENSG00000006007.7	GDE1	protein_coding	KNOWN	Poisson	0.0223406	0.93348	0.48966	-2.04223	11859	2357	1953	4234.01	3315	384.564	71.6413	54.7672	148.323	109.832	129.077	63.2043
19	18699495	18703147	ENSG00000006015.13	C19orf60	protein_coding	KNOWN	Poisson	1	1	0.887932	-1.12621	5820	1509	1462	1518	1331	185.992	46.226	41.2496	53.8192	44.697	49.2581	43.7378
19	18683030	18718552	ENSG00000006016.6	CRLF1	protein_coding	KNOWN	Poisson	0.195481	1	1.30966	1.30966	6569.82	1616.82	2397.01	1527.49	1028.5	205.364	49.4573	66.9911	54.1494	34.7659	44.4577	58.2242
17	45884738	45899201	ENSG00000006025.7	OSBPL7	protein_coding	KNOWN	Poisson	1	1	0.399836	-2.50102	1456	196	246	683.002	331	51.2788	6.87428	7.77254	24.7652	11.8668	18.316	7.32341
17	31254928	31272125	ENSG00000006042.7	TMEM98	protein_coding	KNOWN	Poisson	1	1	0.726802	-1.37589	4585.99	994.003	1111	1207.99	1272.99	148.203	30.7911	31.5866	43.0323	42.7926	42.9124	31.1889
17	7191571	7197935	ENSG00000006047.8	YBX2	protein_coding	KNOWN	Poisson	0.667363	1	1.38698	1.38698	186	32	94	15	45	9.54623	1.95907	3.58788	1.52193	2.47736	1.99965	2.77348
17	39502344	39507065	ENSG00000006059.3	KRT33A	protein_coding	KNOWN	Poisson	1	1	0.981781	-1.01856	3	1	0	1	1	4.0976	1.02997	1	1.0348	1.03283	1.03381	1.01499
17	43340488	43394415	ENSG00000006062.9	MAP3K14	processed_transcript	KNOWN	Poisson	0.288909	1	0.773209	-1.29331	3852.6	1089.24	732.858	1139.62	890.883	125.723	33.6453	21.176	40.6533	30.2478	35.4505	27.4106
11	17414432	17498450	ENSG00000006071.7	ABCC8	protein_coding	KNOWN	Poisson	1	1	16.0513	16.0513	1039	614.001	425	0	0	34.1026	19.4021	12.7005	1	1	1	16.0513
17	34391640	34399393	ENSG00000006074.4	CCL18	protein_coding	KNOWN	?	?	?	?	?	0	0	0	0	0	4	1	1	1	1	1	1
17	34415602	34417516	ENSG00000006075.11	CCL3	protein_coding	KNOWN	Lognormal linear model	1	1	1.17361	1.17361	12.0813	6	6.08131	0	0	4.34725	1.17982	1.16742	1	1	1	1.17362
17	35874900	35969545	ENSG00000006114.11	SYNRG	protein_coding	KNOWN	Poisson	0.403972	1	0.846322	-1.18158	5023.01	824	1682	827.002	1690	159.261	25.696	47.3066	29.7757	56.4829	43.1293	36.5013
16	24266874	24374123	ENSG00000006116.3	CACNG3	protein_coding	KNOWN	?	?	?	?	?	0	0	0	0	0	4	1	1	1	1	1	1
11	60691935	60704632	ENSG00000006118.10	TMEM132A	protein_coding	KNOWN	Lognormal linear model	0.564314	1	1.32963	1.32963	24098.6	5185.96	9526.64	6081	3305.03	741.796	156.427	263.274	212.59	109.505	161.048	209.851
17	33905065	34053437	ENSG00000006125.12	AP2B1	protein_coding	KNOWN	Poisson	0.0399905	0.94953	0.772564	-1.29439	45526.4	10850.2	10870.2	13902.4	9903.69	1437.33	326.189	300.262	484.736	326.14	405.438	313.226
7	97361220	97369785	ENSG00000006128.7	TAC1	protein_coding	KNOWN	Poisson	1	1	1.04496	1.04496	3	3	0	0	0	4.08991	1.08991	1	1	1	1	1.04495
16	3313743	3351402	ENSG00000006194.6	ZNF263	protein_coding	KNOWN	Poisson	1	1	0.62235	-1.60681	6682.54	1434.34	1366.14	1665.16	2216.91	215.32	43.9882	38.6107	58.9395	73.7814	66.3605	41.2995
16	57406370	57418961	ENSG00000006210.6	CX3CL1	protein_coding	KNOWN	Poisson	1	1	8.87635	8.87635	581.999	165	414.999	2	0	20.44	5.94519	12.4252	1.06959	1	1.03479	9.1852
17	48620419	48633214	ENSG00000006282.14	SPATA20	protein_coding	KNOWN	Poisson	1	1	0.361935	-2.76293	5218.54	760.999	768.41	1972.69	1716.44	172.954	23.8078	22.1548	69.64	57.3511	63.4956	22.9813
17	48638429	48704836	ENSG00000006283.13	CACNA1G	protein_coding	KNOWN	Poisson	1	1	0.594937	-1.68085	500.823	70.9505	117.873	75	237	19.7619	3.12644	4.24511	3.60964	8.78075	6.1952	3.68578
16	3068446	3072385	ENSG00000006327.9	TNFRSF12A	protein_coding	KNOWN	Lognormal linear model	0.807053	1	0.822728	-1.21547	10928.9	1809.99	3030.03	1183.01	4905.92	343.891	55.2469	84.4186	42.1629	162.062	102.112	69.8328
7	96634860	96640352	ENSG00000006377.9	DLX6	protein_coding	KNOWN	Poisson	1	1	5.28375	5.28375	307	134	172	1	0	12.7861	5.01609	5.73526	1.0348	1	1.0174	5.37568
14	71189243	71276252	ENSG00000006432.11	MAP3K9	protein_coding	KNOWN	Poisson	1	1	0.910521	-1.09827	4590	1291	1078	1206	1015	147.656	39.6923	30.6779	42.9631	34.3226	38.6428	35.1851
7	39663082	39747724	ENSG00000006451.3	RALA	protein_coding	KNOWN	Poisson	1	1	0.360267	-2.77572	6713.98	887.985	1080	2108	2637.99	220.301	27.6136	30.7331	74.3483	87.6058	80.977	29.1733
7	97920963	98030381	ENSG00000006453.9	BAIAP2L1	protein_coding	KNOWN	Poisson	1	1	0.641741	-1.55826	11264.2	2592.6	2229.35	3224.97	3217.25	360.914	78.7023	62.3755	113.213	106.623	109.918	70.5389
7	139784546	139876836	ENSG00000006459.6	JHDM1D	protein_coding	KNOWN	Poisson	0.889506	1	0.960562	-1.04106	1836	374	607.002	549	306.001	61.0688	12.2091	17.7111	20.1026	11.0461	15.5743	14.9601
7	13930853	14031051	ENSG00000006468.9	ETV1	protein_coding	KNOWN	Poisson	0.0224407	0.93348	0.19412	-5.15146	3430.01	240	361	1872.01	957	117.687	8.19299	10.9385	66.1368	32.4185	49.2776	9.56574
7	141250989	141355045	ENSG00000006530.11	AGK	protein_coding	KNOWN	Poisson	0.0698452	1	0.520021	-1.923	4038.99	740	779	1529	990.997	133.361	23.1784	22.4463	54.2017	33.5346	43.8681	22.8124
11	67776048	67796745	ENSG00000006534.11	ALDH3B1	protein_coding	KNOWN	Poisson	0.0957353	1	0.529986	-1.88684	2934	616.002	493.001	1172	652.999	98.2527	19.4621	14.5726	41.78	22.4381	32.109	17.0174
1	55245385	55266941	ENSG00000006555.6	TTC22	protein_coding	KNOWN	Poisson	1	1	3.32917	3.32917	430	169	208	52	1	16.6336	6.06507	6.72637	2.80935	1.03283	1.92109	6.39572
7	77428122	77586819	ENSG00000006576.12	PHTF2	protein_coding	KNOWN	Poisson	0.257176	1	0.821164	-1.21778	8097.96	1790.01	2172.97	1458.99	2675.99	256.09	54.6479	60.8233	51.7657	88.8532	70.3094	57.7356
7	75398851	75419215	ENSG00000006606.4	CCL26	protein_coding	KNOWN	Poisson	1	1	1.34317	1.34317	44	24	12	4	4	5.32017	1.7193	1.33037	1.13918	1.13132	1.13525	1.52483
2	242295658	242434257	ENSG00000006607.8	FARP2	protein_coding	KNOWN	Poisson	1	1	1.12417	1.12417	3078.9	960.217	792.819	644.363	681.503	99.3999	29.7785	22.8268	23.4207	23.3739	23.3973	26.3026
11	17515442	17565964	ENSG00000006611.10	USH1C	protein_coding	KNOWN	Poisson	1	1	0.421902	-2.37022	936.001	147	138	415	236	34.3929	5.40571	4.79923	15.44	8.74792	12.094	5.10247
7	30536237	30591096	ENSG00000006625.13	GGCT	protein_coding	KNOWN	Poisson	1	1	0.656623	-1.52294	8728.01	1873.99	1914	2366.01	2574.01	279.69	57.1649	53.6935	83.3259	85.5052	84.4155	55.4292
7	87505531	87538857	ENSG00000006634.3	DBF4	protein_coding	KNOWN	Poisson	0.330926	1	0.847433	-1.18003	7494.61	2021.42	1695.6	1484.73	2292.85	238.201	61.5837	47.681	52.6614	76.2748	64.4681	54.6324
19	3594504	3606839	ENSG00000006638.7	TBXA2R	protein_coding	KNOWN	Poisson	0.276453	1	1.7203	1.7203	936	283	357	45	251	32.1163	9.48174	10.8284	2.56578	9.24037	5.90308	10.1551
7	112063023	112121073	ENSG00000006652.9	IFRD1	protein_coding	KNOWN	Poisson	0.209194	1	0.779865	-1.28227	6897.98	1605	1666.99	1044	2581.99	219.09	49.1032	46.8934	37.3262	85.7671	61.5466	47.9983
19	40194946	40200085	ENSG00000006659.8	LGALS14	protein_coding	KNOWN	?	?	?	?	?	0	0	0	0	0	4	1	1	1	1	1	1
17	13972813	14111995	ENSG00000006695.6	COX10	protein_coding	KNOWN	Poisson	1	1	0.619332	-1.61464	4640.82	1009	922.877	1091.98	1616.96	150.729	31.2406	26.4074	38.9958	54.085	46.5404	28.824
7	73868120	74016932	ENSG00000006704.6	GTF2IRD1	protein_coding	KNOWN	Poisson	1	1	0.544582	-1.83627	5304.01	986.999	1068	1688.01	1561	172.966	30.5812	30.4026	59.7347	52.248	55.9913	30.4919
19	39876492	39881836	ENSG00000006712.10	PAF1	protein_coding	KNOWN	Poisson	1	1	0.715367	-1.39788	10978.1	2395.02	2600.02	2429.01	3554.04	348.558	72.7807	72.5802	85.5179	117.68	101.599	72.6805
7	38762563	38971995	ENSG00000006715.11	VPS41	protein_coding	KNOWN	Poisson	0.247544	1	0.808627	-1.23666	7378	1554	2036	1540.99	2247.01	234.016	47.5747	57.0524	54.619	74.7696	64.6943	52.3135
17	12692856	12894961	ENSG00000006740.11	ARHGAP44	protein_coding	KNOWN	Poisson	1	1	1.12733	1.12733	1429	391.999	428	333	276	48.1795	12.7485	12.7831	12.5868	10.0611	11.3239	12.7658
17	12895708	12921505	ENSG00000006744.12	ELAC2	protein_coding	KNOWN	Poisson	0.0149438	0.93348	0.560008	-1.78569	26547.2	5558	4903.95	6122.99	9962.21	845.698	167.578	136.009	214.051	328.061	271.056	151.793
7	12610203	12693229	ENSG00000006747.10	SCIN	protein_coding	KNOWN	Poisson	1	1	0.987319	-1.01284	12	4	2	3	3	4.37782	1.11988	1.05506	1.10439	1.09849	1.10144	1.08747
X	2822011	2847393	ENSG00000006756.11	ARSD	protein_coding	KNOWN	Poisson	1	1	0.726602	-1.37627	1018	196	264	265	293	35.9823	6.87428	8.26808	10.2207	10.6192	10.42	7.57118
X	7866288	7895781	ENSG00000006757.7	PNPLA4	protein_coding	KNOWN	Poisson	1	1	0.763624	-1.30954	1840	416	444	397	583	61.6451	13.4679	13.2236	14.8137	20.14	17.4768	13.3457
17	10201401	10276448	ENSG00000006788.7	MYH13	protein_coding	KNOWN	Poisson	1	1	1.55318	1.55318	37.8449	26.4175	11.4274	0	0	5.10636	1.79176	1.3146	1	1	1	1.55318
12	1797740	1897845	ENSG00000006831.9	ADIPOR2	protein_coding	KNOWN	Poisson	0.0701105	1	0.746503	-1.33958	19439	3785	5292	3878	6484.01	610.939	114.44	146.692	135.936	213.871	174.904	130.566
5	133541305	133706739	ENSG00000006837.6	CDKL3	protein_coding	KNOWN	Poisson	1	1	0.540817	-1.84905	324.561	54.9784	51.4132	101.564	116.605	14.4253	2.64775	2.41544	4.53393	4.82817	4.68105	2.53159
2	158733214	158992667	ENSG00000007001.8	UPP2	protein_coding	KNOWN	Lognormal linear model	1	1	0.967294	-1.03381	2	0	0	1	1	4.06763	1	1	1.0348	1.03283	1.03381	1
16	2867164	2876306	ENSG00000007038.6	PRSS21	protein_coding	KNOWN	Poisson	1	1	46.2326	46.2326	3705	1829	1866	6	4	110.529	55.8166	52.372	1.20877	1.13132	1.17005	54.0943
19	45582546	45808542	ENSG00000007047.10	MARK4	protein_coding	KNOWN	Poisson	1	1	0.835476	-1.19692	4222	843.004	1250.99	1015.01	1113	135.563	26.2655	35.4405	36.3173	37.5399	36.9286	30.853
4	15964699	16086002	ENSG00000007062.7	PROM1	protein_coding	KNOWN	Poisson	0.0586117	1	0.152046	-6.57694	1040	57	54	928.002	1	39.5178	2.70834	2.48665	33.29	1.03283	17.1614	2.5975
19	18043825	18054801	ENSG00000007080.6	CCDC124	protein_coding	KNOWN	Poisson	0.0118715	0.93348	0.437421	-2.28613	17772.1	2980	3001.05	4342.1	7448.95	571.568	90.3131	83.6208	152.084	245.55	198.817	86.9669
19	42055886	42093198	ENSG00000007129.13	CEACAM21	protein_coding	KNOWN	Poisson	1	1	1.39206	1.39206	30	14	15	1	0	4.86735	1.41959	1.41296	1.0348	1	1.0174	1.41627
17	2496504	2588910	ENSG00000007168.7	PAFAH1B1	protein_coding	KNOWN	Poisson	0.377232	1	0.916599	-1.09099	21443.5	4783.01	6351.99	4545.95	5762.53	669.587	144.351	175.874	159.177	190.185	174.681	160.113
17	26083792	26127526	ENSG00000007171.12	NOS2	protein_coding	KNOWN	Poisson	1	1	4.79998	4.79998	293	120	169	2	2	12.3844	4.5965	5.65267	1.06959	1.06566	1.06763	5.12458
17	11501748	11873486	ENSG00000007174.12	DNAH9	protein_coding	KNOWN	Poisson	1	1	1.38431	1.38431	32	16	14	2	0	4.93455	1.47953	1.38543	1.06959	1	1.03479	1.43248
17	26941458	26972473	ENSG00000007202.10	KIAA0100	protein_coding	KNOWN	Poisson	0.0408435	0.94953	0.783579	-1.2762	49833.2	12717.2	11128.1	12603	13384.8	1569.46	382.146	307.364	439.524	440.425	439.975	344.755
17	26800311	26824800	ENSG00000007216.10	SLC13A2	protein_coding	KNOWN	?	?	?	?	?	0	0	0	0	0	4	1	1	1	1	1	1
17	9813926	10101869	ENSG00000007237.13	GAS7	protein_coding	KNOWN	Poisson	0.418242	1	1.34141	1.34141	1445	383	517	390	155	48.371	12.4788	15.2333	14.5701	6.08867	10.3294	13.856
19	45666186	45681496	ENSG00000007255.6	TRAPPC6A	protein_coding	KNOWN	Poisson	1	1	0.933208	-1.07157	827.999	175	258	207	188	29.7224	6.24489	8.10289	8.20261	7.17207	7.68734	7.17389
19	3777971	3802128	ENSG00000007264.9	MATK	protein_coding	KNOWN	Poisson	1	1	11.4666	11.4666	732	320	412	0	0	24.9333	10.5907	12.3426	1	1	1	11.4666
19	42177235	42210896	ENSG00000007306.10	CEACAM7	protein_coding	KNOWN	?	?	?	?	?	0	0	0	0	0	4	1	1	1	1	1	1
17	62006100	62009715	ENSG00000007312.8	CD79B	protein_coding	KNOWN	Poisson	0.146118	1	4.51473	4.51473	419	109	283	3	24	15.9503	4.26682	8.79116	1.10439	1.78792	1.44616	6.52899
17	62015914	62050279	ENSG00000007314.7	SCN4A	protein_coding	KNOWN	Poisson	1	1	1.87219	1.87219	646	199	263	41	143	23.3261	6.96419	8.24055	2.4266	5.69471	4.06065	7.60237
1	113066140	113163448	ENSG00000007341.14	ST7L	protein_coding	KNOWN	Poisson	1	1	1.35579	1.35579	1594.09	516.047	469.029	210.004	399.015	52.7858	16.4663	13.9126	8.30712	14.0997	11.2034	15.1895
X	153524024	153558701	ENSG00000007350.12	TKTL1	protein_coding	KNOWN	Poisson	1	1	1.11891	1.11891	29	10	10	3	6	4.87638	1.29971	1.27531	1.10439	1.19698	1.15068	1.28751
11	31806340	31839510	ENSG00000007372.15	PAX6	protein_coding	KNOWN	Poisson	0.0456034	0.972521	3.57998	3.57998	2312	1212	691	301	108	73.3672	37.3246	20.0236	11.4734	4.54566	8.00953	28.6741
16	834974	838398	ENSG00000007376.3	RPUSD1	protein_coding	KNOWN	Poisson	0.101157	1	0.769885	-1.29889	15773.1	4333.04	3117.04	3814.02	4509.03	500.421	130.865	86.814	133.709	149.032	141.37	108.84
16	108058	126355	ENSG00000007384.11	RHBDF1	protein_coding	KNOWN	Poisson	0.807924	1	1.08443	1.08443	1356	520	244	496	96	46.7124	16.5848	7.71747	18.2584	4.15169	11.205	12.1511
16	238968	279463	ENSG00000007392.12	LUC7L	protein_coding	KNOWN	Poisson	1	1	0.713637	-1.40127	4425	1032	974.999	1208	1210	143.529	31.9299	27.8423	43.0326	40.7245	41.8786	29.8861
3	50400233	50541676	ENSG00000007402.7	CACNA2D2	protein_coding	KNOWN	Poisson	0.0333415	0.940811	2.56465	2.56465	5161.02	1995.01	1914.01	781.999	470	159.126	60.7919	53.694	28.2098	16.4302	22.32	57.243
16	1383602	1399440	ENSG00000007516.9	BAIAP3	protein_coding	KNOWN	Poisson	0.0636439	1	2.0023	2.0023	4266.55	1256.02	1778.92	928.685	302.917	132.877	38.644	49.9748	33.3138	10.9448	22.1293	44.3094
16	1399241	1401913	ENSG00000007520.3	TSR3	protein_coding	KNOWN	Poisson	1	1	0.776499	-1.28783	8598.5	2021.99	2063.08	1826.32	2687.11	273.164	61.6007	57.7979	64.5471	89.2181	76.8826	59.6993
16	616995	634137	ENSG00000007541.10	PIGQ	protein_coding	KNOWN	Poisson	1	1	1.49865	1.49865	3558.99	1222	1057	594	686.001	112.914	37.6242	30.0998	21.6683	23.5215	22.5949	33.862
16	1662326	1727910	ENSG00000007545.11	CRAMP1L	protein_coding	KNOWN	Poisson	0.550378	1	0.916365	-1.09127	8368.6	2447.8	1886.45	2273.67	1760.67	266.214	74.3627	52.9352	80.1129	58.8032	69.4581	63.6489
6	35441374	35464854	ENSG00000007866.14	TEAD3	protein_coding	KNOWN	Poisson	1	1	1.25885	1.25885	3841.01	855.998	1450.01	654.001	881.006	121.254	26.6549	40.9196	23.7561	29.9236	26.8398	33.7873
1	169691781	169703221	ENSG00000007908.10	SELE	protein_coding	KNOWN	Poisson	1	1	1.01498	1.01498	1	1	0	0	0	4.02997	1.02997	1	1	1	1	1.01499
1	6694228	6761985	ENSG00000007923.11	DNAJC11	protein_coding	KNOWN	Poisson	0.0390357	0.94953	0.65356	-1.53008	17541	4196.98	3368.72	4039.4	5935.92	557.959	126.787	93.7431	141.552	195.877	168.714	110.265
1	171060018	171086960	ENSG00000007933.8	FMO3	protein_coding	KNOWN	Poisson	1	1	1.08241	1.08241	8	4	3	1	0	4.23727	1.11988	1.08259	1.0348	1	1.0174	1.10123
6	16129356	16148480	ENSG00000007944.10	MYLIP	protein_coding	KNOWN	Poisson	0.131391	1	0.545763	-1.8323	2138	568.001	250	1085	235	73.3739	18.0234	7.88266	38.7527	8.71509	23.7339	12.953
X	100098313	100129335	ENSG00000007952.13	NOX1	protein_coding	KNOWN	Poisson	1	1	1.03334	1.03334	9	3	3	2	1	4.27492	1.08991	1.08259	1.06959	1.03283	1.05121	1.08625
1	23832922	23857713	ENSG00000007968.6	E2F2	protein_coding	KNOWN	Lognormal linear model	0.206595	1	0.310369	-3.22197	11062	1805	959	6084	2214	368.879	55.0973	27.4019	212.694	73.686	143.19	41.2496
6	170844205	170862430	ENSG00000008018.8	PSMB1	protein_coding	KNOWN	Poisson	0.0307867	0.940811	0.735432	-1.35974	42587.6	9777.68	9969.61	11472.1	11368.2	1343.91	294.045	275.469	400.174	374.22	387.197	284.757
X	47431303	47479253	ENSG00000008056.8	SYN1	protein_coding	KNOWN	Poisson	1	1	4.37513	4.37513	439	174	232	13	20	16.711	6.21492	7.3871	1.45234	1.6566	1.55447	6.80101
6	15246527	15522253	ENSG00000008083.9	JARID2	protein_coding	KNOWN	Poisson	0.715372	1	1.06164	1.06164	6269.01	1636.99	1833	885.002	1914.01	197.157	50.0619	51.4636	31.7938	63.8373	47.8156	50.7627
X	18443703	18671750	ENSG00000008086.6	CDKL5	protein_coding	KNOWN	Poisson	1	1	1.26676	1.26676	121	24	56	9	32	7.62474	1.7193	2.54171	1.31316	2.05056	1.68186	2.13051
1	209757062	209787284	ENSG00000008118.5	CAMK1G	protein_coding	KNOWN	Poisson	1	1	1.04062	1.04062	5	3	1	1	0	4.15224	1.08991	1.02753	1.0348	1	1.0174	1.05872
1	1634169	1655767	ENSG00000008128.18	CDK11A	protein_coding	KNOWN	Poisson	1	1	0.961897	-1.03961	6644.89	2000.9	1518.15	1655.29	1470.56	211.639	60.9686	42.7956	58.596	49.2786	53.9373	51.8821
1	1682671	1711897	ENSG00000008130.11	NADK	protein_coding	KNOWN	Poisson	1	1	0.709971	-1.40851	16196.8	3327.98	4035.01	3945.94	4887.92	512.599	100.742	112.086	138.3	161.471	149.886	106.414
6	50786436	50815327	ENSG00000008196.7	TFAP2B	protein_coding	KNOWN	Poisson	1	1	1.01498	1.01498	1	1	0	0	0	4.02997	1.02997	1	1	1	1	1.01499
6	50681541	50740702	ENSG00000008197.4	TFAP2D	protein_coding	NOVEL	?	?	?	?	?	0	0	0	0	0	4	1	1	1	1	1	1
3	38080696	38165517	ENSG00000008226.15	DLEC1	protein_coding	KNOWN	Poisson	1	1	3.08535	3.08535	167.098	62.086	100.703	4.30816	8.42599e-29	8.7831	2.86077	3.77243	1.1499	1	1.07495	3.3166
7	6201407	6312276	ENSG00000008256.11	CYTH3	protein_coding	KNOWN	Poisson	1	1	1.65931	1.65931	8287.01	2540.01	2957	1297	1493	255.679	77.126	82.408	46.1294	50.0154	48.0724	79.767
7	87563458	87832205	ENSG00000008277.10	ADAM22	protein_coding	KNOWN	Poisson	1	1	0.671064	-1.49017	1681	265	465.998	379	571.002	56.7049	8.94227	13.8292	14.1874	19.7461	16.9667	11.3857
7	105730949	105753023	ENSG00000008282.3	SYPL1	protein_coding	KNOWN	Poisson	1	1	0.688969	-1.45144	13683	3215.99	2894.93	4014.97	3557.07	436.566	97.3859	80.6993	140.702	117.779	129.24	89.0426
17	61509665	61523740	ENSG00000008283.11	CYB561	protein_coding	KNOWN	Poisson	0.110637	1	0.789341	-1.26688	17386.1	4375.02	3954	3671.03	5386.02	548.537	132.123	109.856	128.734	177.824	153.279	120.989
17	49039535	49198227	ENSG00000008294.16	SPAG9	protein_coding	KNOWN	Poisson	0.907825	1	0.989372	-1.01074	19145	5513.97	4770.98	4549.02	4310.98	600.421	166.258	132.348	159.284	142.53	150.907	149.303
3	48673902	48700349	ENSG00000008300.10	CELSR3	protein_coding	KNOWN	Poisson	0.0217591	0.93348	2.76866	2.76866	7146.99	3544	1935.99	818.999	847.998	219.853	107.217	54.299	29.4972	28.8399	29.1685	80.758
7	121715701	121784335	ENSG00000008311.10	AASS	protein_coding	KNOWN	Poisson	0.822839	1	1.09144	1.09144	953	305	238	382	28	33.9044	10.1411	7.55229	14.2918	1.91924	8.10552	8.8467
12	6419602	6437673	ENSG00000008323.11	PLEKHG6	protein_coding	KNOWN	Poisson	1	1	0.493684	-2.02559	1777	314	313	414.001	736.001	60.5962	10.4108	9.61707	15.4052	25.163	20.2841	10.0139
3	42623332	42636607	ENSG00000008324.6	SS18L2	protein_coding	KNOWN	Poisson	1	1	0.716244	-1.39617	2794.99	656.998	609.002	760.994	768	92.1495	20.6908	17.7662	27.4789	26.2136	26.8462	19.2285
19	4343524	4360084	ENSG00000008382.11	MPND	protein_coding	KNOWN	Poisson	1	1	1.02895	1.02895	1824.48	441.576	560.543	409.937	412.424	60.4703	14.2344	16.4321	15.2638	14.54	14.9019	15.3332
12	16500076	16762194	ENSG00000008394.7	MGST1	protein_coding	KNOWN	Poisson	0.0126609	0.93348	0.0290623	-34.4089	6529.97	120	27	3355.98	3026.99	224.488	4.5965	1.74333	117.772	100.377	109.075	3.16992
12	107385142	107487608	ENSG00000008405.7	CRY1	protein_coding	KNOWN	Poisson	0.284641	1	1.20907	1.20907	7519.97	1988.99	2427.97	1206	1897.01	234.697	60.6115	67.8434	42.9632	63.2792	53.1212	64.2275
19	46522411	46526324	ENSG00000008438.4	PGLYRP1	protein_coding	KNOWN	Poisson	1	1	0.997394	-1.00261	2	0	1	0	1	4.06036	1	1.02753	1	1.03283	1.01641	1.01377
19	13106422	13209611	ENSG00000008441.12	NFIX	protein_coding	KNOWN	Poisson	1	1	1.61003	1.61003	8271	2542.99	2892.01	1488.99	1347	255.867	77.2155	80.6189	52.8098	45.2223	49.016	78.9172
8	134467091	134584184	ENSG00000008513.10	ST3GAL1	protein_coding	KNOWN	Poisson	0.810125	1	1.06981	1.06981	2006	339.999	790.997	521.001	354	65.7169	11.1901	22.7766	19.1283	12.6219	15.8751	16.9833
16	3096682	3110728	ENSG00000008516.12	MMP25	protein_coding	KNOWN	Poisson	1	1	0.862024	-1.16006	87.5789	18.3591	21.1834	29.4757	18.5608	6.76839	1.55024	1.58319	2.02561	1.60935	1.81748	1.56672
16	3115298	3131909	ENSG00000008517.12	IL32	protein_coding	KNOWN	Poisson	0.0143188	0.93348	72.0279	72.0279	9574.05	3497	6025.05	40	12	276.467	105.808	166.873	2.39181	1.39396	1.89289	136.34
16	2138711	2185900	ENSG00000008710.13	PKD1	protein_coding	KNOWN	Poisson	0.165887	1	1.20817	1.20817	16578.9	4882.6	4868.94	3858.52	2968.84	516.106	147.336	135.045	135.258	98.4676	116.863	141.19
22	51039114	51052410	ENSG00000008735.10	MAPK8IP2	protein_coding	KNOWN	Poisson	0.533976	1	1.13354	1.13354	4477	1368	1175	497.999	1436	141.821	42.0001	33.3485	18.328	48.1441	33.236	37.6743
17	38175350	38217469	ENSG00000008838.13	MED24	protein_coding	KNOWN	Poisson	0.225582	1	0.875982	-1.14158	21882.1	5016.99	6112.04	5598.04	5155.03	686.657	151.363	169.268	195.785	170.24	183.012	160.315
8	22844930	22877713	ENSG00000008853.12	RHOBTB2	protein_coding	KNOWN	Poisson	1	1	1.97456	1.97456	3992.9	1386.59	1424.32	566.639	615.341	124.688	42.5574	40.2124	20.7163	21.2017	20.959	41.3849
2	37195526	37311486	ENSG00000008869.7	HEATR5B	protein_coding	KNOWN	Poisson	1	1	1.08209	1.08209	2549	802.006	626.996	633.002	486.997	83.312	25.0368	18.2616	23.0254	16.9882	20.0068	21.6492
3	169684423	169716162	ENSG00000008952.12	SEC62	protein_coding	KNOWN	Poisson	0.600085	1	1.06673	1.06673	11725	2958	3555.99	1873	3337.98	365.31	89.6536	98.8987	66.1715	110.586	88.3787	94.2762
8	56979854	56987070	ENSG00000008988.5	RPS20	protein_coding	KNOWN	Poisson	0.00850982	0.93348	0.632832	-1.5802	73530.8	16146	15216.7	22103.2	20064.9	2334.65	484.909	419.925	770.085	659.734	714.909	452.417
1	115259534	115301298	ENSG00000009307.11	CSDE1	protein_coding	KNOWN	Poisson	0.00628233	0.93348	0.618004	-1.61811	90989.7	21453.1	16732.5	27197.8	25606.3	2894.63	643.967	461.657	947.352	841.658	894.505	552.812
7	156931607	157062067	ENSG00000009335.13	UBE3C	protein_coding	KNOWN	Poisson	0.0962036	1	0.806411	-1.24006	24842.3	5252	6852.17	5805.98	6932.19	779.656	158.407	189.645	203.02	228.585	215.803	174.026
6	111620234	111804919	ENSG00000009413.11	REV3L	protein_coding	KNOWN	Poisson	1	1	0.76274	-1.31106	6165.98	1624	1274.99	1627.99	1639	198.229	49.6725	36.1014	57.6462	54.8087	56.2275	42.8869
X	123509753	124097667	ENSG00000009694.9	TENM1	protein_coding	KNOWN	Poisson	1	1	1.3708	1.3708	25.8847	11.8847	14	0	0	4.74162	1.3562	1.38543	1	1	1	1.37081
1	18957500	19075361	ENSG00000009709.7	PAX7	protein_coding	KNOWN	Poisson	1	1	1.25098	1.25098	25	10	12	2	1	4.7325	1.29971	1.33037	1.06959	1.03283	1.05121	1.31504
1	11086580	11107291	ENSG00000009724.12	MASP2	protein_coding	KNOWN	Poisson	0.515262	1	0.732984	-1.36429	684	260	45	309	70	26.0811	8.79241	2.23888	11.7517	3.29811	7.5249	5.51565
6	150690028	150727106	ENSG00000009765.10	IYD	protein_coding	KNOWN	Poisson	1	1	2.49418	2.49418	108	51	56	0	1	7.10306	2.52851	2.54171	1	1.03283	1.01641	2.53511
1	28052490	28089634	ENSG00000009780.11	FAM76A	protein_coding	KNOWN	Poisson	1	1	0.954381	-1.0478	1963	463.999	573.999	436.001	488.999	64.9336	14.9064	16.8025	16.1707	17.0539	16.6123	15.8544
1	209929377	209955669	ENSG00000009790.10	TRAF3IP3	protein_coding	KNOWN	Poisson	1	1	0.871172	-1.14788	281	66	71	42	102	12.7428	2.97807	2.95467	2.4614	4.34868	3.40504	2.96637
14	77741299	77787228	ENSG00000009830.7	POMT2	protein_coding	KNOWN	Poisson	0.242995	1	0.777969	-1.2854	5362.01	1482	1064	1459.01	1356.99	173.026	45.4168	30.2927	51.7665	45.5502	48.6583	37.8548
6	142468367	142542086	ENSG00000009844.10	VTA1	protein_coding	KNOWN	Poisson	1	1	0.617773	-1.61872	11639	2251.98	2629.02	2943.02	3815.02	371.523	68.4936	73.3784	103.403	126.248	114.826	70.936
7	73007524	73038874	ENSG00000009950.11	MLXIPL	protein_coding	KNOWN	Poisson	0.0653883	1	0.379072	-2.63802	2125.99	367	263	1159.99	336	73.633	11.9993	8.24054	41.3622	12.0309	26.6966	10.1199
7	72854728	72936609	ENSG00000009954.6	BAZ1B	protein_coding	KNOWN	Poisson	0.0243647	0.93348	0.669197	-1.49433	32371	6246.06	7989.02	7118	11017.9	1020.53	188.2	220.942	248.672	362.72	305.696	204.571
6	13621730	13711797	ENSG00000010017.9	RANBP9	protein_coding	KNOWN	Poisson	0.131105	1	0.785447	-1.27316	13521.3	3386.65	3093.01	3566.12	3475.51	428.839	102.501	86.1525	125.084	115.102	120.093	94.3268
6	36322419	36356165	ENSG00000010030.9	ETV7	protein_coding	KNOWN	Poisson	1	1	0.81612	-1.22531	54	18	2	32	2	5.77364	1.53947	1.05506	2.11345	1.06566	1.58955	1.29726
1	231472850	231490770	ENSG00000010072.11	SPRTN	protein_coding	KNOWN	Poisson	0.434106	1	1.19729	1.19729	3682.93	1069.54	1081.21	510.442	1021.74	117.126	33.055	30.7663	18.7609	34.5439	26.6524	31.9107
1	171750788	171783164	ENSG00000010165.14	METTL13	protein_coding	KNOWN	Poisson	0.122847	1	0.711864	-1.40476	7687.94	1362.99	2117	1005.99	3201.95	243.257	41.85	59.2823	36.0038	106.121	71.0624	50.5662
12	4671370	4723326	ENSG00000010219.8	DYRK4	protein_coding	KNOWN	Poisson	1	1	0.856555	-1.16747	1768	370	516	463	419	59.161	12.0892	15.2058	17.1102	14.7558	15.933	13.6475
17	30677136	30708906	ENSG00000010244.12	ZNF207	protein_coding	KNOWN	Poisson	0.0364274	0.947137	0.754213	-1.32588	42096.1	10834.1	8921.98	11918.2	10421.9	1331.18	325.705	246.627	415.695	343.152	379.423	286.166
3	48636435	48648410	ENSG00000010256.6	UQCRC1	protein_coding	KNOWN	Poisson	1	1	0.568736	-1.75829	29245.8	5210.95	6517	8382.16	9135.72	931.179	157.176	180.417	292.659	300.927	296.793	168.796
7	38217824	38270273	ENSG00000010270.9	STARD3NL	protein_coding	KNOWN	Poisson	1	1	0.450855	-2.21801	4022	547	825.001	1107	1543	132.282	17.394	23.7128	39.5183	51.657	45.5876	20.5534
12	6308881	6347426	ENSG00000010278.7	CD9	protein_coding	KNOWN	Poisson	0.0406642	0.94953	1.37076	1.37076	31104.8	7627.75	11625.9	5424.15	6426.97	952.411	229.61	321.068	189.734	211.998	200.866	275.339
3	42734155	42744320	ENSG00000010282.10	HHATL	protein_coding	KNOWN	Poisson	1	1	1.02753	1.02753	2	0	2	0	0	4.05506	1	1.05506	1	1	1	1.02753
12	6602522	6641122	ENSG00000010292.8	NCAPD2	protein_coding	KNOWN	Lognormal linear model	0.981944	1	0.990685	-1.0094	42197.1	9634.02	12395	6364.48	13803.7	1308.61	289.739	342.241	222.453	454.176	338.315	315.99
12	6647541	6665240	ENSG00000010295.15	IFFO1	protein_coding	KNOWN	Poisson	1	1	17.1211	17.1211	1435	461	959.999	4	10	44.7134	14.8165	27.4294	1.13918	1.3283	1.23374	21.1229
19	46171502	46186983	ENSG00000010310.4	GIPR	protein_coding	KNOWN	Poisson	1	1	2.1359	2.1359	459	188	163	66	42	17.7973	6.63451	5.48749	3.29648	2.37887	2.83767	6.061
3	52443510	52457658	ENSG00000010318.14	PHF7	protein_coding	KNOWN	Poisson	1	1	1.26708	1.26708	788	249	227	80	232	28.1124	8.46273	7.24945	3.78362	8.6166	6.20011	7.85609
3	52467069	52479102	ENSG00000010319.2	SEMA3G	protein_coding	KNOWN	Poisson	1	1	0.880566	-1.13563	1151	320	259	245	327	39.9814	10.5907	8.13043	9.52482	11.7355	10.6302	9.36057
3	52489134	52527088	ENSG00000010322.11	NISCH	protein_coding	KNOWN	Poisson	0.0623064	1	0.682439	-1.46533	12939.9	3016.99	2739.98	4145	3037.97	413.818	91.4215	76.4333	145.226	100.737	122.981	83.9274
3	52529354	52558512	ENSG00000010327.6	STAB1	protein_coding	KNOWN	Poisson	1	1	4.70384	4.70384	291	133	153	2	3	12.3664	4.98612	5.21218	1.06959	1.09849	1.08404	5.09915
19	50310126	50320634	ENSG00000010361.9	FUZ	protein_coding	KNOWN	Poisson	0.142112	1	3.57416	3.57416	553.989	175.218	306.624	11.2264	60.9208	20.0836	6.25142	9.44154	1.39062	3.00004	2.19533	7.84648
12	329789	372040	ENSG00000010379.11	SLC6A13	protein_coding	KNOWN	Poisson	1	1	1.19193	1.19193	42	18	12	7	5	5.27756	1.53947	1.33037	1.24357	1.16415	1.20386	1.43492
X	148558521	148615471	ENSG00000010404.13	IDS	protein_coding	KNOWN	Poisson	1	1	0.0169687	-58.9319	5036.47	19.9783	11	2374.34	2631.16	173.898	1.59876	1.30284	83.6155	87.3814	85.4984	1.4508
9	33750515	33799231	ENSG00000010438.12	PRSS3	protein_coding	KNOWN	Negative binomial	1	1	0.269059	-3.71665	989.998	130	73	786.998	0	37.2897	4.89621	3.00974	28.3837	1	14.6919	3.95297
16	3272325	3286222	ENSG00000010539.7	ZNF200	protein_coding	KNOWN	Poisson	0.272708	1	0.690448	-1.44834	2043.5	360	540.5	280	863.001	67.7449	11.7895	15.8803	10.7427	29.3325	20.0376	13.8349
12	6896024	6929975	ENSG00000010610.5	CD4	protein_coding	KNOWN	Poisson	0.547792	1	1.44629	1.44629	386	111	142	10	123	15.6222	4.32676	4.90935	1.34795	5.03811	3.19303	4.61806
12	6982733	7023408	ENSG00000010626.10	LRRC23	protein_coding	KNOWN	Poisson	1	1	1.18094	1.18094	1150.18	300.068	371.656	135.111	343.341	39.1983	9.99327	11.2319	5.70122	12.2719	8.98656	10.6126
X	100604435	100641184	ENSG00000010671.11	BTK	protein_coding	KNOWN	Poisson	1	1	0.710347	-1.40776	64	2	16	5	41	6.02044	1.05994	1.44049	1.17398	2.34604	1.76001	1.25022
6	26087509	26098572	ENSG00000010704.14	HFE	protein_coding	KNOWN	Poisson	1	1	0.45934	-2.17703	911	111	188	393	219	33.3668	4.32676	6.17575	14.6745	8.18981	11.4322	5.25126
1	41492872	41707827	ENSG00000010803.12	SCMH1	protein_coding	KNOWN	Poisson	1	1	0.520753	-1.92029	3205	606	590	994.001	1015	106.314	19.1623	17.2431	35.5865	34.3226	34.9545	18.2027
6	111981535	112194656	ENSG00000010810.12	FYN	protein_coding	KNOWN	Poisson	1	1	2.17975	2.17975	2039	506	991	304	238	64.8394	16.1652	28.2828	11.5777	8.81357	10.1956	22.224
6	143072604	143266339	ENSG00000010818.4	HIVEP2	protein_coding	KNOWN	Poisson	0.0863477	1	2.10361	2.10361	2663	749.003	1168	212	534.001	83.5118	23.4482	33.1557	8.37658	18.5313	13.4539	28.302
1	171217638	171255118	ENSG00000010932.11	FMO1	protein_coding	KNOWN	Poisson	1	1	1.02997	1.02997	2	2	0	0	0	4.05994	1.05994	1	1	1	1	1.02997
1	24069645	24088550	ENSG00000011007.7	TCEB3	protein_coding	KNOWN	Poisson	0.00829586	0.93348	0.183706	-5.44349	9427.92	920.765	707.532	4618.4	3181.23	316.213	28.5961	20.4788	161.698	105.44	133.569	24.5374
1	24117460	24122030	ENSG00000011009.6	LYPLA2	protein_coding	KNOWN	Poisson	1	1	0.537328	-1.86106	6948.3	1174.64	1505.78	2176.06	2091.82	225.051	36.205	42.455	76.7164	69.6747	73.1955	39.33
1	11866207	11903202	ENSG00000011021.17	CLCN6	protein_coding	KNOWN	Poisson	0.233989	1	0.727666	-1.37426	3513.13	877.841	734.65	1171	729.642	115.234	27.3096	21.2254	41.7452	24.9543	33.3498	24.2675
17	60704762	60770959	ENSG00000011028.9	MRC2	protein_coding	KNOWN	Poisson	0.0357815	0.943817	2.51923	2.51923	4894.03	2159.01	1530.01	834.004	371	152.029	65.7074	43.1222	30.0193	13.18	21.5997	54.4148
17	49230951	49249106	ENSG00000011052.16	NME2	protein_coding	KNOWN	Poisson	0.0123965	0.93348	0.471692	-2.12003	19920	3952.09	3119.88	6943.28	5904.71	643.785	119.447	86.8923	242.593	194.853	218.723	103.17
5	149569520	149602352	ENSG00000011083.4	SLC6A7	protein_coding	KNOWN	Poisson	1	1	1.10246	1.10246	7	5	2	0	0	4.20492	1.14985	1.05506	1	1	1	1.10245
12	3186521	3395731	ENSG00000011105.7	TSPAN9	protein_coding	KNOWN	Poisson	0.0780129	1	1.75129	1.75129	5046.01	1366.01	2047	553.002	1080	155.994	41.9404	57.3552	20.2418	36.4565	28.3492	49.6478
14	93703896	93799439	ENSG00000011114.10	BTBD7	protein_coding	KNOWN	Poisson	1	1	0.792436	-1.26193	7410.96	1660.99	1909.98	1848.99	1991	236.065	50.7813	53.583	65.3359	66.3648	65.8503	52.1822
19	3750817	3761698	ENSG00000011132.7	APBA3	protein_coding	KNOWN	Poisson	0.646279	1	0.891064	-1.12225	2665	399	967.996	488	810	86.1804	12.9583	27.6495	17.9801	27.5924	22.7863	20.3039
17	56282803	56296967	ENSG00000011143.12	MKS1	protein_coding	KNOWN	Poisson	0.144481	1	0.614701	-1.62681	3000	426	815.999	435	1323	97.8026	13.7676	23.4649	16.1359	44.4342	30.285	18.6163
3	43731605	43775864	ENSG00000011198.3	ABHD5	protein_coding	KNOWN	Poisson	1	1	0.72553	-1.3783	2050	445.999	486	467.001	651.001	68.3687	14.367	14.3799	17.2494	22.3725	19.8109	14.3735
X	8496915	8700228	ENSG00000011201.6	KAL1	protein_coding	KNOWN	Poisson	1	1	2.50462	2.50462	107	73	33	1	0	7.13117	3.18787	1.90851	1.0348	1	1.0174	2.54819
19	15490861	15529953	ENSG00000011243.12	AKAP8L	protein_coding	KNOWN	Poisson	0.0498753	0.983142	0.669727	-1.49315	15012.4	3883.7	2719.34	5339.69	3069.64	481.835	117.398	75.8652	186.796	101.777	144.286	96.6316
17	49254786	49337525	ENSG00000011258.11	MBTD1	protein_coding	KNOWN	Poisson	1	1	0.582034	-1.71811	5078	995.999	1047	1327	1708	164.923	30.8509	29.8245	47.1732	57.074	52.1236	30.3377
17	49337889	49375298	ENSG00000011260.9	UTP18	protein_coding	KNOWN	Poisson	0.0201003	0.93348	0.499766	-2.00093	14468	2231	3089	2898.99	6249.01	461.934	67.8648	86.0421	101.871	206.156	154.013	76.9535
7	5659678	5821371	ENSG00000011275.14	RNF216	protein_coding	KNOWN	Poisson	0.125604	1	0.788969	-1.26748	14897.8	3153.42	4006.25	3092.08	4646.07	468.926	95.5106	111.294	108.59	153.531	131.06	103.402
17	15902694	15948330	ENSG00000011295.10	TTC19	protein_coding	KNOWN	Poisson	0.0680794	1	0.711353	-1.40577	14697.2	3763.93	2906.41	4251.71	3775.11	468.7	113.808	81.0151	148.939	124.938	136.939	97.4116
19	797075	812328	ENSG00000011304.11	PTBP1	protein_coding	KNOWN	Lognormal linear model	0.171981	1	0.627156	-1.5945	103310	26037	18209.5	29848.9	29214.7	3283.39	781.351	502.318	1039.6	960.122	999.861	641.834
19	38701646	38720355	ENSG00000011332.15	DPF1	protein_coding	KNOWN	Poisson	1	1	1.354	1.354	2087	571.999	719.001	318	478	67.6955	18.1433	20.7945	12.0649	16.6928	14.3788	19.4689
11	61282785	61348621	ENSG00000011347.5	SYT7	protein_coding	KNOWN	Poisson	0.0894211	1	0.676687	-1.47779	8230.01	1816.01	1826	2571.01	2017	264.375	55.4272	51.2708	90.4587	67.2184	78.8385	53.349
3	45429998	45590914	ENSG00000011376.5	LARS2	protein_coding	KNOWN	Poisson	1	1	0.530162	-1.88622	6303.99	1201	1198	1871	2033.98	204.854	36.9951	33.9817	66.1017	67.7759	66.9388	35.4884
11	17099277	17229531	ENSG00000011405.9	PIK3C2A	protein_coding	KNOWN	Poisson	1	1	0.964634	-1.03666	13801.1	3730.09	3604.03	3314.99	3151.95	433.84	112.794	100.221	116.346	104.479	110.412	106.507
19	44150247	44174700	ENSG00000011422.7	PLAUR	protein_coding	KNOWN	Poisson	1	1	2.04576	2.04576	4548	1784	1446	663.001	655.001	141.85	54.4679	40.8091	24.0693	22.5038	23.2865	47.6385
7	36429415	36493401	ENSG00000011426.6	ANLN	protein_coding	KNOWN	Poisson	0.0375632	0.94953	0.713224	-1.40208	28763.2	5892.02	7204.96	6201.02	9465.18	905.455	177.589	199.357	216.766	311.743	264.255	188.473
19	15530792	15560763	ENSG00000011451.11	WIZ	protein_coding	KNOWN	Poisson	0.904448	1	0.98576	-1.01445	11353	3334.06	2758.99	2933.96	2326	358.332	100.924	76.9566	103.088	77.3629	90.2254	88.9403
9	125703112	125867146	ENSG00000011454.12	RABGAP1	protein_coding	KNOWN	Poisson	0.333771	1	0.824002	-1.21359	5371	1074	1580	1567.99	1148.99	171.968	33.1887	44.4985	55.5587	38.7217	47.1402	38.8436
12	91539025	91576901	ENSG00000011465.12	DCN	protein_coding	KNOWN	Poisson	1	1	1.09553	1.09553	11	8	1	2	0	4.33689	1.23977	1.02753	1.06959	1	1.03479	1.13365
19	46195741	46207248	ENSG00000011478.7	QPCTL	protein_coding	KNOWN	Poisson	1	1	1.05117	1.05117	2702	614	883.996	526	678.001	87.3002	19.4021	25.337	19.3023	23.2589	21.2806	22.3696
19	46850251	46896239	ENSG00000011485.10	PPP5C	protein_coding	KNOWN	Poisson	1	1	0.574212	-1.74152	21521	4409.96	4238.99	6263.09	6608.93	687.769	133.17	117.702	218.925	217.972	218.449	125.436
2	65283500	65314139	ENSG00000011523.9	CEP68	protein_coding	KNOWN	Poisson	1	1	0.686767	-1.4561	4362.91	898.998	1038	1074.91	1351	141.276	27.9437	29.5768	38.4017	45.3537	41.8777	28.7602
2	39476407	39664454	ENSG00000011566.9	MAP4K3	protein_coding	KNOWN	Poisson	1	1	0.878307	-1.13855	6255.98	1459.99	1722.99	1637	1436.01	199.296	44.7571	48.4349	57.9598	48.1443	53.0521	46.596
19	36195429	36207941	ENSG00000011590.9	ZBTB32	protein_coding	KNOWN	Poisson	1	1	1.8486	1.8486	73	21	48	3	1	6.08807	1.62939	2.32147	1.10439	1.03283	1.06861	1.97543
19	36395303	36399198	ENSG00000011600.6	TYROBP	protein_coding	KNOWN	Poisson	1	1	1.12875	1.12875	9	4	5	0	0	4.25754	1.11988	1.13765	1	1	1	1.12877
16	21169698	21191938	ENSG00000011638.6	TMEM159	protein_coding	KNOWN	Poisson	0.30377	1	1.27586	1.27586	4111.01	632.002	1860.01	711	908.002	128.698	19.9416	52.2071	25.7394	30.8098	28.2746	36.0743
X	151334706	151620338	ENSG00000011677.7	GABRA3	protein_coding	KNOWN	Poisson	1	1	0.982906	-1.01739	1	0	0	1	0	4.0348	1	1	1.0348	1	1.0174	1
17	41196312	41322291	ENSG00000012048.14	BRCA1	protein_coding	KNOWN	Poisson	0.0720706	1	0.656452	-1.52334	9237.02	1505.99	2500.01	1485.02	3746.01	292.616	46.1357	69.8267	52.6715	123.982	88.3268	57.9812
19	45910591	45982087	ENSG00000012061.11	ERCC1	protein_coding	KNOWN	Poisson	0.497413	1	0.899674	-1.11151	7698.45	1531.14	2432.82	1563.29	2171.2	242.542	46.8895	67.977	55.395	72.2808	63.8379	57.4333
19	35810164	35838259	ENSG00000012124.10	CD22	protein_coding	KNOWN	Poisson	1	1	6.46958	6.46958	583	245	315	15	8	20.7996	8.34285	9.67214	1.52193	1.26264	1.39228	9.0075
3	50304990	50314978	ENSG00000012171.13	SEMA3B	processed_transcript	KNOWN	Poisson	1	1	1.13089	1.13089	1105	340	295	270	200	38.2723	11.1901	9.12153	10.3947	7.56603	8.98036	10.1558
X	21857754	21903543	ENSG00000012174.7	MBTPS2	protein_coding	KNOWN	Poisson	1	1	0.656126	-1.5241	3180.19	578.122	794.02	719.529	1088.52	103.959	18.3268	22.8599	26.0362	36.7363	31.3863	20.5934
X	49031151	49042846	ENSG00000012211.8	PRICKLE3	protein_coding	KNOWN	Poisson	0.326809	1	0.71493	-1.39874	1825.54	244.82	577.713	192.558	810.451	60.5496	8.33744	16.9048	7.70009	27.6072	17.6536	12.6211
3	46477136	46526725	ENSG00000012223.8	LTF	protein_coding	KNOWN	Poisson	1	1	1.07125	1.07125	5	2	3	0	0	4.14253	1.05994	1.08259	1	1	1	1.07126
8	28457986	28613117	ENSG00000012232.4	EXTL3	protein_coding	KNOWN	Poisson	0.194531	1	0.824627	-1.21267	12674.5	2665.01	3609.99	3923.48	2476	401.064	80.8726	100.385	137.518	82.2875	109.903	90.6288
12	100867486	100958192	ENSG00000012504.9	NR1H4	protein_coding	KNOWN	?	?	?	?	?	0	0	0	0	0	4	1	1	1	1	1	1
6	53132196	53213948	ENSG00000012660.9	ELOVL5	protein_coding	KNOWN	Poisson	1	1	1.02805	1.02805	15438.2	3660.01	4809.05	3375.02	3594.09	481.518	110.694	133.396	118.434	118.995	118.715	122.045
10	45869661	45941562	ENSG00000012779.6	ALOX5	protein_coding	KNOWN	Poisson	0.790725	1	0.791184	-1.26393	85	20	14	50	1	6.75743	1.59942	1.38543	2.73976	1.03283	1.8863	1.49242
Y	21865751	21906826	ENSG00000012817.11	KDM5D	protein_coding	KNOWN	Poisson	1	1	0.891438	-1.12178	7	0	0	7	0	4.24357	1	1	1.24357	1	1.12179	1
12	54104903	54121530	ENSG00000012822.11	CALCOCO1	protein_coding	KNOWN	Poisson	1	1	1.655	1.655	2398	527	1079	356	436	76.2012	16.7946	30.7055	13.3871	15.3139	14.3505	23.7501
14	93673401	93695562	ENSG00000012963.9	UBR7	protein_coding	KNOWN	Poisson	1	1	0.776775	-1.28737	12736.7	2894.93	3179.97	3190.89	3470.88	403.287	87.7635	88.5466	112.028	114.949	113.489	88.155
14	50885219	51027845	ENSG00000012983.7	MAP4K5	protein_coding	KNOWN	Poisson	0.133031	1	0.723628	-1.38193	7380.06	2040.01	1327	2032.02	1981.02	237.416	62.1408	37.5331	71.7047	66.0373	68.871	49.837
2	31456880	31492314	ENSG00000013016.10	EHD3	protein_coding	KNOWN	Poisson	1	1	25.5868	25.5868	1891	676.997	1209.01	4	1	57.7468	21.2901	34.2847	1.13918	1.03283	1.08601	27.7874
19	40476912	40487349	ENSG00000013275.3	PSMC4	protein_coding	KNOWN	Poisson	0.264719	1	0.899252	-1.11204	26710.1	7101.98	6595.96	5937.06	7075.12	837.301	213.852	182.591	207.581	233.277	220.429	198.221
4	6576902	6625090	ENSG00000013288.4	MAN2B2	protein_coding	KNOWN	Poisson	1	1	0.954594	-1.04757	7361.98	2115	1777.01	1947.99	1521.99	234.058	64.3882	49.9222	68.7806	50.967	59.8738	57.1552
3	170182353	170303864	ENSG00000013293.4	SLC7A14	protein_coding	KNOWN	Lognormal linear model	1	1	1.33002	1.33002	23	11	12	0	0	4.66005	1.32968	1.33037	1	1	1	1.33003
3	170136653	170578170	ENSG00000013297.5	CLDN11	protein_coding	KNOWN	Poisson	1	1	1.86224	1.86224	74	58	11	3	2	6.21119	2.73831	1.30284	1.10439	1.06566	1.08502	2.02058
17	42396993	42402239	ENSG00000013306.11	SLC25A39	protein_coding	KNOWN	Poisson	0.0138659	0.93348	0.615531	-1.62461	40391.1	9321.02	7628.99	13617.2	9823.84	1289.72	280.359	211.031	474.814	323.518	399.166	245.695
16	29831715	29859356	ENSG00000013364.14	MVP	protein_coding	KNOWN	Poisson	0.278214	1	1.70295	1.70295	6396.97	1948	2235.98	1940.99	272	200.408	59.3831	62.5579	68.5373	9.9298	39.2336	60.9705
7	151038785	151075536	ENSG00000013374.11	NUB1	protein_coding	KNOWN	Poisson	0.725176	1	1.05023	1.05023	8719.08	1843.67	2985.12	1552.35	2337.94	272.208	56.2563	83.1823	55.0143	77.7549	66.3846	69.7193
6	83870869	83903656	ENSG00000013375.10	PGM3	protein_coding	KNOWN	Poisson	0.487407	1	1.09208	1.09208	11849	2521.87	4162.17	2239.23	2925.72	368.136	76.5825	115.587	78.9146	97.0517	87.9831	96.0847
6	83903098	83906383	ENSG00000013392.5	RWDD2A	protein_coding	KNOWN	Poisson	0.651824	1	1.18624	1.18624	1118	217	441.999	182	277	38.0988	7.50366	13.1685	7.33273	10.0939	8.71331	10.3361
2	201717732	201729423	ENSG00000013441.11	CLK1	protein_coding	KNOWN	Poisson	1	1	1.17203	1.17203	8985.02	2720	2483.01	1742	2040.01	281.466	82.5205	69.3589	61.6133	67.9738	64.7935	75.9397
12	106751436	106903977	ENSG00000013503.5	POLR3B	protein_coding	KNOWN	Poisson	0.963667	1	1.0104	1.0104	3086.01	717.997	949.005	279	1140.01	98.7803	22.5189	27.1267	10.7079	38.4268	24.5674	24.8228
14	77253588	77292590	ENSG00000013523.5	ANGEL1	protein_coding	KNOWN	Poisson	0.576681	1	0.900847	-1.11007	5060.01	1070	1525	762	1703	160.477	33.0688	42.9842	27.5139	56.9099	42.2119	38.0265
5	141337893	141369857	ENSG00000013561.13	RNF14	protein_coding	KNOWN	Poisson	0.235134	1	0.746394	-1.33977	4192.94	699.975	1254.99	816	1421.98	134.606	21.9788	35.5507	29.3929	47.6837	38.5383	28.7647
X	153629579	153640450	ENSG00000013563.8	DNASE1L1	protein_coding	KNOWN	Poisson	1	1	1.40742	1.40742	1778.82	469.108	653.039	318.639	338.034	58.2229	15.0595	18.9786	12.0871	12.0977	12.0924	17.0191
12	31226779	31257726	ENSG00000013573.12	DDX11	protein_coding	KNOWN	Poisson	0.0637633	1	0.666496	-1.50038	11145.9	3086.59	1784.81	3830.81	2443.73	359.166	93.5075	50.137	134.294	81.228	107.761	71.8222
12	13127798	13153208	ENSG00000013583.4	HEBP1	protein_coding	KNOWN	Poisson	1	1	0.950582	-1.05199	4005.09	866.644	1254.85	983.494	900.098	128.292	26.974	35.5469	35.2209	30.5503	32.8856	31.2604
12	13043716	13070872	ENSG00000013588.5	GPRC5A	protein_coding	KNOWN	Lognormal linear model	0.303708	1	2.20674	2.20674	25994.4	13443.4	5603.03	4475.97	2472	798.062	403.909	155.255	156.742	82.156	119.449	279.582
X	149529689	149682449	ENSG00000013619.9	MAMLD1	protein_coding	KNOWN	Poisson	1	1	0.124008	-8.06397	428.999	1	0	162	265.999	18.3996	1.02997	1	6.63682	9.7328	8.18481	1.01499
11	60739115	60787850	ENSG00000013725.10	CD6	protein_coding	KNOWN	Poisson	1	1	6.30271	6.30271	452	248	194	8	2	17.1177	8.43275	6.34094	1.27836	1.06566	1.17201	7.38685
4	1723227	1746899	ENSG00000013810.14	TACC3	protein_coding	KNOWN	Poisson	0.144534	1	0.84789	-1.1794	25777	6074.01	6769.29	5210.95	7722.77	807.261	183.043	187.363	182.316	254.54	218.428	185.203
6	96969471	97003153	ENSG00000014123.9	UFL1	protein_coding	KNOWN	Poisson	0.256346	1	0.769783	-1.29907	4532	1181	965	1404	982	147.054	36.3955	27.567	49.8525	33.2392	41.5459	31.9812
11	65029233	65073061	ENSG00000014138.4	POLA2	protein_coding	KNOWN	Poisson	0.483434	1	0.888057	-1.12605	6541	1605	1721	1131	2084	207.255	49.1031	48.3802	40.3534	69.418	54.8857	48.7416
8	144519825	144623624	ENSG00000014164.6	ZC3H3	protein_coding	KNOWN	Poisson	0.134014	1	0.675933	-1.47944	5069	800	1435	935	1899	162.361	24.9766	40.5064	33.5335	63.3445	48.439	32.7415
11	64948037	64979478	ENSG00000014216.11	CAPN1	protein_coding	KNOWN	Poisson	0.0464053	0.974685	0.725774	-1.37784	25216.5	6353.88	5250.51	7845.21	5766.95	801.286	191.431	145.55	273.976	190.33	232.153	168.49
3	132036211	132087143	ENSG00000014257.11	ACPP	protein_coding	KNOWN	Poisson	1	1	0.806725	-1.23958	20	2	1	15	2	4.67506	1.05994	1.02753	1.52193	1.06566	1.2938	1.04374
2	63815743	63834332	ENSG00000014641.13	MDH1	protein_coding	KNOWN	Poisson	0.0175428	0.93348	0.618549	-1.61669	32064.7	6091.99	7436.9	9608.02	8927.84	1018.74	183.582	205.742	335.313	294.102	314.707	194.662
4	41992489	42089552	ENSG00000014824.8	SLC30A9	protein_coding	KNOWN	Poisson	1	1	0.603566	-1.65682	12305.1	2449.02	2647.98	3594.98	3613.08	394.006	74.3992	73.9005	126.088	119.618	122.853	74.1498
1	149900543	149908792	ENSG00000014914.15	MTMR11	protein_coding	KNOWN	Poisson	0.477149	1	1.32411	1.32411	1154	179	537	177	261	38.8761	6.36478	15.7839	7.15875	9.56867	8.36371	11.0743
10	101471601	101491858	ENSG00000014919.8	COX15	protein_coding	KNOWN	Poisson	0.0278614	0.93348	0.547758	-1.82562	12984	2332.01	2726	3077	4849	415.199	70.8921	76.0484	108.065	160.193	134.129	73.4702
14	91737667	91884189	ENSG00000015133.14	CCDC88C	protein_coding	KNOWN	Poisson	1	1	0.715282	-1.39805	5332.12	1377	1039	1398	1518.11	172.358	42.2698	29.6044	49.6438	50.8398	50.2418	35.9371
12	42550906	42632152	ENSG00000015153.10	YAF2	protein_coding	KNOWN	Poisson	1	1	0.905651	-1.10418	2036	568	477	494	497	67.661	18.0234	14.1321	18.1888	17.3166	17.7527	16.0777
10	180405	300578	ENSG00000015171.14	ZMYND11	protein_coding	KNOWN	Poisson	1	1	0.722199	-1.38466	8362.01	1525	2318.01	2065.99	2453.01	265.941	46.7055	64.8161	72.8867	81.5327	77.2097	55.7608
X	48534985	48549819	ENSG00000015285.6	WAS	protein_coding	KNOWN	Poisson	1	1	1.03627	1.03627	52	8	22	12	10	5.59128	1.23977	1.60567	1.41754	1.3283	1.37292	1.42272
16	89679716	89704840	ENSG00000015413.5	DPEP1	protein_coding	KNOWN	Poisson	1	1	0.138108	-7.24071	524.999	9	15	496.999	4	22.1072	1.26974	1.41296	18.2932	1.13132	9.71226	1.34135
22	18216906	18257537	ENSG00000015475.14	BID	protein_coding	KNOWN	Poisson	0.313182	1	1.16153	1.16153	10309	2220.01	3763.02	2123	2203	320.329	67.5354	104.598	74.8701	73.3249	74.0975	86.0667
5	138609441	138667361	ENSG00000015479.13	MATR3	protein_coding	KNOWN	Lognormal linear model	0.450254	1	0.756162	-1.32247	76388.3	21305.7	14708.9	23537.2	16836.4	2419.22	639.55	405.946	819.982	553.743	686.862	522.748
7	44552134	44580915	ENSG00000015520.10	NPC1L1	protein_coding	KNOWN	Poisson	1	1	1.01644	1.01644	58	17	15	11	15	5.79766	1.5095	1.41296	1.38275	1.49245	1.4376	1.46123
17	48423453	48440500	ENSG00000015532.5	XYLT2	protein_coding	KNOWN	Poisson	0.275944	1	0.756655	-1.32161	3583	611.999	1069	680.002	1222	115.552	19.3421	30.4301	24.6608	41.1185	32.8896	24.8861
2	110550335	110615273	ENSG00000015568.8	RGPD5	protein_coding	KNOWN	Poisson	1	1	0.739336	-1.35257	7130.85	1792.54	1507.45	1900.81	1930.05	228.728	54.7237	42.5011	67.1391	64.3639	65.7515	48.6124
8	27092840	27115938	ENSG00000015592.12	STMN4	protein_coding	KNOWN	Lognormal linear model	1	1	1.0575	1.0575	4	2	2	0	0	4.115	1.05994	1.05506	1	1	1	1.0575
7	44421969	44530480	ENSG00000015676.12	NUDCD3	protein_coding	KNOWN	Poisson	0.268996	1	0.8328	-1.20077	8767.98	1664.01	2680	1852.99	2570.99	276.535	50.8717	74.782	65.475	85.406	75.4405	62.8268
5	50678921	50690565	ENSG00000016082.10	ISL1	protein_coding	KNOWN	Poisson	1	1	1.22723	1.22723	571	174	168	66	163	21.4879	6.21492	5.62514	3.29648	6.35131	4.8239	5.92003
3	53850387	53880418	ENSG00000016391.5	CHDH	protein_coding	KNOWN	Poisson	0.0941204	1	0.490053	-2.0406	2421	514	341	642	924	81.4665	16.405	10.3879	23.3385	31.3351	27.3368	13.3965
6	137321108	137366299	ENSG00000016402.8	IL20RA	protein_coding	KNOWN	Poisson	1	1	0.226954	-4.40618	273	13	1	75	184	13.0675	1.38962	1.02753	3.60964	7.04075	5.32519	1.20858
1	86934051	86965973	ENSG00000016490.11	CLCA1	protein_coding	KNOWN	Poisson	1	1	1.04373	1.04373	3	2	1	0	0	4.08747	1.05994	1.02753	1	1	1	1.04374
1	87012761	87046438	ENSG00000016602.8	CLCA4	protein_coding	KNOWN	Lognormal linear model	1	1	1.02875	1.02875	2	1	1	0	0	4.0575	1.02997	1.02753	1	1	1	1.02875
3	52728505	52740049	ENSG00000016864.12	GLT8D1	protein_coding	KNOWN	Poisson	0.285179	1	0.768197	-1.30175	3792.61	625.003	1176.34	901.527	1089.74	122.262	19.7318	33.3853	32.3688	36.7765	34.5726	26.5586
3	130569439	130735557	ENSG00000017260.14	ATP2C1	protein_coding	KNOWN	Poisson	1	1	0.866718	-1.15378	17805.3	4080.36	4902.89	3821.97	5000.13	558.412	123.292	135.979	133.986	165.155	149.57	129.636
17	36686251	36762184	ENSG00000017373.11	SRCIN1	protein_coding	KNOWN	Poisson	1	1	0.704115	-1.42022	1024	213	238	204	369	36.1486	7.38379	7.55229	8.09821	13.1143	10.6063	7.46804
12	102789645	102874424	ENSG00000017427.11	IGF1	protein_coding	KNOWN	Poisson	1	1	1.17191	1.17191	14	10	3	0	1	4.41513	1.29971	1.08259	1	1.03283	1.01641	1.19115
X	48316920	48328645	ENSG00000017483.10	SLC38A5	protein_coding	KNOWN	Negative binomial	1	1	0.0582584	-17.1649	2158.98	52	28	2065.98	13	78.6422	2.55848	1.77086	72.8861	1.42679	37.1564	2.16467
X	49019061	49024823	ENSG00000017621.11	MAGIX	protein_coding	KNOWN	Poisson	0.995956	1	1.00391	1.00391	150	31	50	12	57	8.59449	1.9291	2.37653	1.41754	2.87132	2.14443	2.15281
18	9475007	9538115	ENSG00000017797.7	RALBP1	protein_coding	KNOWN	Poisson	1	1	0.735967	-1.35876	15421.6	3227.28	3925.55	3827.57	4441.22	487.784	97.7242	109.073	134.181	146.806	140.494	103.399
4	71569921	71673033	ENSG00000018189.7	RUFY3	protein_coding	KNOWN	Poisson	1	1	1.02154	1.02154	2976	914	708.999	744.001	609.001	96.7937	28.3933	20.5192	26.8876	20.9936	23.9406	24.4563
12	41086244	41466221	ENSG00000018236.10	CNTN1	protein_coding	KNOWN	Poisson	1	1	1.83222	1.83222	617	206	235	109	67	22.636	7.17398	7.46969	4.79268	3.19962	3.99615	7.32184
2	219246752	219261618	ENSG00000018280.12	SLC11A1	protein_coding	KNOWN	Poisson	1	1	1.58568	1.58568	64	24	32	4	4	5.87078	1.7193	1.88098	1.13918	1.13132	1.13525	1.80014
3	149235022	149454502	ENSG00000018408.10	WWTR1	protein_coding	KNOWN	Poisson	0.0158881	0.93348	2.76072	2.76072	10192	2473.95	5370.45	1050.56	1297.08	305.136	75.1464	148.852	37.5544	43.5833	40.5688	111.999
2	178257372	178408565	ENSG00000018510.8	AGPS	protein_coding	KNOWN	Poisson	0.0227249	0.93348	0.51913	-1.9263	13621	3000.99	2117	4184.01	4319.01	439.602	90.9421	59.2824	146.583	142.794	144.689	75.1123
2	133066882	133076310	ENSG00000018607.5	ZNF806	pseudogene	KNOWN	Poisson	1	1	1.0425	1.0425	3	1	2	0	0	4.08503	1.02997	1.05506	1	1	1	1.04252
X	118672112	118699398	ENSG00000018610.8	CXorf56	protein_coding	KNOWN	Poisson	1	1	1.33087	1.33087	5201.11	1698.84	1475.98	900.426	1125.86	163.843	51.9157	41.6347	32.3305	37.962	35.1463	46.7752
1	160085549	160113382	ENSG00000018625.10	ATP1A2	protein_coding	KNOWN	Poisson	1	1	0.993819	-1.00622	6	2	1	1	2	4.18793	1.05994	1.02753	1.0348	1.06566	1.05023	1.04374
2	32853099	33046119	ENSG00000018699.7	TTC27	protein_coding	KNOWN	Poisson	0.185621	1	0.764235	-1.3085	6961	1663	1607	1297	2394	221.808	50.8415	45.2417	46.1294	79.5953	62.8623	48.0416
19	56887413	56904915	ENSG00000018869.12	ZNF582	protein_coding	KNOWN	Poisson	1	1	4.83213	4.83213	273	141	131	1	0	11.8672	5.22588	4.60651	1.0348	1	1.0174	4.9162
11	124617368	124622135	ENSG00000019102.7	VSIG2	protein_coding	KNOWN	Poisson	1	1	1.16475	1.16475	30	15	7	3	5	4.91081	1.44956	1.19271	1.10439	1.16415	1.13427	1.32113
11	118477155	118528742	ENSG00000019144.12	PHLDB1	protein_coding	KNOWN	Poisson	1	1	0.810267	-1.23416	7270.12	1544.99	2008.69	1961.43	1755	231.471	47.3047	56.3004	69.2485	58.617	63.9327	51.8025
2	119699742	119752237	ENSG00000019169.9	MARCO	protein_coding	KNOWN	Poisson	1	1	1.0988	1.0988	7	2	5	0	0	4.19759	1.05994	1.13765	1	1	1	1.09879
20	52769988	52790513	ENSG00000019186.5	CYP24A1	protein_coding	KNOWN	Lognormal linear model	0.184883	1	0.037416	-26.7265	15233.7	74	98	480	14581.7	504.336	3.21784	3.698	17.7017	479.718	248.71	3.45792
11	45115564	45247735	ENSG00000019485.8	PRDM11	protein_coding	KNOWN	Poisson	1	1	0.665353	-1.50296	1233	255	270	214	494	42.7401	8.64255	8.43326	8.44617	17.2181	12.8321	8.53791
11	45261852	45307871	ENSG00000019505.3	SYT13	protein_coding	KNOWN	Poisson	0.979478	1	1.00657	1.00657	2418	657	645	281	835	78.6387	20.6908	18.7572	10.7774	28.4132	19.5953	19.724
8	49830249	49834300	ENSG00000019549.4	SNAI2	protein_coding	KNOWN	Poisson	0.310392	1	0.516917	-1.93455	458.999	98	50	2	308.999	18.5277	3.93714	2.37653	1.06959	11.1445	6.10705	3.15684
5	149781200	149792493	ENSG00000019582.10	CD74	protein_coding	KNOWN	Poisson	1	1	9.45893	9.45893	834	494	319	8	13	28.293	15.8056	9.78227	1.27836	1.42679	1.35257	12.7939
7	81328322	81399755	ENSG00000019991.11	HGF	protein_coding	KNOWN	Poisson	1	1	1.10368	1.10368	7	6	1	0	0	4.20736	1.17982	1.02753	1	1	1	1.10367
10	126630692	126676759	ENSG00000019995.6	ZRANB1	protein_coding	KNOWN	Poisson	0.138202	1	0.790163	-1.26556	13275.5	3343.61	3054.18	4056.31	2821.38	422.061	101.211	85.0833	142.14	93.6264	117.883	93.1471
1	36023074	36032876	ENSG00000020129.11	NCDN	protein_coding	KNOWN	Poisson	0.195395	1	0.766116	-1.30529	6598.03	1596.01	1508.01	1287	2207.01	210.588	48.8336	42.5165	45.7815	73.4564	59.6189	45.675
8	37641709	37702415	ENSG00000020181.13	GPR124	protein_coding	KNOWN	Poisson	0.689457	1	1.13204	1.13204	1691.76	318.879	654.451	274.128	444.307	55.6995	10.5571	19.0174	10.5383	15.5867	13.0625	14.7873
7	152142562	152144236	ENSG00000020219.8	CCT8L1P	pseudogene	KNOWN	?	?	?	?	?	1	1	0	0	0	4.02997	1.02997	1	1	1	1	1.01499
20	50668202	50820848	ENSG00000020256.15	ZFP64	protein_coding	KNOWN	Poisson	0.120309	1	1.60097	1.60097	4186	1076	1675	551.999	883.003	130.558	33.2486	47.1138	20.2069	29.9891	25.098	40.1812
14	61201460	61436672	ENSG00000020426.6	MNAT1	protein_coding	KNOWN	Poisson	0.472029	1	0.864753	-1.1564	4625	854	1476	792	1503	147.132	26.5951	41.6352	28.5578	50.3436	39.4507	34.1151
14	55033815	55260034	ENSG00000020577.9	SAMD4A	protein_coding	KNOWN	Poisson	0.0610201	1	2.29153	2.29153	3262.01	1366.01	1024.99	233	638	102.212	41.9404	29.2187	9.10729	21.9457	15.5265	35.5795
1	25226002	25291613	ENSG00000020633.14	RUNX3	protein_coding	KNOWN	Poisson	1	1	0.55395	-1.80522	4982.01	779	1177	1480.01	1546	162.003	24.3473	33.4035	52.4972	51.7555	52.1264	28.8754
11	94152895	94227075	ENSG00000020922.7	MRE11A	protein_coding	KNOWN	Poisson	1	1	1.02833	1.02833	2250.11	635.612	595.999	503	515.501	73.884	20.0498	17.4082	18.502	17.924	18.213	18.729
11	73357223	73373865	ENSG00000021300.9	PLEKHB1	protein_coding	KNOWN	Poisson	0.61301	1	0.848531	-1.17851	1547	370.999	400	489.999	286	52.5704	12.1192	12.0123	18.0496	10.3894	14.2195	12.0657
6	2832566	2842241	ENSG00000021355.8	SERPINB1	protein_coding	KNOWN	Poisson	1	1	0.122435	-8.16758	3573	169	229	1507	1668	122.567	6.06506	7.30451	53.4363	55.7607	54.5985	6.68478
7	99425636	99463719	ENSG00000021461.12	CYP3A43	protein_coding	KNOWN	Poisson	1	1	1.02448	1.02448	4	0	3	0	1	4.11542	1	1.08259	1	1.03283	1.01641	1.04129
19	33321415	33360673	ENSG00000021488.8	SLC7A9	protein_coding	KNOWN	Poisson	1	1	0.973517	-1.0272	24	4	8	5	7	4.74392	1.11988	1.22024	1.17398	1.22981	1.20189	1.17006
2	32288680	32382707	ENSG00000021574.7	SPAST	protein_coding	KNOWN	Poisson	1	1	0.774996	-1.29033	3348.02	667.003	922.005	702	1057.01	108.502	20.9906	26.3834	25.4262	35.7018	30.564	23.687
14	78708734	80330763	ENSG00000021645.13	NRXN3	protein_coding	KNOWN	Lognormal linear model	1	1	1.02875	1.02875	2	1	1	0	0	4.0575	1.02997	1.02753	1	1	1	1.02875
11	3108346	3187970	ENSG00000021762.15	OSBPL5	protein_coding	KNOWN	Poisson	0.342747	1	0.76354	-1.30969	2570	509	710	939.002	412	85.0006	16.2551	20.5467	33.6728	14.526	24.0994	18.4009
15	35147732	35262041	ENSG00000021776.6	AQR	protein_coding	KNOWN	Poisson	0.251655	1	0.854924	-1.16969	13202.8	3537.98	3056.96	2988.99	3618.89	417.007	107.036	85.1601	105.002	119.809	112.405	96.0981
2	211342406	211543832	ENSG00000021826.10	CPS1	protein_coding	KNOWN	Poisson	0.0422844	0.954855	0.408947	-2.44531	4050	478	825.004	1668	1079	134.501	15.326	23.7129	59.0383	36.4237	47.731	19.5194
1	57394883	57431814	ENSG00000021852.8	C8B	protein_coding	KNOWN	?	?	?	?	?	0	0	0	0	0	4	1	1	1	1	1	1
X	135229559	135293519	ENSG00000022267.12	FHL1	protein_coding	KNOWN	Poisson	0.056623	1	2.14139	2.14139	4180.99	948.008	2076.98	485.002	671.002	128.498	29.4126	58.1806	17.8757	23.0291	20.4524	43.7966
20	55043647	55093944	ENSG00000022277.8	RTFDC1	protein_coding	KNOWN	Poisson	1	1	0.713196	-1.40214	12954.8	2701.95	3197.91	3145.04	3909.87	410.814	81.9797	89.0405	110.432	129.362	119.897	85.5101
5	161274197	161326976	ENSG00000022355.10	GABRA1	protein_coding	KNOWN	?	?	?	?	?	0	0	0	0	0	4	1	1	1	1	1	1
19	55464498	55512511	ENSG00000022556.11	NLRP2	protein_coding	KNOWN	Poisson	0.108596	1	1.26464	1.26464	18303.4	6179.95	4744.31	3593.75	3785.42	569.153	186.218	131.614	126.045	125.276	125.66	158.916
8	142217265	142318405	ENSG00000022567.5	SLC45A4	protein_coding	KNOWN	Poisson	0.356246	1	1.23335	1.23335	4132	940	1510	483	1199	129.913	29.1726	42.5712	17.8061	40.3634	29.0847	35.8719
12	120971283	121015398	ENSG00000022840.11	RNF10	protein_coding	KNOWN	Poisson	0.0971608	1	0.766816	-1.30409	16148	3120.02	4557.99	4135.02	4334.97	509.19	94.5095	126.484	144.879	143.318	144.099	110.497
14	102783714	102809045	ENSG00000022976.11	ZNF839	protein_coding	KNOWN	Poisson	1	1	0.595345	-1.6797	2649	487.001	590	788.997	783.002	87.9982	15.5958	17.2431	28.4533	26.7061	27.5797	16.4194
10	114190058	114206673	ENSG00000023041.7	ZDHHC6	protein_coding	KNOWN	Poisson	1	1	0.478719	-2.08891	8930.93	1330	1870.99	2508.01	3221.92	288.414	40.8611	52.5096	88.2668	106.776	97.5214	46.6853
11	123396344	123498483	ENSG00000023171.10	GRAMD1B	protein_coding	KNOWN	Poisson	0.0940954	1	2.60532	2.60532	1558	265	946.001	214	133	49.7988	8.94227	27.044	8.44618	5.36641	6.9063	17.9931
11	494512	507301	ENSG00000023191.12	RNH1	protein_coding	KNOWN	Poisson	0.0688767	1	0.748104	-1.33671	20036.1	4529.99	4824.11	4576.01	6106.03	632.263	136.767	133.811	160.223	201.462	180.843	135.289
2	206986149	207024328	ENSG00000023228.8	NDUFS1	protein_coding	KNOWN	Poisson	1	1	0.627696	-1.59313	15508.5	3357.25	3204.2	4217.29	4729.8	494.854	101.619	89.2135	147.741	156.28	152.011	95.4162
8	53535016	53658404	ENSG00000023287.8	RB1CC1	protein_coding	KNOWN	Poisson	0.199526	1	0.760756	-1.31448	6089.96	1051	1833.99	1619.99	1584.99	194.393	32.4993	51.4908	57.3677	53.0356	55.2017	41.995
9	102741461	102861323	ENSG00000023318.7	ERP44	protein_coding	KNOWN	Poisson	1	1	1.6153	1.6153	6753	2416	2013	1057	1267	210.203	73.4095	56.4191	37.7785	42.5958	40.1872	64.9143
3	52232102	52248344	ENSG00000023330.10	ALAS1	protein_coding	KNOWN	Poisson	1	1	0.744065	-1.34397	13043	2758.03	3325.99	3245.97	3713.03	413.07	83.6603	92.5665	113.944	122.899	118.422	88.1134
11	102188215	102210135	ENSG00000023445.9	BIRC3	protein_coding	KNOWN	Poisson	0.0177116	0.93348	23.5286	23.5286	4820.99	1416	3292.99	33	79	140.839	43.4388	91.6579	2.14824	3.59358	2.87091	67.5483
13	42846289	42897397	ENSG00000023516.7	AKAP11	protein_coding	KNOWN	Poisson	0.119417	1	0.705513	-1.41741	7362	1339	1982	1217	2824	233.755	41.1309	55.5657	43.3458	93.7124	68.5291	48.3483
1	193065598	193075245	ENSG00000023572.4	GLRX2	protein_coding	KNOWN	Poisson	0.487236	1	0.808787	-1.23642	1930	409.999	521.001	307	691.996	64.0319	13.288	15.3435	11.6821	23.7183	17.7002	14.3158
14	62229075	62263147	ENSG00000023608.4	SNAPC1	protein_coding	KNOWN	Poisson	0.333056	1	1.27577	1.27577	3490.1	739.845	1354.76	187.899	1207.6	109.655	23.1738	38.2973	7.53797	40.6456	24.0918	30.7355
12	16064106	16190221	ENSG00000023697.8	DERA	protein_coding	KNOWN	Poisson	1	1	0.466201	-2.145	4047.99	646.002	765.001	1232.99	1403.99	133.418	20.3612	22.061	43.9023	47.0932	45.4977	21.2111
12	16035325	16056413	ENSG00000023734.6	STRAP	protein_coding	KNOWN	Poisson	0.0162358	0.93348	0.551932	-1.81182	23185.6	4950.87	4128.06	6742.96	7363.68	742.403	149.382	114.648	235.623	242.751	239.187	132.015
10	101542489	101611950	ENSG00000023839.6	ABCC2	protein_coding	KNOWN	Lognormal linear model	0.231416	1	0.105576	-9.47185	16649.8	817	303	14255.8	1274	574.686	25.4861	9.34178	497.032	42.8256	269.929	17.4139
6	35265595	35289549	ENSG00000023892.9	DEF6	protein_coding	KNOWN	Poisson	1	1	0.11305	-8.84561	2563	112	138	1554	758.995	90.1458	4.35673	4.79922	55.0719	25.9179	40.4949	4.57798
1	150121373	150132261	ENSG00000023902.8	PLEKHO1	protein_coding	KNOWN	Poisson	0.44763	1	0.820062	-1.21942	2775.99	512	844	440.991	978.999	90.066	16.3451	24.2358	16.3444	33.1407	24.7426	20.2904
1	94350761	94374967	ENSG00000023909.5	GCLM	protein_coding	KNOWN	Poisson	0.321285	1	1.1992	1.1992	6721	1514	2415	655	2137	208.811	46.3758	67.4866	23.7908	71.1579	47.4744	56.9312
6	42531800	42661243	ENSG00000024048.6	UBR2	protein_coding	KNOWN	Poisson	0.218729	1	0.77941	-1.28302	6441.96	1315	1755.99	1266	2104.98	204.912	40.4115	49.3434	45.0507	70.1068	57.5787	44.8774
19	48216600	48246392	ENSG00000024422.7	EHD2	protein_coding	KNOWN	Lognormal linear model	0.701593	1	1.40914	1.40914	11029.9	2689.01	3437	804.002	4099.94	341.791	81.5917	95.6228	28.9754	135.602	82.2887	88.6072
1	68939835	68962905	ENSG00000024526.12	DEPDC1	protein_coding	KNOWN	Poisson	0.0322112	0.940811	0.506478	-1.97442	8908.45	1427.76	1865.66	1784.02	3831.01	286.002	43.7912	52.3627	63.0752	126.773	94.9241	48.0769
6	139094657	139114457	ENSG00000024862.12	CCDC28A	protein_coding	KNOWN	Poisson	0.504137	1	0.746412	-1.33974	870	104	297	210	259	31.1036	4.11696	9.17659	8.30699	9.50301	8.905	6.64677
6	90074355	90121990	ENSG00000025039.9	RRAGD	protein_coding	KNOWN	Poisson	1	1	0.497569	-2.00977	2451	446.001	437	807	761.001	82.4614	14.367	13.0309	29.0797	25.9838	27.5317	13.6989
6	122720691	122754265	ENSG00000025156.7	HSF2	protein_coding	KNOWN	Poisson	0.10229	1	0.648355	-1.54237	5715.39	1288.91	1171.8	1817.77	1436.9	185.314	39.6298	33.2604	64.2497	48.1737	56.2117	36.4451
20	34359896	34538304	ENSG00000025293.11	PHF20	protein_coding	KNOWN	Poisson	0.0749335	1	0.61999	-1.61293	6857.94	1057	1830.97	1675.02	2294.96	219.713	32.6792	51.4077	59.2825	76.3438	67.8132	42.0434
12	57145945	57181575	ENSG00000025423.7	HSD17B6	protein_coding	KNOWN	Poisson	0.473864	1	0.597314	-1.67416	263.052	28.0042	64.0338	46.0136	125	12.307	1.83931	2.76289	2.60105	5.10377	3.85241	2.3011
11	47269851	47290397	ENSG00000025434.14	NR1H3	protein_coding	KNOWN	Poisson	1	1	0.509758	-1.96172	1086	164	221	248	453	38.5008	5.91521	7.08427	9.6292	15.8721	12.7507	6.49974
22	50964181	50968486	ENSG00000025708.8	TYMP	protein_coding	KNOWN	Poisson	0.0182962	0.93348	2.79278	2.79278	8609.25	2587.25	4053.73	927.943	1040.33	259.586	78.5419	112.602	33.288	35.154	34.221	95.572
22	50946645	50961902	ENSG00000025770.14	NCAPH2	protein_coding	KNOWN	Poisson	0.209383	1	0.847917	-1.17936	15655.1	4049.02	3743.06	3494	4368.97	493.41	122.352	104.049	122.574	144.434	133.504	113.201
20	43570771	43589128	ENSG00000025772.7	TOMM34	protein_coding	KNOWN	Poisson	0.0138115	0.93348	0.415733	-2.40539	13653	2452	1991	4611	4599	443.728	74.4884	55.8135	161.441	151.986	156.714	65.1509
6	108188960	108279394	ENSG00000025796.9	SEC63	protein_coding	KNOWN	Poisson	0.647065	1	1.06835	1.06835	8234.47	2633.11	1951.5	2139.12	1510.74	260.671	79.9166	54.726	75.4312	50.5977	63.0145	67.3213
1	32573639	32642170	ENSG00000025800.9	KPNA6	protein_coding	KNOWN	Poisson	1	1	0.88101	-1.13506	18978.2	4340.03	5324.05	4326	4988.07	594.932	131.074	147.574	151.524	164.759	158.142	139.324
10	17270258	17279593	ENSG00000026025.9	VIM	protein_coding	KNOWN	Lognormal linear model	0.228542	1	16.7181	16.7181	73073.1	25567.6	38803.6	275	8426.86	2124.79	767.283	1069.29	10.5687	277.655	144.112	918.286
20	62290653	62330038	ENSG00000026036.16	RTEL1-TNFRSF6B	protein_coding	NOVEL	Poisson	0.824681	1	0.956268	-1.04573	3903.44	1284.09	780.266	1232.81	606.276	126.766	39.4852	22.4812	43.8959	20.9041	32.4	30.9832
10	90750414	90775543	ENSG00000026103.15	FAS	protein_coding	KNOWN	Poisson	0.0669836	1	0.189722	-5.27087	960.818	91.5526	38	625	206.265	36.3088	3.7439	2.04616	22.747	7.77172	15.2594	2.89503
6	167342992	167370680	ENSG00000026297.11	RNASET2	protein_coding	KNOWN	Poisson	0.725365	1	0.916382	-1.09125	2606.03	668.039	687.991	845.998	404.003	85.6627	21.0217	19.9408	30.4367	14.2635	22.3501	20.4812
11	35160417	35253950	ENSG00000026508.12	CD44	protein_coding	KNOWN	Lognormal linear model	0.789125	1	1.31716	1.31716	33522.2	9474.12	8163.04	13520	2365	1060.76	284.947	225.733	471.431	78.6434	275.037	255.34
20	49620193	49639667	ENSG00000026559.8	KCNG1	protein_coding	KNOWN	Poisson	0.733243	1	0.936181	-1.06817	4440.44	901.053	1420.7	612.87	1505.82	140.879	28.0053	40.1127	22.3249	50.4363	36.3806	34.059
6	161551011	161695094	ENSG00000026652.9	AGPAT4	protein_coding	KNOWN	Poisson	1	1	2.33714	2.33714	2221	719.997	932.004	197	372	70.305	22.5789	26.6586	7.85465	13.2128	10.5337	24.6187
1	160709037	160724612	ENSG00000026751.12	SLAMF7	protein_coding	KNOWN	Poisson	1	1	1.9406	1.9406	146	71	50	8	17	8.34093	3.12793	2.37653	1.27836	1.55811	1.41824	2.75223
6	26402465	26415445	ENSG00000026950.12	BTN3A1	protein_coding	KNOWN	Poisson	0.7196	1	1.15798	1.15798	910.899	123.207	413.411	232.627	141.655	31.8189	4.69262	12.3815	9.09429	5.65054	7.37242	8.53706
13	24304328	24463559	ENSG00000027001.7	MIPEP	protein_coding	KNOWN	Poisson	1	1	0.589673	-1.69585	5331.01	1055	1110	1474	1692.01	173.015	32.6192	31.5589	52.2881	56.5488	54.4184	32.0891
14	61654277	62017695	ENSG00000027075.9	PRKCH	protein_coding	KNOWN	Poisson	1	1	0.829989	-1.20484	2268.71	428.996	692	597.716	550	74.7628	13.8574	20.0512	21.7976	19.0566	20.4271	16.9543
1	156809855	156828811	ENSG00000027644.4	INSRR	protein_coding	KNOWN	Poisson	1	1	1.73532	1.73532	52	16	36	0	0	5.47064	1.47953	1.9911	1	1	1	1.73531
6	137518621	137540587	ENSG00000027697.8	IFNGR1	protein_coding	KNOWN	Poisson	0.472093	1	1.13565	1.13565	6098.01	1674.01	1809.01	989.001	1625.99	191.769	51.1715	50.803	35.4125	54.3816	44.8971	50.9873
5	177027101	177037349	ENSG00000027847.9	B4GALT7	protein_coding	KNOWN	Poisson	1	1	1.2277	1.2277	3184	983	900.998	585.999	714.001	102.097	30.4613	25.805	21.39	24.4408	22.9154	28.1332
1	156776035	156786655	ENSG00000027869.7	SH2D2A	protein_coding	KNOWN	Poisson	0.678067	1	1.2034	1.2034	771	113	344	19	295	27.2032	4.3867	10.4705	1.66111	10.6849	6.17301	7.4286
2	58134786	58387056	ENSG00000028116.12	VRK2	protein_coding	KNOWN	Poisson	0.0756788	1	0.603017	-1.65833	6066.7	1231.45	1256.16	1205.5	2373.59	195.361	37.9075	35.5829	42.9458	78.9254	60.9356	36.7452
1	12227060	12269286	ENSG00000028137.12	TNFRSF1B	protein_coding	KNOWN	Poisson	1	1	16.1593	16.1593	1355.01	404.001	937.004	5	9	42.374	13.1082	26.7963	1.17398	1.29547	1.23473	19.9522
12	95611522	95696567	ENSG00000028203.13	VEZT	protein_coding	KNOWN	Poisson	1	1	1.18699	1.18699	5617	1363	1920	1021	1313	176.341	41.8502	53.8587	36.5259	44.1061	40.316	47.8544
19	42590262	42700738	ENSG00000028277.15	POU2F2	protein_coding	KNOWN	Poisson	0.0555124	1	12.7676	12.7676	2176.99	171	1936.99	37	32	64.7894	6.12501	54.3264	2.28742	2.05056	2.16899	30.2257
5	850406	892940	ENSG00000028310.13	BRD9	protein_coding	KNOWN	Poisson	0.225928	1	1.19843	1.19843	11737.7	4106.68	2741.88	2465.54	2423.63	367.923	124.081	76.4858	86.7889	80.5683	83.6786	100.283
15	64386322	64438290	ENSG00000028528.10	SNX1	protein_coding	KNOWN	Poisson	0.542171	1	0.929602	-1.07573	12742	2709.99	3953	2554.01	3524.98	398.642	82.2206	109.828	89.8672	116.726	103.297	96.0243
6	134273308	134308638	ENSG00000028839.4	TBPL1	protein_coding	KNOWN	Poisson	1	1	0.677444	-1.47614	2185	497	460	671.001	557	73.1936	15.8955	13.6641	24.3476	19.2864	21.817	14.7798
12	27485787	27576242	ENSG00000029153.10	ARNTL2	protein_coding	KNOWN	Poisson	1	1	0.65958	-1.51612	6411	1396.99	1383	1542	2089	206.18	42.8691	39.0749	54.6543	69.5822	62.1183	40.972
6	136578001	136610990	ENSG00000029363.11	BCLAF1	protein_coding	KNOWN	Lognormal linear model	0.413112	1	0.605825	-1.65064	55012.5	14717.3	8074.04	21118	11103.2	1766.7	442.091	223.283	735.804	365.519	550.661	332.687
14	69864732	69929106	ENSG00000029364.7	SLC39A9	protein_coding	KNOWN	Poisson	0.038952	0.94953	0.641904	-1.55786	16295.1	2974.04	4028.01	3887.98	5405.07	516.76	90.1345	111.894	136.283	178.449	157.366	101.014
8	41510739	41754281	ENSG00000029534.15	ANK1	protein_coding	KNOWN	Poisson	1	1	12.2785	12.2785	2127.23	864	1178.25	62.9809	22	65.2463	26.8948	33.4379	3.19143	1.72226	2.45684	30.1664
4	88720733	88733075	ENSG00000029559.5	IBSP	protein_coding	KNOWN	Poisson	1	1	1.02997	1.02997	2	2	0	0	0	4.05994	1.05994	1	1	1	1	1.02997
6	155578643	155635628	ENSG00000029639.6	TFB1M	protein_coding	KNOWN	Poisson	0.304535	1	0.715602	-1.39742	2082	238	706.999	323	814	68.5598	8.13305	20.4641	12.2388	27.7238	19.9813	14.2986
17	5185558	5289130	ENSG00000029725.12	RABEP1	protein_coding	KNOWN	Poisson	0.128464	1	0.747722	-1.3374	9690.61	1550.08	2981.98	1651.21	3507.35	305.154	47.4572	83.0956	58.4541	116.147	87.3006	65.2764
X	150148982	150159249	ENSG00000029993.10	HMGB3	protein_coding	KNOWN	Poisson	1	1	0.00752877	-132.824	11795.6	22	13	6442.76	5317.86	403.78	1.65936	1.3579	225.177	175.586	200.382	1.50863
11	47799639	47870108	ENSG00000030066.9	NUP160	protein_coding	KNOWN	Poisson	0.0145872	0.93348	0.4632	-2.15889	16304	2750.98	2949.01	3797.06	6806.97	523.23	83.4492	82.1881	133.119	224.474	178.796	82.8187
6	33540329	33548020	ENSG00000030110.8	BAK1	protein_coding	KNOWN	Poisson	0.949075	1	0.988514	-1.01162	4912.82	1226.82	1403.55	700.211	1582.23	155.718	37.7688	39.6407	25.364	52.9448	39.1544	38.7048
9	113431051	113563860	ENSG00000030304.8	MUSK	protein_coding	KNOWN	Poisson	1	1	1.28385	1.28385	20	7	13	0	0	4.56769	1.2098	1.3579	1	1	1	1.28385
2	213864429	214017152	ENSG00000030419.12	IKZF2	protein_coding	KNOWN	Poisson	1	1	1.02311	1.02311	122	44	23	29	26	7.81456	2.31872	1.6332	2.00906	1.85358	1.93132	1.97596
17	42422614	42430471	ENSG00000030582.12	GRN	protein_coding	KNOWN	Poisson	0.0723153	1	1.27653	1.27653	27147.7	7973.25	8372.66	6468.82	4332.96	840.805	239.965	231.505	226.084	143.252	184.668	235.735
5	137273649	137387651	ENSG00000031003.6	FAM13B	protein_coding	KNOWN	Poisson	0.0765121	1	1.64918	1.64918	6355.01	2086.02	2106	645.001	1517.99	196.778	63.5197	58.9795	23.4429	50.8359	37.1394	61.2496
3	119013220	119139562	ENSG00000031081.6	ARHGAP31	protein_coding	KNOWN	Poisson	0.123259	1	3.1631	3.1631	806	175	494	47	90	27.4351	6.24489	14.6001	2.63537	3.95471	3.29504	10.4225
15	72084977	72110601	ENSG00000031544.9	NR2E3	processed_transcript	KNOWN	Poisson	1	1	0.966376	-1.03479	2	0	0	2	0	4.06959	1	1	1.06959	1	1.03479	1
6	49431091	49460821	ENSG00000031691.6	CENPQ	protein_coding	KNOWN	Poisson	1	1	0.862461	-1.15947	2901	620	839	664	778	94.326	19.5819	24.0982	24.104	26.5419	25.3229	21.84
1	109756540	109780792	ENSG00000031698.8	SARS	protein_coding	KNOWN	Poisson	0.174545	1	0.830907	-1.2035	16010.9	3570.91	4329.06	3236.96	4874.01	502.85	108.023	120.182	113.631	161.015	137.323	114.102
19	5916150	5978154	ENSG00000031823.10	RANBP3	protein_coding	KNOWN	Poisson	0.0867788	1	0.741294	-1.34899	14516	3246.01	3483	2871.01	4915.97	458.464	98.2855	96.8893	100.897	162.392	131.644	97.5874
14	58765103	58840606	ENSG00000032219.14	ARID4A	protein_coding	KNOWN	Poisson	0.999206	1	1.00027	1.00027	2158	533.998	638	605	381	71.1283	17.0044	18.5645	22.0511	13.5083	17.7797	17.7844
2	3192696	3381654	ENSG00000032389.8	TSSC1	protein_coding	KNOWN	Poisson	1	1	0.501404	-1.9944	5327.99	932.001	1023	1593.99	1779	173.965	28.9328	29.1638	56.4631	59.4048	57.9339	29.0483
19	7598890	7626651	ENSG00000032444.11	PNPLA6	protein_coding	KNOWN	Poisson	0.0155114	0.93348	0.33565	-2.9793	8544.93	1013	1387.99	3333.95	2809.99	280.83	31.3605	39.2123	117.005	93.2523	105.129	35.2864
13	21140585	21265504	ENSG00000032742.13	IFT88	protein_coding	KNOWN	Poisson	1	1	0.753967	-1.32632	1751	357	456	356	582	58.7478	11.6996	13.554	13.3871	20.1072	16.7471	12.6268
16	5083703	5137381	ENSG00000033011.7	ALG1	protein_coding	KNOWN	Poisson	1	1	0.795702	-1.25675	5014.44	1434.56	971.209	1275.98	1332.69	161.883	43.995	27.738	45.3981	44.7524	45.0752	35.8665
12	122957417	122985519	ENSG00000033030.9	ZCCHC8	protein_coding	KNOWN	Poisson	0.117578	1	0.669402	-1.49387	5596.01	1380	1073	1892.01	1251	181.803	42.3597	30.5404	66.8327	42.0706	54.4517	36.45
7	150904923	150924317	ENSG00000033050.3	ABCF2	protein_coding	KNOWN	Poisson	0.0490382	0.982983	0.70767	-1.41309	20605.5	4693.79	4624.9	4574.86	6711.97	651.541	141.677	128.326	160.183	221.355	190.769	135.001
7	150929575	150935909	ENSG00000033100.10	CHPF2	protein_coding	KNOWN	Poisson	0.448468	1	1.16647	1.16647	4676.01	1177	1547.01	1213	739.001	148.334	36.2757	43.5901	43.2065	25.2615	34.234	39.9329
1	70034081	70617629	ENSG00000033122.13	LRRC7	protein_coding	KNOWN	Poisson	1	1	2.23034	2.23034	112	41	64	4	3	7.22843	2.2288	2.76196	1.13918	1.09849	1.11884	2.49538
14	65877310	66210840	ENSG00000033170.12	FUT8	protein_coding	KNOWN	Poisson	0.023492	0.93348	3.10973	3.10973	5759.97	1401.01	3161.96	428.001	769	173.179	42.9893	88.0508	15.8924	26.2464	21.0694	65.52
4	68481479	68566898	ENSG00000033178.7	UBA6	protein_coding	KNOWN	Poisson	0.262505	1	0.856687	-1.16729	12819	2368.01	4068.99	2247.99	4134.02	400.933	71.9711	113.022	79.2194	136.72	107.97	92.4966
11	77926343	78129395	ENSG00000033327.8	GAB2	protein_coding	KNOWN	Poisson	0.14862	1	2.02246	2.02246	1438	670	363.999	310	94.0001	47.9741	21.0804	11.0211	11.7865	4.08604	7.93627	16.0508
17	40610862	40674630	ENSG00000033627.10	ATP6V0A1	protein_coding	KNOWN	Poisson	1	1	0.814927	-1.2271	7971.98	1785.99	2109.98	1834	2242	253.037	54.5277	59.0892	64.8146	74.6051	69.7098	56.8085
15	68346517	68483097	ENSG00000033800.9	PIAS1	protein_coding	KNOWN	Poisson	0.465679	1	0.832239	-1.20158	2952	439.999	1024	647.001	841.001	95.5012	14.1871	29.1914	23.5125	28.6102	26.0613	21.6893
3	27414214	27525912	ENSG00000033867.12	SLC4A7	protein_coding	KNOWN	Poisson	0.0819517	1	0.575567	-1.73742	4642.01	643.999	1236	1757.01	1005	151.459	20.3012	35.0279	62.1354	33.9943	48.0648	27.6646
15	29129629	29410519	ENSG00000034053.10	APBA2	protein_coding	KNOWN	Poisson	1	1	40.7005	40.7005	3642.99	1727	1897.99	7	11	108.617	52.7595	53.2529	1.24357	1.36113	1.30235	53.0062
19	4903092	4962166	ENSG00000034063.9	UHRF1	processed_transcript	KNOWN	Poisson	1	1	0.622688	-1.60594	24783.4	5010.33	5449.69	6651.49	7671.93	787.508	151.164	151.033	232.44	252.871	242.656	151.099
17	21187984	21218553	ENSG00000034152.14	MAP2K3	protein_coding	KNOWN	Poisson	0.022427	0.93348	0.503234	-1.98715	12795.8	2303.98	2408.01	2816	5267.83	410.273	70.0521	67.294	98.9831	173.944	136.464	68.673
8	49623348	49647871	ENSG00000034239.6	EFCAB1	protein_coding	KNOWN	Poisson	1	1	2.72661	2.72661	121	50	71	0	0	7.45321	2.49854	2.95467	1	1	1	2.72661
2	85132749	85133796	ENSG00000034510.4	TMSB10	protein_coding	KNOWN	Poisson	0.00749235	0.93348	0.583016	-1.71522	61462	11224	13776	16224	20238	1948.59	337.392	380.262	565.517	665.417	615.467	358.827
3	130732719	130746494	ENSG00000034533.7	ASTE1	protein_coding	KNOWN	Poisson	0.539402	1	1.25343	1.25343	1263.7	385.633	370.108	137.023	370.934	42.6926	12.5577	11.1893	5.76774	13.1778	9.47277	11.8735
8	101269288	101348447	ENSG00000034677.7	RNF19A	protein_coding	KNOWN	Poisson	1	1	1.44841	1.44841	5785.96	1583.01	2079	978.956	1145	180.334	48.4442	58.2361	35.063	38.5904	36.8267	53.3402
6	143771944	143811148	ENSG00000034693.10	PEX3	protein_coding	KNOWN	Poisson	0.28469	1	0.740884	-1.34974	2920.46	609	737.001	524.999	1049.46	95.2638	19.2522	21.2901	19.2675	35.4541	27.3608	20.2711
16	75600249	75611780	ENSG00000034713.3	GABARAPL2	protein_coding	KNOWN	Poisson	0.932669	1	1.01224	1.01224	7879.03	1535.01	2753.01	1225	2366.01	246.098	47.0054	76.792	43.624	78.6766	61.1503	61.8987
1	171604557	171621812	ENSG00000034971.9	MYOC	protein_coding	KNOWN	Poisson	1	1	1.07125	1.07125	5	2	3	0	0	4.14253	1.05994	1.08259	1	1	1	1.07126
2	217730	266399	ENSG00000035115.17	SH3YL1	protein_coding	KNOWN	Poisson	0.419948	1	0.758891	-1.31771	1596.19	259	495.019	597	245.175	54.2125	8.76244	14.6282	21.7727	9.04913	15.4109	11.6953
2	70523107	70529223	ENSG00000035141.3	FAM136A	protein_coding	KNOWN	Poisson	0.00842453	0.93348	0.382541	-2.6141	19604.9	3229.93	2785.02	5370.89	8219.06	634.191	97.8035	77.6734	187.881	270.833	229.357	87.7385
10	75757872	75879919	ENSG00000035403.12	VCL	protein_coding	KNOWN	Poisson	0.0681141	1	1.25453	1.25453	33805.6	9010.34	11137.6	5535.99	8121.76	1039.94	271.047	307.624	193.626	267.639	230.632	289.336
5	59892739	59996018	ENSG00000035499.8	DEPDC1B	protein_coding	KNOWN	Poisson	1	1	0.694924	-1.43901	9422.04	2180.98	2038	2474.02	2729.04	301.152	66.3657	57.1075	87.0839	90.5947	88.8393	61.7366
15	64199235	64364233	ENSG00000035664.7	DAPK2	protein_coding	KNOWN	Poisson	1	1	0.939554	-1.06434	759	181	215	145	218	27.5461	6.42472	6.91908	6.04531	8.15697	7.10114	6.6719
8	59496063	59572404	ENSG00000035681.3	NSMAF	protein_coding	KNOWN	Poisson	0.0389665	0.94953	0.485601	-2.0593	6492.99	1049	1285	1615	2543.99	210.53	32.4394	36.3769	57.1942	84.5195	70.8568	34.4081
1	244571796	244615437	ENSG00000035687.9	ADSS	protein_coding	KNOWN	Poisson	0.0783468	1	0.631522	-1.58348	7034.93	1179	1809	1588	2458.93	225.12	36.3356	50.8029	56.2548	81.7269	68.9908	43.5692
4	68424446	68473056	ENSG00000035720.3	STAP1	protein_coding	KNOWN	?	?	?	?	?	0	0	0	0	0	4	1	1	1	1	1	1
17	76849059	76921470	ENSG00000035862.8	TIMP2	protein_coding	KNOWN	Poisson	0.00956328	0.93348	2.61172	2.61172	18620	5426.11	8690.93	2449.05	2053.92	558.537	163.625	240.267	86.215	68.4307	77.3229	201.946
4	39289076	39367996	ENSG00000035928.10	RFC1	protein_coding	KNOWN	Poisson	0.027141	0.93348	0.576772	-1.73379	15846.3	2373.02	4027.94	3536.05	5909.25	503.052	72.1212	111.892	124.038	195.002	159.52	92.0066
3	99979844	100044096	ENSG00000036054.8	TBC1D23	protein_coding	KNOWN	Poisson	1	1	1.02936	1.02936	3789.01	911.001	1170	858.003	849.997	121.274	28.3034	33.2109	30.8544	28.9055	29.88	30.7572
2	225334867	225450111	ENSG00000036257.8	CUL3	protein_coding	KNOWN	Poisson	1	1	0.825978	-1.21069	18902.3	4341.02	4968.13	4368.06	5225.1	594.408	131.104	137.776	152.988	172.541	162.764	134.44
8	1993155	2113476	ENSG00000036448.5	MYOM2	protein_coding	KNOWN	Poisson	1	1	0.683837	-1.46234	144	21	31	37	55	8.57592	1.62939	1.85345	2.28742	2.80566	2.54654	1.74142
X	38211798	38280704	ENSG00000036473.5	OTC	protein_coding	KNOWN	Poisson	1	1	0.975337	-1.02529	7	0	3	2	2	4.21784	1	1.08259	1.06959	1.06566	1.06763	1.04129
14	100150641	100193639	ENSG00000036530.4	CYP46A1	protein_coding	KNOWN	Poisson	0.371534	1	1.78863	1.78863	415	220	79	108	8	16.789	7.59358	3.17492	4.75788	1.26264	3.01026	5.38425
1	78028101	78149105	ENSG00000036549.8	ZZZ3	protein_coding	KNOWN	Poisson	1	1	0.708631	-1.41117	10198	2146	2479.03	2510.98	3062	324.463	65.3172	69.2491	88.3701	101.526	94.948	67.2832
8	20002366	20040718	ENSG00000036565.10	SLC18A1	protein_coding	KNOWN	?	?	?	?	?	1	1	0	0	0	4.02997	1.02997	1	1	1	1	1.01499
11	119225925	119252437	ENSG00000036672.11	USP2	protein_coding	KNOWN	Poisson	1	1	1.85286	1.85286	1989	835.001	544	327	283	64.6713	26.0257	15.9767	12.378	10.2909	11.3345	21.0012
3	121902530	122005343	ENSG00000036828.9	CASR	protein_coding	KNOWN	Poisson	1	1	1.12998	1.12998	9	5	4	0	0	4.25998	1.14985	1.11012	1	1	1	1.12999
17	40811323	40819025	ENSG00000037042.8	TUBG2	protein_coding	KNOWN	Poisson	1	1	0.908785	-1.10037	1583.56	388.821	425.889	348.162	420.683	53.3037	12.6533	12.725	13.1144	14.8111	13.9627	12.6891
5	172385732	172396775	ENSG00000037241.3	RPL26L1	protein_coding	KNOWN	Poisson	1	1	0.747847	-1.33717	2277.76	563.888	489.606	561.711	662.558	75.676	17.9002	14.4791	20.5448	22.7519	21.6484	16.1897
5	180028506	180076625	ENSG00000037280.11	FLT4	protein_coding	KNOWN	Poisson	1	1	28.6736	28.6736	2456	1090	1351	7	8	74.3683	33.6682	38.1939	1.24357	1.26264	1.25311	35.931
5	6599352	6633405	ENSG00000037474.10	NSUN2	protein_coding	KNOWN	Lognormal linear model	0.840254	1	0.92677	-1.07902	31801.2	8282.95	7806.03	5107.11	10605.1	993.021	249.247	215.905	178.703	349.167	263.935	232.576
1	16573334	16678950	ENSG00000037637.6	FBXO42	protein_coding	KNOWN	Poisson	0.853934	1	0.970209	-1.03071	6026	1587	1609.01	932.999	1897	190.603	48.5636	45.2969	33.4639	63.2787	48.3713	46.9303
5	153418466	153600039	ENSG00000037749.7	MFAP3	protein_coding	KNOWN	Poisson	0.639651	1	0.91476	-1.09318	4750.99	902.997	1556.99	721	1570	150.559	28.0636	43.8649	26.0873	52.5435	39.3154	35.9642
19	13875346	13885097	ENSG00000037757.9	MRI1	protein_coding	KNOWN	Poisson	0.870416	1	0.960702	-1.04091	2625	548	843.997	450	783	85.0236	17.424	24.2358	16.6578	26.706	21.6819	20.8299
12	58162254	58166577	ENSG00000037897.12	METTL1	protein_coding	KNOWN	Poisson	0.527274	1	0.881542	-1.13438	4531.5	1300.79	984.586	763.998	1482.13	145.334	39.9858	28.1063	27.5835	49.6585	38.621	34.0461
12	54402832	54407571	ENSG00000037965.4	HOXC8	protein_coding	KNOWN	Poisson	1	1	1.10087	1.10087	182	39	67	30	46	9.56746	2.16886	2.84455	2.04386	2.51019	2.27703	2.50671
4	178351924	178363658	ENSG00000038002.4	AGA	protein_coding	KNOWN	Poisson	1	1	0.722199	-1.38466	836	207	166	248	215	30.4617	7.20396	5.57008	9.62921	8.05849	8.84385	6.38702
4	25162263	25280715	ENSG00000038210.9	PI4K2B	protein_coding	KNOWN	Poisson	1	1	0.715941	-1.39676	7294.03	1584.01	1736.01	1726.01	2248.01	233.127	48.4739	48.7934	61.0568	74.8026	67.9297	48.6337
4	13570362	13629348	ENSG00000038219.8	BOD1L1	protein_coding	KNOWN	Poisson	0.907122	1	0.985134	-1.01509	9763	3198	2036	2816.01	1713	310.12	96.8467	57.0523	98.9835	57.238	78.1107	76.9495
5	162930120	162946343	ENSG00000038274.11	MAT2B	protein_coding	KNOWN	Poisson	0.0205446	0.93348	0.425447	-2.35047	9499.99	1249.99	1911	3210	3128.99	308.492	38.4632	53.6111	112.693	103.725	108.209	46.0371
4	166794410	167025048	ENSG00000038295.3	TLL1	protein_coding	KNOWN	Poisson	0.0934374	1	0.13786	-7.25376	553	5	19	11	518	22.0617	1.14985	1.52308	1.38275	18.006	9.69438	1.33647
16	67906926	67918407	ENSG00000038358.10	EDC4	protein_coding	KNOWN	Poisson	0.27437	1	0.901375	-1.10942	26346.2	7408.23	6110.15	6118.96	6708.9	827.411	223.031	169.216	213.91	221.254	217.582	196.124
5	14143811	14532236	ENSG00000038382.13	TRIO	protein_coding	KNOWN	Poisson	0.0455648	0.972521	1.46563	1.46563	18764.8	6435.86	5456.97	4003.99	2867.99	580.597	193.888	151.234	140.32	95.1564	117.738	172.561
5	82767284	82878123	ENSG00000038427.11	VCAN	protein_coding	KNOWN	Lognormal linear model	0.286054	1	0.0980412	-10.1998	17681.5	1360	144	1232	14945.5	582.257	41.7603	4.96441	43.8676	491.665	267.766	23.3624
16	11038345	11276047	ENSG00000038532.10	CLEC16A	protein_coding	KNOWN	Poisson	0.595939	1	1.10578	1.10578	4906.02	1193	1580.01	739.996	1393.02	154.735	36.7553	44.4986	26.7483	46.7329	36.7406	40.627
8	15965387	16425000	ENSG00000038945.10	MSR1	protein_coding	KNOWN	Poisson	1	1	1.12875	1.12875	9	4	5	0	0	4.25754	1.11988	1.13765	1	1	1	1.12877
16	68771128	68869446	ENSG00000039068.13	CDH1	protein_coding	KNOWN	Lognormal linear model	0.639974	1	0.402527	-2.48431	4286.03	806.996	130	3186.03	163	147.975	25.1863	4.57898	111.859	6.35131	59.1052	14.8826
5	54603588	54721410	ENSG00000039123.11	SKIV2L2	protein_coding	KNOWN	Poisson	0.0233781	0.93348	0.58489	-1.70972	19439.7	3291.62	4607.27	4104.34	7436.47	616.445	99.6524	127.841	143.811	245.14	194.476	113.747
5	13690440	13944653	ENSG00000039139.9	DNAH5	protein_coding	KNOWN	Poisson	1	1	2.13204	2.13204	179	60	91	19	9	9.26011	2.79825	3.50529	1.66111	1.29547	1.47829	3.15177
5	79703832	79775170	ENSG00000039319.12	ZFYVE16	protein_coding	KNOWN	Poisson	0.673428	1	1.07668	1.07668	5899.03	1010	2286.02	527	2076.01	183.699	31.2705	63.9355	19.3371	69.1557	44.2464	47.603
16	67552321	67580692	ENSG00000039523.13	FAM65A	protein_coding	KNOWN	Poisson	0.733748	1	0.957844	-1.04401	10507	2325	3246	2079.02	2856.96	329.181	70.6821	90.3644	73.3399	94.7946	84.0673	80.5233
5	41142336	41261541	ENSG00000039537.9	C6	protein_coding	KNOWN	?	?	?	?	?	1	1	0	0	0	4.02997	1.02997	1	1	1	1	1.01499
5	34656342	34832733	ENSG00000039560.9	RAI14	protein_coding	KNOWN	Poisson	1	1	0.712257	-1.40399	9134.99	1798	2372	2619.97	2345.01	291.34	54.8877	66.3026	92.1624	77.9871	85.0747	60.5952
5	157052687	157098489	ENSG00000039600.6	SOX30	protein_coding	KNOWN	Poisson	1	1	1.2256	1.2256	62	18	25	5	14	5.86134	1.53947	1.68827	1.17398	1.45962	1.3168	1.61387
19	50364461	50371167	ENSG00000039650.5	PNKP	protein_coding	KNOWN	Poisson	1	1	0.802207	-1.24656	4184	1084	940.002	1190	969.998	135.619	33.4883	26.8788	42.4062	32.8452	37.6257	30.1836
19	12862516	12869273	ENSG00000039987.2	BEST2	protein_coding	KNOWN	Poisson	1	1	0.880188	-1.13612	22	4	3	5	10	4.70475	1.11988	1.08259	1.17398	1.3283	1.25114	1.10123
16	71671738	71758605	ENSG00000040199.14	PHLPP2	protein_coding	KNOWN	Poisson	0.262231	1	0.782534	-1.2779	4985.57	1401.38	973.608	1412.4	1198.18	161.286	43.0005	27.804	50.1447	40.3364	45.2405	35.4023
5	169010638	169031783	ENSG00000040275.12	SPDL1	protein_coding	KNOWN	Poisson	0.466325	1	0.892848	-1.12001	7924.98	1440	2616.98	1162	2706.01	248.476	44.1579	73.0471	41.4319	89.8387	65.6353	58.6025
8	74332604	74659944	ENSG00000040341.13	STAU2	protein_coding	KNOWN	Poisson	0.410056	1	0.832869	-1.20067	4020.88	744	1241.9	721	1313.98	128.714	23.2983	35.1904	26.0873	44.1382	35.1127	29.2443
1	19638820	19655795	ENSG00000040487.8	PQLC2	protein_coding	KNOWN	Poisson	1	1	1.3477	1.3477	2297	660	758.002	401	478	74.2947	20.7807	21.8682	14.9529	16.6928	15.8228	21.3244
17	3539762	3564837	ENSG00000040531.10	CTNS	protein_coding	KNOWN	Poisson	0.188262	1	1.52141	1.52141	2894	844.004	1018	245	786.998	91.6837	26.2955	29.0261	9.52483	26.8373	18.1811	27.6608
22	20228938	20270770	ENSG00000040608.9	RTN4R	protein_coding	KNOWN	Poisson	1	1	0.734324	-1.3618	3434	726.999	849.997	659.998	1197.01	111.452	22.7887	24.4009	23.9648	40.298	32.1314	23.5948
17	7138347	7143042	ENSG00000040633.8	PHF23	protein_coding	KNOWN	Lognormal linear model	0.654647	1	0.607436	-1.64626	5171.99	458	1472.99	492.999	2748	165.65	14.7266	41.5523	18.154	91.2173	54.6856	28.1395
5	24487209	24645088	ENSG00000040731.6	CDH10	protein_coding	KNOWN	Lognormal linear model	1	1	1.02875	1.02875	2	1	1	0	0	4.0575	1.02997	1.02753	1	1	1	1.02875
2	99061317	99207497	ENSG00000040933.10	INPP4A	protein_coding	KNOWN	Poisson	0.688441	1	1.08521	1.08521	4081	698	1597.99	538	1247.01	128.573	21.9196	44.9937	19.7198	41.9394	30.8296	33.4566
18	52385091	52562748	ENSG00000041353.5	RAB27B	protein_coding	KNOWN	Poisson	1	1	1.04622	1.04622	604	79	259	131	135	22.4884	3.36769	8.13043	5.55817	5.43207	5.49512	5.74906
15	78832747	78841605	ENSG00000041357.11	PSMA4	protein_coding	KNOWN	Poisson	1	1	0.597533	-1.67355	40122.8	8143.99	8382.85	10890.4	12705.6	1274.93	245.082	231.785	379.933	418.127	399.03	238.433
13	109248500	109860356	ENSG00000041515.11	MYO16	protein_coding	KNOWN	Poisson	1	1	5.06277	5.06277	381	147	220	1	13	14.924	5.40571	7.05673	1.0348	1.42679	1.2308	6.23122
3	194361517	194393207	ENSG00000041802.6	LSG1	protein_coding	KNOWN	Poisson	0.768451	1	0.969445	-1.03152	15036	4200.98	3768.98	2541.01	4524.99	470.64	126.907	104.762	89.4148	149.556	119.485	115.834
3	51976361	51982884	ENSG00000041880.10	PARP3	protein_coding	KNOWN	Poisson	1	1	1.3675	1.3675	2840	750	1016	557	516.999	90.8033	23.4781	28.9711	20.3809	17.9732	19.1771	26.2246
9	117782806	117880537	ENSG00000041982.10	TNC	protein_coding	KNOWN	Poisson	0.711506	1	0.714491	-1.3996	82	15	11	7	49	6.60464	1.44956	1.30284	1.24357	2.60868	1.92613	1.3762
1	6684926	6695647	ENSG00000041988.11	THAP3	protein_coding	KNOWN	Poisson	0.203881	1	0.668622	-1.49561	2702.73	551.967	621.049	551.586	978.131	88.9455	17.5429	18.0979	20.1925	33.1122	26.6523	17.8204
20	49202645	49308066	ENSG00000042062.7	FAM65C	protein_coding	KNOWN	Poisson	1	1	53.1523	53.1523	5861.05	2258	3569.05	22	12	171.092	68.6741	99.2582	1.76549	1.39396	1.57973	83.9661
14	90421283	90511107	ENSG00000042088.9	TDP1	protein_coding	KNOWN	Poisson	0.0952618	1	0.579318	-1.72617	4007.99	595	1016	928	1468.99	130.321	18.8326	28.9711	33.29	49.2273	41.2587	23.9018
10	71857979	71892691	ENSG00000042286.10	AIFM2	protein_coding	KNOWN	Poisson	0.226668	1	0.806457	-1.23999	8177.97	2228.96	1720.02	1626.01	2602.98	260.191	67.8038	48.3531	57.5774	86.4563	72.0169	58.0784
2	228474806	228498037	ENSG00000042304.6	C2orf83	protein_coding	KNOWN	?	?	?	?	?	0	0	0	0	0	4	1	1	1	1	1	1
14	88851268	88936695	ENSG00000042317.12	SPATA7	protein_coding	KNOWN	Poisson	1	1	1.33582	1.33582	780.163	150	338.163	125	167	27.6375	5.49562	10.3098	5.3494	6.48263	5.91601	7.90271
11	93517393	93547862	ENSG00000042429.6	MED17	protein_coding	KNOWN	Poisson	0.127393	1	0.726465	-1.37653	8084.03	1565	2141	1386	2992.03	256.302	47.9043	59.9431	49.2262	99.2287	74.2275	53.9237
2	85569211	85581744	ENSG00000042445.9	RETSAT	protein_coding	KNOWN	Poisson	0.0410115	0.94953	0.513366	-1.94793	7041.91	1454.99	1173.96	2502.99	1909.97	229.724	44.6072	33.3199	88.0919	63.7045	75.8982	38.9635
2	85621871	85645556	ENSG00000042493.11	CAPG	protein_coding	KNOWN	Poisson	1	1	0.408669	-2.44697	7460.97	1014	1393	2634.98	2418.99	243.841	31.3905	39.3502	92.6846	80.4158	86.5502	35.3704
19	47341393	47354250	ENSG00000042753.7	AP2S1	protein_coding	KNOWN	Poisson	0.0156758	0.93348	0.508009	-1.96847	18892.3	3325	3747	6667.1	5153.16	607.972	100.653	104.157	232.983	170.179	201.581	102.405
1	215796236	216596739	ENSG00000042781.8	USH2A	protein_coding	KNOWN	Poisson	1	1	0.917176	-1.0903	13	1	3	4	5	4.41589	1.02997	1.08259	1.13918	1.16415	1.15166	1.05628
7	49890017	50160926	ENSG00000042813.3	ZPBP	protein_coding	KNOWN	Poisson	1	1	1.08747	1.08747	6	4	2	0	0	4.17494	1.11988	1.05506	1	1	1	1.08747
8	133879203	134147148	ENSG00000042832.7	TG	protein_coding	KNOWN	Poisson	1	1	1.13308	1.13308	14	6	6	2	0	4.4146	1.17982	1.16518	1.06959	1	1.03479	1.1725
8	24151553	24216532	ENSG00000042980.8	ADAM28	protein_coding	KNOWN	Poisson	1	1	1.73541	1.73541	56	43	11	2	0	5.66117	2.28874	1.30284	1.06959	1	1.03479	1.79579
11	129245835	129322172	ENSG00000043039.5	BARX2	protein_coding	KNOWN	Poisson	1	1	1.13505	1.13505	45	15	15	15	0	5.38445	1.44956	1.41296	1.52193	1	1.26097	1.43126
3	182655862	182703742	ENSG00000043093.9	DCUN1D1	protein_coding	KNOWN	Poisson	1	1	0.668374	-1.49617	7379.99	1628	1603	1939	2209.99	236.946	49.7924	45.1315	68.468	73.5542	71.0111	47.462
5	133860003	133918919	ENSG00000043143.16	PHF15	protein_coding	KNOWN	Poisson	1	1	0.651951	-1.53386	6724	1196	1717	1750	2061	215.67	36.8451	48.2701	61.8916	68.6629	65.2772	42.5576
13	100634026	100639019	ENSG00000043355.6	ZIC2	protein_coding	KNOWN	Poisson	1	1	1.20703	1.20703	5491	1719	1500	999	1273	173.369	52.5198	42.2959	35.7604	42.7928	39.2766	47.4078
5	169673241	169725232	ENSG00000043462.7	LCP2	protein_coding	KNOWN	Poisson	1	1	1.39519	1.39519	28	8	20	0	0	4.79038	1.23977	1.55061	1	1	1	1.39519
1	40306723	40349184	ENSG00000043514.11	TRIT1	protein_coding	KNOWN	Poisson	1	1	0.668226	-1.4965	4237.01	940.996	904	973.003	1419.01	137.532	29.2024	25.8877	34.8558	47.5864	41.2211	27.545
10	115803806	115806668	ENSG00000043591.4	ADRB1	protein_coding	KNOWN	Poisson	1	1	0.813661	-1.22901	173	23	56	58	36	9.43105	1.68933	2.54171	3.01812	2.18189	2.60001	2.11552
1	42619092	42621496	ENSG00000044012.3	GUCA2B	protein_coding	KNOWN	?	?	?	?	?	0	0	0	0	0	4	1	1	1	1	1	1
6	43005355	43021684	ENSG00000044090.4	CUL7	protein_coding	KNOWN	Poisson	1	1	1.1267	1.1267	6587.19	1585.59	2174.73	1162.93	1663.94	206.485	48.5214	60.8717	41.4643	55.6274	48.5459	54.6966
5	137946656	138270724	ENSG00000044115.15	CTNNA1	protein_coding	KNOWN	Poisson	0.0203298	0.93348	0.689477	-1.45037	45150.5	9475.98	10781.9	13283.9	11608.7	1428.17	285.003	297.833	463.215	382.115	422.665	291.418
X	18910418	19002717	ENSG00000044446.6	PHKA2	protein_coding	KNOWN	Poisson	1	1	0.9574	-1.0445	3777.06	1013.43	984.554	874.123	904.954	121.604	31.3732	28.1054	31.4153	30.7098	31.0626	29.7393
9	17134980	17503922	ENSG00000044459.10	CNTLN	protein_coding	KNOWN	Poisson	1	1	0.626702	-1.59565	1335	255	296	331	453	46.1809	8.64256	9.14906	12.5172	15.8721	14.1946	8.89581
3	89156674	89531285	ENSG00000044524.6	EPHA3	protein_coding	KNOWN	Poisson	1	1	1.12755	1.12755	9	3	6	0	0	4.2551	1.08991	1.16518	1	1	1	1.12755
9	127997132	128003610	ENSG00000044574.7	HSPA5	protein_coding	KNOWN	Poisson	0.0249959	0.93348	1.19553	1.19553	157670	47374	44652.3	30770.8	34872.5	4868.69	1420.84	1230.3	1071.67	1145.87	1108.77	1325.57
18	29078006	29128972	ENSG00000046604.8	DSG2	protein_coding	KNOWN	Poisson	0.0104739	0.93348	0.516854	-1.93478	29841.9	6530.96	4703	10273.9	8333.99	960.304	196.738	130.476	358.483	274.606	316.544	163.607
X	14026398	14048013	ENSG00000046647.9	GEMIN8	protein_coding	KNOWN	Poisson	0.597995	1	0.784285	-1.27505	725	103	238	119	265	26.4799	4.08699	7.55229	5.14063	9.69999	7.42031	5.81964
X	13752832	13787481	ENSG00000046651.10	OFD1	protein_coding	KNOWN	Poisson	0.883605	1	0.95885	-1.04292	1888.87	388.001	609.919	242	648.946	62.1456	12.6287	17.7914	9.42044	22.305	15.8627	15.21
X	13789150	13956758	ENSG00000046653.10	GPM6B	protein_coding	KNOWN	Poisson	1	1	0.704512	-1.41942	164	35	28	54	47	9.24179	2.04898	1.77086	2.87894	2.54302	2.71098	1.90992
X	141290131	141293077	ENSG00000046774.9	MAGEC2	protein_coding	KNOWN	Poisson	1	1	0.982906	-1.01739	1	0	0	1	0	4.0348	1	1	1.0348	1	1.0174	1
8	68864353	69149266	ENSG00000046889.14	PREX2	protein_coding	KNOWN	?	?	?	?	?	0	0	0	0	0	4	1	1	1	1	1	1
10	1095478	1178238	ENSG00000047056.10	WDR37	protein_coding	KNOWN	Poisson	1	1	0.792191	-1.26232	3074	736.001	738.999	792.002	806.996	100.455	23.0586	21.3451	28.5579	27.4938	28.0258	22.2019
5	112849380	112930983	ENSG00000047188.11	YTHDC2	protein_coding	KNOWN	Poisson	1	1	0.947183	-1.05576	10577	2774.02	2789.98	2240.02	2773.01	332.93	84.1397	77.8099	78.9419	92.0383	85.4901	80.9748
X	16606126	16731060	ENSG00000047230.10	CTPS2	protein_coding	KNOWN	Poisson	1	1	0.34061	-2.93591	2333.01	247	389.999	737	959.006	79.2681	8.40279	11.7369	26.6441	32.4843	29.5642	10.0698
8	54628117	54756119	ENSG00000047249.12	ATP6V1H	protein_coding	KNOWN	Poisson	1	1	0.685144	-1.45955	6740.01	1528.01	1470	2023.99	1718.02	217.093	46.7956	41.47	71.4251	57.4027	64.4139	44.1328
4	57843888	57897335	ENSG00000047315.10	POLR2B	protein_coding	KNOWN	Poisson	0.016596	0.93348	0.656118	-1.52412	43655.9	9671.05	9302.88	11626.6	13055.3	1383.12	290.849	257.114	405.551	429.609	417.58	273.981
15	52873514	53002015	ENSG00000047346.8	FAM214A	protein_coding	KNOWN	Poisson	1	1	1.48729	1.48729	1065	265	430	253	117	36.4247	8.94226	12.8382	9.80319	4.84113	7.32216	10.8902
4	36067620	36246132	ENSG00000047365.6	ARAP2	protein_coding	KNOWN	Poisson	0.178629	1	0.585552	-1.70779	1808	441.999	279	748.001	339	62.0844	14.2471	8.68104	27.0268	12.1294	19.5781	11.4641
1	186282954	186344826	ENSG00000047410.8	TPR	protein_coding	KNOWN	Poisson	0.0174585	0.93348	0.651136	-1.53578	40132.7	9531.05	7865.88	13198.8	9537.05	1278.56	286.653	217.553	460.253	314.103	387.178	252.103
3	148880197	148939843	ENSG00000047457.9	CP	protein_coding	KNOWN	Poisson	1	1	1.05589	1.05589	6.13114	2.11776	3.01339	0	1	4.17926	1.06347	1.08296	1	1.03283	1.01641	1.07321
16	27561454	27791691	ENSG00000047578.8	KIAA0556	protein_coding	KNOWN	Poisson	1	1	0.919017	-1.08812	4180.97	857	1320.97	985.999	1017	133.748	26.685	37.3671	35.308	34.3883	34.8482	32.026
6	15523032	15663290	ENSG00000047579.15	DTNBP1	protein_coding	KNOWN	Poisson	1	1	0.843256	-1.18588	2076	423.001	606	416	630.999	68.5519	13.6777	17.6836	15.4748	21.7158	18.5953	15.6806
X	37545012	37591384	ENSG00000047597.5	XK	protein_coding	KNOWN	Poisson	0.283142	1	0.721375	-1.38624	2464	741	360	280	1083	81.4171	23.2084	10.911	10.7427	36.5551	23.6489	17.0597
12	5641035	6055399	ENSG00000047617.10	ANO2	protein_coding	KNOWN	Poisson	1	1	1.50929	1.50929	39	9	29	0	1	5.10096	1.26974	1.79839	1	1.03283	1.01641	1.53407
12	4596894	4647675	ENSG00000047621.7	C12orf4	protein_coding	KNOWN	Poisson	0.47351	1	1.18212	1.18212	3474	838.998	1183	430	1022	110.229	26.1454	33.5687	15.9619	34.5524	25.2571	29.8571
X	17755588	17773106	ENSG00000047634.10	SCML1	protein_coding	KNOWN	Poisson	0.110924	1	0.525309	-1.90364	2378	484	408	1027	459	80.542	15.5059	12.2325	36.7346	16.069	26.4018	13.8692
X	9983602	10112519	ENSG00000047644.13	WWC3	protein_coding	KNOWN	Poisson	0.127966	1	2.6604	2.6604	993.998	221	567.998	198	7	33.3802	7.62355	16.6373	7.88945	1.22981	4.55963	12.1304
X	11136239	11683822	ENSG00000047648.17	ARHGAP6	protein_coding	KNOWN	Poisson	1	1	1.04373	1.04373	3	2	1	0	0	4.08747	1.05994	1.02753	1	1	1	1.04374
4	17630929	17783136	ENSG00000047662.4	FAM184B	protein_coding	KNOWN	Poisson	1	1	0.698841	-1.43094	1307.98	307	273.996	485.998	240.985	45.5662	10.201	8.54327	17.9104	8.91156	13.411	9.37214
3	47892182	48130770	ENSG00000047849.17	MAP4	protein_coding	KNOWN	Poisson	0.0122762	0.93348	0.534584	-1.87061	28053	4983.01	5889.97	10392	6788.01	899.942	150.345	163.154	362.592	223.851	293.221	156.75
6	117639374	117923692	ENSG00000047932.9	GOPC	protein_coding	KNOWN	Poisson	0.198745	1	0.78265	-1.27771	7683.96	1155.99	2531	1339.95	2657.01	242.18	35.6461	70.68	47.6238	88.2302	67.927	53.163
6	117609463	117747019	ENSG00000047936.6	ROS1	protein_coding	KNOWN	?	?	?	?	?	1	1	0	0	0	4.02997	1.02997	1	1	1	1	1.01499
11	113668596	113746293	ENSG00000048028.7	USP28	protein_coding	KNOWN	Poisson	1	1	0.566306	-1.76583	2914	494	654	759	1007	96.2801	15.8056	19.005	27.4096	34.06	30.7348	17.4053
7	18126572	19036994	ENSG00000048052.16	HDAC9	protein_coding	KNOWN	Poisson	1	1	3.16221	3.16221	872	378	342	103	49	29.937	12.329	10.4155	4.5839	2.60868	3.59629	11.3723
5	176074388	176086059	ENSG00000048140.13	TSPAN17	protein_coding	KNOWN	Poisson	1	1	0.640476	-1.56134	12048	2496.01	2675.99	3668	3208.03	385.428	75.8074	74.6716	128.629	106.32	117.474	75.2395
5	175810949	175815977	ENSG00000048162.15	NOP16	protein_coding	KNOWN	Poisson	0.0472188	0.975463	0.587552	-1.70198	9277.25	2128.28	1625.09	2423.65	3100.23	298.638	64.7863	45.7396	85.3314	102.781	94.0562	55.263
4	15471489	15603181	ENSG00000048342.11	CC2D2A	protein_coding	KNOWN	Poisson	1	1	0.322508	-3.1007	2274	335	251	683	1005	77.7098	11.0402	7.91018	24.7651	33.9943	29.3797	9.47519
8	103216730	103251347	ENSG00000048392.7	RRM2B	protein_coding	KNOWN	Poisson	0.0558742	1	0.652447	-1.53269	11725	2512	2595.99	4459.03	2157.99	376.756	76.2867	72.4692	156.153	71.8473	114	74.3779
7	126986844	127071979	ENSG00000048405.5	ZNF800	protein_coding	KNOWN	Poisson	0.0913792	1	0.632293	-1.58154	5806	1553.99	903.999	2172	1176.01	189.646	47.5744	25.8876	76.575	39.6085	58.0918	36.731
16	12058964	12061926	ENSG00000048462.6	TNFRSF17	protein_coding	KNOWN	Poisson	1	1	1.02997	1.02997	2	2	0	0	0	4.05994	1.05994	1	1	1	1	1.02997
16	12070594	12668147	ENSG00000048471.9	SNX29	protein_coding	KNOWN	Poisson	1	1	2.11616	2.11616	2712.06	922.344	1039.24	453	297.472	85.7826	28.6434	29.611	16.7622	10.766	13.7641	29.1272
12	16701307	16763529	ENSG00000048540.10	LMO3	protein_coding	KNOWN	Poisson	1	1	0.952182	-1.05022	3	0	0	1	2	4.10046	1	1	1.0348	1.06566	1.05023	1
6	42174539	42185604	ENSG00000048544.5	MRPS10	protein_coding	KNOWN	Poisson	0.103368	1	0.68248	-1.46524	7297.29	1436.79	1797.38	1597.24	2465.88	233.076	44.0618	50.4831	56.5761	81.9553	69.2657	47.2724
6	42123144	42147795	ENSG00000048545.9	GUCA1A	protein_coding	KNOWN	Poisson	1	1	2.81496	2.81496	136.935	40.9353	94.0001	1.81747e-30	2	7.88041	2.22686	3.58788	1	1.06566	1.03283	2.90737
11	77371041	77532064	ENSG00000048649.9	RSF1	protein_coding	KNOWN	Poisson	0.0678393	1	0.589324	-1.69686	6254.95	1143.83	1418.59	2345.12	1347.41	203.171	35.2814	40.0547	82.5989	45.2358	63.9173	37.668
1	12290124	12572100	ENSG00000048707.9	VPS13D	protein_coding	KNOWN	Poisson	1	1	0.907218	-1.10227	7041.01	1721	1911	1594	1815.02	223.241	52.5796	53.611	56.4636	60.5872	58.5254	53.0953
10	11047259	11378667	ENSG00000048740.12	CELF2	protein_coding	KNOWN	Poisson	0.0366966	0.94953	4.83032	4.83032	2338	1195	823.002	7	313	72.9922	36.815	23.6578	1.24357	11.2758	6.25969	30.2364
9	96214004	96328398	ENSG00000048828.12	FAM120A	protein_coding	KNOWN	Poisson	0.0214032	0.93348	0.640402	-1.56152	30204.1	6250.11	6691.57	7413.47	9848.97	956.84	188.321	185.223	258.953	324.343	291.648	186.772
2	136289025	136482841	ENSG00000048991.12	R3HDM1	protein_coding	KNOWN	Poisson	0.0501302	0.983142	0.615823	-1.62384	10430	2066	2288.02	2343.99	3732.01	332.992	62.9197	63.9905	82.5597	123.522	103.041	63.4551
1	40766159	40783489	ENSG00000049089.9	COL9A2	protein_coding	KNOWN	Poisson	0.0330274	0.940811	8.72464	8.72464	2152.01	910.005	1101	102	39	66.4144	28.2736	31.3113	4.54911	2.28038	3.41474	29.7924
12	88886570	88974629	ENSG00000049130.9	KITLG	protein_coding	KNOWN	Lognormal linear model	0.0196371	0.93348	0.0128119	-78.0525	69690	664	288	48082.8	20655.3	2382.99	20.9006	8.92881	1674.05	679.116	1176.58	14.9147
5	60169658	60240901	ENSG00000049167.9	ERCC8	protein_coding	KNOWN	Poisson	0.251568	1	0.694518	-1.43985	2400.63	478.572	585.587	441.508	894.967	79.209	15.3432	17.1216	16.3624	30.3819	23.3722	16.2324
5	64444563	64777748	ENSG00000049192.10	ADAMTS6	protein_coding	KNOWN	Poisson	1	1	1.69587	1.69587	360	66	192	58	44	14.7266	2.97807	6.28587	3.01812	2.44453	2.73133	4.63197
1	9294834	9331397	ENSG00000049239.8	H6PD	protein_coding	KNOWN	Poisson	1	1	0.987243	-1.01292	4748	1003	1557	1049	1139	150.82	31.0607	43.8651	37.5002	38.3937	37.947	37.4629
1	7831329	7841493	ENSG00000049245.8	VAMP3	protein_coding	KNOWN	Poisson	0.101072	1	0.784508	-1.27468	18342.9	4304.97	4506.98	5227.98	4302.99	580.28	130.024	125.08	182.909	142.268	162.589	127.552
1	7844380	7905238	ENSG00000049246.10	PER3	protein_coding	KNOWN	Poisson	1	1	5.41504	5.41504	3475.31	1375.37	1670.35	188.614	240.969	105.681	42.221	46.9858	7.56287	8.91104	8.23696	44.6034
1	7903143	7913573	ENSG00000049247.9	UTS2	protein_coding	KNOWN	Poisson	0.756195	1	0.752993	-1.32803	73.9792	6.31298	20.2806	47.3857	1.97791e-12	6.39634	1.18921	1.55834	2.64879	1	1.82439	1.37378
1	7979907	8000927	ENSG00000049249.4	TNFRSF9	protein_coding	KNOWN	Poisson	1	1	10.0525	10.0525	753	259	485	2	7	25.4142	8.76244	14.3523	1.06959	1.22981	1.1497	11.5574
17	48609904	48621112	ENSG00000049283.13	EPN3	protein_coding	KNOWN	Negative binomial	1	1	0.0869227	-11.5045	994.457	23	13.5883	914.316	43.5534	38.3071	1.68933	1.37409	32.8138	2.42986	17.6218	1.53171
2	31747550	31806137	ENSG00000049319.2	SRD5A2	processed_transcript	KNOWN	Poisson	1	1	1.12213	1.12213	15	10	2	0	3	4.45326	1.29971	1.05506	1	1.09849	1.04924	1.17739
2	33172039	33624577	ENSG00000049323.11	LTBP1	protein_coding	KNOWN	Poisson	1	1	0.594182	-1.68298	1203	263	212	282	446	42.1733	8.88232	6.83649	10.8122	15.6423	13.2273	7.85941
11	31833939	32127302	ENSG00000049449.4	RCN1	protein_coding	KNOWN	Poisson	0.0287116	0.939521	0.602475	-1.65982	17272	4020.01	3108.04	5239.47	4904.51	553.373	121.483	86.5663	183.309	162.016	172.662	104.025
7	73442119	73484238	ENSG00000049540.12	ELN	protein_coding	KNOWN	Poisson	1	1	1.22446	1.22446	18.3223	6	11.3223	1	0	4.52633	1.17982	1.31171	1.0348	1	1.0174	1.24577
7	73645829	73668775	ENSG00000049541.6	RFC2	protein_coding	KNOWN	Poisson	1	1	0.53409	-1.87234	10193	2010.99	1897.01	3073.99	3211.01	328.875	61.2711	53.2259	107.96	106.418	107.189	57.2485
6	157099063	157530402	ENSG00000049618.15	ARID1B	protein_coding	KNOWN	Poisson	1	1	0.85193	-1.17381	9494.03	2222.99	2533.01	2472	2266.03	300.768	67.6248	70.7353	87.0136	75.3942	81.2039	69.18
5	1317859	1345215	ENSG00000049656.9	CLPTM1L	protein_coding	KNOWN	Poisson	0.23733	1	0.893544	-1.11914	28062.5	7967.89	6348.9	6022.01	7723.69	880.701	239.804	175.789	210.537	254.57	232.553	207.796
18	55711599	56068773	ENSG00000049759.12	NEDD4L	protein_coding	KNOWN	Poisson	0.0204468	0.93348	2.33954	2.33954	10143	4568	2902	1918	755	312.324	137.907	80.8939	67.7371	25.7868	46.7619	109.4
X	49106897	49121289	ENSG00000049768.10	FOXP3	protein_coding	KNOWN	Poisson	1	1	1.17497	1.17497	52	22	13	5	12	5.58519	1.65936	1.3579	1.17398	1.39396	1.28397	1.50863
X	49126306	49157930	ENSG00000049769.8	PPP1R3F	protein_coding	KNOWN	Poisson	1	1	1.15874	1.15874	140	25	61	25	29	8.25059	1.74927	2.67937	1.86988	1.95207	1.91098	2.21432
5	73935848	74018473	ENSG00000049860.9	HEXB	protein_coding	KNOWN	Poisson	1	1	0.894156	-1.11837	17478.1	4337.93	4615.15	3998.43	4526.63	548.805	131.011	128.058	140.126	149.61	144.868	129.534
5	71616194	71656053	ENSG00000049883.10	PTCD2	protein_coding	KNOWN	Poisson	0.111366	1	0.504486	-1.98222	2138	369	401.999	481.001	885.998	71.9505	12.0592	12.0673	17.7365	30.0875	23.912	12.0633
X	73952684	74145321	ENSG00000050030.8	KIAA2022	protein_coding	KNOWN	Poisson	1	1	0.934938	-1.06959	4	0	0	4	0	4.13918	1	1	1.13918	1	1.06959	1
14	59951161	59972129	ENSG00000050130.13	JKAMP	protein_coding	KNOWN	Poisson	1	1	0.71727	-1.39417	7969.96	1595.99	2044.98	1956.99	2372.01	254.1	48.833	57.2994	69.0938	78.8733	73.9836	53.0662
11	11984653	12031317	ENSG00000050165.13	DKK3	protein_coding	KNOWN	Poisson	1	1	9.58545	9.58545	680.001	214	460.001	1	5	23.2768	7.41376	13.6641	1.0348	1.16415	1.09947	10.5389
7	144052381	144077726	ENSG00000050327.10	ARHGEF5	protein_coding	KNOWN	Poisson	0.0566288	1	0.561737	-1.78019	6518.26	1406.07	1154.97	1663.46	2293.76	211.123	43.1411	32.7972	58.8804	76.3044	67.5924	37.9691
7	26191860	26226746	ENSG00000050344.7	NFE2L3	protein_coding	KNOWN	Poisson	0.0427669	0.954855	1.85111	1.85111	8312.44	2067.83	3651.71	887.958	1704.94	253.378	62.9745	101.534	31.8967	56.9734	44.435	82.2542
6	13791020	13814801	ENSG00000050393.6	MCUR1	protein_coding	KNOWN	Poisson	1	1	0.578447	-1.72877	3373.99	650.004	694.996	814.995	1213.99	110.828	20.4812	20.1337	29.3579	40.8556	35.1068	20.3075
12	50569571	50677330	ENSG00000050405.9	LIMA1	protein_coding	KNOWN	Lognormal linear model	0.396026	1	0.586638	-1.70463	8269.99	1530.99	1605	3886	1248	270.258	46.885	45.1868	136.214	41.9719	89.093	46.0359
12	51441745	51454208	ENSG00000050426.10	LETMD1	protein_coding	KNOWN	Poisson	0.0779104	1	0.570551	-1.75269	4815	779.999	1135	1037	1863	155.87	24.3772	32.2472	37.0826	62.1625	49.6226	28.3122
12	51785101	51902981	ENSG00000050438.12	SLC4A8	protein_coding	KNOWN	Poisson	1	1	1.62878	1.62878	451	120	192	60	79	17.5637	4.5965	6.28588	3.08771	3.59358	3.34065	5.44119
9	133884469	133969861	ENSG00000050555.13	LAMC3	protein_coding	KNOWN	Poisson	0.203374	1	1.34203	1.34203	5216	1746	1439	674	1357	163.948	53.3289	40.6166	24.452	45.5506	35.0013	46.9727
1	71318036	71513492	ENSG00000050628.16	PTGER3	protein_coding	KNOWN	Poisson	1	1	1.80013	1.80013	70	45	20	1	4	6.06541	2.34869	1.55061	1.0348	1.13132	1.08306	1.94965
4	122052563	122148622	ENSG00000050730.11	TNIP3	protein_coding	KNOWN	Poisson	1	1	1.958	1.958	68	18	50	0	0	5.91601	1.53947	2.37653	1	1	1	1.958
5	179660143	179719100	ENSG00000050748.12	MAPK9	protein_coding	KNOWN	Poisson	0.213236	1	0.80476	-1.24261	8798.98	1907	2366	1963	2562.98	278.738	58.1544	66.1376	69.3028	85.1432	77.223	62.146
5	177664619	178017557	ENSG00000050767.11	COL23A1	protein_coding	KNOWN	Poisson	1	1	1.21552	1.21552	23	3	17	3	0	4.66232	1.08991	1.46802	1.10439	1	1.05219	1.27896
16	75262928	75301952	ENSG00000050820.12	BCAR1	protein_coding	KNOWN	Poisson	0.172279	1	1.3004	1.3004	8280.02	2085	2924.02	1073	2198	256.485	63.4891	81.5	38.3353	73.1606	55.748	72.4946
11	6232565	6255942	ENSG00000051009.6	FAM160A2	protein_coding	KNOWN	Poisson	1	1	0.852816	-1.17259	5438.01	1345.99	1375	1443.01	1274.01	174.231	41.3405	38.8546	51.2097	42.8259	47.0178	40.0975
16	56965960	56977799	ENSG00000051108.10	HERPUD1	protein_coding	KNOWN	Poisson	1	1	0.917322	-1.09013	9211	2132	2646.02	1889.99	2542.99	289.994	64.8977	73.8465	66.7626	84.4867	75.6247	69.3721
19	19040010	19052071	ENSG00000051128.14	HOMER3	protein_coding	KNOWN	Poisson	0.439453	1	0.854463	-1.17033	4689.82	759.028	1594	816.79	1520.01	148.955	23.7487	44.8838	29.4204	50.902	40.1612	34.3162
15	40986972	41024355	ENSG00000051180.12	RAD51	protein_coding	KNOWN	Poisson	0.106516	1	0.590742	-1.69279	3772.99	612	912	561	1687.99	122.387	19.3421	26.1079	20.5201	56.4171	38.4686	22.725
3	121150278	121264854	ENSG00000051341.9	POLQ	protein_coding	KNOWN	Poisson	0.0604271	1	0.488606	-2.04664	4017	780	666	1556	1015	133.177	24.3772	19.3354	55.1413	34.3226	44.7319	21.8563
3	138372860	138553781	ENSG00000051382.4	PIK3CB	protein_coding	KNOWN	Poisson	0.0402575	0.94953	0.500853	-1.99659	6804.01	975.002	1528	1590.01	2711	219.616	30.2216	43.0669	56.3246	90.0026	73.1636	36.6442
16	88709691	88717561	ENSG00000051523.6	CYBA	protein_coding	KNOWN	Poisson	0.0228757	0.93348	0.542431	-1.84355	15410	2640	3374.98	5297.02	4098	494.887	80.123	93.9154	185.311	135.538	160.425	87.0192
5	175344876	175461684	ENSG00000051596.5	THOC3	protein_coding	KNOWN	Poisson	1	1	0.446363	-2.24033	11100	1870.31	1924.22	3513.15	3792.31	359.773	57.0547	53.9749	123.241	125.502	124.371	55.5148
6	138724668	138734311	ENSG00000051620.5	HEBP2	protein_coding	KNOWN	Poisson	1	1	0.803033	-1.24528	4814.01	1002	1335	1188.01	1289.01	154.439	31.0307	37.7533	42.3369	43.3183	42.8276	34.392
12	123636867	123728562	ENSG00000051825.9	MPHOSPH9	protein_coding	KNOWN	Poisson	1	1	0.658117	-1.51949	6402.07	1270	1512.08	1671	1949	205.82	39.0629	42.6284	59.1427	64.986	62.0644	40.8456
12	19282648	19529335	ENSG00000052126.10	PLEKHA5	protein_coding	KNOWN	Poisson	0.534863	1	0.834613	-1.19816	2034	574	428	634.001	398	68.1129	18.2032	12.7831	23.0602	14.0664	18.5633	15.4931
16	31142756	31147084	ENSG00000052344.11	PRSS8	protein_coding	KNOWN	Poisson	1	1	0.317487	-3.14973	1512	240	134	618	520.001	53.4572	8.19299	4.6891	22.5034	18.0717	20.2875	6.44104
1	115312100	115323307	ENSG00000052723.7	SIKE1	protein_coding	KNOWN	Poisson	0.187891	1	0.799774	-1.25035	9962.99	2081	2733.98	1825	3323.01	314.233	63.3693	76.268	64.5012	110.095	87.2981	69.8187
10	99116115	99161128	ENSG00000052749.9	RRP12	protein_coding	KNOWN	Poisson	0.145011	1	0.805813	-1.24098	14958.4	4032.75	3183.3	2568.76	5173.6	471.734	121.865	88.6381	90.3806	170.85	130.615	105.252
4	159690290	159829202	ENSG00000052795.8	FNIP2	protein_coding	KNOWN	Poisson	0.87206	1	1.05268	1.05268	1489	542.999	277	326	343	50.504	17.2741	8.62597	12.3432	12.2607	12.3019	12.95
4	166248775	166264313	ENSG00000052802.8	MSMO1	protein_coding	KNOWN	Poisson	0.016039	0.93348	0.347884	-2.87452	8740.99	1043	1464	2442	3791.99	285.026	32.2595	41.3047	85.97	125.492	105.731	36.7821
11	43380482	43516484	ENSG00000052841.10	TTC17	protein_coding	KNOWN	Poisson	0.129537	1	1.33915	1.33915	9675	2620	3306.01	1535	2213.99	299.636	79.5235	92.0165	54.4106	73.6858	64.0482	85.77
11	44281994	44331717	ENSG00000052850.5	ALX4	protein_coding	KNOWN	Poisson	1	1	4.24718	4.24718	272	164	100	7	1	11.9447	5.91521	3.75306	1.24357	1.03283	1.1382	4.83413
5	132532147	132948256	ENSG00000053108.12	FSTL4	protein_coding	KNOWN	Poisson	1	1	1.56575	1.56575	98	55	22	14	7	6.97101	2.64839	1.60567	1.48713	1.22981	1.35847	2.12703
14	89591215	90085494	ENSG00000053254.11	FOXN3	protein_coding	KNOWN	Poisson	0.430256	1	0.842528	-1.1869	4097.99	793	1254.99	1165	884.999	131.909	24.7668	35.5507	41.5365	30.0547	35.7956	30.1587
6	110567131	110679476	ENSG00000053328.8	METTL24	protein_coding	KNOWN	Poisson	1	1	1.14619	1.14619	10	7	3	0	0	4.29239	1.2098	1.08259	1	1	1	1.1462
1	19630459	19638641	ENSG00000053371.8	AKR7A2	protein_coding	KNOWN	Poisson	1	1	0.662302	-1.50989	6469.83	1276.96	1547.95	1774.95	1869.96	208.039	39.2716	43.6161	62.7596	62.3912	62.5754	41.4438
1	19578033	19586623	ENSG00000053372.4	MRTO4	protein_coding	KNOWN	Poisson	0.0387982	0.94953	0.637351	-1.56899	15830.9	3614.98	3108.98	3276.98	5829.99	503.359	109.344	86.5922	115.023	192.4	153.712	97.9681
20	36149617	36152093	ENSG00000053438.7	NNAT	protein_coding	KNOWN	Poisson	1	1	1.00619	1.00619	84	24	22	29	9	6.6295	1.7193	1.60567	2.00906	1.29547	1.65226	1.66248
19	17326155	17330639	ENSG00000053501.8	USE1	protein_coding	KNOWN	Poisson	0.835868	1	0.936432	-1.06788	1525	426	366	237	496	51.374	13.7676	11.0762	9.24646	17.2838	13.2651	12.4219
3	182895831	183146567	ENSG00000053524.7	MCF2L2	protein_coding	KNOWN	Poisson	1	1	1.42888	1.42888	218.195	66.375	81.7922	35.0017	35.0266	10.6089	2.98931	3.25179	2.21789	2.14993	2.18391	3.12055
12	2934514	2944711	ENSG00000053702.10	NRIP2	protein_coding	KNOWN	Poisson	0.944245	1	0.954536	-1.04763	236	100	23	96	17	11.5287	3.99708	1.6332	4.34034	1.55811	2.94923	2.81514
18	21269407	21535031	ENSG00000053747.11	LAMA3	protein_coding	KNOWN	Poisson	0.0982346	1	2.58941	2.58941	1430	875.999	227	300	27	47.8288	27.2544	7.24945	11.4386	1.88641	6.6625	17.2519
14	57735627	57756798	ENSG00000053770.7	AP5M1	protein_coding	KNOWN	Poisson	0.244123	1	0.712887	-1.40275	2945	427	908.998	528	1081	95.6841	13.7975	26.0253	19.3718	36.4895	27.9306	19.9114
4	25378835	25420121	ENSG00000053900.6	ANAPC4	protein_coding	KNOWN	Poisson	1	1	0.574518	-1.74059	5832	1108	1225	1583.01	1916	188.916	34.2076	34.725	56.081	63.9025	59.9918	34.4663
11	2465914	2870340	ENSG00000053918.11	KCNQ1	protein_coding	KNOWN	Poisson	0.11174	1	0.181976	-5.49523	463	22	14	363	64	19.7766	1.65936	1.38543	13.6307	3.10113	8.36591	1.52239
1	36602173	36615099	ENSG00000054116.7	TRAPPC3	protein_coding	KNOWN	Poisson	1	1	0.737601	-1.35575	7794.99	1557	2058	1812	2368	248.113	47.6646	57.6579	64.0489	78.7417	71.3953	52.6612
1	36690017	36770959	ENSG00000054118.9	THRAP3	protein_coding	KNOWN	Poisson	0.0227723	0.93348	0.700192	-1.42818	43445.1	10810.6	8789.16	13396.3	10449	1379.14	325.003	242.971	467.126	344.042	405.584	283.987
9	139743176	139745489	ENSG00000054148.13	PHPT1	protein_coding	KNOWN	Poisson	1	1	1.18234	1.18234	10361	2623.99	3418.97	2064	2254.01	322.586	79.6431	95.1265	72.8172	74.9994	73.9083	87.3848
9	139942550	139948498	ENSG00000054179.7	ENTPD2	protein_coding	KNOWN	Poisson	1	1	1.47575	1.47575	1937	604.999	638.999	413	280	63.2872	19.1323	18.592	15.3704	10.1924	12.7814	18.8621
2	160628362	160761261	ENSG00000054219.9	LY75	protein_coding	KNOWN	Poisson	1	1	11.8049	11.8049	812.712	395.533	413.179	3	1	27.3667	12.8544	12.3751	1.10439	1.03283	1.06861	12.6148
1	235294949	235491535	ENSG00000054267.16	ARID4B	protein_coding	KNOWN	Poisson	1	1	0.841027	-1.18902	6270.8	1318.22	1805.79	1606.24	1540.54	199.688	40.5082	50.7144	56.8895	51.5763	54.2329	45.6113
1	241753404	241840679	ENSG00000054277.8	OPN3	protein_coding	KNOWN	Poisson	0.163327	1	2.49172	2.49172	795.045	168.667	453.378	82	91	27.3776	6.05508	13.4818	3.85321	3.98755	3.92038	9.76844
1	243419320	243663395	ENSG00000054282.11	SDCCAG8	protein_coding	KNOWN	Poisson	1	1	0.732148	-1.36584	2203	364	654	672	513	73.1386	11.9094	19.005	24.3824	17.8419	21.1121	15.4572
2	220154345	220174371	ENSG00000054356.8	PTPRN	protein_coding	KNOWN	Poisson	1	1	8.82397	8.82397	576.788	165.168	409.62	3.00992e-06	2	20.293	5.95021	12.2771	1	1.06566	1.03283	9.11366
1	210501596	210849639	ENSG00000054392.8	HHAT	protein_coding	KNOWN	Poisson	1	1	1.35858	1.35858	381	90	155	68	68	15.5631	3.69737	5.26725	3.36607	3.23245	3.29926	4.48231
1	10270863	10441662	ENSG00000054523.12	KIF1B	protein_coding	KNOWN	Poisson	0.844219	1	0.977682	-1.02283	12510.1	2840.99	3848.04	2233.03	3587.99	390.579	86.1468	106.939	78.6988	118.794	98.7464	96.5429
6	1610681	1614128	ENSG00000054598.5	FOXC1	protein_coding	KNOWN	Poisson	0.0857889	1	0.4869	-2.05381	2643	369	587	1337	350	89.2314	12.0592	17.1605	47.5212	12.4906	30.0059	14.6098
22	47158518	47571337	ENSG00000054611.9	TBC1D22A	protein_coding	KNOWN	Poisson	0.224314	1	0.708872	-1.41069	3228	612	845	698.002	1073	105.119	19.3421	24.2634	25.2871	36.2268	30.7569	21.8027
14	64319683	64693166	ENSG00000054654.11	SYNE2	protein_coding	KNOWN	Lognormal linear model	0.891543	1	0.848596	-1.17842	6541.99	1803	886.999	3385	467	215.57	55.0374	25.4196	118.782	16.3317	67.5568	40.2285
14	68000018	68056330	ENSG00000054690.9	PLEKHH1	protein_coding	KNOWN	Poisson	0.913166	1	1.02192	1.02192	4013.76	1148.18	1050.05	1178.24	637.291	129.24	35.4118	29.9086	41.9971	21.9224	31.9597	32.6602
20	50213053	50385174	ENSG00000054793.9	ATP9A	protein_coding	KNOWN	Poisson	0.0523386	0.996489	1.78067	1.78067	7373.97	2799.99	2225	1797.98	550.999	229.824	84.9179	62.2556	63.5612	19.0894	41.3253	73.5867
20	55904815	55919051	ENSG00000054796.8	SPO11	protein_coding	KNOWN	?	?	?	?	?	0	0	0	0	0	4	1	1	1	1	1	1
20	54572496	54580529	ENSG00000054803.3	CBLN4	protein_coding	KNOWN	?	?	?	?	?	0	0	0	0	0	4	1	1	1	1	1	1
11	74407474	74442431	ENSG00000054938.11	CHRDL2	protein_coding	KNOWN	Poisson	1	1	1.10368	1.10368	7	6	1	0	0	4.20736	1.17982	1.02753	1	1	1	1.10367
11	73111532	73309235	ENSG00000054965.6	FAM168A	protein_coding	KNOWN	Poisson	0.9122	1	0.986294	-1.0139	10437	2301	3308.02	1924.99	2902.99	326.321	69.9629	92.0717	67.9806	96.3057	82.1431	81.0173
11	73087309	73108520	ENSG00000054967.8	RELT	protein_coding	KNOWN	Poisson	0.119766	1	0.661171	-1.51247	5130	1449	773.002	1743	1165	167.604	44.4277	22.2812	61.6481	39.247	50.4475	33.3544
14	88304164	88460010	ENSG00000054983.12	GALC	protein_coding	KNOWN	Poisson	1	1	26.5904	26.5904	1949	915.999	1028	4	1	59.9267	28.4532	29.3015	1.13918	1.03283	1.08601	28.8773
2	203130439	203168390	ENSG00000055044.6	NOP58	protein_coding	KNOWN	Poisson	0.0676785	1	0.797489	-1.25394	33345.1	8837.29	7256.08	8518.91	8732.84	1051.74	265.861	200.764	297.417	287.7	292.558	233.312
1	16679070	16724641	ENSG00000055070.12	SZRD1	protein_coding	KNOWN	Poisson	1	1	0.517439	-1.9326	29767	5577.7	5657.43	8924.8	9607.03	952.861	168.168	156.753	311.54	316.4	313.97	162.46
7	150642049	150675404	ENSG00000055118.10	KCNH2	protein_coding	KNOWN	Poisson	1	1	0.731394	-1.36725	1945	361.001	537	695.999	351	65.3442	11.8195	15.7839	25.2174	12.5234	18.8704	13.8017
7	148395006	148498129	ENSG00000055130.11	CUL1	protein_coding	KNOWN	Poisson	0.0594615	1	0.72345	-1.38227	18998.8	4382.01	4315.94	4255.87	6045.01	600.695	132.332	119.821	149.084	199.459	174.272	126.076
5	153369688	153418497	ENSG00000055147.13	FAM114A2	protein_coding	KNOWN	Poisson	0.516218	1	0.828694	-1.20672	2121	410	630.001	347	734.001	69.8036	13.288	18.3443	13.0739	25.0974	19.0857	15.8162
5	156693089	156822607	ENSG00000055163.14	CYFIP2	protein_coding	KNOWN	Poisson	0.0794008	1	0.623508	-1.60383	6495.99	1259	1502	2765	969.998	211.138	38.7332	42.351	97.2086	32.8452	65.0269	40.5421
6	149539777	149732750	ENSG00000055208.12	TAB2	protein_coding	KNOWN	Poisson	1	1	0.716889	-1.39492	15057.8	3505.97	3368.98	4119.93	4062.97	478.569	106.077	93.7501	144.354	134.388	139.371	99.9136
6	149887430	149912885	ENSG00000055211.8	GINM1	protein_coding	KNOWN	Poisson	1	1	1.11316	1.11316	5292	1451	1551	1039	1251	167.41	44.4876	43.7	37.1522	42.0705	39.6114	44.0938
2	37326353	37384209	ENSG00000055332.11	EIF2AK2	protein_coding	KNOWN	Poisson	0.031748	0.940811	0.60279	-1.65895	15557.6	3596.56	2829.53	4876.42	4255.05	499.061	108.792	78.8988	170.676	140.694	155.685	93.8454
17	76783463	76837524	ENSG00000055483.13	USP36	protein_coding	KNOWN	Poisson	0.0463776	0.974685	0.68082	-1.46882	17616	5048.02	2716	4857.98	4994	563.055	152.293	75.773	170.034	164.954	167.494	114.033
7	151832010	152133091	ENSG00000055609.13	MLL3	protein_coding	KNOWN	Poisson	0.0853294	1	0.670546	-1.49132	8247.34	2102.29	1526.35	3043.71	1574.99	266.642	64.0072	43.0213	106.907	52.7072	79.8071	53.5142
1	85483765	85514183	ENSG00000055732.8	MCOLN3	protein_coding	KNOWN	Poisson	0.13613	1	0.564348	-1.77196	2293	728	156	793	616	77.9295	22.8188	5.29477	28.5926	21.2234	24.908	14.0568
2	56411258	56613309	ENSG00000055813.5	CCDC85A	protein_coding	KNOWN	Poisson	1	1	0.678482	-1.47388	53.4775	7.70873	3	3	39.7688	5.72363	1.23104	1.08259	1.10439	2.30561	1.705	1.15681
2	20448452	20551996	ENSG00000055917.11	PUM2	protein_coding	KNOWN	Poisson	1	1	0.667064	-1.49911	17446.1	3727.01	3922.96	4452.07	5344.04	554.059	112.701	109.001	155.911	176.446	166.178	110.851
10	102729215	102747273	ENSG00000055950.12	MRPL43	protein_coding	KNOWN	Poisson	0.0969928	1	0.735891	-1.3589	12148.9	2542.33	3083.24	2771.48	3751.85	384.687	77.1958	85.8836	97.4342	124.174	110.804	81.5397
3	52846991	52865496	ENSG00000055955.11	ITIH4	protein_coding	KNOWN	Poisson	1	1	1.15835	1.15835	133.658	44.9955	37.3584	48.0207	3.28369	8.15575	2.34855	2.0285	2.67089	1.1078	1.88935	2.18853
3	52811603	52826079	ENSG00000055957.6	ITIH1	protein_coding	KNOWN	?	?	?	?	?	0	0	0	0	0	4	1	1	1	1	1	1
4	170650616	170679105	ENSG00000056050.6	C4orf27	protein_coding	KNOWN	Poisson	0.328486	1	0.788844	-1.26768	3680.91	660.975	1103.95	647.995	1268	118.378	20.81	31.3923	23.5471	42.6285	33.0878	26.1011
5	32354456	32444868	ENSG00000056097.11	ZFR	protein_coding	KNOWN	Poisson	0.0093578	0.93348	0.466571	-2.1433	25957.2	4806.99	4352.06	8336.87	8461.32	835.754	145.07	120.815	291.083	278.786	284.935	132.942
X	129336685	129402874	ENSG00000056277.11	ZNF280C	protein_coding	KNOWN	Poisson	0.102175	1	0.515573	-1.93959	2516	582.001	336	606	991.996	84.3466	18.443	10.2503	22.0859	33.5674	27.8267	14.3467
4	72897521	73013785	ENSG00000056291.13	NPFFR2	protein_coding	KNOWN	Poisson	1	1	16.6947	16.6947	1204	513	685.999	4	1	38.433	16.375	19.886	1.13918	1.03283	1.08601	18.1305
22	45277042	45405881	ENSG00000056487.11	PHF21B	protein_coding	KNOWN	Poisson	1	1	5.28005	5.28005	324	108	213	2	1	13.2033	4.23685	6.86403	1.06959	1.03283	1.05121	5.55044
9	123664671	123691452	ENSG00000056558.6	TRAF1	protein_coding	KNOWN	Poisson	0.414353	1	1.66136	1.66136	446	72	240	41	92.9999	17.245	3.1579	7.60734	2.4266	4.0532	3.2399	5.38262
9	125606835	125667621	ENSG00000056586.11	RC3H2	protein_coding	KNOWN	Poisson	1	1	0.592545	-1.68764	10611	2167	2180.99	3409.02	2853.99	341.305	65.9468	61.044	119.617	94.6968	107.157	63.4954
17	36890150	36906071	ENSG00000056661.9	PCGF2	protein_coding	KNOWN	Poisson	1	1	0.570626	-1.75246	5544.28	937.221	1277.75	1565	1764.3	179.644	29.0893	36.1773	55.4546	58.9224	57.1885	32.6333
3	53880607	53899828	ENSG00000056736.5	IL17RB	protein_coding	KNOWN	Poisson	0.0805541	1	0.460041	-2.17372	2511	446.001	403	486.998	1175	83.9823	14.367	12.0948	17.9452	39.5753	28.7602	13.2309
6	111877657	111927482	ENSG00000056972.14	TRAF3IP2	protein_coding	KNOWN	Poisson	0.218815	1	0.659301	-1.51676	2218	648.999	305	902.997	361	75.1195	20.451	9.39684	32.42	12.8517	22.6359	14.9239
X	2746829	2800860	ENSG00000056998.14	GYG2	protein_coding	KNOWN	Poisson	1	1	1.34907	1.34907	27	12	14	1	0	4.77987	1.35965	1.38543	1.0348	1	1.0174	1.37254
3	98514785	98620534	ENSG00000057019.11	DCBLD2	protein_coding	KNOWN	Lognormal linear model	0.084375	1	0.340236	-2.93914	54894.1	7526.64	7628.6	25735.7	14003.2	1794.8	226.58	211.02	896.479	460.726	678.602	218.8
18	61322431	61329198	ENSG00000057149.10	SERPINB3	protein_coding	KNOWN	Poisson	1	1	1.02997	1.02997	2	2	0	0	0	4.05994	1.05994	1	1	1	1	1.02997
1	179262925	179327816	ENSG00000057252.8	SOAT1	protein_coding	KNOWN	Poisson	0.948784	1	1.01054	1.01054	6004.02	1910.01	1344.01	1506	1244	191.488	58.2446	38.0013	53.4016	41.8408	47.6212	48.123
12	32943679	33049775	ENSG00000057294.9	PKP2	protein_coding	KNOWN	Poisson	1	1	0.861619	-1.16061	3215.94	926.328	683.634	845.807	760.168	104.97	28.7628	19.8209	30.43	25.9564	28.1932	24.2919
1	76262567	76378924	ENSG00000057468.6	MSH4	protein_coding	KNOWN	Poisson	0.8139	1	0.812831	-1.23027	85	26	9	42	8	6.75106	1.77924	1.24778	2.4614	1.26264	1.86202	1.51351
13	113760105	113774996	ENSG00000057593.9	F7	protein_coding	KNOWN	Poisson	1	1	2.13939	2.13939	81	20	61	0	0	6.27878	1.59942	2.67937	1	1	1	2.13939
10	5807186	5884096	ENSG00000057608.11	GDI2	protein_coding	KNOWN	Poisson	0.0223076	0.93348	0.625657	-1.59832	26263.6	5060.04	6053.94	6419.56	8730.01	832.3	152.654	167.669	224.37	287.608	255.989	160.161
6	106534195	106557815	ENSG00000057657.10	PRDM1	protein_coding	KNOWN	Poisson	0.586287	1	1.40415	1.40415	348	128	101	117	2	14.7536	4.83626	3.78059	5.07104	1.06566	3.06835	4.30842
6	106632351	106773667	ENSG00000057663.8	ATG5	protein_coding	KNOWN	Poisson	1	1	0.748042	-1.33682	7505.97	1627.99	1875.99	1810.02	2191.98	239.382	49.7921	52.647	63.9799	72.9631	68.4715	51.2195
12	94960900	95044339	ENSG00000057704.6	TMCC3	protein_coding	KNOWN	Poisson	1	1	1.785	1.785	1107	228	544.998	198	136	37.1918	7.83334	16.0041	7.88945	5.4649	6.67718	11.9187
1	24104895	24114723	ENSG00000057757.5	PITHD1	protein_coding	KNOWN	Poisson	0.109381	1	0.753405	-1.32731	12313.1	3035.93	2716.02	2681.07	3880.1	390.436	91.9893	75.7736	94.2884	128.384	111.336	83.8815
2	42721709	42984088	ENSG00000057935.9	MTA3	protein_coding	KNOWN	Poisson	1	1	0.545152	-1.83435	3831	626	860.998	1329	1015	126.031	19.7617	24.7038	47.2428	34.3226	40.7827	22.2328
3	179370543	179507190	ENSG00000058056.4	USP13	protein_coding	KNOWN	Poisson	0.0413163	0.94953	0.544402	-1.83688	8369.03	1568	1666	1864	3271.03	269.107	47.9942	46.866	65.8582	108.388	87.1231	47.4301
3	182511288	182639424	ENSG00000058063.10	ATP11B	protein_coding	KNOWN	Poisson	0.978001	1	1.00383	1.00383	8375.98	2242	2303	2197.99	1633	264.689	68.1945	64.4029	77.4795	54.6116	66.0456	66.2987
1	183155373	183214036	ENSG00000058085.10	LAMC2	protein_coding	KNOWN	Lognormal linear model	0.0719275	1	6.02285	6.02285	20383	10932.2	6777.81	708.002	1964.99	607.389	328.645	187.597	25.6351	65.5108	45.573	258.121
7	90095738	90839906	ENSG00000058091.12	CDK14	protein_coding	KNOWN	Poisson	1	1	1.07747	1.07747	2304.74	467	831.003	523.001	483.741	74.9536	14.9964	23.878	19.1979	16.8813	18.0396	19.4372
3	127770484	127790527	ENSG00000058262.5	SEC61A1	protein_coding	KNOWN	Poisson	0.0382152	0.94953	1.24055	1.24055	69605.9	21140	20136.9	13829.8	14499.2	2149.19	634.582	555.381	482.212	477.01	479.611	594.981
12	80167343	80329241	ENSG00000058272.11	PPP1R12A	protein_coding	KNOWN	Poisson	1	1	0.856267	-1.16786	13388.6	3304.63	3410.31	3334.55	3339.15	422.582	100.043	94.8879	117.026	110.625	113.826	97.4655
15	79252289	79383116	ENSG00000058335.10	RASGRF1	protein_coding	KNOWN	Poisson	1	1	12.8477	12.8477	1430.05	801.152	590.901	22	16	45.5698	25.0112	17.2679	1.76549	1.52528	1.64539	21.1395
7	44256749	44374177	ENSG00000058404.15	CAMK2B	protein_coding	KNOWN	Poisson	1	1	6.08411	6.08411	600	280	289.999	18	12	21.396	9.39184	8.98386	1.62631	1.39396	1.51014	9.18785
1	17066768	17299475	ENSG00000058453.12	CROCC	protein_coding	KNOWN	Poisson	1	1	1.61369	1.61369	6853.99	2273.76	2225.08	1074.21	1280.95	212.835	69.1463	62.2577	38.3774	43.0537	40.7156	65.702
16	22308730	22346425	ENSG00000058600.11	POLR3E	protein_coding	KNOWN	Poisson	0.100738	1	0.689547	-1.45023	8003.99	1518	2038	1133	3314.99	253.858	46.4956	57.1075	40.4229	109.832	75.1274	51.8016
1	203595689	203713210	ENSG00000058668.10	ATP2B4	protein_coding	KNOWN	Poisson	0.505654	1	1.10528	1.10528	8209.99	2360	2294	2136.99	1419	258.829	71.7311	64.1553	75.3569	47.5861	61.4715	67.9432
1	203764782	203823253	ENSG00000058673.11	ZC3H11A	protein_coding	KNOWN	Poisson	0.102442	1	0.80921	-1.23577	23728.3	5044.73	6587.93	7299.37	4796.29	748.01	152.195	182.37	254.983	158.463	206.723	167.282
5	96496571	96518965	ENSG00000058729.6	RIOK2	protein_coding	KNOWN	Poisson	0.0872676	1	0.640538	-1.56119	6572.65	1435.62	1362.01	1476	2299.02	211.358	44.0267	38.497	52.3577	76.4772	64.4175	41.2618
1	54317392	54356408	ENSG00000058799.9	YIPF1	protein_coding	KNOWN	Poisson	1	1	1.92413	1.92413	2375	633	1035	253	454	75.1738	19.9715	29.4942	9.80318	15.9049	12.854	24.7328
1	54231133	54304534	ENSG00000058804.10	TMEM48	protein_coding	KNOWN	Poisson	1	1	0.560762	-1.78329	19151	3911.06	3661.98	5229.99	6347.99	612.418	118.218	101.817	182.979	209.406	196.192	110.017
3	185823457	186080027	ENSG00000058866.10	DGKG	protein_coding	KNOWN	Poisson	0.158527	1	0.574426	-1.74087	2018.01	480	307	420.008	811	68.0774	15.386	9.4519	15.6143	27.6253	21.6198	12.4189
16	2961938	3001210	ENSG00000059122.12	FLYWCH1	protein_coding	KNOWN	Poisson	0.163865	1	0.759766	-1.31619	7902	1471	2261	1876	2294	250.922	45.0869	63.2467	66.2759	76.3123	71.2941	54.1668
16	1413206	1464753	ENSG00000059145.14	UNKL	protein_coding	KNOWN	Poisson	0.217493	1	0.692674	-1.44368	2995.1	346.093	991	416	1242	96.9055	11.3727	28.2829	15.4748	41.7752	28.625	19.8278
7	139476850	139720126	ENSG00000059377.11	TBXAS1	protein_coding	KNOWN	Poisson	1	1	1.6893	1.6893	202	64	87	32	19	10.0505	2.91813	3.39516	2.11345	1.62377	1.86861	3.15665
7	139723544	139763522	ENSG00000059378.8	PARP12	protein_coding	KNOWN	Poisson	0.0196899	0.93348	3.74426	3.74426	5580	2332.02	2261.98	744	242	169.999	70.8924	63.2738	26.8876	8.94489	17.9162	67.0831
10	97365696	97416464	ENSG00000059573.4	ALDH18A1	protein_coding	KNOWN	Poisson	0.0382016	0.94953	0.684164	-1.46164	22436.7	5056.76	4904.95	5221.18	7253.83	710.408	152.555	136.036	182.672	239.144	210.908	144.296
1	234527059	234614850	ENSG00000059588.5	TARBP1	protein_coding	KNOWN	Poisson	0.473761	1	1.15906	1.15906	4423	1443	1113	1110	757	141.365	44.2479	31.6416	39.6226	25.8524	32.7375	37.9447
4	152591656	152682176	ENSG00000059691.7	PET112	protein_coding	KNOWN	Poisson	1	1	0.470529	-2.12527	4502.22	726.834	851.31	1200.64	1723.44	147.578	22.7838	24.4371	42.7763	57.5807	50.1785	23.6105
2	70124820	70170078	ENSG00000059728.6	MXD1	protein_coding	KNOWN	Poisson	0.16508	1	1.54784	1.54784	3140	1311	732	856	241	101.141	40.2917	21.1524	30.7847	8.91207	19.8484	30.722
12	96672039	96794339	ENSG00000059758.3	CDK17	protein_coding	KNOWN	Poisson	0.1638	1	1.42065	1.42065	4990	1053	2095.99	916.002	925.003	155.504	32.5593	58.704	32.8725	31.368	32.1202	45.6317
9	114393632	114432509	ENSG00000059769.15	DNAJC25	protein_coding	KNOWN	Poisson	1	1	1.07683	1.07683	3570.49	1224.91	762.392	745.477	837.713	115.142	37.7116	21.9891	26.939	28.5023	27.7206	29.8503
12	8071826	8088872	ENSG00000059804.11	SLC2A3	protein_coding	KNOWN	Lognormal linear model	0.105743	1	17.413	17.413	9639.34	8231	1159.34	111	138	291	247.69	32.9173	4.86226	5.53056	5.19641	140.304
10	104162376	104181297	ENSG00000059915.12	PSD	protein_coding	KNOWN	Poisson	1	1	1.07569	1.07569	1624.09	386.488	526.815	394.627	316.157	54.1975	12.5833	15.5035	14.7311	11.3795	13.0553	14.0434
18	77439801	77514511	ENSG00000060069.12	CTDP1	protein_coding	KNOWN	Poisson	0.135984	1	0.725857	-1.37768	7395.06	1559.01	1826.01	1391.99	2618.04	235.381	47.7249	51.2713	49.4347	86.9505	68.1926	49.4981
12	10851683	10875912	ENSG00000060138.8	YBX3	protein_coding	KNOWN	Poisson	0.015693	0.93348	0.562055	-1.77919	25444.7	5570.48	4498.68	7210.73	8164.82	813.755	167.952	124.851	251.899	269.052	260.476	146.401
12	10771538	10826918	ENSG00000060140.4	STYK1	protein_coding	KNOWN	Poisson	1	1	0.470065	-2.12737	623	104	94	223	202	24.0959	4.11696	3.58788	8.75933	7.63169	8.19551	3.85242
12	861759	1020619	ENSG00000060237.12	WNK1	protein_coding	KNOWN	Poisson	0.0687311	1	0.778813	-1.28401	27074	5864	7053.06	5484.97	8671.96	849.477	176.749	195.175	191.851	285.702	238.776	185.962
6	50824968	50825376	ENSG00000060303.5	RPS17P5	pseudogene	KNOWN	?	?	?	?	?	0	0	0	0	0	4	1	1	1	1	1	1
10	70480769	70552135	ENSG00000060339.9	CCAR1	protein_coding	KNOWN	Poisson	0.0197506	0.93348	0.559506	-1.78729	19710.1	4376.02	3416.98	6553.05	5364.02	633.341	132.153	95.0716	229.015	177.102	203.058	113.612
20	61436187	61445353	ENSG00000060491.11	OGFR	protein_coding	KNOWN	Poisson	0.0886789	1	0.761684	-1.31288	17098.5	3638.99	4427.77	3733.87	5297.91	538.814	110.063	122.899	130.921	174.931	152.926	116.481
19	3136191	3163768	ENSG00000060558.3	GNA15	protein_coding	KNOWN	Poisson	1	1	1.43254	1.43254	123	38	51	28	6	7.7142	2.13889	2.40406	1.97427	1.19698	1.58562	2.27147
19	4153598	4173052	ENSG00000060566.9	CREB3L3	protein_coding	KNOWN	Poisson	1	1	0.816152	-1.22526	111	14	34	22	41	7.46716	1.41959	1.93604	1.76549	2.34604	2.05577	1.67781
1	27113963	27124890	ENSG00000060642.6	PIGV	protein_coding	KNOWN	Poisson	0.392386	1	0.70191	-1.42468	1107	152	339	210	406	38.5245	5.55556	10.3329	8.30699	14.329	11.318	7.94423
1	29563028	29653326	ENSG00000060656.15	PTPRU	protein_coding	KNOWN	Poisson	0.0243087	0.93348	1.93849	1.93849	13158	4315.09	4880.88	2540.99	1421	402.766	130.327	135.374	89.4143	47.6515	68.5329	132.851
1	31732417	31769663	ENSG00000060688.8	SNRNP40	protein_coding	KNOWN	Poisson	0.0414672	0.94953	0.630811	-1.58526	14115	2918	3064.01	3320.02	4813	449.341	88.4548	85.3539	116.521	159.011	137.766	86.9043
12	130880682	131200827	ENSG00000060709.9	RIMBP2	protein_coding	KNOWN	Poisson	1	1	1.27302	1.27302	22	5	16	1	0	4.62514	1.14985	1.44049	1.0348	1	1.0174	1.29517
1	103342023	103574053	ENSG00000060718.14	COL11A1	protein_coding	KNOWN	Poisson	0.115847	1	7.38972	7.38972	467	79	387	0	1	17.0549	3.36769	11.6544	1	1.03283	1.01641	7.51105
11	32914724	33014863	ENSG00000060749.10	QSER1	protein_coding	KNOWN	Poisson	0.0154375	0.93348	0.400392	-2.49755	11433.1	1560	2071.01	3066.03	4736.03	369.938	47.7544	58.0162	107.683	156.485	132.084	52.8853
6	166778407	166796487	ENSG00000060762.14	MPC1	protein_coding	KNOWN	Poisson	1	1	0.940473	-1.06329	2116	529	579	427.999	580.001	69.7286	16.8546	16.9402	15.8923	20.0415	17.9669	16.8974
3	38164201	38178734	ENSG00000060971.12	ACAA1	protein_coding	KNOWN	Poisson	1	1	0.715034	-1.39854	5081.87	1123.89	1192.3	1533.69	1232	164.32	34.6838	33.8248	54.3649	41.4467	47.9058	34.2543
12	24964295	25102394	ENSG00000060982.10	BCAT1	protein_coding	KNOWN	Poisson	1	1	64.0174	64.0174	6342.05	2685.02	3632.04	15	10	185.315	81.4721	100.992	1.52193	1.3283	1.42511	91.2321
12	48176505	48226916	ENSG00000061273.13	HDAC7	protein_coding	KNOWN	Poisson	0.766907	1	0.954575	-1.04759	6737.45	1413.21	2163.38	1571.37	1589.49	212.774	43.355	60.5593	55.6762	53.1831	54.4297	51.9571
8	20103676	20161475	ENSG00000061337.11	LZTS1	protein_coding	KNOWN	Poisson	1	1	1.24133	1.24133	1518	346.999	562.001	234	375	50.3255	11.3999	16.4722	9.14207	13.3113	11.2267	13.9361
5	122424816	122523746	ENSG00000061455.9	PRDM6	protein_coding	KNOWN	Poisson	1	1	1.0885	1.0885	43	11	16	10	6	5.3151	1.32968	1.44049	1.34795	1.19698	1.27246	1.38509
5	137419581	137428055	ENSG00000061492.7	WNT8A	protein_coding	KNOWN	Lognormal linear model	1	1	1.02875	1.02875	2	1	1	0	0	4.0575	1.02997	1.02753	1	1	1	1.02875
20	34203814	34208972	ENSG00000061656.5	SPAG4	protein_coding	KNOWN	Poisson	1	1	1.26963	1.26963	152	38	61	28	25	8.61328	2.13889	2.67937	1.97427	1.82075	1.89751	2.40913
2	183789605	183903587	ENSG00000061676.9	NCKAP1	protein_coding	KNOWN	Poisson	0.0231849	0.93348	0.678909	-1.47295	36337.8	8145.43	7990.38	10847.6	9354.35	1152.66	245.125	220.98	378.446	308.105	343.276	233.053
12	27863706	27909229	ENSG00000061794.8	MRPS35	protein_coding	KNOWN	Poisson	0.0255253	0.93348	0.552343	-1.81047	14568	3019.96	2670	3613.95	5264.1	466.587	91.5107	74.5067	126.748	173.821	150.285	83.0087
4	156680144	156728744	ENSG00000061918.8	GUCY1B3	protein_coding	KNOWN	Poisson	0.22041	1	3.93654	3.93654	222	37	183	2	0	10.2166	2.10892	6.0381	1.06959	1	1.03479	4.07351
12	132195626	132284283	ENSG00000061936.5	SFSWAP	protein_coding	KNOWN	Poisson	0.0735002	1	0.704782	-1.41888	12793	3178.01	2601	3721.98	3292.01	408.439	96.2476	72.6071	130.507	109.077	119.792	84.4274
3	195590235	195638817	ENSG00000061938.12	TNK2	protein_coding	KNOWN	Poisson	1	1	0.894615	-1.1178	5658.95	1336.96	1569.84	1517.44	1234.71	180.624	41.0697	44.2187	53.7996	41.5357	47.6676	42.6442
12	62860597	62991364	ENSG00000061987.10	MON2	protein_coding	KNOWN	Poisson	1	1	1.42867	1.42867	6733.99	1855.99	2380.99	1140	1357	209.393	56.6255	66.5502	40.6665	45.5506	43.1086	61.5879
16	68670092	68756520	ENSG00000062038.9	CDH3	protein_coding	KNOWN	Lognormal linear model	0.309175	1	0.199081	-5.02309	6908.94	956.001	196	4945.94	810.997	236.768	29.6521	6.396	173.095	27.6252	100.36	18.024
X	2959512	3030768	ENSG00000062096.10	ARSF	protein_coding	KNOWN	?	?	?	?	?	0	0	0	0	0	4	1	1	1	1	1	1
5	56469775	56560507	ENSG00000062194.11	GPBP1	protein_coding	KNOWN	Poisson	1	1	0.825402	-1.21153	16789	4039.98	4234.01	4473	4042.01	529.985	122.081	117.565	156.639	133.7	145.169	119.823
11	75470557	75512580	ENSG00000062282.10	DGAT2	protein_coding	KNOWN	Poisson	0.433055	1	1.33465	1.33465	1394.6	382	475.6	131	406	46.4296	12.4488	14.0936	5.55817	14.3291	9.94364	13.2712
19	44830708	44871378	ENSG00000062370.12	ZNF112	protein_coding	KNOWN	Poisson	1	1	1.30791	1.30791	635	77	318	55	185	23.0498	3.30775	9.75473	2.91374	7.07358	4.99366	6.53124
12	56665483	56694177	ENSG00000062485.14	CS	protein_coding	KNOWN	Poisson	0.0277773	0.93348	0.70042	-1.42771	35432.6	9330.45	6577.66	8983.46	10541	1123.37	280.641	182.087	313.581	347.063	330.322	231.364
15	41795836	41806086	ENSG00000062524.11	LTK	protein_coding	KNOWN	Poisson	1	1	1.68799	1.68799	1242	340	503	166	233	41.4634	11.1901	14.8479	6.776	8.64943	7.71272	13.019
7	43906157	43909493	ENSG00000062582.9	MRPS24	protein_coding	KNOWN	Poisson	0.0410234	0.94953	0.576976	-1.73317	10197.2	1825.13	2274.66	2354.88	3742.58	326.131	55.7005	63.6228	82.9387	123.869	103.404	59.6616
20	44994688	45061705	ENSG00000062598.13	ELMO2	protein_coding	KNOWN	Poisson	1	1	2.69097	2.69097	6332	1916	2930.01	648	837.997	192.148	58.424	81.6649	23.5473	28.5116	26.0295	70.0444
10	88195013	88281573	ENSG00000062650.13	WAPAL	protein_coding	KNOWN	Poisson	0.0244797	0.93348	0.523754	-1.90929	13010.9	2009.01	2947.99	3728.98	4324.93	417.11	61.2117	82.1599	130.75	142.988	136.869	71.6858
17	57784553	57919617	ENSG00000062716.5	VMP1	protein_coding	KNOWN	Lognormal linear model	0.292341	1	1.57162	1.57162	28899.9	7824.62	10576.4	3168	7330.92	880.591	235.51	292.174	111.231	241.675	176.453	263.842
17	58520520	58603581	ENSG00000062725.5	APPBP2	protein_coding	KNOWN	Lognormal linear model	0.906054	1	0.939602	-1.06428	7466.99	1142	2661.99	783.001	2880	233.308	35.2266	74.2862	28.2447	95.5509	61.8978	54.7564
19	50887461	50921274	ENSG00000062822.8	POLD1	protein_coding	KNOWN	Poisson	1	1	0.666133	-1.5012	16300.9	3718.87	3413.97	4289.99	4878.07	518.865	112.458	94.9886	150.271	161.148	155.709	103.723
17	27281919	27333459	ENSG00000063015.15	SEZ6	protein_coding	KNOWN	Poisson	1	1	1.04855	1.04855	8	2	4	2	0	4.23965	1.05994	1.11012	1.06959	1	1.03479	1.08503
12	53399942	53435994	ENSG00000063046.13	EIF4B	protein_coding	KNOWN	Poisson	0.00318186	0.93348	0.421389	-2.3731	62290	10387.9	10270.5	23311.7	18319.9	2010.67	312.333	283.754	812.136	602.445	707.291	298.043
19	49792895	49828483	ENSG00000063127.11	SLC6A16	protein_coding	KNOWN	Poisson	1	1	0.55851	-1.79048	172	29	21	85	37	9.6196	1.86915	1.57814	3.95759	2.21472	3.08615	1.72365
19	48111453	48206534	ENSG00000063169.6	GLTSCR1	protein_coding	KNOWN	Poisson	1	1	0.883045	-1.13245	3203	917.998	709.001	908.997	667.001	104.559	28.5131	20.5192	32.6287	22.8978	27.7632	24.5162
19	49122548	49133975	ENSG00000063176.11	SPHK2	protein_coding	KNOWN	Poisson	0.152856	1	0.567702	-1.76149	2050.66	396.378	398.924	295.753	959.606	68.6572	12.8798	11.9826	11.2908	32.504	21.8974	12.4312
19	49118585	49122794	ENSG00000063177.8	RPL18	protein_coding	KNOWN	Poisson	1	1	0.542592	-1.84301	68685.7	12951.9	13774.9	19596.5	22362.5	2187.43	389.178	380.231	682.863	735.163	709.013	384.704
19	49141199	49149570	ENSG00000063180.4	CA11	protein_coding	KNOWN	Poisson	1	1	0.210978	-4.73984	983	58	95	441	389	36.4693	2.73831	3.61541	16.3447	13.7709	15.0578	3.17686
19	55964352	55973711	ENSG00000063241.3	ISOC2	protein_coding	KNOWN	Poisson	1	1	0.754722	-1.32499	7128.99	1341	2014.99	1800	1973	227.07	41.1909	56.474	63.6314	65.7738	64.7026	48.8324
19	56165512	56186082	ENSG00000063244.8	U2AF2	protein_coding	KNOWN	Poisson	0.0132224	0.93348	0.634237	-1.5767	47402.1	11157.1	9005.68	12732.7	14506.7	1505.61	335.386	248.932	444.036	477.257	460.647	292.159
19	56186592	56221225	ENSG00000063245.10	EPN1	protein_coding	KNOWN	Poisson	1	1	0.571178	-1.75077	13189.9	2671.98	2605.98	3848	4063.99	423.139	81.0814	72.7443	134.892	134.421	134.656	76.9128
19	39881943	39891278	ENSG00000063322.8	MED29	protein_coding	KNOWN	Poisson	0.709019	1	0.949653	-1.05302	8808.02	2308.01	2324.01	1639	2537	277.474	70.1729	64.9813	58.0294	84.2902	71.1598	67.5771
5	304291	438407	ENSG00000063438.12	AHRR	protein_coding	KNOWN	Poisson	1	1	0.427706	-2.33806	2604.93	364	484.969	890.966	864.999	87.6603	11.9094	14.3515	32.0013	29.3981	30.6997	13.1304
22	19136089	19137797	ENSG00000063515.2	GSC2	protein_coding	KNOWN	Poisson	1	1	1.18993	1.18993	13	9	4	0	0	4.37986	1.26974	1.11012	1	1	1	1.18993
X	152599613	152618385	ENSG00000063587.11	ZNF275	protein_coding	KNOWN	Poisson	1	1	1.0845	1.0845	4084	1061	1225	628.001	1170	129.787	32.7992	34.7249	22.8514	39.4112	31.1313	33.7621
X	149861435	149933577	ENSG00000063601.12	MTMR1	protein_coding	KNOWN	Poisson	1	1	0.0161513	-61.9145	4147.04	5	5	1939.02	2198.02	143.917	1.14985	1.13765	68.4687	73.1612	70.8149	1.14375
2	241375088	241407494	ENSG00000063660.4	GPC1	protein_coding	KNOWN	Lognormal linear model	0.461665	1	0.679445	-1.47179	13794	3569.99	2382	5420.03	2422.01	444.679	107.996	66.578	189.591	80.5149	135.053	87.287
14	78266426	78401356	ENSG00000063761.11	ADCK1	protein_coding	KNOWN	Poisson	0.995118	1	1.00269	1.00269	725	138	257	174	156	26.3872	5.13597	8.07536	7.05437	6.1215	6.58793	6.60567
16	1845621	1877196	ENSG00000063854.8	HAGH	protein_coding	KNOWN	Poisson	0.115851	1	1.66102	1.66102	3812.1	796.812	1744.92	405.231	865.136	118.422	24.8811	49.0386	15.1001	29.4025	22.2513	36.9599
4	2463947	2627048	ENSG00000063978.11	RNF4	protein_coding	KNOWN	Poisson	0.95563	1	0.994102	-1.00593	14432.9	3638.02	4132.83	2764.05	3898	450.962	110.035	114.779	97.1757	128.972	113.074	112.407
2	202098166	202152435	ENSG00000064012.17	CASP8	protein_coding	KNOWN	Poisson	0.456674	1	1.1545	1.1545	5144	1434	1542	1300	868.001	163.161	43.9781	43.4522	46.2337	29.4966	37.8651	43.7151
4	41361624	41702062	ENSG00000064042.13	LIMCH1	protein_coding	KNOWN	Poisson	1	1	1.9763	1.9763	2749	651	1299	381	418	86.2532	20.511	36.7622	14.257	14.723	14.49	28.6366
12	27058114	27091260	ENSG00000064102.10	ASUN	protein_coding	KNOWN	Poisson	0.0429745	0.954855	0.531425	-1.88173	7504.95	1002	1865	1336	3301.95	240.265	31.0308	52.3445	47.4864	109.404	78.4452	41.6876
12	27126128	27167368	ENSG00000064115.6	TM7SF3	protein_coding	KNOWN	Poisson	0.0736639	1	0.597553	-1.67349	5997	1039	1442	2272	1244	194.734	32.1397	40.6992	80.0546	41.8407	60.9476	36.4194
17	48067369	48072589	ENSG00000064195.7	DLX3	protein_coding	KNOWN	Poisson	1	1	5.36373	5.36373	449	210	219	7	13	16.9934	7.29387	7.0292	1.24357	1.42679	1.33518	7.16154
11	124543694	124567415	ENSG00000064199.2	SPA17	protein_coding	KNOWN	Poisson	0.98487	1	1.00494	1.00494	2315	580	670.999	376	688	75.5262	18.3831	19.473	14.083	23.5871	18.835	18.928
11	2323227	2339431	ENSG00000064201.11	TSPAN32	protein_coding	KNOWN	Poisson	1	1	1.29761	1.29761	21	7	14	0	0	4.59522	1.2098	1.38543	1	1	1	1.29761
20	43343485	43357151	ENSG00000064205.6	WISP2	protein_coding	KNOWN	Poisson	1	1	1.39428	1.39428	37	27	6	1	3	5.10768	1.80921	1.16518	1.0348	1.09849	1.06664	1.4872
9	976964	991732	ENSG00000064218.4	DMRT3	protein_coding	KNOWN	Poisson	1	1	1.91568	1.91568	62	51	11	0	0	5.83135	2.52851	1.30284	1	1	1	1.91567
3	98451080	98540046	ENSG00000064225.8	ST3GAL6	protein_coding	KNOWN	Poisson	0.440336	1	0.733886	-1.36261	1125.76	98	420.759	297	310	39.0324	3.93714	12.5838	11.3342	11.1773	11.2557	8.26047
16	84402133	84497794	ENSG00000064270.7	ATP2C2	protein_coding	KNOWN	Poisson	0.80767	1	0.911074	-1.09761	989.834	322.997	189.923	459.235	17.6784	35.4687	10.6805	6.2287	16.9792	1.58039	9.2798	8.4546
17	47572655	47592380	ENSG00000064300.4	NGFR	protein_coding	KNOWN	Poisson	0.0156277	0.93348	3.40377	3.40377	7868.84	2804.95	3535.96	876.934	651	237.299	85.0667	98.347	31.5131	22.3724	26.9428	91.7069
11	125825691	125933231	ENSG00000064309.10	CDON	protein_coding	KNOWN	Poisson	1	1	0.96289	-1.03854	1869.48	365	627.558	301	575.922	61.5973	11.9393	18.277	11.4734	19.9076	15.6905	15.1082
8	120743015	120845104	ENSG00000064313.7	TAF2	protein_coding	KNOWN	Poisson	0.100193	1	0.756726	-1.32148	14136	3124.99	3511	3011.99	4488.03	446.464	94.6585	97.66	105.803	148.343	127.073	96.1593
7	139246316	139477578	ENSG00000064393.11	HIPK2	protein_coding	KNOWN	Poisson	0.0859511	1	0.683746	-1.46253	9085.03	1638	2439	3315.03	1693	291.168	50.0922	68.1472	116.347	56.5815	86.4642	59.1197
7	128594948	128695199	ENSG00000064419.9	TNPO3	protein_coding	KNOWN	Poisson	0.153649	1	0.798138	-1.25292	12797.1	2635.97	3543.04	2253.97	4364.08	402.245	80.0021	98.5421	79.4275	144.273	111.85	89.2721
19	19256376	19303401	ENSG00000064489.16	MEF2BNB-MEF2B	protein_coding	KNOWN	Poisson	1	1	0.610625	-1.63767	1673.29	356.846	325.74	484.153	506.553	57.1392	11.695	9.96782	17.8462	17.6302	17.7382	10.8314
19	19303008	19312679	ENSG00000064490.7	RFXANK	protein_coding	KNOWN	Poisson	0.0986183	1	0.544454	-1.8367	3113.56	439.871	763.525	907.952	1002.22	102.699	14.1833	22.0203	32.5924	33.9029	33.2477	18.1018
19	19229978	19249323	ENSG00000064545.9	TMEM161A	protein_coding	KNOWN	Poisson	1	1	0.485131	-2.0613	6636.01	1191	1189	1756.01	2500	215.605	36.6954	33.7339	62.1006	83.0753	72.588	35.2146
19	19734477	19739740	ENSG00000064547.9	LPAR2	protein_coding	KNOWN	Poisson	1	1	0.561941	-1.77955	2750	587.002	485.001	783.004	894.998	91.573	18.5929	14.3524	28.2448	30.3829	29.3139	16.4727
20	44519591	44527460	ENSG00000064601.11	CTSA	protein_coding	KNOWN	Poisson	0.0476542	0.976707	1.42471	1.42471	20736.9	7096.18	5905.49	4503.05	3232.18	642.058	213.678	163.582	157.684	107.113	132.399	188.63
19	19101697	19144833	ENSG00000064607.12	SUGP2	protein_coding	KNOWN	Poisson	0.0666656	1	0.742793	-1.34627	19689.7	4944.6	4223.08	5742.5	4779.53	625.182	149.194	117.264	200.811	157.913	179.362	133.229
5	127419458	127525381	ENSG00000064651.9	SLC12A2	protein_coding	KNOWN	Poisson	0.150263	1	0.795759	-1.25666	12698	3841.98	2233.98	2595.99	4026.01	403.152	116.147	62.5028	91.3278	133.175	112.251	89.3249
5	122179134	122365050	ENSG00000064652.6	SNX24	protein_coding	KNOWN	Poisson	1	1	0.948494	-1.0543	1632	364	496	337	435	54.5716	11.9094	14.6552	12.726	15.2811	14.0036	13.2823
20	45523263	45817493	ENSG00000064655.14	EYA2	protein_coding	KNOWN	Poisson	1	1	1.40319	1.40319	31	12	18	1	0	4.89	1.35965	1.49555	1.0348	1	1.0174	1.4276
19	1026212	1039069	ENSG00000064666.9	CNN2	protein_coding	KNOWN	Poisson	0.100466	1	0.819743	-1.21989	27678.9	6867	6651.06	5076.96	9083.92	867.798	206.81	184.108	177.654	299.227	238.44	195.459
19	1040102	1065572	ENSG00000064687.8	ABCA7	protein_coding	KNOWN	Poisson	0.199365	1	0.787333	-1.27011	8001	1618	2221	1605	2557.01	253.431	49.4927	62.1456	56.8461	84.9469	70.8965	55.8192
5	121647049	121799915	ENSG00000064692.14	SNCAIP	protein_coding	KNOWN	Poisson	1	1	1.04907	1.04907	21	9	4	3	5	4.6484	1.26974	1.11012	1.10439	1.16415	1.13427	1.18993
1	112297867	112310639	ENSG00000064703.7	DDX20	protein_coding	KNOWN	Poisson	0.186215	1	0.760646	-1.31467	6716	1397.97	1752	1043	2523.03	213.255	42.8984	49.2336	37.2914	83.8314	60.5614	46.066
15	83685174	83736107	ENSG00000064726.5	BTBD1	protein_coding	KNOWN	Poisson	1	1	0.590686	-1.69295	22995	4969.94	4425.01	6770.88	6829.14	734.572	149.953	122.823	236.594	225.202	230.898	136.388
12	29302036	29493914	ENSG00000064763.5	FAR2	protein_coding	KNOWN	Poisson	1	1	1.8406	1.8406	901.224	149	490.899	140.472	120.853	30.8358	5.46565	14.5147	5.88776	4.96763	5.42769	9.99018
20	52553316	52687305	ENSG00000064787.8	BCAS1	protein_coding	KNOWN	Poisson	1	1	1.75464	1.75464	134.783	65.7119	41.695	9	18.3765	8.03379	2.96944	2.14789	1.31316	1.6033	1.45823	2.55866
3	87308554	87325738	ENSG00000064835.6	POU1F1	protein_coding	KNOWN	?	?	?	?	?	0	0	0	0	0	4	1	1	1	1	1	1
1	111743393	111786063	ENSG00000064886.9	CHI3L2	protein_coding	KNOWN	Poisson	1	1	1.29748	1.29748	26	9	15	1	1	4.75032	1.26974	1.41296	1.0348	1.03283	1.03381	1.34135
19	1107636	1174283	ENSG00000064932.11	SBNO2	protein_coding	KNOWN	Poisson	0.0452045	0.972521	1.61753	1.61753	12373	2917.97	5232.07	1889	2334	377.85	88.454	145.042	66.7282	77.6256	72.1769	116.748
2	190649107	190742356	ENSG00000064933.12	PMS1	protein_coding	KNOWN	Poisson	0.0786318	1	0.533118	-1.87576	3846	424	1044	727.999	1650.01	124.95	13.7076	29.7419	26.3309	55.17	40.7505	21.7248
19	3572775	3579087	ENSG00000064961.14	HMG20B	protein_coding	KNOWN	Poisson	0.0568703	1	0.708439	-1.41155	17597.6	3401.79	4631.85	5471.01	4092.91	558.208	102.954	128.518	191.365	135.371	163.368	115.736
2	188207856	188313188	ENSG00000064989.8	CALCRL	protein_coding	KNOWN	Poisson	1	1	0.869008	-1.15074	36	1	13	13	9	5.13568	1.02997	1.3579	1.45234	1.29547	1.3739	1.19394
6	34845555	34855867	ENSG00000064995.12	TAF11	protein_coding	KNOWN	Poisson	0.743202	1	0.946402	-1.05663	5873.03	1527.01	1554	1025	1767.02	186.225	46.7657	43.7826	36.665	59.0114	47.8382	45.2742
6	34857042	35059180	ENSG00000064999.12	ANKS1A	protein_coding	KNOWN	Poisson	0.110986	1	0.599191	-1.66892	3768	520	1030	944	1274	122.614	16.5848	29.3565	33.8467	42.8256	38.3362	22.9706
19	2100988	2164465	ENSG00000065000.11	AP3D1	protein_coding	KNOWN	Poisson	0.384452	1	0.935232	-1.06925	34997.6	7883.99	10472.6	7505.05	9136	1089.68	237.29	289.317	262.14	300.936	281.538	263.303
6	35226686	35263763	ENSG00000065029.10	ZNF76	protein_coding	KNOWN	Poisson	1	1	0.726744	-1.376	5511	1250	1278	1416	1567	177.363	38.4634	36.1841	50.2702	52.445	51.3576	37.3238
16	2075357	2089028	ENSG00000065054.9	SLC9A3R2	protein_coding	KNOWN	Poisson	0.234304	1	0.776212	-1.28831	5638	957.997	1732.99	1161	1786	179.454	29.7119	48.7104	41.3973	59.6348	50.516	39.2112
16	2089816	2097868	ENSG00000065057.2	NTHL1	protein_coding	KNOWN	Poisson	1	1	0.531359	-1.88197	3268.07	480.62	757.852	766.638	1262.96	107.407	15.4046	21.8641	27.6753	42.4631	35.0692	18.6344
6	34759857	34850916	ENSG00000065060.12	UHRF1BP1	protein_coding	KNOWN	Poisson	0.029419	0.939521	0.532131	-1.87924	11076	2666.01	1566	4195.02	2649.01	359.95	80.9026	44.1129	146.967	87.9674	117.467	62.5078
1	110091233	110136976	ENSG00000065135.7	GNAI3	protein_coding	KNOWN	Poisson	0.101444	1	0.82226	-1.21616	28195	6651	7177	5844	8523	884.078	200.336	198.587	204.343	280.811	242.577	199.462
13	98605912	98676552	ENSG00000065150.14	IPO5	protein_coding	KNOWN	Poisson	0.0199256	0.93348	0.73016	-1.36956	63904.6	16157.3	13276.1	16705.4	17765.8	2018.27	485.248	366.499	582.269	584.253	583.261	425.874
10	126085872	126107546	ENSG00000065154.7	OAT	protein_coding	KNOWN	Poisson	0.018363	0.93348	0.578461	-1.72873	23762	5470.96	4104.94	7403.88	6782.22	761.262	164.969	114.012	258.619	223.662	241.141	139.49
1	118472343	118503050	ENSG00000065183.10	WDR3	protein_coding	KNOWN	Lognormal linear model	0.548206	1	0.681046	-1.46833	17793.1	3169.01	4121.01	2577	7926.06	562.313	95.9778	114.454	90.6672	261.214	175.941	105.216
1	89149905	89301939	ENSG00000065243.14	PKN2	protein_coding	KNOWN	Poisson	1	1	0.667331	-1.49851	12933	2950	2713.99	3465.01	3803.96	412.582	89.4139	75.7177	121.566	125.885	123.726	82.5658
19	983174	994570	ENSG00000065268.5	WDR18	protein_coding	KNOWN	Poisson	1	1	0.373154	-2.67986	12477.9	1935	1823.99	3612.96	5105.98	405.553	58.9934	51.2155	126.714	168.63	147.672	55.1044
6	52362200	52441714	ENSG00000065308.4	TRAM2	protein_coding	KNOWN	Poisson	1	1	1.16404	1.16404	12454	3699	3493	2452	2810	388.597	111.862	97.1644	86.3178	93.2527	89.7853	104.513
17	8924859	9147318	ENSG00000065320.4	NTN1	protein_coding	KNOWN	Poisson	1	1	0.334615	-2.98851	909.999	106	118	335	350.999	33.6053	4.1769	4.24861	12.6564	12.5234	12.5899	4.21275
17	9725523	9795420	ENSG00000065325.7	GLP2R	protein_coding	KNOWN	Poisson	1	1	1.06872	1.06872	7	3	3	0	1	4.20533	1.08991	1.08259	1	1.03283	1.01641	1.08625
10	13203554	13253105	ENSG00000065328.12	MCM10	protein_coding	KNOWN	Poisson	0.0206589	0.93348	0.472035	-2.11849	11810.9	2356	1813.01	3400.98	4240.89	382.092	71.6113	50.9134	119.338	140.229	129.784	61.2623
12	56321103	56347812	ENSG00000065357.15	DGKA	protein_coding	KNOWN	Poisson	0.237017	1	0.626021	-1.59739	1576	187	473	445.996	470	53.5752	6.60454	14.022	16.5185	16.4302	16.4744	10.3133
12	56473641	56497290	ENSG00000065361.10	ERBB3	protein_coding	KNOWN	Poisson	1	1	0.313394	-3.19087	3494	517	387	1420	1170	117.97	16.4949	11.6544	50.4092	39.4114	44.9103	14.0747
3	123687368	123711026	ENSG00000065371.13	ROPN1	protein_coding	KNOWN	Poisson	1	1	1.08948	1.08948	9.03622	4.05232	3.76581	1.2181	7.52122e-13	4.26751	1.12145	1.10368	1.04238	1	1.02119	1.11257
2	197831741	198175898	ENSG00000065413.12	ANKRD44	protein_coding	KNOWN	Poisson	1	1	1.17742	1.17742	190	44	72	37	37	9.80306	2.31872	2.9822	2.28742	2.21472	2.25107	2.65046
16	75661622	75682542	ENSG00000065427.10	KARS	protein_coding	KNOWN	Poisson	0.00932361	0.93348	0.510576	-1.95857	32691.1	6449	5748.17	8956.56	11537.4	1045.95	194.282	159.251	312.645	379.773	346.209	176.767
16	75630879	75657199	ENSG00000065457.6	ADAT1	protein_coding	KNOWN	Poisson	1	1	0.897844	-1.11378	1991	411.001	609	378	593.001	65.7051	13.318	17.7662	14.1526	20.4683	17.3104	15.5421
3	122785909	122944075	ENSG00000065485.13	PDIA5	protein_coding	KNOWN	Poisson	0.416854	1	0.8601	-1.16266	5697.99	1373	1498.01	1682.98	1144	182.508	42.1498	42.2411	59.5597	38.5579	49.0588	42.1955
6	37225548	37300747	ENSG00000065491.8	TBC1D22B	protein_coding	KNOWN	Poisson	1	1	0.68039	-1.46975	2294	455.846	552.914	609.293	675.945	76.276	14.6621	16.2221	22.2005	23.1914	22.696	15.4421
3	120315156	120321348	ENSG00000065518.7	NDUFB4	protein_coding	KNOWN	Poisson	1	1	0.577103	-1.73279	9617.67	1744.36	2135.13	2812.59	2925.58	308.973	53.2799	59.7816	98.8648	97.0472	97.956	56.5307
1	16174359	16266956	ENSG00000065526.6	SPEN	protein_coding	KNOWN	Lognormal linear model	0.813192	1	0.899631	-1.11157	32404	10339	6328	9731.04	6006	1023.85	310.867	175.214	339.593	198.178	268.885	243.041
3	123328896	123603179	ENSG00000065534.14	MYLK	protein_coding	KNOWN	Poisson	1	1	2.97395	2.97395	2735	878	1284	303	270	85.0707	27.3144	36.3493	11.5429	9.86414	10.7035	31.8318
2	187350883	187374091	ENSG00000065548.13	ZC3H15	protein_coding	KNOWN	Poisson	0.161789	1	0.84624	-1.1817	21729	5595.02	5203.98	4572.97	6357.02	682.775	168.687	144.269	160.118	209.702	184.91	156.478
17	11924141	12047148	ENSG00000065559.10	MAP2K4	protein_coding	KNOWN	Poisson	0.152789	1	0.729945	-1.36997	6597.17	1339.01	1694.78	1349.8	2213.58	210.428	41.1313	47.6583	47.9666	73.6722	60.8194	44.3948
1	212537273	212588244	ENSG00000065600.8	TMEM206	protein_coding	KNOWN	Poisson	1	1	0.49848	-2.0061	3242	490.998	689.003	962.005	1100	107.271	15.7156	19.9687	34.4732	37.1131	35.7931	17.8422
6	84262599	84419411	ENSG00000065609.9	SNAP91	protein_coding	KNOWN	Poisson	1	1	10.7582	10.7582	711	297	412	1	1	24.3116	9.90133	12.3426	1.0348	1.03283	1.03381	11.122
10	105726959	105788992	ENSG00000065613.9	SLK	protein_coding	KNOWN	Poisson	0.0454345	0.972521	0.639605	-1.56347	13438.9	3298.01	2455.03	4584.9	3101	431.771	99.844	68.5886	160.532	102.806	131.669	84.2163
6	84569362	84670147	ENSG00000065615.7	CYB5R4	protein_coding	KNOWN	Poisson	1	1	0.787233	-1.27027	3972	1011	889.997	1101	970	128.957	31.3004	25.5022	39.3095	32.8453	36.0774	28.4013
10	105791044	105845761	ENSG00000065618.12	COL17A1	protein_coding	KNOWN	Poisson	1	1	1.03407	1.03407	188	89	15	79	5	9.99333	3.6674	1.41296	3.74882	1.16415	2.45648	2.54018
10	106028631	106059617	ENSG00000065621.9	GSTO2	protein_coding	KNOWN	Poisson	0.0235509	0.93348	0.391078	-2.55704	6972	1434	711.001	2337	2490	229.616	43.9782	20.5743	82.3164	82.7471	82.5318	32.2763
10	12171636	12211961	ENSG00000065665.16	SEC61A2	protein_coding	KNOWN	Poisson	1	1	1.58655	1.58655	1942.81	735.869	539.66	315	352.286	63.4379	23.0546	15.8572	11.9605	12.5656	12.263	19.4559
10	6469105	6622264	ENSG00000065675.10	PRKCQ	protein_coding	KNOWN	Poisson	1	1	1.63145	1.63145	225	67	96	21	41	10.7277	3.00804	3.64294	1.7307	2.34604	2.03837	3.32549
19	2997636	3047634	ENSG00000065717.10	TLE2	protein_coding	KNOWN	Poisson	0.300682	1	0.770074	-1.29858	3538	544.001	1137	739.001	1118	114.024	17.3041	32.3023	26.7137	37.7041	32.2089	24.8032
2	239335383	239360892	ENSG00000065802.7	ASB1	protein_coding	KNOWN	Poisson	0.214586	1	0.767577	-1.3028	5894	988.001	1805	1077	2024	187.227	30.6112	50.6927	38.4744	67.4484	52.9614	40.6519
10	14560556	14816897	ENSG00000065809.9	FAM107B	protein_coding	KNOWN	Poisson	0.0937526	1	0.625426	-1.59891	5422.99	1102	1191	1870	1260	176.25	34.0279	33.7888	66.0671	42.3658	54.2164	33.9083
6	83920108	84140798	ENSG00000065833.7	ME1	protein_coding	KNOWN	Poisson	1	1	0.764918	-1.30733	10224	2529.99	2297.98	2697	2699.02	325.543	76.8258	64.2649	94.8426	89.6094	92.226	70.5453
4	37892708	38140797	ENSG00000065882.11	TBC1D1	protein_coding	KNOWN	Lognormal linear model	0.417291	1	0.358498	-2.78942	4419.01	554	386	3058.01	421	151.456	17.6038	11.6268	107.404	14.8215	61.1127	14.6153
7	39989636	40136734	ENSG00000065883.10	CDK13	protein_coding	KNOWN	Poisson	1	1	0.876548	-1.14084	6783	1490	1954	1516	1823	215.05	45.6566	54.7948	53.7495	60.8494	57.2995	50.2257
2	74425689	74444693	ENSG00000065911.7	MTHFD2	protein_coding	KNOWN	Poisson	0.00437638	0.93348	0.389034	-2.57047	39043.1	6587.93	5605.11	13145.9	13704.1	1263.08	198.446	155.312	458.413	450.909	454.661	176.879
X	46464753	46618491	ENSG00000065923.5	SLC9A7	protein_coding	KNOWN	Poisson	1	1	0.550423	-1.81678	1186	252	195	431	308	42.0295	8.55264	6.36847	15.9967	11.1117	13.5542	7.46056
12	8185299	8208100	ENSG00000065970.4	FOXJ2	protein_coding	KNOWN	Poisson	0.321039	1	0.851886	-1.17387	8399	2907.99	1274	2735.01	1482.01	270.048	88.1547	36.0739	96.1652	49.6545	72.9099	62.1143
1	43148098	43168021	ENSG00000065978.13	YBX1	protein_coding	KNOWN	Lognormal linear model	0.0975764	1	0.342632	-2.91858	62072.7	9123.63	8076.21	29340.9	15532	2030.62	274.443	223.343	1021.92	510.917	766.418	248.893
19	10527449	10580306	ENSG00000065989.11	PDE4A	protein_coding	KNOWN	Poisson	1	1	0.752152	-1.32952	7624.97	1466	2114	1859.99	2184.98	242.589	44.9373	59.1996	65.7187	72.7332	69.2259	52.0684
1	212458879	212535201	ENSG00000066027.5	PPP2R5A	protein_coding	KNOWN	Poisson	1	1	0.255156	-3.91917	5083.57	483.968	658.923	2243.46	1697.22	170.427	15.5049	19.1405	79.0615	56.72	67.8907	17.3227
2	79412357	80875906	ENSG00000066032.13	CTNNA2	protein_coding	KNOWN	Poisson	1	1	1.01376	1.01376	1	0	1	0	0	4.02753	1	1.02753	1	1	1	1.01377
19	8023463	8070544	ENSG00000066044.9	ELAVL1	protein_coding	KNOWN	Poisson	0.0320594	0.940811	0.655952	-1.5245	22105.1	4201.99	5399.1	4648.01	7856.03	698.221	126.937	149.64	162.728	258.915	210.822	138.288
1	43766664	43788780	ENSG00000066056.9	TIE1	protein_coding	KNOWN	Poisson	0.0949017	1	8.929	8.929	600	138	459	2	1	20.8749	5.13597	13.6365	1.06959	1.03283	1.05121	9.38623
12	50898768	51142451	ENSG00000066084.8	DIP2B	protein_coding	KNOWN	Poisson	1	1	0.967595	-1.03349	15734.1	4007.03	4379.03	3837.95	3510.05	493.429	121.094	121.557	134.542	116.236	125.389	121.326
12	50478755	50494496	ENSG00000066117.10	SMARCD1	protein_coding	KNOWN	Poisson	0.0334532	0.940811	0.658873	-1.51774	21351	5240.97	4052.01	6555.06	5502.97	681.378	158.076	112.554	229.084	181.663	205.374	135.315
1	44115829	44171187	ENSG00000066135.8	KDM4A	protein_coding	KNOWN	Poisson	1	1	0.44373	-2.25362	5117.98	724.404	1006.37	1360	2027.2	167.292	22.711	28.7061	48.3214	67.5533	57.9373	25.7085
1	41157320	41237276	ENSG00000066136.15	NFYC	protein_coding	KNOWN	Poisson	1	1	0.744446	-1.34328	8135	1766.01	2017.01	1781	2571	258.834	53.9286	56.5295	62.9701	85.4062	74.1882	55.2291
1	42896000	42921939	ENSG00000066185.8	ZMYND12	protein_coding	KNOWN	Poisson	1	1	1.69857	1.69857	98	24	58	8	8	6.85708	1.7193	2.59678	1.27836	1.26264	1.2705	2.15804
5	473425	524448	ENSG00000066230.6	SLC9A3	protein_coding	KNOWN	Poisson	1	1	1.76169	1.76169	78.0143	33	37	6	2.01433	6.28257	1.98904	2.01863	1.20877	1.06613	1.13745	2.00384
2	233743396	233877983	ENSG00000066248.10	NGEF	protein_coding	KNOWN	Poisson	0.765751	1	0.904849	-1.10516	1386	258	450	96	581.999	46.5687	8.73247	13.3888	4.34034	20.1071	12.2237	11.0606
1	197053258	197115825	ENSG00000066279.12	ASPM	protein_coding	KNOWN	Poisson	0.596979	1	0.952664	-1.04969	21062.3	5904.14	5198.09	4616.07	5343.98	660.12	177.952	144.107	161.617	176.444	169.03	161.029
1	160510885	160549307	ENSG00000066294.10	CD84	protein_coding	KNOWN	Poisson	1	1	1.02997	1.02997	2	2	0	0	0	4.05994	1.05994	1	1	1	1	1.02997
1	43829068	43833697	ENSG00000066322.8	ELOVL1	protein_coding	KNOWN	Poisson	0.149091	1	0.772366	-1.29472	10123	2139	2660.99	1876.01	3446.98	319.807	65.1076	74.2588	66.276	114.165	90.2205	69.6832
11	47376411	47400128	ENSG00000066336.7	SPI1	protein_coding	KNOWN	Poisson	1	1	1.0832	1.0832	15	5	6	3	1	4.45225	1.14985	1.16518	1.10439	1.03283	1.06861	1.15752
6	30026676	30032687	ENSG00000066379.10	ZNRD1	protein_coding	KNOWN	Poisson	0.075724	1	0.451588	-2.21441	2605.15	333.195	542.856	442.778	1286.33	86.5681	10.9861	15.9452	16.4065	43.2303	29.8184	13.4657
11	30406040	30608420	ENSG00000066382.11	MPPED2	protein_coding	KNOWN	?	?	?	?	?	0	0	0	0	0	4	1	1	1	1	1	1
3	137717577	137752495	ENSG00000066405.8	CLDN18	protein_coding	KNOWN	Poisson	1	1	1.03224	1.03224	11	3	4	0	4	4.33136	1.08991	1.11012	1	1.13132	1.06566	1.10001
3	101367733	101396340	ENSG00000066422.4	ZBTB11	protein_coding	KNOWN	Poisson	0.23888	1	0.784545	-1.27462	5966.71	1192.29	1660.29	1079.11	2035.02	189.8	36.7338	46.7088	38.548	67.8099	53.179	41.7213
14	92524896	92572966	ENSG00000066427.17	ATXN3	protein_coding	KNOWN	Poisson	0.250885	1	0.723004	-1.38312	3029	669.001	719.999	1055	585	99.7871	21.0505	20.822	37.7089	20.2057	28.9573	20.9363
14	93260576	93306309	ENSG00000066455.8	GOLGA5	protein_coding	KNOWN	Poisson	0.738675	1	1.0538	1.0538	6813.94	1373.99	2412.96	1342.01	1684.98	213.624	42.1797	67.4302	47.6954	56.3183	52.0069	54.8049
10	123237848	123357973	ENSG00000066468.16	FGFR2	protein_coding	KNOWN	Poisson	1	1	0.111502	-8.96846	814	8	32	294	480	31.109	1.23977	1.88098	11.2298	16.7585	13.9942	1.56038
1	70610488	70671304	ENSG00000066557.5	LRRC40	protein_coding	KNOWN	Poisson	1	1	1.10076	1.10076	5149	1244	1664	882	1359	162.4	38.2837	46.8109	31.6894	45.6162	38.6528	42.5473
5	128430444	128449722	ENSG00000066583.7	ISOC1	protein_coding	KNOWN	Poisson	0.0373818	0.94953	0.508698	-1.9658	7684	1270	1573	1504	3336.99	247.255	39.0629	44.3057	53.332	110.554	81.943	41.6843
14	100204030	100408398	ENSG00000066629.12	EML1	protein_coding	KNOWN	Poisson	0.0530697	1	2.2959	2.2959	3826	1185	1643	649.998	348.001	118.79	36.5153	46.2329	23.6168	12.4249	18.0208	41.3741
6	126307576	126360938	ENSG00000066651.12	TRMT11	protein_coding	KNOWN	Poisson	1	1	0.548468	-1.82326	3378	595.999	714	1100	967.999	111.574	18.8626	20.6569	39.2747	32.7796	36.0272	19.7598
16	20744986	20753407	ENSG00000066654.8	THUMPD1	protein_coding	KNOWN	Poisson	0.225758	1	0.823699	-1.21404	10136	2664	2298.01	2190	2983.99	321.274	80.8423	64.2657	77.2014	98.9647	88.0831	72.554
9	103189438	103213512	ENSG00000066697.10	MSANTD3	protein_coding	KNOWN	Poisson	1	1	0.871654	-1.14724	5584	1557	1260.99	1450.01	1316	179.038	47.6646	35.7159	51.4533	44.2045	47.8289	41.6902
14	104605060	104647232	ENSG00000066735.10	KIF26A	protein_coding	KNOWN	Poisson	1	1	0.513838	-1.94614	5157	964.01	953.007	1430.99	1808.99	168.31	29.8922	27.2369	50.7916	60.3894	55.5905	28.5645
14	96747595	96830208	ENSG00000066739.7	ATG2B	protein_coding	KNOWN	Poisson	1	1	1.60742	1.60742	3374.95	1191.65	1024.9	501.593	656.816	106.947	36.7146	29.216	18.453	22.5634	20.5082	32.9653
8	68085747	68255913	ENSG00000066777.4	ARFGEF1	protein_coding	KNOWN	Poisson	1	1	0.988392	-1.01174	6544.21	1713	1800.06	1319.11	1712.04	207.002	52.3401	50.5567	46.8987	57.2066	52.0526	51.4484
16	20547548	20587750	ENSG00000066813.10	ACSM2B	protein_coding	KNOWN	?	?	?	?	?	0	0	0	0	0	4	1	1	1	1	1	1
8	135490031	135725293	ENSG00000066827.11	ZFAT	protein_coding	KNOWN	Poisson	1	1	1.63325	1.63325	1671	643	466	218	344	54.9794	20.2712	13.8293	8.58535	12.2936	10.4395	17.0502
8	66556969	66683497	ENSG00000066855.11	MTFR1	protein_coding	KNOWN	Poisson	0.0412858	0.94953	0.49819	-2.00727	6517	771.003	1634.01	1882	2229.98	210.788	24.1076	45.9854	66.4846	74.2106	70.3476	35.0465
7	99775186	99819112	ENSG00000066923.13	STAG3	protein_coding	KNOWN	Poisson	1	1	2.62055	2.62055	722.07	242.749	331.897	94.8304	52.5931	25.439	8.2754	10.1373	4.29964	2.72664	3.51314	9.20635
18	55215515	55254005	ENSG00000066926.6	FECH	protein_coding	KNOWN	Poisson	0.0524085	0.996489	0.600226	-1.66604	8914	2129.99	1533	2855.02	2396	288.044	64.8374	43.2045	100.341	79.661	90.001	54.0209
15	72114632	72410919	ENSG00000066933.11	MYO9A	protein_coding	KNOWN	Poisson	0.643522	1	1.11071	1.11071	3322	740	1146	524	912	105.902	23.1784	32.5501	19.2327	30.9411	25.0869	27.8642
Y	15016019	15032391	ENSG00000067048.12	DDX3Y	protein_coding	KNOWN	Poisson	0.489599	1	0.485142	-2.06125	61	0	0	61	0	6.12251	1	1	3.12251	1	2.06126	1
10	3109712	3179905	ENSG00000067057.11	PFKP	protein_coding	KNOWN	Poisson	0.0105991	0.93348	0.534768	-1.86997	32800	5706.98	6926.15	8178.21	11988.7	1043.88	172.043	191.681	285.562	394.59	340.076	181.862
10	1085848	1095111	ENSG00000067064.6	IDI1	protein_coding	KNOWN	Poisson	0.0100179	0.93348	0.383905	-2.60481	16538.1	2450.01	2652.74	4725.5	6709.86	535.171	74.4286	74.0316	165.425	221.286	193.356	74.2301
2	231280657	231408806	ENSG00000067066.12	SP100	protein_coding	KNOWN	Poisson	0.423673	1	1.18288	1.18288	4462.65	1287.14	1321.51	1116	738.002	142.019	39.5766	37.382	39.8314	25.2287	32.5301	38.4793
10	3818188	3827474	ENSG00000067082.10	KLF6	protein_coding	KNOWN	Lognormal linear model	0.518223	1	1.48635	1.48635	20076.1	6426.03	5726.84	2015.99	5907.2	618.338	193.593	158.664	71.1469	194.934	133.04	176.128
5	54720682	54830879	ENSG00000067113.12	PPAP2A	protein_coding	KNOWN	Poisson	1	1	1.94355	1.94355	1856.1	531.351	780.729	214.631	329.386	59.7009	16.925	22.4939	8.46813	11.8138	10.141	19.7095
15	73344051	73597548	ENSG00000067141.12	NEO1	protein_coding	KNOWN	Poisson	0.968142	1	1.00572	1.00572	7842.02	2507	1744.01	2313	1278	249.589	76.1367	49.0138	81.4814	42.9571	62.2192	62.5753
8	71485677	71520623	ENSG00000067167.3	TRAM1	protein_coding	KNOWN	Poisson	1	1	0.771447	-1.29627	25660.2	6110.92	6096.99	7096.22	6356.1	810.589	184.149	168.854	247.914	209.672	228.793	176.502
X	71798664	71934168	ENSG00000067177.10	PHKA1	protein_coding	KNOWN	Poisson	0.0733936	1	0.596524	-1.67638	6031.6	1220.14	1236.64	1204.26	2370.56	194.342	37.5685	35.0455	42.9025	78.826	60.8642	36.307
12	6437923	6451281	ENSG00000067182.3	TNFRSF1A	protein_coding	KNOWN	Poisson	0.917958	1	0.985294	-1.01493	7910.96	1248	3014.96	1257	2391	246.642	38.4035	84.0037	44.7375	79.4969	62.1172	61.2036
17	37329709	37353957	ENSG00000067191.11	CACNB1	protein_coding	KNOWN	Poisson	1	1	0.641478	-1.5589	1629	329	355.999	394.999	548.999	55.429	10.8604	10.8009	14.7441	19.0237	16.8839	10.8307
1	92974253	93257962	ENSG00000067208.10	EVI5	protein_coding	KNOWN	Poisson	1	1	0.947427	-1.05549	1915	460	548	412	495	63.4599	14.7866	16.0868	15.3356	17.2509	16.2933	15.4367
15	74275547	74286964	ENSG00000067221.9	STOML1	protein_coding	KNOWN	Poisson	1	1	1.5999	1.5999	713	185	296	98	134	25.5028	6.5446	9.14906	4.40993	5.39924	4.90458	7.84683
15	72491370	72524165	ENSG00000067225.13	PKM	protein_coding	KNOWN	Lognormal linear model	0.100394	1	0.690532	-1.44816	226244	49945.8	51216.9	68440.6	56640.9	7151.89	1497.92	1411.03	2382.41	1860.53	2121.47	1454.47
5	54552073	54603551	ENSG00000067248.5	DHX29	protein_coding	KNOWN	Poisson	1	1	0.903415	-1.10691	13277	3262.93	3568.07	2836.04	3609.92	417.219	98.7927	99.2311	99.6805	119.514	109.597	99.0119
1	94333373	94345475	ENSG00000067334.9	DNTTIP2	protein_coding	KNOWN	Poisson	0.0285343	0.939521	0.652005	-1.53373	24137.5	6466.8	3960.01	7837.88	5872.85	772.364	194.815	110.022	273.72	193.807	233.764	152.418
16	8715540	8740082	ENSG00000067365.10	METTL22	protein_coding	KNOWN	Poisson	1	1	0.601922	-1.66134	1487	296	306	510	375	51.3526	9.87136	9.42437	18.7455	13.3113	16.0284	9.64786
15	43699407	43802927	ENSG00000067369.9	TP53BP1	protein_coding	KNOWN	Poisson	0.734766	1	1.03737	1.03737	14433.1	3403.98	4543.04	3004.02	3482.01	449.933	103.02	126.073	105.525	115.315	110.42	114.546
X	54946895	54957865	ENSG00000067445.15	TRO	protein_coding	KNOWN	Poisson	1	1	1.6694	1.6694	131	41	62	19	9	7.89228	2.2288	2.7069	1.66111	1.29547	1.47829	2.46785
1	218458629	218511326	ENSG00000067533.5	RRP15	protein_coding	KNOWN	Poisson	0.0168451	0.93348	0.315054	-3.17405	7227.99	1085	818	2149	3175.99	238.081	33.5183	23.5201	75.7747	105.268	90.5213	28.5192
3	49396578	49450432	ENSG00000067560.6	RHOA	protein_coding	KNOWN	Poisson	0.00819378	0.93348	0.649482	-1.53969	85793.2	18437.2	18631.8	21387.2	27337	2711.17	553.578	513.944	745.172	898.479	821.826	533.761
17	41561233	41621832	ENSG00000067596.6	DHX8	protein_coding	KNOWN	Poisson	1	1	0.639567	-1.56356	15151	3231.99	3263	4510.07	4145.92	483.738	97.8654	90.8324	157.929	137.111	147.52	94.3489
7	66752528	66767895	ENSG00000067601.6	PMS2P4	pseudogene	KNOWN	Poisson	1	1	0.968029	-1.03303	116.136	32.6047	28.0033	24.8966	30.6316	7.62006	1.97719	1.77095	1.86628	2.00564	1.93596	1.87407
1	1981909	2116835	ENSG00000067606.11	PRKCZ	protein_coding	KNOWN	Poisson	0.781766	1	0.947833	-1.05504	4386.23	871.245	1443.61	807.389	1263.99	139.446	27.1119	40.7436	29.0933	42.4968	35.7951	33.9278
Y	2803112	2850548	ENSG00000067646.7	ZFY	protein_coding	KNOWN	Poisson	1	1	0.877094	-1.14013	10.0493	1.00643	0	9.04284	0	4.34481	1.03016	1	1.31465	1	1.15733	1.01508
1	220267444	220321381	ENSG00000067704.8	IARS2	protein_coding	KNOWN	Poisson	0.00954235	0.93348	0.496998	-2.01208	29761.2	5445.03	5490.03	8361.13	10465	952.829	164.192	152.144	291.927	344.566	318.246	158.168
12	79257773	79845789	ENSG00000067715.9	SYT1	protein_coding	KNOWN	Lognormal linear model	0.836147	1	0.643039	-1.55512	5076.98	322	652.999	4027.98	74	174.212	10.6506	18.9775	141.154	3.42943	72.2917	14.814
12	78224685	78606791	ENSG00000067798.9	NAV3	protein_coding	KNOWN	Poisson	1	1	2.44305	2.44305	1996	579	928.998	188	300	63.3195	18.3531	26.5759	7.5415	10.849	9.19525	22.4645
X	153051221	153059979	ENSG00000067829.13	IDH3G	protein_coding	KNOWN	Poisson	1	1	0.890008	-1.12358	7747.72	1879.95	2080.97	1833.82	1952.98	245.559	57.3435	58.2905	64.8081	65.1166	64.9624	57.817
16	4846969	4852952	ENSG00000067836.8	ROGDI	protein_coding	KNOWN	Poisson	1	1	1.93602	1.93602	2612	891.001	947.001	449	325	83.0684	27.704	27.0715	16.623	11.6698	14.1464	27.3878
X	153067621	153096021	ENSG00000067840.7	PDZD4	protein_coding	KNOWN	Poisson	1	1	12.0845	12.0845	1236.01	434	772.005	8	22	39.2617	14.0073	22.2538	1.27836	1.72226	1.50031	18.1305
X	152783134	152848398	ENSG00000067842.13	ATP2B3	protein_coding	KNOWN	Poisson	1	1	1.27782	1.27782	22	9	12	1	0	4.6349	1.26974	1.33037	1.0348	1	1.0174	1.30005
18	18529701	18691813	ENSG00000067900.5	ROCK1	protein_coding	KNOWN	Poisson	1	1	0.844361	-1.18433	14629.9	3395.58	3890.64	3388	3955.66	460.631	102.768	108.112	118.886	130.865	124.876	105.44
16	67063019	67134962	ENSG00000067955.9	CBFB	protein_coding	KNOWN	Poisson	1	1	0.283268	-3.53022	11522	1378	1469	4491.97	4183.04	379.371	42.2997	41.4425	157.299	138.33	147.815	41.8711
X	24483338	24557955	ENSG00000067992.8	PDK3	protein_coding	KNOWN	Poisson	1	1	0.845162	-1.18321	1153	300	267	236	350.001	40.0442	9.99124	8.35067	9.21167	12.4906	10.8511	9.17095
3	50355221	50360338	ENSG00000068001.9	HYAL2	protein_coding	KNOWN	Poisson	1	1	0.570635	-1.75243	9182.59	1689.12	1984.02	2577.43	2932.02	295.186	51.6244	55.6212	90.6822	97.2585	93.9703	53.6228
2	239969864	240323349	ENSG00000068024.12	HDAC4	protein_coding	KNOWN	Poisson	1	1	0.446546	-2.23941	638	84	113	308	133	24.7118	3.51755	4.11096	11.7169	5.36641	8.54166	3.81426
3	50367219	50378412	ENSG00000068028.13	RASSF1	protein_coding	KNOWN	Poisson	1	1	0.910178	-1.09869	6046.04	1455	1667.01	1290.01	1634.02	192.033	44.6075	46.8938	45.8861	54.6452	50.2657	45.7507
4	1795034	1810600	ENSG00000068078.13	FGFR3	protein_coding	KNOWN	Poisson	0.819078	1	1.04067	1.04067	5389	1132	1852	1303.01	1102	170.431	34.9269	51.9867	46.3384	37.1788	41.7586	43.4568
17	41158742	41166474	ENSG00000068079.3	IFI35	protein_coding	KNOWN	Poisson	0.276163	1	1.56396	1.56396	1391	329	593	318	151	46.2083	10.8604	17.3257	12.0649	5.95735	9.01112	14.0931
17	58120555	58156293	ENSG00000068097.10	HEATR6	protein_coding	KNOWN	Poisson	1	1	0.8557	-1.16863	5721.98	1363	1496.99	1159.99	1702	182.302	41.8502	42.2131	41.3622	56.8769	49.1196	42.0316
17	40713485	40718296	ENSG00000068120.10	COASY	protein_coding	KNOWN	Poisson	0.0304804	0.940811	0.518759	-1.92768	10069	1610	2185.02	2471	3802.97	323.239	49.253	61.1551	86.9789	125.852	106.415	55.204
17	40819932	40829049	ENSG00000068137.10	PLEKHH3	protein_coding	KNOWN	Poisson	0.0599974	1	0.538497	-1.85702	5333.99	827.999	1240	2019.99	1246	174.146	25.8158	35.138	71.286	41.9063	56.5962	30.4769
15	100017370	100256672	ENSG00000068305.12	MEF2A	protein_coding	KNOWN	Poisson	0.0905254	1	0.590744	-1.69278	4507.52	956	881.777	1696.06	973.687	147.909	29.6521	25.2759	60.0147	32.9663	46.4905	27.464
X	48779305	48815649	ENSG00000068308.9	OTUD5	protein_coding	KNOWN	Poisson	1	1	0.718424	-1.39194	8423.95	1746.99	2105.98	2188.98	2381.99	268.705	53.3588	58.979	77.1659	79.2012	78.1835	56.1689
X	48886242	48901013	ENSG00000068323.11	TFE3	protein_coding	KNOWN	Poisson	0.0995374	1	1.64461	1.64461	4723.99	1279	1861.98	877.005	705.999	147.288	39.3328	52.2615	31.5155	24.1781	27.8468	45.7972
X	48397845	48420998	ENSG00000068354.10	TBC1D25	protein_coding	KNOWN	Poisson	1	1	1.02558	1.02558	2238	554.001	667	334	683.002	73.0114	17.6039	19.3629	12.6216	23.4231	18.0224	18.4834
X	108872579	108976633	ENSG00000068366.14	ACSL4	protein_coding	KNOWN	Poisson	1	1	0.857974	-1.16554	13653	2931.98	3942.98	3435.06	3342.96	429.7	88.8739	109.553	120.524	110.75	115.637	99.2134
10	134351324	134596980	ENSG00000068383.14	INPP5A	protein_coding	KNOWN	Poisson	0.557487	1	0.872782	-1.14576	3275	750.001	899	520	1106	105.632	23.4781	25.75	19.0935	37.3102	28.2019	24.614
X	48970334	48980152	ENSG00000068394.9	GPKOW	protein_coding	KNOWN	Poisson	0.218957	1	0.725803	-1.37779	3868	752	1018	786	1312	124.986	23.538	29.0262	28.349	44.0732	36.2111	26.2821
X	48830134	48858676	ENSG00000068400.9	GRIPAP1	protein_coding	KNOWN	Poisson	1	1	0.880408	-1.13584	4245.98	901.995	1257.99	931.996	1154	135.982	28.0335	35.6332	33.429	38.8861	36.1576	31.8334
X	48334541	48344753	ENSG00000068438.10	FTSJ1	protein_coding	KNOWN	Poisson	0.148682	1	0.759385	-1.31686	8894.02	2203	1971	2075	2645.01	283.325	67.0257	55.2628	73.2002	87.8361	80.5181	61.1442
17	57232860	57282067	ENSG00000068489.8	PRR11	protein_coding	KNOWN	Poisson	1	1	0.781971	-1.27882	10308	2417	2518	2772.99	2599.99	327.607	73.4395	70.3221	97.4869	86.3582	91.9226	71.8808
2	86441116	86565207	ENSG00000068615.11	REEP1	protein_coding	KNOWN	Poisson	1	1	1.21705	1.21705	3454	1051.99	985.004	667.002	750.002	110.478	32.5291	28.1178	24.2084	25.6227	24.9155	30.3235
13	113344643	113541483	ENSG00000068650.13	ATP11A	protein_coding	KNOWN	Poisson	1	1	0.739751	-1.35181	13543	3209.98	3077.01	3589.98	3665.99	430.187	97.2057	85.7119	125.914	121.355	123.635	91.4588
2	86247339	86333279	ENSG00000068654.11	POLR1A	protein_coding	KNOWN	Poisson	0.0826617	1	0.770949	-1.2971	22794	6227	4514	4217.98	7835.05	718.893	187.628	125.273	147.765	258.226	202.995	156.45
2	20232411	20251790	ENSG00000068697.6	LAPTM4A	protein_coding	KNOWN	Poisson	1	1	0.947312	-1.05562	17504	4453.02	4783.99	4386.02	3881	549.193	134.461	132.706	153.612	128.414	141.013	133.584
2	47143296	47303277	ENSG00000068724.11	TTC7A	protein_coding	KNOWN	Poisson	1	1	1.1897	1.1897	6142	2003.68	1580.43	1401.7	1156.18	194.292	61.052	44.5103	49.7725	38.9577	44.3651	52.7811
3	48725436	48777787	ENSG00000068745.10	IP6K2	protein_coding	KNOWN	Poisson	0.039475	0.94953	0.60299	-1.6584	14208	3263.98	2629.01	5593	2722.01	458.176	98.8243	73.3783	195.61	90.3639	142.987	86.1013
2	48757064	49003655	ENSG00000068781.16	STON1-GTF2A1L	protein_coding	KNOWN	Poisson	1	1	2.06854	2.06854	76.1934	16.5565	59.6267	8.46903e-10	0.0102369	6.13811	1.49621	2.64156	1	1.00034	1.00017	2.06888
2	45615819	45839305	ENSG00000068784.8	SRBD1	protein_coding	KNOWN	Poisson	0.118499	1	0.641058	-1.55992	4593.99	814.999	1139	746.001	1893.99	147.921	25.4262	32.3574	26.9573	63.1801	45.0687	28.8918
15	22892005	23006017	ENSG00000068793.12	CYFIP1	protein_coding	KNOWN	Poisson	0.0209906	0.93348	0.618954	-1.61563	26772.5	4951.33	6328.57	7047.95	8444.61	849.097	149.395	175.229	246.235	278.238	262.236	162.312
5	61601989	61833077	ENSG00000068796.12	KIF2A	protein_coding	KNOWN	Poisson	0.101262	1	0.680075	-1.47043	7347.01	1326	1933.01	1740	2348	234.587	40.7412	54.217	61.5436	78.0853	69.8144	47.4791
11	64494383	64512929	ENSG00000068831.14	RASGRP2	protein_coding	KNOWN	Poisson	1	1	1.04552	1.04552	983	218	327	200	238	34.3088	7.53364	10.0025	7.95904	8.81357	8.38631	8.76807
2	54091204	54197978	ENSG00000068878.10	PSME4	protein_coding	KNOWN	Poisson	0.107738	1	1.20097	1.20097	30184.9	10508.9	7103.92	6117.03	6455.1	939.3	315.959	196.575	213.843	212.922	213.382	256.267
3	159974774	160117669	ENSG00000068885.10	IFT80	protein_coding	KNOWN	Poisson	0.841862	1	0.960369	-1.04127	3948.21	597.277	1507.68	726.703	1116.55	125.351	18.9009	42.5072	26.2858	37.6567	31.9712	30.704
19	39369197	39390503	ENSG00000068903.15	SIRT2	protein_coding	KNOWN	Poisson	1	1	1.60854	1.60854	4203	1218	1544	537	904.001	131.375	37.5044	43.5073	19.685	30.6785	25.1818	40.5058
2	54014181	54045957	ENSG00000068912.9	ERLEC1	protein_coding	KNOWN	Poisson	1	1	1.23026	1.23026	6830.97	1670	2388.99	1406.99	1365	213.591	51.0514	66.7702	49.9564	45.813	47.8847	58.9108
11	64685025	64701946	ENSG00000068971.9	PPP2R5B	protein_coding	KNOWN	Poisson	0.131687	1	2.04198	2.04198	1706	294	936.001	146	330	54.4941	9.81142	26.7687	6.0801	11.834	8.95705	18.2901
11	64513861	64527770	ENSG00000068976.9	PYGM	protein_coding	KNOWN	Poisson	0.637755	1	1.49396	1.49396	128	24	71	23	10	7.80256	1.7193	2.95467	1.80029	1.3283	1.56429	2.33699
X	49452053	49460597	ENSG00000068985.4	PAGE1	protein_coding	KNOWN	Poisson	1	1	76.421	76.421	7031	3772	3239	8	12	206.894	114.05	90.1717	1.27836	1.39396	1.33616	102.111
5	134362615	134370504	ENSG00000069011.10	PITX1	protein_coding	KNOWN	Poisson	0.0923844	1	0.671453	-1.48931	7660.99	1741	1609	1593	2717.99	245.137	53.1792	45.2967	56.4288	90.2321	73.3304	49.2379
5	135548999	135701226	ENSG00000069018.12	TRPC7	protein_coding	KNOWN	Poisson	1	1	0.997394	-1.00261	2	0	1	0	1	4.06036	1	1.02753	1	1.03283	1.01641	1.01377
5	65892176	66465424	ENSG00000069020.14	MAST4	protein_coding	KNOWN	Poisson	1	1	3.46992	3.46992	472	217	196	35	24	17.9054	7.50366	6.396	2.21783	1.78792	2.00287	6.94983
6	46820249	46922681	ENSG00000069122.14	GPR116	protein_coding	KNOWN	Poisson	1	1	1.218	1.218	18.2892	0	17.2892	0	1	4.50881	1	1.47598	1	1.03283	1.01641	1.23799
17	71330523	71640229	ENSG00000069188.12	SDK2	protein_coding	KNOWN	Poisson	1	1	36.577	36.577	4425.97	2318.97	2062	15	30	131.776	70.5014	57.768	1.52193	1.9849	1.75341	64.1347
8	24298443	24384484	ENSG00000069206.11	ADAM7	protein_coding	KNOWN	?	?	?	?	?	0	0	0	0	0	4	1	1	1	1	1	1
1	229577045	229644104	ENSG00000069248.8	NUP133	protein_coding	KNOWN	Poisson	0.0469679	0.974685	0.651064	-1.53595	14164	2819.98	3306.05	3458.97	4578.96	450.218	85.5169	92.0175	121.356	151.328	136.342	88.7672
1	205681947	205719405	ENSG00000069275.12	NUCKS1	protein_coding	KNOWN	Poisson	0.0180777	0.93348	0.466687	-2.14276	59918.9	9955.98	11259	22559.7	16144.2	1927.34	299.389	310.967	785.969	531.018	658.494	305.178
16	46690054	46723431	ENSG00000069329.11	VPS35	protein_coding	KNOWN	Poisson	0.0516239	0.993432	0.757639	-1.31989	30425.5	6381.97	7916.94	5783.19	10343.4	954.032	192.273	218.958	202.227	340.574	271.401	205.615
16	46989299	47007700	ENSG00000069345.7	DNAJA2	protein_coding	KNOWN	Poisson	0.0602347	1	0.616609	-1.62177	8545	1503	2087.99	2485	2469	274.054	46.0462	58.4837	87.4662	82.0577	84.7619	52.2649
19	45250962	45263302	ENSG00000069399.8	BCL3	protein_coding	KNOWN	Poisson	1	1	2.47116	2.47116	3736.99	1182	1626	387.001	541.999	115.45	36.4255	45.7646	14.4658	18.7939	16.6299	41.0951
1	6051526	6161254	ENSG00000069424.10	KCNAB2	protein_coding	KNOWN	Poisson	0.125219	1	0.617822	-1.61859	3620	839.001	666.001	1109	1006	119.096	26.1455	19.3354	39.5879	34.0271	36.8075	22.7404
12	21950335	22094337	ENSG00000069431.6	ABCC9	protein_coding	KNOWN	Poisson	1	1	1.01498	1.01498	1	1	0	0	0	4.02997	1.02997	1	1	1	1	1.01499
11	68451247	68458644	ENSG00000069482.6	GAL	protein_coding	KNOWN	Poisson	0.0276329	0.93348	0.599839	-1.66711	18324	4252	3243	3645	7184	583.398	128.436	90.2818	127.828	236.852	182.34	109.359
12	9809270	9848414	ENSG00000069493.9	CLEC2D	protein_coding	KNOWN	Poisson	1	1	1.75579	1.75579	209.209	85.3803	72.3257	20.2064	31.2967	10.2806	3.55892	2.99117	1.70309	2.02747	1.86528	3.27504
X	44382885	44402248	ENSG00000069509.5	FUNDC1	protein_coding	KNOWN	Poisson	1	1	0.540794	-1.84913	2473.99	446.999	493.999	656.995	875.995	82.6163	14.3969	14.6001	23.8603	29.7591	26.8097	14.4985
X	43625858	43741694	ENSG00000069535.11	MAOB	protein_coding	KNOWN	Poisson	0.0999851	1	0.123584	-8.09163	1377.99	42	59	1228.99	48	51.222	2.25877	2.62431	43.7631	2.57585	23.1695	2.44154
15	60780483	61521519	ENSG00000069667.11	RORA	protein_coding	KNOWN	Poisson	1	1	3.09565	3.09565	186	98	79	1	8	9.40949	3.93714	3.17492	1.0348	1.26264	1.14872	3.55603
11	637293	640707	ENSG00000069696.6	DRD4	protein_coding	KNOWN	Poisson	1	1	5.91915	5.91915	471	225	230	11	5	17.6224	7.74343	7.33204	1.38275	1.16415	1.27345	7.53773
1	92145902	92371893	ENSG00000069702.6	TGFBR3	protein_coding	KNOWN	Poisson	1	1	2.4384	2.4384	3894	1697	1211	499.001	487	121.551	51.8605	34.3396	18.3628	16.9883	17.6756	43.1
1	92632542	92650281	ENSG00000069712.9	KIAA1107	protein_coding	KNOWN	Poisson	0.896169	1	1.09428	1.09428	225	7	124	27	67	10.7627	1.2098	4.4138	1.93947	3.19962	2.56954	2.8118
16	14766405	14788527	ENSG00000069764.5	PLA2G10	protein_coding	KNOWN	Poisson	1	1	0.898874	-1.1125	14.2996	4	0	10.2996	0	4.47826	1.11988	1	1.35838	1	1.17919	1.05994
1	6472478	6484731	ENSG00000069812.7	HES2	protein_coding	KNOWN	Poisson	1	1	1.47825	1.47825	1866	635.001	557.999	267	406	61.0129	20.0315	16.3621	10.2903	14.329	12.3097	18.1968
3	141594966	141645357	ENSG00000069849.6	ATP1B3	protein_coding	KNOWN	Poisson	1	1	0.913161	-1.0951	19705.7	4941	5253.93	4335.01	5175.74	617.487	149.086	145.644	151.837	170.92	161.378	147.365
15	56119120	56285945	ENSG00000069869.11	NEDD4	protein_coding	KNOWN	Poisson	0.0172309	0.93348	3.59622	3.59622	6775.95	1738.99	3778.97	345.001	912.996	202.134	53.119	105.037	13.0044	30.9738	21.9891	79.078
15	55611158	55647847	ENSG00000069943.5	PIGB	protein_coding	KNOWN	Poisson	1	1	0.969766	-1.03118	1728.16	378.289	545.511	423.795	380.561	57.5958	12.3376	16.0183	15.746	13.4939	14.6199	14.1779
15	52244303	52358463	ENSG00000069956.7	MAPK6	protein_coding	KNOWN	Poisson	0.0590325	1	0.731905	-1.3663	20489.4	5195.79	4251.87	5559.9	5481.88	650.208	156.722	118.057	194.458	180.971	187.714	137.389
15	52413117	52483567	ENSG00000069966.14	GNB5	protein_coding	KNOWN	Poisson	1	1	0.855187	-1.16933	5373.42	1149.78	1544.5	1220.58	1458.56	171.336	35.4597	43.5211	43.4704	48.8847	46.1775	39.4904
15	55495164	55611312	ENSG00000069974.11	RAB27A	protein_coding	KNOWN	Poisson	1	1	1.24091	1.24091	1917.52	476	671.413	367.048	403.06	62.7545	15.2661	19.4844	13.7715	14.2325	14.002	17.3753
22	17618401	17646178	ENSG00000069998.8	CECR5	protein_coding	KNOWN	Poisson	1	1	0.553404	-1.807	13462	2723.02	2549.98	3610.95	4578.03	431.755	82.6111	71.2026	126.644	151.297	138.971	76.9068
22	19437464	19466739	ENSG00000070010.13	UFD1L	protein_coding	KNOWN	Poisson	0.0958258	1	0.772138	-1.2951	17107.9	4956.97	3162.98	5443.01	3544.97	545.416	149.564	88.0787	190.391	117.382	153.887	118.821
12	12268959	12419947	ENSG00000070018.4	LRP6	protein_coding	KNOWN	Poisson	1	1	0.904463	-1.10563	7006.02	1779	1827.01	1603	1797	222.39	54.3181	51.2986	56.7769	59.9959	58.3864	52.8084
12	14765576	14849520	ENSG00000070019.3	GUCY2C	protein_coding	KNOWN	Poisson	1	1	1.11378	1.11378	8	3	5	0	0	4.22757	1.08991	1.13765	1	1	1	1.11378
11	626431	627144	ENSG00000070031.3	SCT	protein_coding	KNOWN	?	?	?	?	?	0	0	0	0	0	4	1	1	1	1	1	1
11	576486	612223	ENSG00000070047.7	PHRF1	protein_coding	KNOWN	Poisson	0.967038	1	0.995968	-1.00405	17272.3	4888.93	4369.14	2452.03	5562.18	538.736	147.525	121.285	86.3189	183.607	134.963	134.405
9	111629797	111696397	ENSG00000070061.10	IKBKAP	protein_coding	KNOWN	Poisson	0.901647	1	0.982716	-1.01759	15978.1	3912.05	4577.94	2058	5430.15	497.162	118.247	127.034	72.6085	179.273	125.941	122.641
11	17229700	17371522	ENSG00000070081.10	NUCB2	protein_coding	KNOWN	Poisson	1	1	1.64705	1.64705	5618.01	1516	2212.01	877.999	1012	174.108	46.4357	61.8979	31.5502	34.2242	32.8872	54.1668
3	149682691	149768576	ENSG00000070087.9	PFN2	protein_coding	KNOWN	Poisson	0.0801224	1	0.799686	-1.25049	28392.8	5951.03	7841.74	7216.27	7383.73	891.746	179.357	216.888	252.092	243.409	247.75	198.123
9	112137974	112260591	ENSG00000070159.8	PTPN3	protein_coding	KNOWN	Poisson	0.540628	1	0.904681	-1.10536	6769.15	1270.14	2232.01	1504.01	1763	213.727	39.0672	62.4485	53.3322	58.8795	56.1059	50.7579
14	65213002	65346602	ENSG00000070182.13	SPTB	protein_coding	KNOWN	Poisson	0.514925	1	1.24628	1.24628	1530.78	447.946	473.757	430.628	178.449	51.3104	14.4253	14.0428	15.9838	6.85852	11.4212	14.234
4	100737990	100791312	ENSG00000070190.8	DAPP1	protein_coding	KNOWN	Poisson	1	1	1.58234	1.58234	46	26	18	2	0	5.34438	1.77924	1.49555	1.06959	1	1.03479	1.63739
5	44303646	44389809	ENSG00000070193.4	FGF10	protein_coding	KNOWN	?	?	?	?	?	0	0	0	0	0	4	1	1	1	1	1	1
9	108006903	108201453	ENSG00000070214.10	SLC44A1	protein_coding	KNOWN	Poisson	0.113006	1	0.751619	-1.33046	11558	2784.97	2650.98	3982.05	2139.99	369.263	84.4677	73.9832	139.556	71.2563	105.406	79.2254
14	56955072	57117325	ENSG00000070269.9	TMEM260	protein_coding	KNOWN	Poisson	1	1	1.30858	1.30858	1464	386	510.999	257	310	48.7566	12.5687	15.0681	9.94236	11.1774	10.5599	13.8184
17	1963133	2207066	ENSG00000070366.8	SMG6	protein_coding	KNOWN	Poisson	1	1	0.908925	-1.1002	8140.99	1946	2263.99	1977.99	1953	257.594	59.3231	63.3291	69.8247	65.1174	67.4711	61.3261
14	57670518	57735727	ENSG00000070367.11	EXOC5	protein_coding	KNOWN	Poisson	0.622841	1	0.929426	-1.07593	7892.98	1679.03	2436.68	1253.62	2523.65	247.877	51.3218	68.0833	44.6199	83.8519	64.2359	59.7026
22	19166986	19279240	ENSG00000070371.11	CLTCL1	protein_coding	KNOWN	Poisson	1	1	1.13714	1.13714	1745	565	435	368	377	58.0909	17.9335	12.9758	13.8046	13.377	13.5908	15.4546
19	639588	643704	ENSG00000070388.6	FGF22	protein_coding	KNOWN	Poisson	1	1	1.25156	1.25156	92	33	29	21	9	6.81359	1.98904	1.79839	1.7307	1.29547	1.51308	1.89371
19	676392	683386	ENSG00000070404.4	FSTL3	protein_coding	KNOWN	Poisson	1	1	0.681366	-1.46764	2873	524	741.998	614	993.002	94.097	16.7047	21.4277	22.3642	33.6004	27.9823	19.0662
22	19023795	19109968	ENSG00000070413.13	DGCR2	protein_coding	KNOWN	Poisson	1	1	1.15931	1.15931	17517.1	4909.12	5208.05	3752.98	3646.91	544.825	148.13	144.381	131.586	120.729	126.157	146.255
19	647526	663210	ENSG00000070423.12	RNF126	protein_coding	KNOWN	Poisson	1	1	0.571117	-1.75095	13864.8	2821.98	2713.94	3550.95	4777.97	443.711	85.5771	75.7164	124.556	157.862	141.209	80.6467
17	2287354	2304413	ENSG00000070444.9	MNT	protein_coding	KNOWN	Poisson	1	1	0.73776	-1.35545	4105.62	1067	825.998	1139.61	1073.01	133.599	32.9789	23.7402	40.6529	36.2272	38.44	28.3596
3	126156444	126194763	ENSG00000070476.10	ZXDC	protein_coding	KNOWN	Poisson	1	1	0.838331	-1.19285	5678	1532	1277	1477	1392	182.164	46.9154	36.1566	52.3926	46.6994	49.546	41.536
17	74708919	74722867	ENSG00000070495.10	JMJD6	protein_coding	KNOWN	Lognormal linear model	0.824672	1	0.835735	-1.19655	8204.03	1535	2037.99	837.998	3793.05	259.797	47.0051	57.1071	30.1583	125.526	77.8422	52.0561
8	42195972	42229327	ENSG00000070501.7	POLB	protein_coding	KNOWN	Poisson	1	1	0.620051	-1.61277	3890.01	592	1043	1078	1177	126.608	18.7427	29.7145	38.5093	39.6412	39.0752	24.2286
17	74620843	74639921	ENSG00000070526.10	ST6GALNAC1	protein_coding	KNOWN	Poisson	1	1	1.14253	1.14253	10	4	6	0	0	4.28507	1.11988	1.16518	1	1	1	1.14253
17	66417089	66453655	ENSG00000070540.8	WIPI1	protein_coding	KNOWN	Poisson	1	1	1.29965	1.29965	1884.74	521.928	630.025	439.363	293.421	61.9083	16.6426	18.345	16.2877	10.633	13.4604	17.4938
9	37650997	37746902	ENSG00000070601.5	FRMPD1	protein_coding	KNOWN	Poisson	1	1	1.9966	1.9966	234	64	122	35	13	10.9215	2.91813	4.35873	2.21783	1.42679	1.82231	3.63843
9	35736863	35749984	ENSG00000070610.10	GBA2	protein_coding	KNOWN	Poisson	0.673799	1	1.0722	1.0722	6256.23	1340.48	2156.19	1070	1689.56	196.236	41.1754	60.3611	38.2309	56.4684	47.3496	50.7683
5	149865381	149937774	ENSG00000070614.9	NDST1	protein_coding	KNOWN	Poisson	1	1	0.66954	-1.49356	12075	2587.99	2714	3089.03	3684.02	384.712	78.5641	75.7182	108.483	121.947	115.215	77.1411
7	97481430	97501855	ENSG00000070669.12	ASNS	protein_coding	KNOWN	Poisson	1	1	0.597383	-1.67397	10949	2101.02	2416.99	3568.99	2862.01	351.654	63.9691	67.5412	125.184	94.9603	110.072	65.7552
8	42010464	42029192	ENSG00000070718.7	AP3M2	protein_coding	KNOWN	Poisson	0.747322	1	1.06131	1.06131	4888.02	1080	1635.02	740.998	1432.01	154.178	33.3686	46.013	26.7832	48.013	37.3981	39.6908
16	57917503	58005021	ENSG00000070729.9	CNGB1	protein_coding	KNOWN	Poisson	1	1	3.90485	3.90485	242	113	122	5	2	10.9851	4.3867	4.35873	1.17398	1.06566	1.11982	4.37272
17	74559792	74583039	ENSG00000070731.5	ST6GALNAC2	protein_coding	KNOWN	Poisson	1	1	1.48566	1.48566	561.278	131.808	241.114	147.275	41.0819	21.0616	4.95039	7.638	6.12446	2.34873	4.2366	6.2942
10	50817141	50901926	ENSG00000070748.13	CHAT	protein_coding	KNOWN	Poisson	1	1	1.01094	1.01094	3	0	2	0	1	4.08789	1	1.05506	1	1.03283	1.01641	1.02753
8	101698044	101735038	ENSG00000070756.9	PABPC1	protein_coding	KNOWN	Lognormal linear model	0.146497	1	0.737029	-1.3568	207614	52737.7	43733	51630.9	59511.9	6538.88	1581.59	1205	1797.51	1954.78	1876.14	1393.3
1	45809555	45956873	ENSG00000070759.12	TESK2	protein_coding	KNOWN	Poisson	0.237571	1	1.66062	1.66062	1373	470	457.001	316	130	45.931	15.0863	13.5815	11.9953	5.26792	8.63161	14.3339
16	58147496	58163355	ENSG00000070761.3	C16orf80	protein_coding	KNOWN	Poisson	0.100828	1	0.6863	-1.45709	7744.99	1490	1954.99	1647	2653	246.885	45.6566	54.8219	58.3077	88.0986	73.2031	50.2392
16	58191811	58231825	ENSG00000070770.4	CSNK2A2	protein_coding	KNOWN	Poisson	0.186642	1	0.857321	-1.16642	21000.1	6231.01	4271	5425.01	5073.03	663.644	187.748	118.583	189.764	167.548	178.656	153.166
14	88932122	89021078	ENSG00000070778.8	PTPN21	protein_coding	KNOWN	Poisson	0.135632	1	1.83053	1.83053	2226.84	536.999	1002.84	210	477.001	70.67	17.0943	28.6087	8.30699	16.66	12.4835	22.8515
1	45316450	45452283	ENSG00000070785.12	EIF2B3	protein_coding	KNOWN	Poisson	0.303925	1	0.768998	-1.30039	3427.09	708.093	905.999	566	1247	110.798	22.2221	25.9427	20.6941	41.9391	31.3166	24.0824
5	149599054	149669855	ENSG00000070808.11	CAMK2A	protein_coding	KNOWN	Poisson	1	1	1.25388	1.25388	18	5	13	0	0	4.50775	1.14985	1.3579	1	1	1	1.25388
5	149737202	149779872	ENSG00000070814.13	TCOF1	protein_coding	KNOWN	Poisson	0.0106455	0.93348	0.517557	-1.93216	29556.2	6535.03	4556.99	8406.03	10058.1	948.016	196.86	126.457	293.49	331.209	312.35	161.659
1	22379120	22419438	ENSG00000070831.11	CDC42	protein_coding	KNOWN	Poisson	1	1	0.742344	-1.34708	37044.7	8259.66	8995.02	9182.73	10607.3	1166.94	248.549	248.638	320.515	349.238	334.876	248.594
7	24836158	25021254	ENSG00000070882.8	OSBPL3	protein_coding	KNOWN	Poisson	0.240078	1	0.813686	-1.22898	8200.99	1571	2452.99	2131	2045.99	259.935	48.0842	68.5324	75.1487	68.1702	71.6594	58.3083
1	22890057	22930088	ENSG00000070886.6	EPHA8	protein_coding	KNOWN	Poisson	1	1	1.9692	1.9692	107	50	45	6	6	7.14317	2.49854	2.23888	1.20877	1.19698	1.20287	2.36871
16	56899119	56949763	ENSG00000070915.5	SLC12A3	protein_coding	KNOWN	Poisson	1	1	1.51693	1.51693	55	25	23	0	7	5.61229	1.74927	1.6332	1	1.22981	1.11491	1.69124
3	8817088	9005458	ENSG00000070950.5	RAD18	protein_coding	KNOWN	Poisson	1	1	0.539142	-1.8548	6979	1212	1473	1693.99	2600.01	225.179	37.3247	41.5526	59.9428	86.3588	73.1508	39.4386
12	89981828	90103078	ENSG00000070961.10	ATP2B1	protein_coding	KNOWN	Poisson	0.051355	0.990098	0.652475	-1.53262	12934	3052.97	2524.99	3226.01	4130.05	412.854	92.5	70.5145	113.25	136.59	124.92	81.5072
11	2425745	2444276	ENSG00000070985.9	TRPM5	protein_coding	KNOWN	Poisson	1	1	3.53007	3.53007	181.115	99	81	1.11495	0	9.23588	3.96711	3.22998	1.03879	1	1.0194	3.59854
2	106361354	106510731	ENSG00000071051.9	NCK2	protein_coding	KNOWN	Poisson	1	1	0.946115	-1.05695	5458.96	1274	1603.95	1226.01	1355	173.485	39.1828	45.1577	43.6593	45.4848	44.5721	42.1702
2	102313312	102511150	ENSG00000071054.11	MAP4K4	protein_coding	KNOWN	Poisson	1	1	0.952402	-1.04998	29106.6	7212.85	8180.08	6775.95	6937.69	908.913	217.175	226.203	236.771	228.765	232.768	221.689
2	99235569	99347590	ENSG00000071073.6	MGAT4A	protein_coding	KNOWN	Poisson	0.185807	1	2.1607	2.1607	903.001	159	515.001	89	140	30.6366	5.76536	15.1783	4.09677	5.59622	4.84649	10.4718
2	101618177	101640495	ENSG00000071082.6	RPL31	protein_coding	KNOWN	Poisson	0.0190695	0.93348	0.617037	-1.62065	29190.2	5411.13	6872.35	7963.57	8943.11	926.074	163.176	190.2	278.094	294.604	286.349	176.688
4	10075963	10118574	ENSG00000071127.12	WDR1	protein_coding	KNOWN	Poisson	0.264927	1	1.08019	1.08019	51066.5	14195.4	14330.2	9634.02	12906.8	1582.92	426.448	395.52	336.218	424.732	380.475	410.984
7	17832466	17980125	ENSG00000071189.16	SNX13	protein_coding	KNOWN	Poisson	1	1	0.913767	-1.09437	4880.99	1088	1440	1023	1330	155.512	33.6081	40.6441	36.5955	44.6639	40.6297	37.1261
11	60260251	60274904	ENSG00000071203.5	MS4A12	protein_coding	KNOWN	Poisson	1	1	1.01498	1.01498	1	1	0	0	0	4.02997	1.02997	1	1	1	1	1.01499
4	148653214	148993932	ENSG00000071205.7	ARHGAP10	protein_coding	KNOWN	Poisson	1	1	0.413943	-2.41579	3729	512.999	687.999	1393	1135	124.048	16.375	19.941	49.4697	38.2622	43.8659	18.158
6	166822852	167319940	ENSG00000071242.7	RPS6KA2	protein_coding	KNOWN	Poisson	0.0225518	0.93348	4.84482	4.84482	4045.01	906	2597.01	500	42	121.427	28.1536	72.4973	18.3976	2.37887	10.3882	50.3254
7	120590803	120617271	ENSG00000071243.11	ING3	protein_coding	KNOWN	Poisson	0.551932	1	0.858733	-1.16451	2626	920.001	385	718.999	602	86.9539	28.5732	11.5993	26.0177	20.7637	23.3907	20.0862
14	77228532	77249355	ENSG00000071246.6	VASH1	protein_coding	KNOWN	Poisson	1	1	0.554873	-1.80221	3792.56	584.797	896.556	914.877	1396.33	123.885	18.5268	25.6827	32.8333	46.8418	39.8376	22.1048
3	8543393	8609806	ENSG00000071282.7	LMCD1	protein_coding	KNOWN	Poisson	0.269057	1	1.84375	1.84375	767.999	165	379.999	61	162	26.8478	5.94518	11.4616	3.12251	6.31849	4.7205	8.70339
7	73097355	73119492	ENSG00000071462.7	WBSCR22	protein_coding	KNOWN	Poisson	0.0936251	1	0.804769	-1.24259	25045.3	6732.78	5389.12	5752.67	7170.75	789.735	202.787	149.366	201.165	236.417	218.791	176.077
14	81937893	82000206	ENSG00000071537.9	SEL1L	protein_coding	KNOWN	Poisson	1	1	1.72811	1.72811	15270	5246.98	4987	2174	2862	468.156	158.256	138.295	76.6449	94.9597	85.8023	148.275
5	892758	919473	ENSG00000071539.9	TRIP13	protein_coding	KNOWN	Poisson	0.140236	1	0.701808	-1.42489	13787.9	2921.93	3215.66	2100.99	5549.34	435.392	88.5726	89.529	74.1045	183.186	128.645	89.0508
X	153656978	153664863	ENSG00000071553.12	ATP6AP1	protein_coding	KNOWN	Poisson	0.932611	1	1.00885	1.00885	14956.1	4503.13	3590.9	3292.96	3569.08	469.575	135.963	99.8598	115.579	118.173	116.876	117.911
19	1609291	1652605	ENSG00000071564.10	TCF3	protein_coding	KNOWN	Poisson	0.00806589	0.93348	0.428806	-2.33206	25205.8	3655.01	4814	9020.85	7715.98	813.275	110.544	133.532	314.882	254.317	284.6	122.038
2	12857015	12882861	ENSG00000071575.7	TRIB2	protein_coding	KNOWN	Poisson	1	1	0.460395	-2.17205	1449	160	327	372	590.001	50.1115	5.79533	10.0025	13.9438	20.3698	17.1568	7.89891
19	1407584	1435720	ENSG00000071626.11	DAZAP1	protein_coding	KNOWN	Poisson	0.0261541	0.93348	0.669018	-1.49473	30006.9	5721	7485.99	7018.03	9781.89	946.892	172.463	207.094	245.194	322.141	283.668	189.779
19	1576639	1592883	ENSG00000071655.12	MBD3	protein_coding	KNOWN	Poisson	1	1	0.941483	-1.06215	17949.2	4797.39	4615.79	3855.71	4680.33	562.674	144.782	128.076	135.16	154.656	144.908	136.429
2	238475217	238475819	ENSG00000071677.1	PRLH	protein_coding	KNOWN	?	?	?	?	?	0	0	0	0	0	4	1	1	1	1	1	1
3	148747914	148804342	ENSG00000071794.11	HLTF	protein_coding	KNOWN	Poisson	0.39256	1	0.892224	-1.12079	11507.9	1759	4185.96	2980.99	2582	360.452	53.7186	116.242	104.724	85.7674	95.2457	84.9803
X	153672473	153679003	ENSG00000071859.10	FAM50A	protein_coding	KNOWN	Poisson	0.124176	1	1.3932	1.3932	7956.01	2072.02	2876.98	1089.01	1918	246.166	63.1	80.2051	38.8922	63.9683	51.4303	71.6526
X	153733350	153744567	ENSG00000071889.12	FAM3A	protein_coding	KNOWN	Poisson	0.546666	1	1.21382	1.21382	1688	419	577	184	508	55.523	13.5578	16.8852	7.40232	17.6777	12.54	15.2215
8	145618444	145634754	ENSG00000071894.10	CPSF1	protein_coding	KNOWN	Poisson	0.0796587	1	0.81353	-1.22921	33325	8738.06	7542.97	9199.93	7844.01	1051.18	262.887	208.662	321.113	258.52	289.817	235.774
2	171034655	171511682	ENSG00000071909.14	MYO3B	protein_coding	KNOWN	Poisson	1	1	0.989644	-1.01046	6	0	3	3	0	4.18698	1	1.08259	1.10439	1	1.05219	1.04129
2	172378757	172414644	ENSG00000071967.7	CYBRD1	protein_coding	KNOWN	Poisson	0.0949546	1	0.40977	-2.44039	1607	142	354.001	293	818.002	55.0518	5.25586	10.7459	11.195	27.8551	19.5251	8.00088
18	64168320	64271376	ENSG00000071991.4	CDH19	protein_coding	KNOWN	Poisson	1	1	1.14619	1.14619	10	7	3	0	0	4.29239	1.2098	1.08259	1	1	1	1.1462
6	170884383	170893781	ENSG00000071994.6	PDCD2	protein_coding	KNOWN	Poisson	0.028551	0.939521	0.578433	-1.72881	15103.9	2949	3131.95	3611	5411.99	481.931	89.384	87.2244	126.646	178.677	152.661	88.3042
12	85253492	85307395	ENSG00000072041.12	SLC6A15	protein_coding	KNOWN	Poisson	1	1	19.1882	19.1882	1376	507	865.003	3	1	43.1465	16.1952	24.8141	1.10439	1.03283	1.06861	20.5046
14	68143518	68162532	ENSG00000072042.8	RDH11	protein_coding	KNOWN	Poisson	0.0177307	0.93348	0.502688	-1.98931	16320.7	3237.93	2825.03	6627.97	3629.77	528.605	98.0433	78.7749	231.621	120.166	175.894	88.4091
19	14202500	14228897	ENSG00000072062.9	PRKACA	protein_coding	KNOWN	Poisson	1	1	1.06192	1.06192	15110	3819.04	4587.05	3307.99	3395.89	471.334	115.46	127.284	116.102	112.488	114.295	121.372
19	14260750	14317000	ENSG00000072071.12	LPHN1	protein_coding	KNOWN	Poisson	1	1	0.617597	-1.61918	15596.5	3365.13	3169.24	4227.06	4835.04	497.923	101.856	88.2511	148.081	159.735	153.908	95.0536
2	234959323	234985779	ENSG00000072080.6	SPP2	protein_coding	KNOWN	?	?	?	?	?	0	0	0	0	0	4	1	1	1	1	1	1
14	69340860	69446158	ENSG00000072110.9	ACTN1	protein_coding	KNOWN	Poisson	0.791671	1	1.01961	1.01961	31002.5	7131.74	9804.54	6375.65	7690.61	961.995	214.744	270.925	222.842	253.484	238.163	242.834
14	68194091	68283308	ENSG00000072121.11	ZFYVE26	protein_coding	KNOWN	Poisson	1	1	0.885508	-1.1293	3841.26	926.577	1030.69	921.999	961.997	123.809	28.7703	29.3754	33.0811	32.5825	32.8318	29.0728
X	83318984	83442934	ENSG00000072133.6	RPS6KA6	protein_coding	KNOWN	Poisson	1	1	1.01498	1.01498	1	1	0	0	0	4.02997	1.02997	1	1	1	1	1.01499
17	19118928	19240029	ENSG00000072134.11	EPN2	protein_coding	KNOWN	Poisson	0.707974	1	0.942922	-1.06053	6863.04	1266.16	2357.62	1453.43	1785.84	216.056	38.9478	65.9067	51.5723	59.6293	55.6008	52.4273
2	131113580	131132983	ENSG00000072135.8	PTPN18	protein_coding	KNOWN	Poisson	1	1	1.03245	1.03245	4026	1040	1177	1080	729	129.085	32.1697	33.4034	38.5787	24.9332	31.7559	32.7865
2	128395956	128439361	ENSG00000072163.14	LIMS2	protein_coding	KNOWN	Poisson	1	1	3.9312	3.9312	466	214	206	37	9	17.668	7.41375	6.6713	2.28742	1.29547	1.79144	7.04252
2	220378892	220403495	ENSG00000072182.8	ASIC4	protein_coding	KNOWN	Poisson	1	1	0.872098	-1.14666	40	11	5	21	3	5.29652	1.32968	1.13765	1.7307	1.09849	1.41459	1.23367
2	220299568	220363010	ENSG00000072195.10	SPEG	protein_coding	KNOWN	Poisson	0.395158	1	0.832679	-1.20094	4332.25	730.252	1422.22	1092	1087.78	138.749	22.8862	40.1545	38.9963	36.712	37.8542	31.5204
4	54325468	54567573	ENSG00000072201.9	LNX1	protein_coding	KNOWN	Poisson	0.863986	1	1.11778	1.11778	261.988	89.4028	63.9048	97.8729	10.8079	12.1991	3.67947	2.75934	4.40551	1.35483	2.88017	3.21941
17	19551449	19580912	ENSG00000072210.14	ALDH3A2	protein_coding	KNOWN	Poisson	1	1	0.193368	-5.17148	8637.97	688	865	2815	4269.97	286.566	21.6199	24.814	98.9484	141.184	120.066	23.217
3	195754054	195809061	ENSG00000072274.8	TFRC	protein_coding	KNOWN	Poisson	0.0113534	0.93348	0.644073	-1.55262	65559.8	16350	11732.2	16649.1	20828.5	2080.13	491.024	323.994	580.308	684.804	632.556	407.509
17	17713713	17740326	ENSG00000072310.12	SREBF1	protein_coding	KNOWN	Lognormal linear model	0.258661	1	0.594495	-1.6821	33391.8	7384.21	6081.16	12632.8	7293.58	1071.74	222.311	168.418	440.562	240.45	340.506	195.365
X	111017543	111326005	ENSG00000072315.3	TRPC5	protein_coding	KNOWN	Poisson	1	1	0.99763	-1.00238	2	1	0	1	0	4.06477	1.02997	1	1.0348	1	1.0174	1.01499
5	132211071	132299327	ENSG00000072364.8	AFF4	protein_coding	KNOWN	Lognormal linear model	0.664572	1	0.731451	-1.36715	14195	4167.02	2180	5674.95	2173.01	457.707	125.889	61.0167	198.461	72.3401	135.401	93.4528
10	60094735	60129404	ENSG00000072401.9	UBE2D1	protein_coding	KNOWN	Poisson	1	1	0.647843	-1.54358	3245	708.999	679.001	904.002	952.997	106.685	22.2493	19.6933	32.4549	32.287	32.371	20.9713
14	67707826	67802537	ENSG00000072415.4	MPP5	protein_coding	KNOWN	Poisson	0.213111	1	0.768242	-1.30167	5900.01	1705.99	1074	1636.01	1484.01	190.343	52.1299	30.5679	57.9254	49.7201	53.8227	41.3489
10	62629196	62761199	ENSG00000072422.12	RHOBTB1	protein_coding	KNOWN	Poisson	1	1	0.273543	-3.65574	198	7	3	106	82	10.6728	1.2098	1.08259	4.68829	3.69207	4.19018	1.1462
10	48001603	48055019	ENSG00000072444.10	ASAH2C	protein_coding	KNOWN	?	?	?	?	?	9.22194e-26	8.05471e-29	3.42669e-33	3.44826e-39	9.21388e-26	4	1	1	1	1	1	1
X	53401070	53449678	ENSG00000072501.12	SMC1A	protein_coding	KNOWN	Poisson	0.0797896	1	0.809746	-1.23496	31814	8731.08	6736.99	8163.05	8182.93	1003.83	262.678	186.473	285.035	269.647	277.341	224.576
X	53458206	53461321	ENSG00000072506.8	HSD17B10	protein_coding	KNOWN	Poisson	0.0343028	0.940811	0.541703	-1.84603	10037	2074.01	1791.01	2462	3709.94	322.931	63.1597	50.3076	86.6659	122.798	104.732	56.7336
11	63606400	63678492	ENSG00000072518.16	MARK2	protein_coding	KNOWN	Poisson	0.12592	1	0.763728	-1.30937	11458	2705.98	2691	2457.98	3603	362.998	82.1003	75.0849	86.526	119.287	102.906	78.5926
5	162887175	162918948	ENSG00000072571.14	HMMR	protein_coding	KNOWN	Poisson	0.0597743	1	0.563428	-1.77485	6229.99	765	1722	1782	1961	200.72	23.9277	48.4078	63.0049	65.3798	64.1924	36.1677
12	133416937	133485773	ENSG00000072609.12	CHFR	protein_coding	KNOWN	Poisson	1	1	38.3981	38.3981	3030.83	1394	1627.83	6	3	90.9018	42.7793	45.8152	1.20877	1.09849	1.15363	44.2972
12	72481046	73059423	ENSG00000072657.4	TRHDE	protein_coding	KNOWN	Poisson	0.0984924	1	5.89353	5.89353	639.674	165.936	437.09	11.1154	25.5327	22.2316	5.97324	13.0334	1.38676	1.83824	1.6125	9.50332
5	131527531	131631009	ENSG00000072682.13	P4HA2	protein_coding	KNOWN	Poisson	0.154493	1	1.45623	1.45623	4720	1290	1690	381	1359	147.062	39.6624	47.5267	14.257	45.6161	29.9366	43.5945
1	161551101	161648445	ENSG00000072694.14	FCGR2B	protein_coding	KNOWN	Poisson	1	1	1.00568	1.00568	4.07876	1.35686	1	0	1.7219	4.12473	1.04067	1.02753	1	1.05653	1.02826	1.0341
16	68118654	68263163	ENSG00000072736.14	NFATC3	protein_coding	KNOWN	Poisson	1	1	0.747904	-1.33707	8899.57	2064.85	2081.84	2042.81	2710.07	283.252	62.8852	58.3143	72.0801	89.972	81.026	60.5998
3	3168600	3192564	ENSG00000072756.12	TRNT1	protein_coding	KNOWN	Poisson	0.890534	1	1.0376	1.0376	2206.4	333	882.342	214.057	777	71.2289	10.9803	25.2914	8.44817	26.509	17.4786	18.1358
17	7120444	7128593	ENSG00000072778.15	ACADVL	protein_coding	KNOWN	Poisson	0.00837372	0.93348	0.388521	-2.57386	20130	3015	3299	8098.01	5717.99	654.68	91.3619	91.8236	282.772	188.722	235.747	91.5927
5	171469077	171615391	ENSG00000072786.8	STK10	protein_coding	KNOWN	Poisson	1	1	1.54977	1.54977	6732.97	1860	2505.98	1053	1313.99	208.515	56.7456	69.9912	37.6393	44.1386	40.8889	63.3684
5	171288553	171433878	ENSG00000072803.13	FBXW11	protein_coding	KNOWN	Poisson	0.121891	1	0.743123	-1.34567	9864	1685	2930.98	2514.01	2734	312.426	51.5009	81.6916	88.4756	90.7578	89.6167	66.5962
17	7239848	7254798	ENSG00000072818.6	ACAP1	protein_coding	KNOWN	Poisson	1	1	1.60896	1.60896	402	157	121	85	39	16.2746	5.70542	4.3312	3.95759	2.28038	3.11899	5.01831
4	5749811	5894786	ENSG00000072832.10	CRMP1	protein_coding	KNOWN	Poisson	1	1	11.0883	11.0883	848.139	357.827	480.312	6	4	28.2877	11.7244	14.2233	1.20877	1.13132	1.17005	12.9738
4	5712924	5830773	ENSG00000072840.8	EVC	protein_coding	KNOWN	Poisson	1	1	33.5381	33.5381	2963.87	1281.17	1665.7	7	10	88.8274	39.3977	46.8578	1.24357	1.3283	1.28594	43.1277
17	5374571	5390132	ENSG00000072849.6	DERL2	protein_coding	KNOWN	Poisson	0.686431	1	1.06689	1.06689	6597.5	1919.18	1743.85	1245.65	1688.83	208.316	58.5192	49.0093	44.3426	56.4444	50.3935	53.7643
3	113251143	113348426	ENSG00000072858.6	SIDT1	protein_coding	KNOWN	Poisson	1	1	1.07048	1.07048	14	6	4	4	0	4.42913	1.17982	1.11012	1.13918	1	1.06959	1.14497
16	15737124	15820211	ENSG00000072864.8	NDE1	protein_coding	KNOWN	Poisson	0.177731	1	0.720867	-1.38722	5002.89	809.892	1480.93	1000.92	1711.15	160.048	25.2731	41.7708	35.8271	57.1774	46.5023	33.522
11	10594638	10715536	ENSG00000072952.14	MRVI1	protein_coding	KNOWN	Poisson	1	1	0.421012	-2.37523	1501	239	228	370	664.001	52.1135	8.16301	7.27698	13.8742	22.7993	18.3367	7.71999
19	16771938	16800841	ENSG00000072954.2	TMEM38A	protein_coding	KNOWN	Poisson	1	1	0.408509	-2.44793	1734	221	316	564	633	59.7292	7.62355	9.69967	20.6245	21.7815	21.203	8.66161
19	16308389	16346161	ENSG00000072958.4	AP1M1	protein_coding	KNOWN	Poisson	0.629526	1	1.06383	1.06383	10686	2513	3411	1328.99	3433.02	332.173	76.3165	94.9068	47.2426	113.707	80.4748	85.6116
19	45147098	45166851	ENSG00000073008.10	PVR	protein_coding	KNOWN	Lognormal linear model	0.942687	1	0.955524	-1.04655	13353	4138.04	2582.97	1715.99	4916.01	420.233	125.02	72.1107	60.7081	162.394	111.551	98.5653
X	153769414	153796783	ENSG00000073009.8	IKBKG	protein_coding	KNOWN	Poisson	1	1	0.937689	-1.06645	3563.87	844	1023.22	737.856	958.793	114.617	26.2954	29.17	26.6738	32.4773	29.5755	27.7327
19	44047192	44084626	ENSG00000073050.7	XRCC1	protein_coding	KNOWN	Poisson	1	1	0.652906	-1.53161	5205.46	918.995	1332.01	1231	1723.45	167.628	28.543	37.6709	43.833	57.5812	50.7071	33.1069
12	125261402	125367215	ENSG00000073060.11	SCARB1	protein_coding	KNOWN	Poisson	1	1	0.590413	-1.69373	16392.9	3384.01	3302.98	4344.95	5360.96	523.539	102.421	91.9331	152.183	177.001	164.592	97.1771
7	1022835	1029277	ENSG00000073067.9	CYP2W1	protein_coding	KNOWN	Poisson	1	1	1.92327	1.92327	71	30	39	0	2	6.03848	1.89912	2.07369	1	1.06566	1.03283	1.9864
3	127317066	127341277	ENSG00000073111.9	MCM2	protein_coding	KNOWN	Lognormal linear model	0.190711	1	0.500244	-1.99902	49167	11797.6	6748.26	17216.3	13404.8	1582.49	354.584	186.784	600.045	441.081	520.563	270.684
22	50528308	50600120	ENSG00000073146.11	MOV10L1	protein_coding	KNOWN	Poisson	1	1	1.68141	1.68141	51	17	33	0	1	5.45084	1.5095	1.90851	1	1.03283	1.01641	1.709
22	50609160	50618724	ENSG00000073150.9	PANX2	protein_coding	KNOWN	Poisson	1	1	0.811736	-1.23193	1946	465.001	475	364.001	642.003	64.756	14.9364	14.077	13.6655	22.077	17.8712	14.5067
22	50639408	50656046	ENSG00000073169.9	SELO	protein_coding	KNOWN	Poisson	1	1	0.545914	-1.83179	3932.01	655	874	1429.02	973.994	129.392	20.6309	25.0618	50.7229	32.9764	41.8496	22.8464
3	189349205	189615069	ENSG00000073282.8	TP63	protein_coding	KNOWN	Poisson	1	1	1.08105	1.08105	8	2	5	0	1	4.23042	1.05994	1.13765	1	1.03283	1.01641	1.09879
4	113206665	113363777	ENSG00000073331.13	ALPK1	protein_coding	KNOWN	Poisson	1	1	0.47544	-2.10331	1021.01	123.013	222	317	359	36.6147	4.68679	7.1118	12.0301	12.786	12.408	5.8993
17	73521161	73571290	ENSG00000073350.9	LLGL2	protein_coding	KNOWN	Lognormal linear model	0.550427	1	0.674915	-1.48167	14392	3614	2432.01	6014	2332	465.087	109.314	67.9546	210.258	77.56	143.909	88.6343
15	85523671	85682377	ENSG00000073417.10	PDE8A	protein_coding	KNOWN	Poisson	1	1	0.834392	-1.19848	7399.99	1734	1928.99	1853.01	1883.99	235.403	52.9693	54.1062	65.4759	62.8518	64.1638	53.5378
X	10125024	10205701	ENSG00000073464.7	CLCN4	protein_coding	KNOWN	Poisson	0.31196	1	1.95613	1.95613	455	193	146	115	1	17.8381	6.78437	5.01947	5.00145	1.03283	3.01714	5.90192
17	33455772	33469335	ENSG00000073536.13	NLE1	protein_coding	KNOWN	Poisson	0.133554	1	0.743436	-1.34511	8814.45	2170.44	1899.71	1415.59	3328.72	279.888	66.0498	53.3002	50.2556	110.282	80.2688	59.675
5	218356	256816	ENSG00000073578.12	SDHA	protein_coding	KNOWN	Poisson	1	1	0.594226	-1.68286	21133.5	4152.68	4537.37	6366.09	6077.39	674.407	125.459	125.917	222.509	200.522	211.515	125.688
17	38781214	38804761	ENSG00000073584.14	SMARCE1	protein_coding	KNOWN	Poisson	0.00756957	0.93348	0.383046	-2.61065	21783	3722.51	3021.98	9144.84	5893.71	710.451	112.566	84.1969	319.197	194.491	256.844	98.3815
17	33448598	33457752	ENSG00000073598.5	FNDC8	protein_coding	KNOWN	Poisson	1	1	1.09697	1.09697	28.5539	11.5734	7.29938	2.4212	7.25992	4.87041	1.34686	1.20096	1.08425	1.23834	1.16129	1.27391
17	38060848	38076108	ENSG00000073605.14	GSDMB	protein_coding	KNOWN	Poisson	1	1	0.720356	-1.3882	966	123	312	196	335	34.0939	4.68641	9.58955	7.81985	11.9981	9.90897	7.13798
12	389295	498621	ENSG00000073614.7	KDM5A	protein_coding	KNOWN	Poisson	0.469438	1	0.894658	-1.11775	7949.67	2280.87	1794.99	2392.82	1481	253.656	69.3595	50.4172	84.2585	49.6213	66.9399	59.8884
17	42836399	42859215	ENSG00000073670.9	ADAM11	protein_coding	KNOWN	Poisson	1	1	1.20673	1.20673	1905	538	586.999	409	371	62.696	17.1243	17.1604	15.2312	13.18	14.2056	17.1424
3	135684515	135866734	ENSG00000073711.6	PPP2R3A	protein_coding	KNOWN	Poisson	1	1	1.50336	1.50336	2899	842.999	1027	591.001	438	92.483	26.2654	29.274	21.564	15.3796	18.4718	27.7697
14	53323986	53419154	ENSG00000073712.9	FERMT2	protein_coding	KNOWN	Poisson	0.129942	1	0.748091	-1.33674	10636	2538.99	2384.02	1475	4237.98	336.186	77.0955	66.6335	52.3229	140.134	96.2284	71.8645
2	169779448	169887833	ENSG00000073734.8	ABCB11	protein_coding	KNOWN	?	?	?	?	?	0	0	0	0	0	4	1	1	1	1	1	1
2	169921299	169952678	ENSG00000073737.12	DHRS9	protein_coding	KNOWN	Poisson	1	1	0.920867	-1.08593	13	3	1	2	7	4.41684	1.08991	1.02753	1.06959	1.22981	1.1497	1.05872
1	157800704	157868047	ENSG00000073754.5	CD5L	protein_coding	KNOWN	Poisson	1	1	0.982723	-1.01758	3	1	0	0	2	4.09563	1.02997	1	1	1.06566	1.03283	1.01499
1	186640923	186649560	ENSG00000073756.7	PTGS2	protein_coding	KNOWN	Poisson	0.807829	1	0.830706	-1.2038	156	51	20	61	24	8.98955	2.52851	1.55061	3.12251	1.78792	2.45521	2.03956
3	185361527	185542845	ENSG00000073792.11	IGF2BP2	protein_coding	KNOWN	Poisson	0.0991418	1	1.35817	1.35817	12534.8	2357.82	5385.7	1709.52	3081.75	383.595	71.6657	149.272	60.4832	102.174	81.3286	110.469
3	185000729	185206886	ENSG00000073803.9	MAP3K13	protein_coding	KNOWN	Poisson	1	1	0.726915	-1.37568	2970.08	609.304	752.71	807.999	800.062	97.3646	19.2613	21.7226	29.1145	27.2662	28.1904	20.4919
3	186648274	186796342	ENSG00000073849.10	ST6GAL1	protein_coding	KNOWN	Poisson	0.149596	1	0.543668	-1.83936	1834	149	554	415	716.002	61.6641	5.46565	16.252	15.44	24.5064	19.9732	10.8588
17	45810610	45823486	ENSG00000073861.2	TBX21	protein_coding	KNOWN	Poisson	1	1	2.11846	2.11846	99	47	46	5	1	6.88184	2.40863	2.26641	1.17398	1.03283	1.1034	2.33752
X	80184999	80185847	ENSG00000073905.8	VDAC1P1	pseudogene	KNOWN	Poisson	1	1	0.523075	-1.91177	2460.4	431.392	485.09	704.992	838.929	82.3565	13.9292	14.3548	25.5303	28.5422	27.0363	14.142
13	32605437	32870795	ENSG00000073910.15	FRY	protein_coding	KNOWN	Poisson	1	1	2.48847	2.48847	460	193	177	67	23	17.7437	6.78437	5.87292	3.33128	1.75509	2.54319	6.32864
11	85668727	85780925	ENSG00000073921.13	PICALM	protein_coding	KNOWN	Poisson	0.859945	1	0.982432	-1.01788	16362	3766.01	4997.97	2818.97	4779.01	509.45	113.87	138.597	99.0866	157.896	128.491	126.234
17	44668035	44834831	ENSG00000073969.14	NSF	protein_coding	KNOWN	Poisson	0.0266842	0.93348	0.557311	-1.79433	14367.4	2469.7	3192.99	3233.86	5470.9	458.057	75.0188	88.9049	113.523	180.611	147.067	81.9618
2	121493199	121750230	ENSG00000074047.16	GLI2	protein_coding	KNOWN	Poisson	0.111773	1	2.08206	2.08206	1974	794	619.001	80	481	63.4132	24.7968	18.0415	3.78362	16.7913	10.2875	21.4192
2	122095352	122407164	ENSG00000074054.13	CLASP1	protein_coding	KNOWN	Poisson	0.080033	1	0.64438	-1.55188	7400.58	1710	1471.99	2559.91	1658.68	239.302	52.2499	41.5249	90.0726	55.4548	72.7637	46.8874
16	1821891	1823157	ENSG00000074071.9	MRPS34	protein_coding	KNOWN	Poisson	0.0117217	0.93348	0.407392	-2.45464	15646	2467.99	2554	4213.03	6410.98	505.347	74.9677	71.3132	147.593	211.473	179.533	73.1404
19	15270444	15311793	ENSG00000074181.4	NOTCH3	protein_coding	KNOWN	Poisson	0.160806	1	0.587111	-1.70325	2132	329	536	885.003	382	71.9518	10.8604	15.7564	31.7939	13.5411	22.6675	13.3084
11	77225981	77348851	ENSG00000074201.3	CLNS1A	protein_coding	KNOWN	Poisson	0.0494585	0.983142	0.613589	-1.62976	10439	1808	2561	2646.01	3423.99	333.172	55.1871	71.5059	93.0683	113.41	103.239	63.3465
4	6322305	6565328	ENSG00000074211.9	PPP2R2C	protein_coding	KNOWN	Poisson	1	1	1.24761	1.24761	7071.98	1750	2469.99	1280	1572	220.596	53.4488	69.0004	45.5378	52.6089	49.0733	61.2246
19	49843852	49865715	ENSG00000074219.9	TEAD2	protein_coding	KNOWN	Poisson	0.130478	1	0.595616	-1.67893	2978	460	764	1137	616.999	98.6382	14.7866	22.0334	40.5621	21.2562	30.9092	18.41
11	85955586	85989856	ENSG00000074266.13	EED	protein_coding	KNOWN	Poisson	1	1	0.588798	-1.69837	4214	758.001	947	961	1548	137.049	23.7179	27.0715	34.4382	51.8212	43.1297	25.3947
5	175969512	176022976	ENSG00000074276.6	CDHR2	protein_coding	KNOWN	Poisson	1	1	1.02155	1.02155	39.0334	13.0056	9.01166	12.0142	5.00188	5.22014	1.38979	1.2481	1.41804	1.16421	1.29113	1.31895
5	176047085	176057531	ENSG00000074317.6	SNCB	protein_coding	KNOWN	Poisson	1	1	7.99189	7.99189	567	191	369	4	3	20.1209	6.72443	11.1588	1.13918	1.09849	1.11884	8.94161
11	18489883	18548780	ENSG00000074319.8	TSG101	protein_coding	KNOWN	Poisson	0.728515	1	1.04677	1.04677	9750.55	2265	3124.55	1916.99	2444.01	304.844	68.8839	87.0209	67.702	81.2372	74.4696	77.9524
17	3714460	3749546	ENSG00000074356.11	C17orf85	protein_coding	KNOWN	Poisson	1	1	0.675746	-1.47985	7423.02	1522	1756.01	1997	2148.01	237.965	46.6156	49.344	70.4858	71.5196	71.0027	47.9798
17	3827169	3867737	ENSG00000074370.13	ATP2A3	protein_coding	KNOWN	Poisson	0.336777	1	1.20569	1.20569	5756	1349.01	2053.99	1447	906.001	181.071	41.4308	57.5477	51.3487	30.7441	41.0464	49.4892
15	63613577	63674361	ENSG00000074410.9	CA12	protein_coding	KNOWN	Poisson	1	1	0.750109	-1.33314	935	192	235	145	363	33.1867	6.7544	7.46969	6.04531	12.9173	9.4813	7.11205
3	127407909	127542052	ENSG00000074416.9	MGLL	protein_coding	KNOWN	Poisson	1	1	2.06331	2.06331	1061	352.001	419.999	101	188	35.799	11.5498	12.5628	4.51431	7.17207	5.84319	12.0563
12	96051583	96184931	ENSG00000074527.7	NTN4	protein_coding	KNOWN	Poisson	1	1	1.45003	1.45003	277	69	117	20	71	12.3159	3.06799	4.22108	1.6959	3.33094	2.51342	3.64453
2	219523487	219528167	ENSG00000074582.8	BCS1L	protein_coding	KNOWN	Poisson	0.0770261	1	0.559344	-1.78781	4562.96	804.841	980.342	894.407	1883.37	148.064	25.1217	27.9894	32.1211	62.8314	47.4763	26.5556
12	106457118	106533812	ENSG00000074590.9	NUAK1	protein_coding	KNOWN	Poisson	0.0129701	0.93348	3.18943	3.18943	10212	4212.01	3891	1300	809	309.152	127.237	108.122	46.2337	27.5596	36.8967	117.679
15	65734801	65810043	ENSG00000074603.14	DPP8	protein_coding	KNOWN	Poisson	0.152921	1	0.757108	-1.32082	8368.03	1922	2023.01	2585.02	1838	267.587	58.604	56.6946	90.9463	61.3419	76.1441	57.6493
15	65903704	65953334	ENSG00000074621.9	SLC24A1	protein_coding	KNOWN	Poisson	0.772901	1	0.906373	-1.1033	1327	304	375	191	457	45.0844	10.1111	11.324	7.64588	16.0034	11.8246	10.7175
18	56529832	56653713	ENSG00000074657.9	ZNF532	protein_coding	KNOWN	Poisson	1	1	1.6454	1.6454	5581.55	1959.37	1731.44	917.215	973.519	174.267	59.724	48.6677	32.9147	32.9608	32.9378	54.1959
17	1537152	1549042	ENSG00000074660.11	SCARF1	protein_coding	KNOWN	Poisson	0.11575	1	4.09256	4.09256	660	93	494	49	24	22.8803	3.78729	14.6001	2.70497	1.78792	2.24645	9.19369
18	56995055	57027195	ENSG00000074695.5	LMAN1	protein_coding	KNOWN	Poisson	1	1	0.983321	-1.01696	18586	5022.99	4944	4370.02	4248.98	582.205	151.543	137.111	153.056	140.495	146.776	144.327
15	65822756	65870688	ENSG00000074696.7	PTPLAD1	protein_coding	KNOWN	Poisson	0.0170522	0.93348	0.60485	-1.6533	30225.8	6588.97	5932.96	8458.94	9244.92	962.658	198.477	164.338	295.33	304.512	299.921	181.407
6	154475631	154677927	ENSG00000074706.9	IPCEF1	protein_coding	KNOWN	Poisson	0.704368	1	0.719597	-1.38967	99	32	3	64	0	7.26855	1.95907	1.08259	3.22689	1	2.11345	1.52083
17	3907739	4046315	ENSG00000074755.10	ZZEF1	protein_coding	KNOWN	Poisson	0.0674355	1	0.604299	-1.65481	6921	1775	1059	1736	2351	223.941	54.1981	30.1549	61.4046	78.1838	69.7942	42.1765
6	155716504	155777038	ENSG00000074771.3	NOX3	protein_coding	KNOWN	Poisson	1	1	1.55759	1.55759	39	17	22	0	0	5.11518	1.5095	1.60567	1	1	1	1.55758
1	8921061	8939309	ENSG00000074800.9	ENO1	protein_coding	KNOWN	Poisson	0.00135592	0.93348	0.530509	-1.88498	253645	49069.1	48329.3	77529.4	78716.9	8087.12	1471.64	1331.54	2698.65	2585.29	2641.97	1401.59
15	48483861	48596276	ENSG00000074803.13	SLC12A1	protein_coding	KNOWN	Poisson	1	1	1.01376	1.01376	1	0	1	0	0	4.02753	1	1.02753	1	1	1	1.01377
19	4641386	4670383	ENSG00000074842.3	C19orf10	protein_coding	KNOWN	Poisson	0.139827	1	1.25031	1.25031	14916.8	4078.46	4806	2617.98	3414.35	461.734	123.235	133.312	92.0933	113.094	102.594	128.274
19	17434032	17445639	ENSG00000074855.6	ANO8	protein_coding	KNOWN	Poisson	0.0684611	1	0.406893	-2.45765	2313.01	269	464.001	1146	434.002	78.9601	9.06214	13.7742	40.8754	15.2483	28.0618	11.4182
6	112391980	112408733	ENSG00000074935.9	TUBE1	protein_coding	KNOWN	Poisson	0.365693	1	0.752411	-1.32906	2056	279	681	360	736.001	67.7995	9.36186	19.7483	13.5263	25.163	19.3447	14.5551
1	17866330	18024370	ENSG00000074964.12	ARHGEF10L	protein_coding	KNOWN	Poisson	0.48441	1	0.828883	-1.20644	2509	614.999	623	822	449.001	82.926	19.432	18.1516	29.6017	15.7408	22.6713	18.7918
4	48068410	48136274	ENSG00000074966.6	TXK	protein_coding	KNOWN	Poisson	0.840995	1	1.12977	1.12977	320	122	64	85	49	13.9847	4.65644	2.76196	3.95759	2.60868	3.28314	3.7092
12	108523248	108644315	ENSG00000075035.5	WSCD2	protein_coding	KNOWN	Poisson	1	1	1.10123	1.10123	7	4	3	0	0	4.20248	1.11988	1.08259	1	1	1	1.10123
20	62037542	62103994	ENSG00000075043.12	KCNQ2	protein_coding	KNOWN	Poisson	0.0221226	0.93348	0.396011	-2.52518	7675.93	900.994	1529.02	2702.97	2542.96	250.634	28.0035	43.0947	95.0503	84.4856	89.7679	35.5491
10	71163659	71176624	ENSG00000075073.10	TACR2	protein_coding	KNOWN	Poisson	1	1	0.967339	-1.03376	53	14	13	9	17	5.64876	1.41959	1.3579	1.31316	1.55811	1.43563	1.38875
12	100592900	100635644	ENSG00000075089.5	ACTR6	protein_coding	KNOWN	Poisson	0.112179	1	0.632781	-1.58033	4641.98	614.999	1363.99	1123	1539.99	149.617	19.432	38.5516	40.0749	51.5582	45.8165	28.9918
15	66628544	66679085	ENSG00000075131.5	TIPIN	protein_coding	KNOWN	Poisson	0.06637	1	0.593054	-1.68619	6617.42	1394.01	1286.73	1176.01	2760.67	212.757	42.7795	36.4246	41.9194	91.6332	66.7763	39.602
7	87834433	87856309	ENSG00000075142.9	SRI	protein_coding	KNOWN	Poisson	0.0272253	0.93348	0.451598	-2.21436	8041.04	1185	1577	1984.01	3295.03	260.142	36.5154	44.4157	70.034	109.176	89.605	40.4656
1	21132963	21503378	ENSG00000075151.15	EIF4G3	protein_coding	KNOWN	Poisson	0.227682	1	1.20416	1.20416	11140	2933.99	3588	1582.01	3036	345.432	88.934	99.7799	56.0463	100.672	78.3591	94.3569
12	102467967	102513903	ENSG00000075188.4	NUP37	protein_coding	KNOWN	Poisson	0.0380587	0.94953	0.507841	-1.96912	7500	1166	1614	1674.02	3045.98	241.628	35.9458	45.4345	59.2477	101	80.1239	40.6902
7	83587659	84122041	ENSG00000075213.5	SEMA3A	protein_coding	KNOWN	Poisson	0.224508	1	1.80609	1.80609	1113	273	510	294	36	37.6343	9.18202	15.0406	11.2298	2.18189	6.70585	12.1113
22	46692638	46726708	ENSG00000075218.14	GTSE1	protein_coding	KNOWN	Poisson	0.647684	1	0.946823	-1.05616	12191	2583.01	3827.01	1711	4070.02	379.929	78.4148	106.36	60.5345	134.62	97.5773	92.3874
7	80371854	80551676	ENSG00000075223.9	SEMA3C	protein_coding	KNOWN	Poisson	0.0337063	0.940811	0.183255	-5.45687	2150	110	228	848.999	963.002	74.7304	4.29679	7.27698	30.5411	32.6155	31.5783	5.78688
22	46663858	46689906	ENSG00000075234.12	TTC38	protein_coding	KNOWN	Poisson	1	1	0.714591	-1.3994	4654	1134	980.001	1388	1152	151.083	34.9869	27.98	49.2957	38.8203	44.058	31.4834
11	107992243	108018504	ENSG00000075239.9	ACAT1	protein_coding	KNOWN	Poisson	1	1	0.380176	-2.63036	13860.9	2013	2232.98	4068.97	5545.98	449.463	61.3313	62.4754	142.581	183.075	162.828	61.9034
22	46971909	47075689	ENSG00000075240.12	GRAMD4	protein_coding	KNOWN	Poisson	0.373184	1	0.772264	-1.29489	2385	473	659.999	697.999	554.001	78.8213	15.1762	19.1702	25.287	19.1879	22.2374	17.1732
22	46756731	46933068	ENSG00000075275.12	CELSR1	protein_coding	KNOWN	Poisson	0.324162	1	0.835678	-1.19663	6752.99	2260.98	1075.99	2443.01	972.999	218.335	68.7634	30.6228	86.0051	32.9437	59.4744	49.6931
10	102222798	102243502	ENSG00000075290.7	WNT8B	protein_coding	KNOWN	Poisson	1	1	0.870195	-1.14917	64	16	12	24	12	6.03895	1.47953	1.33037	1.83508	1.39396	1.61452	1.40495
2	71503691	71662200	ENSG00000075292.13	ZNF638	protein_coding	KNOWN	Poisson	0.86133	1	0.980087	-1.02032	12420.9	2710.02	3947.97	2347	3415.95	387.722	82.2214	109.69	82.6644	113.146	97.9052	95.9557
7	87462883	87505673	ENSG00000075303.8	SLC25A40	protein_coding	KNOWN	Poisson	0.408747	1	0.831063	-1.20328	3952	764	1182	640	1366	126.554	23.8977	33.5412	23.2689	45.8459	34.5574	28.7195
18	71815746	71826198	ENSG00000075336.7	TIMM21	protein_coding	KNOWN	Poisson	0.0937678	1	0.615768	-1.62399	5136.02	1022	1105	817.999	2191.02	165.445	31.6302	31.4212	29.4625	72.9315	51.197	31.5257
2	70834750	70995358	ENSG00000075340.17	ADD2	protein_coding	KNOWN	Poisson	1	1	42.8435	42.8435	3810.01	1784	2009.01	14	3	113.363	54.4679	56.3092	1.48713	1.09849	1.29281	55.3885
11	69587797	69590172	ENSG00000075388.2	FGF4	protein_coding	KNOWN	Lognormal linear model	1	1	1.18626	1.18626	13	6	7	0	0	4.37254	1.17982	1.19271	1	1	1	1.18627
1	178062864	178448645	ENSG00000075391.12	RASAL2	protein_coding	KNOWN	Poisson	0.871369	1	0.969028	-1.03196	4222.46	1324.87	916	1021.97	959.631	135.99	40.7073	26.218	36.5596	32.5048	34.5322	33.4626
16	89773542	89787395	ENSG00000075399.8	VPS9D1	protein_coding	KNOWN	Poisson	1	1	2.55991	2.55991	1769.25	620.23	736.019	203.323	209.675	56.8102	19.5888	21.2631	8.07466	7.88366	7.97916	20.426
10	38383264	38412277	ENSG00000075407.12	ZNF37A	protein_coding	KNOWN	Poisson	0.204715	1	0.740591	-1.35027	4890.92	1015.49	1235.6	541	2098.83	156.181	31.435	35.0168	19.8242	69.9049	44.8646	33.2259
14	103851729	103970169	ENSG00000075413.13	MARK3	protein_coding	KNOWN	Poisson	1	1	0.895489	-1.11671	12312	2783.99	3534.01	2684	3310	386.79	84.4385	98.2934	94.3904	109.668	102.029	91.3659
12	98987369	98995947	ENSG00000075415.8	SLC25A3	protein_coding	KNOWN	Poisson	0.0043476	0.93348	0.547483	-1.82654	87074.8	18949.2	15075	28176.7	24873.9	2783.97	568.924	416.024	981.413	817.613	899.513	492.474
3	171757418	172119456	ENSG00000075420.8	FNDC3B	protein_coding	KNOWN	Poisson	0.0728436	1	1.66405	1.66405	6571.98	1269	3106.98	694.999	1501	201.031	39.0329	86.537	25.1826	50.2781	37.7304	62.785
2	28615315	28640180	ENSG00000075426.7	FOSL2	protein_coding	KNOWN	Poisson	0.00533354	0.93348	4.68724	4.68724	18121.3	7392.92	7978.35	1158.01	1592.01	537.78	222.572	220.649	41.2931	53.2659	47.2795	221.611
17	64831235	64881604	ENSG00000075429.4	CACNG5	protein_coding	KNOWN	Poisson	1	1	1.11174	1.11174	10	5	4	0	1	4.29281	1.14985	1.11012	1	1.03283	1.01641	1.12999
17	64961026	65029515	ENSG00000075461.5	CACNG4	protein_coding	KNOWN	Poisson	1	1	1.6213	1.6213	44.1469	11.1469	33	0	0	5.24259	1.33408	1.90851	1	1	1	1.62129
4	48499378	48782340	ENSG00000075539.9	FRYL	protein_coding	KNOWN	Poisson	1	1	1.07706	1.07706	9190.99	2670	2457	1798.99	2265	288.621	81.022	68.6426	63.5963	75.3604	69.4784	74.8323
2	98372799	98612389	ENSG00000075568.12	TMEM131	protein_coding	KNOWN	Poisson	0.108309	1	0.743117	-1.34568	11325	2865.01	2383.01	2553.01	3523.98	359.998	86.8667	66.6058	89.8324	116.693	103.263	76.7362
7	5632439	5646287	ENSG00000075618.13	FSCN1	protein_coding	KNOWN	Poisson	0.038081	0.94953	0.804511	-1.24299	67577.2	16278	16519.6	15462.5	19317.1	2118.86	488.864	455.796	539.019	635.185	587.102	472.33
7	5566782	5603416	ENSG00000075624.9	ACTB	protein_coding	KNOWN	Lognormal linear model	0.705048	1	1.14228	1.14228	386017	116766	100365	59066.6	109819	11927.3	3500.57	2764.1	2056.23	3606.39	2831.31	3132.34
18	33767482	33852121	ENSG00000075643.5	MOCOS	protein_coding	KNOWN	Poisson	1	1	0.635659	-1.57317	2483	431	625	859	568	82.6607	13.9174	18.2066	30.8891	19.6475	25.2683	16.062
3	171318195	171528741	ENSG00000075651.11	PLD1	protein_coding	KNOWN	Poisson	1	1	1.49684	1.49684	530	111	240	49	130	19.907	4.32676	7.60735	2.70496	5.26792	3.98644	5.96706
13	25254549	25285922	ENSG00000075673.7	ATP12A	protein_coding	KNOWN	Poisson	1	1	0.993961	-1.00608	47	16	9	11	11	5.47119	1.47953	1.24778	1.38275	1.36113	1.37194	1.36366
19	36545783	36596009	ENSG00000075702.10	WDR62	protein_coding	KNOWN	Poisson	0.295208	1	0.851035	-1.17504	9564.96	2958.99	1805	2712.99	2087.98	305.324	89.6834	50.6927	95.3991	69.5486	82.4738	70.1881
3	196769431	197026172	ENSG00000075711.15	DLG1	protein_coding	KNOWN	Poisson	1	1	0.794504	-1.25865	10741	2419.99	2759.99	2481	3080	339.957	73.5292	76.9843	87.3267	102.117	94.7219	75.2568
3	128444965	128533640	ENSG00000075785.8	RAB7A	protein_coding	KNOWN	Poisson	1	1	0.736646	-1.3575	39232.3	8352.25	9863.98	9778.37	11237.7	1235.06	251.324	272.561	341.24	369.936	355.588	261.942
7	107220422	107269616	ENSG00000075790.6	BCAP29	protein_coding	KNOWN	Poisson	1	1	0.745485	-1.34141	8546.74	2035	1949.37	2393	2169.38	273.144	61.9905	54.6674	84.2648	72.2211	78.243	58.3289
10	102246399	102289629	ENSG00000075826.12	SEC31B	protein_coding	KNOWN	Poisson	0.722942	1	0.910243	-1.09861	2264.25	651.33	520.479	773.391	319.051	75.2347	20.5209	15.3291	27.9103	11.4745	19.6924	17.925
12	108916357	108955177	ENSG00000075856.7	SART3	protein_coding	KNOWN	Poisson	0.0385654	0.94953	0.626901	-1.59515	14966	2319	4026.95	3005.03	5615.01	473.269	70.5024	111.864	105.561	185.342	145.452	91.1832
2	143848931	144525922	ENSG00000075884.8	ARHGAP15	protein_coding	KNOWN	?	?	?	?	?	0	0	0	0	0	4	1	1	1	1	1	1
2	132233666	132240508	ENSG00000075886.10	TUBA3D	protein_coding	KNOWN	Poisson	1	1	27.0126	27.0126	2277.1	1029.2	1234	8.75323	5.14908	69.2923	31.846	34.9727	1.30457	1.16905	1.23681	33.4094
10	102495360	102589699	ENSG00000075891.17	PAX2	protein_coding	KNOWN	Poisson	0.126642	1	0.444208	-2.2512	1289	210	211	637	231	45.8511	7.29387	6.80896	23.1645	8.58376	15.8741	7.05142
3	45016733	45077559	ENSG00000075914.8	EXOSC7	protein_coding	KNOWN	Poisson	1	1	0.679604	-1.47145	6988.09	1606.23	1475.57	1683.99	2222.3	224.317	49.14	41.6234	59.5949	73.9584	66.7767	45.3817
1	169890467	170054350	ENSG00000075945.8	KIFAP3	protein_coding	KNOWN	Poisson	0.636611	1	1.12553	1.12553	2728	500.998	1060	372.999	793.997	87.2435	16.0153	30.1826	13.9786	27.067	20.5228	23.099
3	12598513	12625213	ENSG00000075975.11	MKRN2	protein_coding	KNOWN	Poisson	0.297467	1	0.856576	-1.16744	10394.4	2407.35	2789.04	1809.02	3389	327.141	73.1502	77.784	63.945	112.261	88.103	75.4671
2	136597196	136633997	ENSG00000076003.4	MCM6	protein_coding	KNOWN	Poisson	0.00762243	0.93348	0.463558	-2.15723	31472	5817	5259	10754	9642.01	1013.86	175.34	145.783	375.188	317.549	346.368	160.561
11	114310108	114321002	ENSG00000076043.5	REXO2	protein_coding	KNOWN	Poisson	0.0936501	1	0.679625	-1.4714	8046.9	1510.95	2044.99	1513.96	2977	255.998	46.2845	57.2998	53.6786	98.7353	76.207	51.7921
11	114270752	114284926	ENSG00000076053.6	RBM7	protein_coding	KNOWN	Poisson	0.233237	1	0.728786	-1.37214	3613.65	681.165	975.541	693.015	1263.93	116.881	21.4151	27.8573	25.1136	42.4951	33.8043	24.6362
12	56915713	56984746	ENSG00000076067.7	RBMS2	protein_coding	KNOWN	Poisson	0.852936	1	1.05733	1.05733	1689.37	560.816	379.987	563.315	185.248	56.9518	17.8081	11.4613	20.6007	7.08171	13.8412	14.6347
12	56989380	57030601	ENSG00000076108.7	BAZ2A	protein_coding	KNOWN	Poisson	1	1	0.815984	-1.22551	24908	5980.94	6198.07	5775.98	6953.06	783.137	180.253	171.637	201.976	229.27	215.623	175.945
3	47422501	47454932	ENSG00000076201.10	PTPN23	protein_coding	KNOWN	Poisson	0.287015	1	0.863391	-1.15822	12194.9	3377.92	2736.95	2666	3414	385.435	102.239	76.35	93.7639	113.082	103.423	89.2945
3	37034823	37107381	ENSG00000076242.10	MLH1	protein_coding	KNOWN	Poisson	1	1	0.915769	-1.09198	1132	310	275	325	222	39.4586	10.2909	8.57092	12.3085	8.2883	10.2984	9.43091
12	109535379	109548798	ENSG00000076248.6	UNG	protein_coding	KNOWN	Poisson	0.00991693	0.93348	0.443556	-2.25451	21890.1	4074.93	3372.99	6648.91	7793.26	706.193	123.129	93.8604	232.35	256.854	244.602	108.495
1	171283347	171311224	ENSG00000076258.5	FMO4	protein_coding	KNOWN	Poisson	1	1	1.05484	1.05484	273	60	93	45	75	12.3866	2.79825	3.56035	2.56578	3.46226	3.01402	3.1793
1	173684080	173755841	ENSG00000076321.6	KLHL20	protein_coding	KNOWN	Poisson	0.963239	1	1.01088	1.01088	2873	548.999	1017	531.001	776.001	92.405	17.4539	28.9986	19.4763	26.4762	22.9763	23.2263
16	318300	325981	ENSG00000076344.11	RGS11	protein_coding	KNOWN	Poisson	1	1	3.38425	3.38425	170	93	76	0	1	8.91244	3.78729	3.09233	1	1.03283	1.01641	3.43981
17	26721661	26734216	ENSG00000076351.8	SLC46A1	protein_coding	KNOWN	Poisson	0.709249	1	0.935773	-1.06864	5292.33	1407.28	1342.24	619.631	1923.18	167.828	43.1772	37.9528	22.5602	64.1382	43.3492	40.565
1	208195587	208417666	ENSG00000076356.6	PLXNA2	protein_coding	KNOWN	Poisson	1	1	6.92101	6.92101	686	340	316	17	13	23.9081	11.1901	9.69967	1.59152	1.42679	1.50916	10.4449
17	26904592	26926298	ENSG00000076382.10	SPAG5	protein_coding	KNOWN	Poisson	0.422647	1	0.926782	-1.079	22166.3	5791.25	5726.54	4049.11	6599.4	692.772	174.568	158.655	141.89	217.659	179.774	166.612
12	110436991	110477569	ENSG00000076513.12	ANKRD13A	protein_coding	KNOWN	Poisson	0.313765	1	1.1962	1.1962	7159.75	1756.21	2439.85	1286.63	1677.06	223.632	53.635	68.1705	45.7684	56.0583	50.9134	60.9027
8	80870571	81143468	ENSG00000076554.11	TPD52	protein_coding	KNOWN	Poisson	0.0377804	0.94953	0.680409	-1.4697	21969.3	5600.82	4111.68	5913.54	6343.21	699.07	168.861	114.197	206.763	209.249	208.006	141.529
12	109554400	109706032	ENSG00000076555.11	ACACB	protein_coding	KNOWN	Poisson	0.815023	1	1.0661	1.0661	2092	677.999	486.999	549.001	378	69.2399	21.3202	14.4074	20.1026	13.4098	16.7562	17.8638
17	27071002	27077975	ENSG00000076604.10	TRAF4	protein_coding	KNOWN	Poisson	0.0197732	0.93348	0.503222	-1.98719	14465.2	2967.31	2379.2	4831.87	4286.85	467.297	89.9326	66.5008	169.126	141.738	155.432	78.2167
8	81882526	82024304	ENSG00000076641.3	PAG1	protein_coding	KNOWN	Poisson	1	1	2.16805	2.16805	843	371	255	84	133	29.4287	12.1192	8.02031	3.9228	5.36641	4.64461	10.0698
19	33571786	33621449	ENSG00000076650.2	GPATCH1	protein_coding	KNOWN	Poisson	0.530435	1	0.815769	-1.22584	1649	267	536.001	293	553	55.1087	9.00221	15.7564	11.195	19.1551	15.1751	12.3793
19	10444452	10450500	ENSG00000076662.5	ICAM3	protein_coding	KNOWN	Poisson	0.808299	1	0.920121	-1.08681	1300	242	431	187	440	44.0706	8.25294	12.8657	7.5067	15.4453	11.476	10.5593
10	104845940	104953057	ENSG00000076685.14	NT5C2	protein_coding	KNOWN	Poisson	0.0129897	0.93348	2.06254	2.06254	21549	7366.18	7930.94	3367.95	2883.98	654.984	221.77	219.344	118.188	95.6814	106.935	220.557
11	119179241	119191800	ENSG00000076706.9	MCAM	protein_coding	KNOWN	Poisson	1	1	1.28089	1.28089	7413.03	1827.01	2654.03	1575.99	1356	231.179	55.7571	74.0671	55.837	45.5176	50.6773	64.9121
X	132434131	132549519	ENSG00000076716.7	GPC4	protein_coding	KNOWN	Poisson	1	1	0.117066	-8.54221	1565	80	54	653.999	777.002	56.1494	3.39766	2.48665	23.756	26.5091	25.1326	2.94216
X	131503345	131623997	ENSG00000076770.10	MBNL3	protein_coding	KNOWN	Poisson	0.124879	1	0.497828	-2.00872	1748	415.999	205	712.001	415	60.5103	13.4678	6.64377	25.7742	14.6245	20.1993	10.0558
19	7660788	7683191	ENSG00000076826.5	CAMSAP3	protein_coding	KNOWN	Poisson	1	1	0.708728	-1.41098	3756.99	848.996	850.998	1144.99	912.004	122.655	26.4451	24.4285	40.8403	30.9412	35.8907	25.4368
1	21922708	21995802	ENSG00000076864.15	RAP1GAP	protein_coding	KNOWN	Poisson	1	1	0.782871	-1.27735	4264.01	954	1077	835.002	1398.01	137.194	29.5922	30.6505	30.0541	46.8968	38.4754	30.1213
19	7684411	7694452	ENSG00000076924.7	XAB2	protein_coding	KNOWN	Poisson	0.0966521	1	0.796411	-1.25563	22085.9	4821.09	5850.04	4792.84	6621.92	693.714	145.492	162.055	167.768	218.399	193.084	153.774
19	42387228	42434303	ENSG00000076928.13	ARHGEF1	protein_coding	KNOWN	Poisson	1	1	0.82377	-1.21393	15790	3630.02	4137.02	3746.01	4276.99	497.447	109.795	114.895	131.343	141.414	136.378	112.345
19	7701767	7712760	ENSG00000076944.10	STXBP2	protein_coding	KNOWN	Poisson	0.182944	1	0.787836	-1.2693	8984.98	2047	2284.99	2799	1854	286.516	62.3502	63.9073	98.3916	61.867	80.1293	63.1287
19	7968728	7979364	ENSG00000076984.13	MAP2K7	protein_coding	KNOWN	Poisson	0.227395	1	0.833698	-1.19947	11466	2463.98	3207.97	2387.99	3406.05	361.076	74.8475	89.3173	84.0904	112.821	98.4557	82.0824
19	3933101	3942415	ENSG00000077009.9	NMRK2	protein_coding	KNOWN	Poisson	1	1	1.31567	1.31567	24	18	5	1	0	4.71192	1.53947	1.13765	1.0348	1	1.0174	1.33856
2	234263153	234380751	ENSG00000077044.5	DGKD	protein_coding	KNOWN	Poisson	0.0363597	0.947137	0.52464	-1.90607	8499.79	1850.71	1373.73	3273.7	2001.65	276.911	56.4673	38.8197	114.909	66.7146	90.8118	47.6435
7	117350705	117514194	ENSG00000077063.6	CTTNBP2	protein_coding	KNOWN	Poisson	0.585468	1	0.791601	-1.26326	863	117	294	174	278	30.7817	4.50658	9.094	7.05437	10.1268	8.59058	6.80029
7	100240720	100254085	ENSG00000077080.5	ACTL6B	protein_coding	KNOWN	Poisson	1	1	1.04496	1.04496	3	3	0	0	0	4.08991	1.08991	1	1	1	1	1.04495
3	25215823	25639424	ENSG00000077092.14	RARB	protein_coding	KNOWN	Poisson	1	1	1.25753	1.25753	23	9	12	1	1	4.66773	1.26974	1.33037	1.0348	1.03283	1.03381	1.30005
3	25639475	25706399	ENSG00000077097.9	TOP2B	protein_coding	KNOWN	Poisson	0.0324192	0.940811	0.662434	-1.50959	22786.9	4807.02	5145.06	5578.98	7255.88	722.05	145.07	142.647	195.122	239.212	217.167	143.858
10	98277866	98347210	ENSG00000077147.10	TM9SF3	protein_coding	KNOWN	Poisson	0.105691	1	0.805478	-1.2415	21841	5753.96	4859.99	6160.08	5067	690.941	173.451	134.798	215.341	167.35	191.346	154.125
10	104153867	104162282	ENSG00000077150.13	NFKB2	protein_coding	KNOWN	Poisson	0.00629534	0.93348	3.41767	3.41767	21187.1	6649.95	10333.2	1123	3080.96	628.006	200.304	285.478	40.0751	102.149	71.112	242.891
1	202300785	202311109	ENSG00000077152.5	UBE2T	protein_coding	KNOWN	Poisson	1	1	0.59177	-1.68984	9957.96	1828	2245.01	2646.02	3238.94	318.997	55.7865	62.8064	93.0687	107.335	100.202	59.2964
1	202317827	202557698	ENSG00000077157.15	PPP1R12B	protein_coding	KNOWN	Poisson	0.777156	1	0.933456	-1.07129	2684.98	741.979	666.002	856.996	420	88.1812	23.2377	19.3354	30.8194	14.7887	22.8041	21.2865
2	183580999	183644335	ENSG00000077232.11	DNAJC10	protein_coding	KNOWN	Poisson	0.176658	1	1.178	1.178	20296	5635.06	6197.96	5126.95	3336.02	631.436	169.887	171.634	179.393	110.522	144.958	170.76
16	27470876	27561235	ENSG00000077235.13	GTF3C1	protein_coding	KNOWN	Poisson	0.0147068	0.93348	0.497273	-2.01097	19160.9	3612.98	3403.97	4857.01	7286.95	614.229	109.284	94.7133	170	240.232	205.116	101.999
16	27324989	27376100	ENSG00000077238.9	IL4R	protein_coding	KNOWN	Poisson	0.0503272	0.983142	1.94639	1.94639	6050.01	1334	2908.01	683.998	1124	184.741	40.981	81.0593	24.7998	37.9012	31.3505	61.0202
1	78161672	78225538	ENSG00000077254.10	USP33	protein_coding	KNOWN	Poisson	0.728518	1	0.956935	-1.045	10511	1952	3638.01	2204.99	2716.01	328.55	59.5031	101.157	77.723	90.1671	83.9451	80.33
X	110187513	110464174	ENSG00000077264.9	PAK3	protein_coding	KNOWN	Poisson	1	1	4.15385	4.15385	223	69	154	0	0	10.3077	3.06799	5.23972	1	1	1	4.15386
X	110488331	110513752	ENSG00000077274.7	CAPN6	protein_coding	KNOWN	Poisson	1	1	0.865752	-1.15506	263	74	53	47	89	12.2342	3.21784	2.45912	2.63537	3.92188	3.27862	2.83848
X	110537007	110655604	ENSG00000077279.12	DCX	protein_coding	KNOWN	Poisson	1	1	1.19664	1.19664	16	9	6	1	0	4.46972	1.26974	1.16518	1.0348	1	1.0174	1.21746
19	41256542	41271295	ENSG00000077312.4	SNRPA	protein_coding	KNOWN	Poisson	1	1	0.499197	-2.00322	16820.9	3136.01	3071.98	5740.98	4871.95	542.268	94.9887	85.5735	200.758	160.947	180.853	90.2811
10	22634399	22743154	ENSG00000077327.11	SPAG6	protein_coding	KNOWN	Poisson	1	1	19.5197	19.5197	1443	605	832	4	2	45.2426	19.1323	23.9055	1.13918	1.06566	1.10242	21.5189
19	41892279	41903385	ENSG00000077348.4	EXOSC5	protein_coding	KNOWN	Poisson	0.0671127	1	0.552007	-1.81157	5110	963.001	1021	1121	2005	165.801	29.8619	29.1088	40.0053	66.8244	53.4149	29.4853
2	172543919	172604931	ENSG00000077380.11	DYNC1I2	protein_coding	KNOWN	Poisson	0.337358	1	0.776328	-1.28812	3065.37	499.981	957.96	548.574	1058.86	99.2082	15.9848	27.3732	20.0878	35.7624	27.9251	21.679
10	26727132	26856733	ENSG00000077420.11	APBB1IP	protein_coding	KNOWN	Poisson	1	1	3.78341	3.78341	196	70	126	0	0	9.56681	3.09796	4.46886	1	1	1	3.78341
7	100169855	100183777	ENSG00000077454.11	LRCH4	protein_coding	KNOWN	Poisson	0.0116719	0.93348	2.85485	2.85485	13136.6	5439.09	4715.91	1726.59	1255	398.125	164.014	130.832	61.0772	42.2019	51.6395	147.423
11	95502106	95523574	ENSG00000077458.8	FAM76B	protein_coding	KNOWN	Poisson	0.284537	1	0.763735	-1.30936	3594	919.001	776.001	1176	723	117.562	28.5432	22.3638	41.9191	24.7362	33.3276	25.4535
19	4174106	4182602	ENSG00000077463.10	SIRT6	protein_coding	KNOWN	Poisson	0.214378	1	0.715461	-1.3977	3649	672.001	988.003	846.998	1142	118.304	21.1404	28.2003	30.4715	38.4921	34.4818	24.6703
11	88910620	89028928	ENSG00000077498.8	TYR	protein_coding	KNOWN	?	?	?	?	?	0	0	0	0	0	4	1	1	1	1	1	1
11	74204896	74380163	ENSG00000077514.4	POLD3	protein_coding	KNOWN	Poisson	1	1	0.584379	-1.71122	5436	1057	1142	1609	1628	176.552	32.6791	32.44	56.9855	54.4475	55.7165	32.5596
1	236849754	236927932	ENSG00000077522.8	ACTN2	protein_coding	KNOWN	Poisson	1	1	1.6428	1.6428	83	35	35	8	5	6.45506	2.04898	1.96357	1.27836	1.16415	1.22125	2.00628
1	19665267	19812067	ENSG00000077549.13	CAPZB	protein_coding	KNOWN	Poisson	0.83418	1	0.983401	-1.01688	25928.5	6713.95	7156.65	4652	7405.94	807.255	202.222	198.027	162.867	244.138	203.502	200.125
1	236305832	236385166	ENSG00000077585.9	GPR137B	protein_coding	KNOWN	Poisson	1	1	1.2838	1.2838	803	158	337	184	124	28.4865	5.73539	10.2778	7.40232	5.07094	6.23663	8.00659
11	89864683	89926063	ENSG00000077616.6	NAALAD2	protein_coding	KNOWN	Poisson	0.946727	1	0.954892	-1.04724	217	45	68	27	77	10.6882	2.34869	2.87208	1.93947	3.52792	2.73369	2.61038
4	129730779	129796380	ENSG00000077684.11	PHF17	protein_coding	KNOWN	Poisson	0.034029	0.940811	0.493553	-2.02613	7835.97	1423	1411	1502.99	3498.99	252.663	43.6484	39.8456	53.2968	115.872	84.5844	41.747
X	118533023	118588442	ENSG00000077713.13	SLC25A43	protein_coding	KNOWN	Poisson	0.974083	1	0.994042	-1.00599	5015.01	1017.99	1671.03	371.999	1953.99	157.608	31.5101	47.0044	13.9438	65.1498	39.5468	39.2572
X	118708501	118718382	ENSG00000077721.11	UBE2A	protein_coding	KNOWN	Poisson	0.083405	1	1.30657	1.30657	19301.8	6475.95	5192.9	3515.05	4117.89	598.551	195.089	143.964	123.307	136.191	129.749	169.526
8	38268656	38326353	ENSG00000077782.15	FGFR1	protein_coding	KNOWN	Poisson	0.0863816	1	1.38495	1.38495	12574.5	4249.01	3550.45	2650	2125	391.064	128.346	98.7461	93.2074	70.764	81.9857	113.546
7	72742167	72772635	ENSG00000077800.7	FKBP6	protein_coding	KNOWN	Poisson	1	1	42.8789	42.8789	3877.7	1781.23	2078	10	8.46473	115.219	54.3848	58.2087	1.34795	1.2779	1.31292	56.2968
7	74071994	74175027	ENSG00000077809.8	GTF2I	protein_coding	KNOWN	Poisson	0.0669193	1	0.810764	-1.2334	39565.4	7476.86	11904.5	9387.95	10796.1	1236.92	225.087	328.739	327.655	355.437	341.546	276.913
22	45739944	45809501	ENSG00000077935.12	SMC1B	protein_coding	KNOWN	Poisson	1	1	1.18269	1.18269	37	9	18	5	5	5.10342	1.26974	1.49555	1.17398	1.16415	1.16907	1.38265
22	45898118	45997016	ENSG00000077942.13	FBLN1	protein_coding	KNOWN	Poisson	0.0329782	0.940811	2.00748	2.00748	8759.98	2698.01	3474.98	1018	1569	267.462	81.8615	96.6682	36.4215	52.5105	44.466	89.2648
10	15555948	15762125	ENSG00000077943.7	ITGA8	protein_coding	KNOWN	Poisson	1	1	1.02688	1.02688	4	2	1	0	1	4.1203	1.05994	1.02753	1	1.03283	1.01641	1.04374
20	24929866	24940565	ENSG00000077984.4	CST7	protein_coding	KNOWN	Poisson	1	1	1.01376	1.01376	1	0	1	0	0	4.02753	1	1.02753	1	1	1	1.01377
2	210288782	210598843	ENSG00000078018.15	MAP2	protein_coding	KNOWN	Poisson	1	1	0.374906	-2.66734	727	126	65	297	239	27.7464	4.77632	2.78949	11.3342	8.8464	10.0903	3.7829
18	44388353	44500124	ENSG00000078043.11	PIAS2	protein_coding	KNOWN	Poisson	1	1	0.807086	-1.23902	4627	1016	1227	913	1471	148.292	31.4503	34.7801	32.768	49.2932	41.0306	33.1152
7	38423305	38671168	ENSG00000078053.12	AMPH	protein_coding	KNOWN	Poisson	1	1	12.2506	12.2506	815.002	212	602.002	1	0	26.9621	7.35381	17.5735	1.0348	1	1.0174	12.4637
X	47420516	47431308	ENSG00000078061.7	ARAF	protein_coding	KNOWN	Poisson	0.0949657	1	0.476778	-2.09741	2196	481	289	1172	254	75.4911	15.416	8.95635	41.7799	9.33886	25.5594	12.1862
3	182733006	182833864	ENSG00000078070.7	MCCC1	protein_coding	KNOWN	Poisson	1	1	0.804249	-1.2434	1483	317	401.001	464	301	50.5674	10.5008	12.0398	17.145	10.8819	14.0134	11.2703
3	182840001	182881628	ENSG00000078081.3	LAMP3	protein_coding	KNOWN	Poisson	1	1	3.3426	3.3426	1281	552.001	502	117	110	42.0466	17.5439	14.8204	5.07104	4.61132	4.84118	16.1822
2	163027194	163101662	ENSG00000078098.9	FAP	protein_coding	KNOWN	Poisson	1	1	1.20179	1.20179	15.8634	13.8634	1	0	1	4.47586	1.4155	1.02753	1	1.03283	1.01641	1.22152
10	21068902	21463117	ENSG00000078114.14	NEBL	protein_coding	KNOWN	Poisson	0.0610932	1	0.514018	-1.94546	4561.99	1006	680	1296.99	1579	149.839	31.1506	19.7208	46.1292	52.8389	49.484	25.4357
11	76571911	76737842	ENSG00000078124.7	ACER3	protein_coding	KNOWN	Poisson	1	1	0.870224	-1.14913	7468	2016.01	1748.99	1776.99	1926.01	237.634	61.4214	49.1509	62.8308	64.2311	63.531	55.2861
4	39699664	39784413	ENSG00000078140.9	UBE2K	protein_coding	KNOWN	Poisson	1	1	0.632219	-1.58173	26335	5554.03	5654.03	7147.99	7978.99	836.785	167.459	156.659	249.716	262.952	256.334	162.059
18	39535171	39667795	ENSG00000078142.7	PIK3C3	protein_coding	KNOWN	Poisson	0.191773	1	0.712043	-1.40441	4151	702.999	1193	1269	985.999	134.439	22.0695	33.8441	45.1551	33.3705	39.2628	27.9568
4	40058446	40159873	ENSG00000078177.9	N4BP2	protein_coding	KNOWN	Poisson	0.067008	1	0.465131	-2.14993	3195	541.998	557.999	749.002	1346	105.857	17.2441	16.3621	27.0617	45.1893	36.1255	16.8031
12	4430371	4462339	ENSG00000078237.4	C12orf5	protein_coding	KNOWN	Poisson	0.62422	1	1.09815	1.09815	4708	1356	1309	1310	733	150.324	41.6404	37.0376	46.5817	25.0645	35.8231	39.339
12	2986389	3050307	ENSG00000078246.11	TULP3	protein_coding	KNOWN	Poisson	0.256503	1	0.805047	-1.24216	6705	1226	2039	1486	1953.99	212.735	37.7443	57.1349	52.7056	65.1499	58.9278	47.4396
6	158402888	158520209	ENSG00000078269.9	SYNJ2	protein_coding	KNOWN	Poisson	1	1	1.78953	1.78953	5066.01	1399	2060.01	754	852.999	156.882	42.9292	57.7132	27.2356	29.0041	28.1198	50.3212
5	7396321	7830195	ENSG00000078295.11	ADCY2	protein_coding	KNOWN	Poisson	1	1	1.02997	1.02997	2	2	0	0	0	4.05994	1.05994	1	1	1	1	1.02997
14	102228135	102394327	ENSG00000078304.14	PPP2R5C	protein_coding	KNOWN	Poisson	0.894452	1	0.986586	-1.0136	15879.3	3377	5165.55	2998.73	4338	494.181	102.211	143.211	105.341	143.417	124.379	122.711
7	99918615	99939532	ENSG00000078319.7	PMS2P1	pseudogene	KNOWN	Poisson	1	1	0.686563	-1.45653	575.839	106.722	138.396	134.236	196.485	22.1301	4.19856	4.81012	5.67077	7.45064	6.56071	4.50434
16	6069095	7763341	ENSG00000078328.15	RBFOX1	protein_coding	KNOWN	Poisson	1	1	1.46626	1.46626	36	7	28	0	1	5.01348	1.2098	1.77086	1	1.03283	1.01641	1.49033
1	1716729	1822496	ENSG00000078369.12	GNB1	protein_coding	KNOWN	Poisson	0.0176866	0.93348	0.724478	-1.3803	69200.3	14528.1	17302.7	16506.8	20862.7	2175.06	436.418	477.354	575.357	685.927	630.642	456.886
7	27202054	27210118	ENSG00000078399.11	HOXA9	protein_coding	KNOWN	Lognormal linear model	0.0794866	1	0.229117	-4.36458	15845.7	1472.03	1637.5	8870.88	3865.25	528.76	45.1178	46.0814	309.664	127.897	218.78	45.5996
6	12290596	12297428	ENSG00000078401.6	EDN1	protein_coding	KNOWN	Poisson	1	1	23.7771	23.7771	2045	1010	1019	6	10	62.8613	31.2705	29.0537	1.20877	1.3283	1.26853	30.1621
10	21823094	22032560	ENSG00000078403.12	MLLT10	protein_coding	KNOWN	Poisson	1	1	0.775155	-1.29006	8782	1950.01	2227.99	2013.02	2590.98	278.887	59.4434	62.3379	71.0435	86.0622	78.5529	60.8906
7	99998449	100026616	ENSG00000078487.13	ZCWPW1	protein_coding	KNOWN	Poisson	0.926062	1	0.941536	-1.06209	263.115	58.1119	77.4308	25.3636	102.209	12.1114	2.74166	3.13172	1.88253	4.35553	3.11903	2.93669
7	31092076	31151090	ENSG00000078549.10	ADCYAP1R1	protein_coding	KNOWN	Poisson	1	1	6.448	6.448	448	123	318	5	2	16.6808	4.68641	9.75474	1.17398	1.06566	1.11982	7.22058
8	16849678	16859691	ENSG00000078579.8	FGF20	protein_coding	KNOWN	Poisson	1	1	1.17945	1.17945	15	5	9	0	1	4.43046	1.14985	1.24778	1	1.03283	1.01641	1.19881
X	78200829	78217452	ENSG00000078589.8	P2RY10	protein_coding	KNOWN	?	?	?	?	?	0	0	0	0	0	4	1	1	1	1	1	1
X	78615881	78623165	ENSG00000078596.6	ITM2A	protein_coding	KNOWN	?	?	?	?	?	0	0	0	0	0	4	1	1	1	1	1	1
1	52254863	52344478	ENSG00000078618.15	NRD1	protein_coding	KNOWN	Poisson	1	1	1.26809	1.26809	42535.9	11981.6	13502.2	8178.77	8873.31	1310.72	360.097	372.724	285.582	292.312	288.947	366.41
8	42249142	42263416	ENSG00000078668.9	VDAC3	protein_coding	KNOWN	Poisson	0.0181558	0.93348	0.515163	-1.94113	16994.9	2797.03	3584.96	3951.97	6660.91	542.714	84.8292	99.6961	138.51	219.679	179.094	92.2627
8	17780349	17885479	ENSG00000078674.13	PCM1	protein_coding	KNOWN	Poisson	0.128771	1	0.822674	-1.21555	21096.1	5852.03	4502.99	5947.98	4793.05	667.678	176.39	124.97	207.961	158.357	183.159	150.68
17	76000249	76104917	ENSG00000078687.12	TNRC6C	protein_coding	KNOWN	Poisson	1	1	0.597211	-1.67445	4016.6	632.011	1016.3	1101.68	1266.61	130.837	19.9419	28.9793	39.3332	42.5829	40.9581	24.4606
20	32077881	32237843	ENSG00000078699.16	CBFA2T2	protein_coding	KNOWN	Poisson	0.787215	1	1.06778	1.06778	2725	639.001	888	699.002	499	88.3027	20.1514	25.4472	25.3219	17.3822	21.352	22.7993
9	121915736	122131746	ENSG00000078725.8	DBC1	protein_coding	KNOWN	Poisson	1	1	1.11622	1.11622	8	5	3	0	0	4.23245	1.14985	1.08259	1	1	1	1.11622
20	32951041	33099199	ENSG00000078747.8	ITCH	protein_coding	KNOWN	Poisson	1	1	0.837151	-1.19453	16426	3935.94	4211.03	4061.96	4217.07	517.679	118.963	116.932	142.337	139.447	140.892	117.947
5	137223657	137278437	ENSG00000078795.12	PKD2L2	protein_coding	KNOWN	Poisson	1	1	1.05534	1.05534	13.0011	4.00111	5	4	6.32008e-33	4.39675	1.11992	1.13765	1.13918	1	1.06959	1.12879
20	33292094	33301244	ENSG00000078804.8	TP53INP2	protein_coding	KNOWN	Poisson	0.79585	1	1.06762	1.06762	2480	729.997	657	725	367.999	81.2742	22.8786	19.0876	26.2265	13.0815	19.654	20.9831
1	1152288	1167412	ENSG00000078808.12	SDF4	protein_coding	KNOWN	Poisson	1	1	1.07391	1.07391	31475.8	8773.33	8794.42	6900.85	7007.19	979.223	263.944	243.116	241.116	231.047	236.082	253.53
20	33563206	33590241	ENSG00000078814.11	MYH7B	protein_coding	KNOWN	Poisson	1	1	1.3128	1.3128	65	32	16	16	1	5.98911	1.95907	1.44049	1.55672	1.03283	1.29478	1.69978
20	31595406	31611516	ENSG00000078898.6	BPIFB2	protein_coding	KNOWN	Poisson	1	1	1.01376	1.01376	1	0	1	0	0	4.02753	1	1.02753	1	1	1	1.01377
1	3569084	3652766	ENSG00000078900.10	TP73	protein_coding	KNOWN	Poisson	1	1	0.386111	-2.58993	2721.79	379.429	445.401	1074.99	821.974	92.024	12.3718	13.2622	38.4045	27.9855	33.195	12.817
11	1295601	1330885	ENSG00000078902.11	TOLLIP	protein_coding	KNOWN	Poisson	0.967273	1	1.00729	1.00729	5156.01	1074	1722.01	777.001	1583	162.603	33.1886	48.4079	28.0359	52.9702	40.5031	40.7982
7	43966037	43993167	ENSG00000078967.7	UBE2D4	protein_coding	KNOWN	Poisson	1	1	0.861863	-1.16028	1491.86	373.749	368.776	252.662	496.675	50.4516	12.2016	11.1526	9.79144	17.3059	13.5487	11.6771
18	596988	650335	ENSG00000079101.12	CLUL1	protein_coding	KNOWN	Poisson	1	1	1.04093	1.04093	50	8	21	9	12	5.52503	1.23977	1.57814	1.31316	1.39396	1.35356	1.40896
8	92967203	93115515	ENSG00000079102.12	RUNX1T1	protein_coding	KNOWN	Poisson	1	1	1.05872	1.05872	4	3	1	0	0	4.11744	1.08991	1.02753	1	1	1	1.05872
8	95139399	95229532	ENSG00000079112.5	CDH17	protein_coding	KNOWN	Poisson	1	1	1.02024	1.02024	8	3	2	2	1	4.24739	1.08991	1.05506	1.06959	1.03283	1.05121	1.07248
18	214520	268051	ENSG00000079134.7	THOC1	protein_coding	KNOWN	Poisson	1	1	1.19418	1.19418	4491	1307	1323	957	903.999	142.572	40.1719	37.423	34.299	30.6784	32.4887	38.7974
2	179328391	179343328	ENSG00000079150.13	FKBP7	protein_coding	KNOWN	Poisson	1	1	0.703457	-1.42155	742	126	200	194	222	27.321	4.77632	6.50612	7.75027	8.2883	8.01928	5.64122
2	179059208	179264161	ENSG00000079156.12	OSBPL6	protein_coding	KNOWN	Poisson	1	1	0.697625	-1.43344	1589	296	415	578	300	54.2572	9.87136	12.4252	21.1116	10.849	15.9803	11.1483
5	36606457	36688437	ENSG00000079215.9	SLC1A3	protein_coding	KNOWN	Poisson	0.577719	1	1.16115	1.16115	2386	999.004	366.001	339	681.999	78.2029	30.9409	11.0762	12.7956	23.3901	18.0928	21.0085
2	216972187	217071027	ENSG00000079246.11	XRCC5	protein_coding	KNOWN	Poisson	0.0028424	0.93348	0.501691	-1.99326	103380	20484.5	17830.7	34650.6	30414.6	3313.02	614.936	491.891	1206.68	999.517	1103.1	553.413
3	158363611	158390483	ENSG00000079257.3	LXN	protein_coding	KNOWN	Poisson	1	1	2.98702	2.98702	150	44	104	2	0	8.25149	2.31872	3.86318	1.06959	1	1.03479	3.09095
2	231090445	231223763	ENSG00000079263.13	SP140	protein_coding	KNOWN	Poisson	1	1	1.6827	1.6827	89.626	23.1238	53.0033	12.4405	1.05837	6.61987	1.69304	2.45921	1.43287	1.03475	1.23381	2.07613
1	47023090	47082516	ENSG00000079277.15	MKNK1	protein_coding	KNOWN	Poisson	0.587562	1	0.899591	-1.11162	4601	1075	1283	846.999	1396	146.843	33.2187	36.3218	30.4715	46.8309	38.6512	34.7703
2	218664512	218867719	ENSG00000079308.11	TNS1	protein_coding	KNOWN	Poisson	0.20913	1	1.47862	1.47862	2817.35	1085.96	710.707	553.67	467.016	90.7105	33.547	20.5662	20.265	16.3322	18.2986	27.0566
19	1815248	1848453	ENSG00000079313.7	REXO1	protein_coding	KNOWN	Poisson	1	1	0.773026	-1.29362	10811.5	2493.22	2657.3	3072.36	2588.64	343.77	75.7239	74.1571	107.903	85.9856	96.9443	74.9405
10	71909960	71930280	ENSG00000079332.9	SAR1A	protein_coding	KNOWN	Poisson	1	1	0.987636	-1.01252	22275.9	6080.03	5892.06	5340.98	4962.88	697.208	183.224	163.212	186.84	163.932	175.386	173.218
1	100810584	100985834	ENSG00000079335.13	CDC14A	protein_coding	KNOWN	Poisson	0.125328	1	2.09822	2.09822	1651.97	737.999	458	271.974	184	54.2316	23.1184	13.609	10.4634	7.04075	8.75207	18.3637
12	48128455	48164824	ENSG00000079337.11	RAPGEF3	protein_coding	KNOWN	Poisson	1	1	1.77996	1.77996	205.842	52.0589	105.05	12.776	35.9566	10.0774	2.56025	3.8921	1.44454	2.18046	1.8125	3.22618
19	43011456	43065387	ENSG00000079385.17	CEACAM1	protein_coding	KNOWN	Poisson	0.498949	1	1.88496	1.88496	111	79	16	13	3	7.35901	3.36769	1.44049	1.45234	1.09849	1.27541	2.40409
12	48436681	48500092	ENSG00000079387.9	SENP1	protein_coding	KNOWN	Poisson	1	1	0.687961	-1.45357	4996.8	1069	1152	1245.93	1529.87	161.332	33.0388	32.7152	44.3523	51.2258	47.7891	32.877
10	76854190	76868977	ENSG00000079393.15	DUSP13	protein_coding	KNOWN	Poisson	1	1	1.03639	1.03639	16	4	6	4	2	4.48991	1.11988	1.16518	1.13918	1.06566	1.10242	1.14253
19	42772689	42799950	ENSG00000079432.3	CIC	protein_coding	KNOWN	Poisson	0.94789	1	0.992819	-1.00723	13421	3182	4052.94	2732.04	3454.04	419.406	96.3672	112.58	96.0617	114.397	105.229	104.474
19	42905659	42931579	ENSG00000079435.5	LIPE	protein_coding	KNOWN	Poisson	1	1	1.06258	1.06258	1408.82	293.91	492.908	266	356	47.3218	9.80871	14.5701	10.2555	12.6875	11.4715	12.1894
8	11653082	11696819	ENSG00000079459.8	FDFT1	protein_coding	KNOWN	Poisson	1	1	0.423244	-2.36271	26493.8	4045.55	4735.01	7974.09	9739.12	852.803	122.248	131.358	278.46	320.737	299.599	126.803
19	42801185	42807699	ENSG00000079462.3	PAFAH1B3	protein_coding	KNOWN	Poisson	1	1	0.59159	-1.69036	9190.47	1685.38	2077.24	2664.21	2763.63	295.132	51.5122	58.1878	93.7019	91.7305	92.7162	54.85
X	67262186	67653756	ENSG00000079482.11	OPHN1	protein_coding	KNOWN	Poisson	1	1	0.908358	-1.10089	756	155	235	215	151	27.5535	5.64547	7.46969	8.48097	5.95735	7.21916	6.55758
4	74347400	74369692	ENSG00000079557.3	AFM	protein_coding	KNOWN	Poisson	1	1	1.01498	1.01498	1	1	0	0	0	4.02997	1.02997	1	1	1	1	1.01499
16	29802040	29816707	ENSG00000079616.8	KIF22	protein_coding	KNOWN	Poisson	1	1	0.585237	-1.70871	25546.3	5253.99	5131	7178.11	7983.2	814.579	158.466	142.259	250.764	263.09	256.927	150.363
6	25652464	25702012	ENSG00000079689.9	SCGN	protein_coding	KNOWN	Poisson	1	1	1.02997	1.02997	2	2	0	0	0	4.05994	1.05994	1	1	1	1	1.02997
6	25279306	25620759	ENSG00000079691.15	LRRC16A	protein_coding	KNOWN	Poisson	1	1	0.712868	-1.40278	5179	1141	1208	1282	1548	166.882	35.1967	34.257	45.6075	51.821	48.7142	34.7268
1	64058947	64125917	ENSG00000079739.11	PGM1	protein_coding	KNOWN	Poisson	1	1	0.860064	-1.1627	7255.99	1614.03	2031.98	1575.99	2034	229.929	49.3737	56.9417	55.8369	67.7764	61.8066	53.1577
2	15731302	15771236	ENSG00000079785.10	DDX1	protein_coding	KNOWN	Poisson	1	1	0.683211	-1.46368	38291.6	8687.4	8347.77	10458.5	10798	1212.59	261.368	230.819	364.905	355.499	360.202	246.094
19	10828755	10944165	ENSG00000079805.12	DNM2	protein_coding	KNOWN	Poisson	1	1	0.966646	-1.03451	26673.9	6879.1	7329.61	6550.55	5914.65	834.068	207.172	202.789	228.928	195.179	212.053	204.981
6	131160487	131384463	ENSG00000079819.11	EPB41L2	protein_coding	KNOWN	Poisson	1	1	1.01913	1.01913	22237	5764.97	6349.95	4440.08	5682.04	692.635	173.781	175.818	155.494	187.542	171.518	174.8
6	72596406	73112846	ENSG00000079841.14	RIMS1	protein_coding	KNOWN	Poisson	1	1	1.36992	1.36992	28	17	10	0	1	4.81764	1.5095	1.27531	1	1.03283	1.01641	1.39241
6	132617194	132722685	ENSG00000079931.10	MOXD1	protein_coding	KNOWN	Poisson	1	1	2.52633	2.52633	514.999	215	198	77	25	19.3948	7.44372	6.45105	3.67923	1.82075	2.74999	6.94739
6	132779054	132834338	ENSG00000079950.8	STX7	protein_coding	KNOWN	Poisson	0.315657	1	0.784239	-1.27512	3765	527	1284	821.998	1132	120.909	16.7946	36.3494	29.6016	38.1636	33.8826	26.572
22	51205929	51222092	ENSG00000079974.13	RABL2B	protein_coding	KNOWN	Poisson	0.699311	1	0.930226	-1.07501	4784.46	1114.91	1377.19	799.481	1492.88	152.159	34.4147	38.9148	28.8181	50.0116	39.4149	36.6647
19	10596796	10614418	ENSG00000079999.9	KEAP1	protein_coding	KNOWN	Poisson	0.0186363	0.93348	0.49373	-2.0254	15032.9	2251.97	3238.03	3078.97	6463.9	479.983	68.4934	90.1449	108.134	213.211	160.673	79.3192
6	74104471	74127293	ENSG00000080007.6	DDX43	protein_coding	KNOWN	Poisson	1	1	10.6662	10.6662	675.256	304.161	371.095	0	3.6472e-21	23.3324	10.1159	11.2165	1	1	1	10.6662
19	55692616	55720875	ENSG00000080031.5	PTPRH	protein_coding	KNOWN	Poisson	0.668602	1	1.1878	1.1878	976.001	194	378	39	365	33.5609	6.81434	11.4066	2.35701	12.983	7.67	9.11047
13	95089558	95131937	ENSG00000080166.11	DCT	protein_coding	KNOWN	Poisson	1	1	0.790625	-1.26482	70	12	14	14	30	6.21712	1.35965	1.38543	1.48713	1.9849	1.73602	1.37254
20	44978167	44993044	ENSG00000080189.10	SLC35C2	protein_coding	KNOWN	Poisson	0.681012	1	1.07328	1.07328	5771.01	1344	1874	839	1714	181.337	41.2808	52.5924	30.1932	57.271	43.7321	46.9366
3	97595819	97663811	ENSG00000080200.5	CRYBG3	protein_coding	KNOWN	Poisson	0.748026	1	0.932055	-1.0729	3422.87	674.039	1114.56	553.551	1080.72	109.627	21.2015	31.6845	20.2609	36.4803	28.3706	26.443
3	96533425	97471305	ENSG00000080224.13	EPHA6	protein_coding	KNOWN	Poisson	1	1	2.00533	2.00533	77	35	40	2	0	6.21979	2.04898	2.10122	1.06959	1	1.03479	2.0751
2	120197419	120282071	ENSG00000080293.5	SCTR	protein_coding	KNOWN	Poisson	1	1	1.18748	1.18748	13	7	6	0	0	4.37498	1.2098	1.16518	1	1	1	1.18749
9	3218297	3526005	ENSG00000080298.11	RFX3	protein_coding	KNOWN	Poisson	0.376583	1	0.672471	-1.48705	947.001	97	311	170	369	33.4987	3.90717	9.56203	6.91518	13.1143	10.0147	6.7346
2	152266397	152364528	ENSG00000080345.12	RIF1	protein_coding	KNOWN	Poisson	0.0408822	0.94953	0.678223	-1.47444	19777.7	5625.93	3086.98	5907.85	5156.91	632.467	169.614	85.9865	206.565	170.302	188.433	127.8
12	72148654	72184700	ENSG00000080371.4	RAB21	protein_coding	KNOWN	Poisson	1	1	0.645136	-1.55006	7999.02	1864	1568	2378	2189.01	257.642	56.8657	44.1681	83.7431	72.8654	78.3042	50.5169
4	72053003	72437805	ENSG00000080493.9	SLC4A4	protein_coding	KNOWN	Poisson	1	1	1.38691	1.38691	40	20	15	4	1	5.18439	1.59942	1.41296	1.13918	1.03283	1.08601	1.50619
9	2015342	2193625	ENSG00000080503.15	SMARCA2	protein_coding	KNOWN	Poisson	0.124978	1	2.10757	2.10757	1656	461.001	752.002	399	44	53.8475	14.8166	21.7031	14.8833	2.44453	8.66391	18.2599
19	10123925	10132956	ENSG00000080511.2	RDH8	protein_coding	KNOWN	Poisson	1	1	1.01376	1.01376	1	0	1	0	0	4.02753	1	1.02753	1	1	1	1.01377
6	109307640	109416023	ENSG00000080546.9	SESN1	protein_coding	KNOWN	Poisson	0.0440629	0.963162	0.345892	-2.89108	2891	423.001	391	1723	353.999	99.016	13.6777	11.7645	60.952	12.6219	36.7869	12.7211
X	107068985	107170424	ENSG00000080561.9	MID2	protein_coding	KNOWN	Poisson	1	1	2.90026	2.90026	1107	422	463	80	142	36.8399	13.6477	13.7467	3.78361	5.66188	4.72274	13.6972
X	106449862	106487474	ENSG00000080572.8	PIH1D3	protein_coding	KNOWN	Poisson	1	1	1.02837	1.02837	13	3	5	1	4	4.39368	1.08991	1.13765	1.0348	1.13132	1.08306	1.11378
19	10070237	10121148	ENSG00000080573.6	COL5A3	protein_coding	KNOWN	Poisson	1	1	1.48077	1.48077	79	38	24	4	13	6.3656	2.13889	1.66073	1.13918	1.42679	1.28299	1.89981
16	30709530	30755603	ENSG00000080603.12	SRCAP	protein_coding	KNOWN	Poisson	0.842738	1	0.986472	-1.01371	35021.9	10460.4	8265.99	6888.48	9407.07	1093.6	314.506	228.568	240.686	309.836	275.261	271.537
9	2720469	2844242	ENSG00000080608.9	KIAA0020	protein_coding	KNOWN	Poisson	1	1	0.571812	-1.74883	6751	1450	1238	1890	2173	218.643	44.4577	35.0829	66.7629	72.3399	69.5514	39.7703
13	46627321	46679212	ENSG00000080618.9	CPB2	protein_coding	KNOWN	Poisson	1	1	1.0988	1.0988	7	2	5	0	0	4.19759	1.05994	1.13765	1	1	1	1.09879
15	78885394	78913638	ENSG00000080644.11	CHRNA3	protein_coding	KNOWN	Poisson	1	1	1.29893	1.29893	235.077	79.0774	71	40	45	11.1939	3.37001	2.95467	2.39181	2.47736	2.43459	3.16234
5	113696642	113832338	ENSG00000080709.10	KCNN2	protein_coding	KNOWN	Lognormal linear model	1	1	1.57379	1.57379	40	19	21	0	0	5.14759	1.56945	1.57814	1	1	1	1.5738
7	135046547	135194876	ENSG00000080802.14	CNOT4	protein_coding	KNOWN	Poisson	1	1	0.742311	-1.34714	3539	833	807	973	926.001	115.439	25.9657	23.2172	34.8557	31.4008	33.1283	24.5914
14	73603126	73690400	ENSG00000080815.14	PSEN1	protein_coding	KNOWN	Poisson	0.251068	1	1.24696	1.24696	6806.99	1721.01	2333.98	1094	1658	212.334	52.5799	65.2558	39.0659	55.4325	47.2492	58.9179
3	98239976	98312568	ENSG00000080819.2	CPOX	protein_coding	KNOWN	Lognormal linear model	0.0710931	1	0.117052	-8.54323	31354.8	1183	2349.01	20345.8	7476.96	1057.53	36.4555	65.6696	708.937	246.47	477.704	51.0626
3	98216756	98241911	ENSG00000080822.12	CLDND1	protein_coding	KNOWN	Poisson	0.0254754	0.93348	0.55295	-1.80848	14742.9	1681	4156.01	3698.97	5206.96	468.45	51.381	115.417	129.707	171.945	150.826	83.399
14	102690837	102771538	ENSG00000080823.17	MOK	protein_coding	KNOWN	Poisson	1	1	1.74357	1.74357	1811	611	622	252	326	58.9072	19.3122	18.124	9.76839	11.7026	10.7355	18.7181
14	102547075	102606037	ENSG00000080824.14	HSP90AA1	protein_coding	KNOWN	Poisson	0.00129755	0.93348	0.58542	-1.70818	363332	72061.7	75989.9	100014	115266	11520	2160.75	2093.05	3481.02	3785.21	3633.11	2126.9
20	35624752	35724399	ENSG00000080839.7	RBL1	protein_coding	KNOWN	Poisson	1	1	0.720399	-1.38812	4696.47	1090.8	1042.96	956.751	1605.96	151.42	33.692	29.7134	34.2903	53.7239	44.0071	31.7027
20	34894258	35157041	ENSG00000080845.13	DLGAP4	protein_coding	KNOWN	Poisson	0.457667	1	0.856559	-1.16746	4389.93	801	1395.94	626.999	1565.99	139.666	25.0066	39.4312	22.8166	52.4118	37.6142	32.2189
11	133785185	133826881	ENSG00000080854.9	IGSF9B	protein_coding	KNOWN	Poisson	1	1	0.960256	-1.04139	666	161	191	140	174	24.6674	5.8253	6.25835	5.87133	6.71245	6.29189	6.04183
1	196788898	196928357	ENSG00000080910.6	CFHR2	protein_coding	KNOWN	?	?	?	?	?	0	0	0	0	0	4	1	1	1	1	1	1
1	16793931	16825753	ENSG00000080947.10	CROCCP3	pseudogene	KNOWN	Poisson	1	1	1.33322	1.33322	392.44	92.1828	157.37	66.6873	76.2001	15.9173	3.76279	5.33248	3.3204	3.50166	3.41103	4.54763
18	2571510	2616635	ENSG00000080986.7	NDC80	protein_coding	KNOWN	Poisson	1	1	0.741887	-1.34791	10190	2417.01	2317.99	2681	2773.99	324.612	73.4397	64.8158	94.286	92.0706	93.1783	69.1277
15	51200869	51298098	ENSG00000081014.6	AP4E1	protein_coding	KNOWN	Poisson	1	1	0.904549	-1.10552	3544	945.999	872.996	760	965.001	114.512	29.3524	25.0341	27.4443	32.6811	30.0627	27.1932
1	114304454	114355099	ENSG00000081019.9	RSBN1	protein_coding	KNOWN	Poisson	1	1	0.992127	-1.00794	3607.01	899	1041.01	678	989.007	115.664	27.9437	29.6595	24.5911	33.4692	29.0301	28.8016
1	113933371	114228546	ENSG00000081026.14	MAGI3	protein_coding	KNOWN	Poisson	0.653016	1	1.11743	1.11743	2783	532.999	1053	372	825	88.9928	16.9744	29.9897	13.9438	28.0849	21.0144	23.4821
4	74962752	74965011	ENSG00000081041.8	CXCL2	protein_coding	KNOWN	Poisson	1	1	9.71612	9.71612	976.132	570.32	375.346	14.4658	16	32.4551	18.093	11.3335	1.50334	1.52528	1.51431	14.7133
4	74296855	74321892	ENSG00000081051.3	AFP	protein_coding	KNOWN	Poisson	1	1	1.05994	1.05994	4	4	0	0	0	4.11988	1.11988	1	1	1	1	1.05994
2	227867427	228028830	ENSG00000081052.10	COL4A4	protein_coding	KNOWN	Poisson	1	1	0.84733	-1.18018	1030	300	206	235	289	36.3273	9.99124	6.67131	9.17687	10.4879	9.83238	8.33127
5	133450402	133487557	ENSG00000081059.15	TCF7	protein_coding	KNOWN	Poisson	1	1	0.735006	-1.36053	4244.01	957	997.999	1006	1283.01	137.283	29.6821	28.4755	36.004	43.1213	39.5626	29.0788
6	108362613	108487059	ENSG00000081087.10	OSTM1	protein_coding	KNOWN	Poisson	0.123385	1	1.7814	1.7814	2758	649.999	1230.99	148	729.002	86.454	20.481	34.89	6.14969	24.9332	15.5414	27.6855
18	63417488	63548639	ENSG00000081138.9	CDH7	protein_coding	KNOWN	?	?	?	?	?	0	0	0	0	0	4	1	1	1	1	1	1
3	100945570	101039405	ENSG00000081148.10	IMPG2	protein_coding	KNOWN	Poisson	1	1	1.16626	1.16626	28	12	9	3	4	4.84313	1.35965	1.24778	1.10439	1.13132	1.11786	1.30371
3	101292939	101313282	ENSG00000081154.7	PCNP	protein_coding	KNOWN	Poisson	0.0426785	0.954855	0.661053	-1.51274	16764.1	3638.16	3693.54	5154.3	4278.11	534.52	110.039	102.686	180.345	141.451	160.898	106.363
14	69658228	69709076	ENSG00000081177.14	EXD2	protein_coding	KNOWN	Poisson	0.461192	1	0.850451	-1.17585	3920.01	914.002	1028	459.001	1519.01	125.535	28.3934	29.3014	16.971	50.8692	33.9201	28.8474
14	68086515	68118438	ENSG00000081181.3	ARG2	protein_coding	KNOWN	Poisson	1	1	0.386215	-2.58923	1149.19	115.98	216.504	406.705	410	41.0483	4.47602	6.96048	15.1514	14.4604	14.8059	5.71825
5	88013975	88199923	ENSG00000081189.9	MEF2C	protein_coding	KNOWN	Poisson	1	1	0.030321	-32.9804	3406.99	29	22.9999	1712	1643	119.011	1.86915	1.6332	60.5693	54.9399	57.7546	1.75117
1	198607801	198726546	ENSG00000081237.14	PTPRC	protein_coding	KNOWN	Poisson	1	1	1.25676	1.25676	20	14	5	1	0	4.59204	1.41959	1.13765	1.0348	1	1.0174	1.27862
1	201008642	201081695	ENSG00000081248.6	CACNA1S	protein_coding	KNOWN	Poisson	1	1	1.07827	1.07827	12	7	2	1	2	4.36531	1.2098	1.05506	1.0348	1.06566	1.05023	1.13243
1	201252580	201302122	ENSG00000081277.7	PKP1	protein_coding	KNOWN	Poisson	1	1	15.7493	15.7493	1207	543.001	655.002	5	4	38.6121	17.2742	19.0326	1.17398	1.13132	1.15265	18.1534
3	132373290	132396942	ENSG00000081307.8	UBA5	protein_coding	KNOWN	Poisson	1	1	0.794138	-1.25923	8311.33	2050.63	1952.68	2122.42	2185.6	264.821	62.459	54.7586	74.8499	72.7536	73.8017	58.6088
2	196998290	197041228	ENSG00000081320.5	STK17B	protein_coding	KNOWN	Poisson	0.84881	1	0.966764	-1.03438	5101.98	1736.99	959.999	1170	1234.99	163.744	53.059	27.4294	41.7104	41.545	41.6277	40.2442
9	99252523	99382113	ENSG00000081377.12	CDC14B	protein_coding	KNOWN	Poisson	0.0838503	1	0.579765	-1.72484	4653.95	747.905	1130.51	1360.86	1414.67	151.334	23.4153	32.1235	48.3515	47.4439	47.8977	27.7694
9	99518147	99540412	ENSG00000081386.8	ZNF510	protein_coding	KNOWN	Poisson	1	1	1.43106	1.43106	1590.01	373.001	639.005	268	310	52.2738	12.1791	18.5922	10.3251	11.1774	10.7513	15.3856
2	169983619	170219196	ENSG00000081479.8	LRP2	protein_coding	KNOWN	Poisson	1	1	1.10765	1.10765	12	7	3	2	0	4.36198	1.2098	1.08259	1.06959	1	1.03479	1.1462
19	19896648	19932561	ENSG00000081665.9	ZNF506	protein_coding	KNOWN	Poisson	1	1	2.04377	2.04377	129.709	29	84.7095	10	6	7.74619	1.86915	3.3321	1.34795	1.19698	1.27246	2.60062
1	227918126	227923113	ENSG00000081692.8	JMJD4	protein_coding	KNOWN	Poisson	0.22875	1	1.40133	1.40133	3349.14	1052.26	1031.23	325.969	939.682	106.12	32.5372	29.3904	12.3421	31.8499	22.096	30.9638
1	161719548	161727029	ENSG00000081721.6	DUSP12	protein_coding	KNOWN	Poisson	0.135322	1	0.70902	-1.4104	6372.99	1802	1074.99	2015.01	1480.99	206.336	55.0073	30.5952	71.1125	49.6212	60.3668	42.8012
12	125549925	125627874	ENSG00000081760.12	AACS	protein_coding	KNOWN	Poisson	0.804065	1	1.05099	1.05099	3995	1367	841.999	1174	611.998	129.092	41.97	24.1808	41.8496	21.092	31.4708	33.0754
5	141303373	141321613	ENSG00000081791.4	KIAA0141	protein_coding	KNOWN	Poisson	1	1	1.01839	1.01839	8246.99	2420	2068	1872.99	1886	260.551	73.5292	57.9334	66.1711	62.9176	64.5443	65.7313
7	122753585	122840041	ENSG00000081800.4	SLC13A1	protein_coding	KNOWN	?	?	?	?	?	0	0	0	0	0	4	1	1	1	1	1	1
7	121958481	122526814	ENSG00000081803.11	CADPS2	protein_coding	KNOWN	Poisson	1	1	1.84171	1.84171	2876	829.002	1156	308	582.999	90.5281	25.8458	32.8254	11.7169	20.14	15.9285	29.3356
5	140501581	140505202	ENSG00000081818.1	PCDHB4	protein_coding	KNOWN	Poisson	1	1	1.3796	1.3796	31.5964	13.2035	16.5011	1.89185	0	4.91583	1.39572	1.45429	1.06583	1	1.03292	1.42501
5	140207563	140391930	ENSG00000081842.13	PCDHA6	protein_coding	KNOWN	Poisson	1	1	1.03466	1.03466	2.518	6.07858e-15	2.518	6.57364e-14	3.16997e-13	4.06932	1	1.06932	1	1	1	1.03466
5	140718539	140892547	ENSG00000081853.13	PCDHGA2	protein_coding	KNOWN	Poisson	1	1	1.40018	1.40018	45.0058	9.83549	28.8751	8.29697e-20	6.29514	5.2964	1.29478	1.79495	1	1.20667	1.10333	1.54487
1	54387234	54411976	ENSG00000081870.6	HSPB11	protein_coding	KNOWN	Poisson	1	1	0.862478	-1.15945	4161.99	856.998	1239	926.999	1139	133.444	26.6849	35.1104	33.2551	38.3935	35.8243	30.8976
18	60382672	60647667	ENSG00000081913.9	PHLPP1	protein_coding	KNOWN	Poisson	1	1	0.653868	-1.52936	2798	628.001	576	898	696	92.7752	19.8217	16.8576	32.2461	23.8498	28.048	18.3396
18	55313658	55470334	ENSG00000081923.6	ATP8B1	protein_coding	KNOWN	Poisson	0.0880206	1	0.379006	-2.63848	1479.74	231	201.751	929.386	117.603	52.6767	7.92326	6.55433	33.3382	4.86091	19.0996	7.23879
1	67773047	67862584	ENSG00000081985.6	IL12RB2	protein_coding	KNOWN	Poisson	1	1	1.62204	1.62204	96	37	41	11	7	6.85023	2.10892	2.12876	1.38275	1.22981	1.30628	2.11884
7	150935850	150974983	ENSG00000082014.12	SMARCD3	protein_coding	KNOWN	Poisson	1	1	0.570556	-1.75268	3383	533	816	1069	965	111.317	16.9744	23.465	38.1961	32.6811	35.4386	20.2197
5	37379314	37753538	ENSG00000082068.4	WDR70	protein_coding	KNOWN	Poisson	1	1	0.753128	-1.3278	3939.87	810.001	1032	885.991	1211.88	127.302	25.2764	29.4116	31.8282	40.7862	36.3072	27.344
5	39105338	39274631	ENSG00000082074.11	FYB	protein_coding	KNOWN	Poisson	1	1	1.0884	1.0884	5.98068	4.98068	1	0	0	4.17681	1.14927	1.02753	1	1	1	1.0884
2	202509593	202563418	ENSG00000082126.13	MPP4	protein_coding	KNOWN	Poisson	1	1	2.23767	2.23767	97	46	48	1	2	6.80058	2.37866	2.32147	1.0348	1.06566	1.05023	2.35006
2	202252581	202345570	ENSG00000082146.8	STRADB	protein_coding	KNOWN	Poisson	0.274659	1	0.608715	-1.6428	1091.73	120.863	321.588	236.739	412.538	38.2569	4.62237	9.8535	9.23739	14.5437	11.8905	7.23794
2	201675317	201688570	ENSG00000082153.13	BZW1	protein_coding	KNOWN	Lognormal linear model	0.199719	1	0.37746	-2.64929	40490.1	6467.32	5133.09	20702.3	8187.42	1328.28	194.831	142.317	721.339	269.794	495.567	168.574
11	100900355	101001256	ENSG00000082175.10	PGR	protein_coding	KNOWN	Poisson	1	1	7.1842	7.1842	444	281	161	1	1	16.9219	9.4218	5.43243	1.0348	1.03283	1.03381	7.42711
5	33987279	34124634	ENSG00000082196.15	C1QTNF3	protein_coding	KNOWN	Poisson	1	1	1.15039	1.15039	223.035	40.9493	92.9936	53.9182	35.1738	10.8183	2.22728	3.56017	2.8761	2.15476	2.51543	2.89372
18	48405419	48474692	ENSG00000082212.7	ME2	protein_coding	KNOWN	Poisson	1	1	0.494881	-2.02069	6025.97	1005	1193.99	1877	1949.98	196.321	31.1207	33.8713	66.3104	65.0182	65.6643	32.496
5	31532373	31555166	ENSG00000082213.13	C5orf22	protein_coding	KNOWN	Poisson	1	1	0.717187	-1.39434	5822.03	1237.01	1419	1533.01	1633.01	187.093	38.0741	40.0659	54.3413	54.6121	54.4767	39.07
2	135675805	135716913	ENSG00000082258.8	CCNT2	protein_coding	KNOWN	Poisson	0.184776	1	0.783439	-1.27642	8426.97	2435.99	1584	2403.98	2003	270.023	74.0086	44.6086	84.647	66.7588	75.7029	59.3086
6	71122644	71270878	ENSG00000082269.12	FAM135A	protein_coding	KNOWN	Poisson	0.424657	1	0.801878	-1.24707	2530	394	827	325	984	82.1897	12.8085	23.7678	12.3084	33.3049	22.8067	18.2882
6	70576463	70919680	ENSG00000082293.8	COL19A1	protein_coding	KNOWN	Poisson	1	1	1.25198	1.25198	20	9	10	0	1	4.57787	1.26974	1.27531	1	1.03283	1.01641	1.27252
18	5392383	5630700	ENSG00000082397.11	EPB41L3	protein_coding	KNOWN	Poisson	1	1	1.28263	1.28263	20	6	14	0	0	4.56525	1.17982	1.38543	1	1	1	1.28262
2	165510134	165700190	ENSG00000082438.11	COBLL1	protein_coding	KNOWN	Poisson	1	1	0.80585	-1.24093	1302	375	246	242	439	44.8444	12.239	7.77253	9.42044	15.4124	12.4164	10.0058
X	69664711	69725338	ENSG00000082458.7	DLG3	protein_coding	KNOWN	Poisson	1	1	0.242594	-4.12212	5371.98	513	645.999	2350.99	1861.99	180.092	16.375	18.7848	82.8032	62.1295	72.4664	17.5799
1	215179118	215410437	ENSG00000082482.9	KCNK2	protein_coding	KNOWN	Poisson	1	1	1.6319	1.6319	56	23	29	3	1	5.62493	1.68933	1.79839	1.10439	1.03283	1.06861	1.74386
1	210406144	210419977	ENSG00000082497.7	SERTAD4	protein_coding	KNOWN	Poisson	1	1	11.855	11.855	1156	524	606	24	2	37.289	16.7047	17.6836	1.83508	1.06566	1.45037	17.1942
1	211499957	211548289	ENSG00000082512.10	TRAF5	protein_coding	KNOWN	Poisson	1	1	0.645172	-1.54997	2309	357	627	478	847	76.4005	11.6996	18.2617	17.6321	28.8071	23.2196	14.9807
5	154320630	154348972	ENSG00000082515.12	MRPL22	protein_coding	KNOWN	Poisson	1	1	0.604479	-1.65432	4603	863	1032	1117	1591	149.375	26.8648	29.4116	39.8663	53.2328	46.5495	28.1382
5	154266976	154317770	ENSG00000082516.8	GEMIN5	protein_coding	KNOWN	Poisson	0.019902	0.93348	0.427794	-2.33757	9978	1542	1754	2144	4538	322.088	47.215	49.2887	75.6009	149.983	112.792	48.2519
8	54138284	54164258	ENSG00000082556.6	OPRK1	protein_coding	KNOWN	Poisson	1	1	3.08573	3.08573	148	95	52	1	0	8.31361	3.84723	2.43159	1.0348	1	1.0174	3.13941
17	46125691	46138850	ENSG00000082641.11	NFE2L1	protein_coding	KNOWN	Poisson	0.686109	1	1.02604	1.02604	42379.5	12451	10722.3	10586.4	8619.88	1323.7	374.167	296.19	369.355	283.992	326.673	335.178
3	122628041	122747453	ENSG00000082684.10	SEMA5B	protein_coding	KNOWN	Poisson	1	1	4.21181	4.21181	272	131	133	7	1	11.8641	4.92618	4.66157	1.24357	1.03283	1.1382	4.79387
3	119540170	119813265	ENSG00000082701.10	GSK3B	protein_coding	KNOWN	Poisson	0.962116	1	0.995169	-1.00485	15639	4056.99	4395.05	3982.97	3204.02	490.366	122.591	121.998	139.588	106.188	122.888	122.294
3	124480795	124606675	ENSG00000082781.6	ITGB5	protein_coding	KNOWN	Poisson	0.0666369	1	0.672885	-1.48614	11201.1	2846.99	2063.02	2875.03	3416.03	358.309	86.3265	57.7963	101.037	113.149	107.093	72.0614
12	1099675	1605091	ENSG00000082805.14	ERC1	protein_coding	KNOWN	Poisson	0.148494	1	0.754182	-1.32594	8510.01	1643	2361.01	2136	2370	270.372	50.2419	66.0001	75.3225	78.8075	77.065	58.121
2	61704984	61765762	ENSG00000082898.12	XPO1	protein_coding	KNOWN	Poisson	0.0125926	0.93348	0.661209	-1.51238	60120.8	12865.5	13393.4	15341.6	18520.3	1900.16	386.588	369.728	534.815	609.025	571.92	378.158
4	5526296	5529529	ENSG00000082929.4	C4orf6	protein_coding	KNOWN	Poisson	1	1	1.02753	1.02753	2	0	2	0	0	4.05506	1	1.05506	1	1	1	1.02753
3	149530495	149679927	ENSG00000082996.14	RNF13	protein_coding	KNOWN	Poisson	1	1	0.882961	-1.13255	5089	1065	1534	1271	1219	162.395	32.9188	43.2319	45.2246	41.0201	43.1223	38.0754
9	73149949	74061821	ENSG00000083067.17	TRPM3	protein_coding	KNOWN	Poisson	1	1	1.04496	1.04496	3	3	0	0	0	4.08991	1.08991	1	1	1	1	1.04495
16	23614488	23652632	ENSG00000083093.5	PALB2	protein_coding	KNOWN	Poisson	1	1	0.79445	-1.25873	4397	1146.99	964	1091	1195.01	142.11	35.3761	27.5395	38.9617	40.2323	39.597	31.4578
6	83777385	83881070	ENSG00000083097.10	DOPEY1	protein_coding	KNOWN	Poisson	1	1	1.26188	1.26188	1305.05	317.142	469.832	182.766	335.311	43.8075	10.505	13.9348	7.35938	12.0083	9.68384	12.2199
6	90277863	90348473	ENSG00000083099.6	LYRM2	protein_coding	KNOWN	Poisson	0.292233	1	0.818885	-1.22117	6425.33	1284.35	1851.27	858.242	2431.46	203.148	39.493	51.9667	30.8627	80.8253	55.844	45.7298
6	80816364	81055988	ENSG00000083123.10	BCKDHB	protein_coding	KNOWN	Poisson	1	1	0.532961	-1.87631	1166	227	201	342	396	41.2377	7.80337	6.53365	12.9	14.0007	13.4504	7.16851
8	41786997	41909509	ENSG00000083168.5	KAT6A	protein_coding	KNOWN	Poisson	1	1	0.778659	-1.28426	12419.1	3060.04	2864	3246.02	3249	394.171	92.7119	79.8478	113.946	107.665	110.805	86.2799
9	88902648	88969370	ENSG00000083223.13	ZCCHC6	protein_coding	KNOWN	Poisson	1	1	1.07012	1.07012	4671	1033	1579	929.001	1130	147.853	31.9598	44.4709	33.3248	38.0981	35.7114	38.2154
17	19674142	19771250	ENSG00000083290.15	ULK2	protein_coding	KNOWN	Poisson	1	1	0.87919	-1.13741	1692	266	592.999	287	546	56.2093	8.97225	17.3256	10.9862	18.9253	14.9558	13.1489
8	102504660	102681955	ENSG00000083307.6	GRHL2	protein_coding	KNOWN	Negative binomial	1	1	0.0990168	-10.0993	1007	34	17	931.999	24	38.704	2.01901	1.46802	33.4291	1.78792	17.6085	1.74352
5	72112139	72212561	ENSG00000083312.13	TNPO1	protein_coding	KNOWN	Poisson	0.00910712	0.93348	0.486894	-2.05383	29500.6	6195.76	4473.78	9274.27	9556.77	949.308	186.692	124.166	323.7	314.75	319.225	155.429
1	11994262	12035596	ENSG00000083444.12	PLOD1	protein_coding	KNOWN	Poisson	1	1	1.19458	1.19458	30290	8944.62	8744.53	6069.99	6530.82	938.434	269.077	241.742	212.206	215.408	213.807	255.409
17	3575493	3599699	ENSG00000083454.17	P2RX5	protein_coding	KNOWN	Poisson	1	1	0.414199	-2.4143	1112.1	124.092	213.016	266.18	508.814	39.5498	4.71913	6.86446	10.2618	17.7045	13.9831	5.7918
17	3617922	3704538	ENSG00000083457.7	ITGAE	protein_coding	KNOWN	Poisson	1	1	0.454866	-2.19845	3198.08	522.085	572	1192	911.999	106.812	16.6473	16.7475	42.4758	30.9411	36.7084	16.6974
13	73329540	73356235	ENSG00000083520.10	DIS3	protein_coding	KNOWN	Poisson	0.086239	1	0.788366	-1.26845	22977.2	6011.67	5006.4	5743.78	6215.37	725.911	181.175	138.829	200.856	205.052	202.954	160.002
13	73356197	73590592	ENSG00000083535.11	PIBF1	protein_coding	KNOWN	Poisson	0.156346	1	0.637381	-1.56892	3145	411	925	523	1286	102.201	13.318	26.4658	19.1979	43.2196	31.2088	19.8919
13	60970591	61148013	ENSG00000083544.9	TDRD3	protein_coding	KNOWN	Poisson	1	1	0.595762	-1.67852	937	111	263	311	252	33.6618	4.32676	8.24055	11.8213	9.27321	10.5473	6.28366
7	117244845	117287470	ENSG00000083622.8	AC000111.6	antisense	NOVEL	?	?	?	?	?	0	0	0	0	0	4	1	1	1	1	1	1
13	45513384	45563619	ENSG00000083635.7	NUFIP1	protein_coding	KNOWN	Poisson	1	1	0.395325	-2.52957	2568.45	453.694	326.383	749.058	1039.32	86.7677	14.5976	9.98553	27.0636	35.121	31.0923	12.2916
13	33160564	33352158	ENSG00000083642.14	PDS5B	protein_coding	KNOWN	Poisson	0.34196	1	1.15563	1.15563	9333	3030.01	2345	2155.99	1802	293.549	91.8117	65.5593	76.0183	60.1599	68.0891	78.6855
5	41730167	41870622	ENSG00000083720.8	OXCT1	protein_coding	KNOWN	Poisson	0.016932	0.93348	0.439792	-2.2738	12463.2	2380.92	1797.94	2735.67	5548.7	402.209	72.358	50.4985	96.1883	183.165	139.677	61.4283
X	55744172	55785208	ENSG00000083750.8	RRAGB	protein_coding	KNOWN	Poisson	1	1	0.529368	-1.88904	858	168	143	391	156	31.6984	6.0351	4.93688	14.6049	6.1215	10.3632	5.48599
12	91357456	91398804	ENSG00000083782.3	EPYC	protein_coding	KNOWN	?	?	?	?	?	0	0	0	0	0	4	1	1	1	1	1	1
16	50775961	50835847	ENSG00000083799.13	CYLD	protein_coding	KNOWN	Poisson	1	1	1.80631	1.80631	4525	1644	1448	717	716	141.591	50.272	40.8643	25.9482	24.5064	25.2273	45.5682
19	58990879	59023781	ENSG00000083807.5	SLC27A5	protein_coding	KNOWN	Poisson	1	1	0.413163	-2.42035	1157.37	140.288	210.794	301.622	504.663	41.071	5.20455	6.80329	11.495	17.5682	14.5316	6.00392
19	58978423	58984946	ENSG00000083812.7	ZNF324	protein_coding	KNOWN	Poisson	0.831794	1	1.05903	1.05903	2169.78	647.384	546.421	189.735	786.242	70.8603	20.4026	16.0433	7.60187	26.8125	17.2072	18.2229
19	58231119	58238993	ENSG00000083814.8	ZNF671	protein_coding	KNOWN	Poisson	1	1	1.32406	1.32406	37	27	4	4	2	5.12418	1.80921	1.11012	1.13918	1.06566	1.10242	1.45966
19	58082934	58090296	ENSG00000083817.8	ZNF416	protein_coding	KNOWN	Poisson	1	1	1.58484	1.58484	643.781	191	242.922	103.859	106	23.506	6.72442	7.68779	4.61381	4.48	4.54691	7.2061
19	58281023	58331308	ENSG00000083828.11	ZNF586	protein_coding	KNOWN	Poisson	1	1	2.38172	2.38172	371.36	121	179	45.1334	26.2264	14.9859	4.62647	5.92798	2.57043	1.86102	2.21572	5.27722
19	58985384	58992598	ENSG00000083838.11	ZNF446	protein_coding	KNOWN	Poisson	1	1	1.26895	1.26895	1508.63	411.712	499.206	258.378	339.336	50.2135	13.3393	14.7434	9.9903	12.1405	11.0654	14.0413
19	58790317	58807255	ENSG00000083842.8	ZNF8	protein_coding	KNOWN	Poisson	0.12224	1	0.441871	-2.2631	1334.22	240.012	192.731	619.691	281.789	47.3128	8.19335	6.306	22.5623	10.2512	16.4068	7.24967
19	57702868	57724725	ENSG00000083844.6	ZNF264	protein_coding	KNOWN	Poisson	1	1	0.851447	-1.17447	1598.65	471.646	320	409	398.001	54.2431	15.1356	9.8098	15.2312	14.0664	14.6488	12.4727
19	58897767	58906174	ENSG00000083845.4	RPS5	protein_coding	KNOWN	Poisson	1	1	0.664572	-1.50473	82055.7	17663.9	18318.1	22317.9	23755.8	2594.17	530.402	505.308	777.554	780.908	779.231	517.855
4	187508937	187647877	ENSG00000083857.9	FAT1	protein_coding	KNOWN	Lognormal linear model	0.162463	1	0.288094	-3.47109	92937.3	16370	7428.94	46032.4	23106	3059.42	491.622	205.523	1602.71	759.572	1181.14	348.572
4	69176105	69215808	ENSG00000083896.8	YTHDC1	protein_coding	KNOWN	Poisson	0.673195	1	0.954571	-1.04759	14096.8	3978.9	3450.02	2856.99	3810.93	442.755	120.251	95.9812	100.41	126.113	113.261	108.116
3	87276421	87304699	ENSG00000083937.4	CHMP2B	protein_coding	KNOWN	Poisson	0.0228545	0.93348	0.455459	-2.19559	9764.03	1900	1471	3282.02	3111.01	317.776	57.9445	41.4975	115.198	103.135	109.166	49.721
1	40810522	40888999	ENSG00000084070.7	SMAP2	protein_coding	KNOWN	Poisson	0.571104	1	1.12463	1.12463	4150	921.998	1442.99	545.002	1240.01	131.033	28.633	40.7264	19.9634	41.7096	30.8365	34.6797
1	40157854	40229587	ENSG00000084072.12	PPIE	protein_coding	KNOWN	Poisson	1	1	0.779768	-1.28243	11625.3	2971.99	2570.63	2980.84	3101.87	369.398	90.0729	71.7709	104.719	102.835	103.777	80.9219
1	40723779	40759857	ENSG00000084073.4	ZMPSTE24	protein_coding	KNOWN	Poisson	0.0900979	1	0.744549	-1.34309	14255	3621	2993	3185	4456.01	452.037	109.524	83.3991	111.823	147.292	129.558	96.4616
2	96850597	96874564	ENSG00000084090.9	STARD7	protein_coding	KNOWN	Poisson	0.00646819	0.93348	0.503648	-1.98551	45588.4	8911.81	8001.16	14368	14307.4	1461.02	268.094	221.277	500.938	470.714	485.826	244.685
4	57829536	57844990	ENSG00000084092.6	NOA1	protein_coding	KNOWN	Poisson	1	1	0.530686	-1.88435	9107.51	1813	1658.2	2616.31	3020	294.17	55.3371	46.6513	92.035	100.147	96.091	50.9942
4	57774075	57802011	ENSG00000084093.11	REST	protein_coding	KNOWN	Poisson	0.0963706	1	0.693312	-1.44235	8553	1980	1853	2595	2125	274.414	60.3422	52.0142	91.2935	70.7641	81.0288	56.1782
12	96366440	96390144	ENSG00000084110.6	HAL	protein_coding	KNOWN	Poisson	0.745281	1	0.767798	-1.30243	127	33	19	57	18	8.08639	1.98904	1.52308	2.98333	1.59094	2.28714	1.75606
12	109176466	109251367	ENSG00000084112.10	SSH1	protein_coding	KNOWN	Poisson	0.641992	1	0.94973	-1.05293	14067.1	3641.99	3790.01	3598.08	3036.99	442.395	110.153	105.341	126.196	100.705	113.451	107.747
11	67351066	67354132	ENSG00000084207.11	GSTP1	protein_coding	KNOWN	Poisson	1	1	0.64557	-1.54902	54436.9	11393.6	12105.2	15563.2	15374.8	1725.02	342.476	334.264	542.526	505.757	524.141	338.37
11	129939732	130014700	ENSG00000084234.12	APLP2	protein_coding	KNOWN	Poisson	0.0566363	1	1.20683	1.20683	76614.4	24100.6	20862.8	17938.7	13712.3	2375.04	723.313	575.366	625.182	451.178	538.18	649.34
12	13197218	13295456	ENSG00000084444.9	KIAA1467	protein_coding	KNOWN	Poisson	0.994407	1	1.00162	1.00162	2959	543.001	1062	499.999	854	94.9461	17.2742	30.2374	18.3976	29.037	23.7173	23.7558
12	21417534	21572529	ENSG00000084453.12	SLCO1A2	protein_coding	KNOWN	Poisson	1	1	2.04441	2.04441	76	39	36	1	0	6.19476	2.16886	1.9911	1.0348	1	1.0174	2.07998
12	14939410	14956475	ENSG00000084463.2	WBP11	protein_coding	KNOWN	Poisson	0.0626935	1	0.734984	-1.36057	19687.9	5233.12	3845.9	5028.95	5579.89	624.893	157.841	106.88	175.983	184.189	180.086	132.361
1	32687529	32697206	ENSG00000084623.7	EIF3I	protein_coding	KNOWN	Poisson	0.0176011	0.93348	0.645366	-1.54951	38298.7	7881.88	8585.97	8493.86	13337	1210.01	237.226	237.377	296.546	438.857	367.702	237.302
1	31652592	31712402	ENSG00000084628.5	NKAIN1	protein_coding	KNOWN	Poisson	0.220419	1	2.31083	2.31083	567.001	186	256.001	114	11	20.9502	6.57457	8.04785	4.96665	1.36113	3.16389	7.31121
1	32117848	32169921	ENSG00000084636.12	COL16A1	protein_coding	KNOWN	Poisson	1	1	13.03	13.03	3451	1832	1456.01	47	116	104.435	55.9065	41.0847	2.63537	4.8083	3.72184	48.4956
1	32645287	32663887	ENSG00000084652.11	TXLNA	protein_coding	KNOWN	Poisson	0.364327	1	1.10328	1.10328	17999.3	5930.2	4195.03	3603.92	4270.13	562.813	178.733	116.492	126.399	141.189	133.794	147.613
2	21224301	21266946	ENSG00000084674.9	APOB	protein_coding	KNOWN	Poisson	1	1	1.21868	1.21868	15	10	5	0	0	4.43736	1.29971	1.13765	1	1	1	1.21868
2	24714783	24993572	ENSG00000084676.11	NCOA1	protein_coding	KNOWN	Poisson	1	1	1.2933	1.2933	5448.99	1554	1742	996	1157	171.173	47.5745	48.9583	35.656	38.9845	37.3203	48.2664
2	27265232	27293491	ENSG00000084693.11	AGBL5	protein_coding	KNOWN	Poisson	1	1	0.498271	-2.00694	5199.28	865.031	1030.09	1264.05	2040.11	169.245	26.9257	29.3591	44.9828	67.9773	56.48	28.1424
2	25264999	25378244	ENSG00000084710.9	EFR3B	protein_coding	KNOWN	Poisson	1	1	4.39152	4.39152	600	226	316	38	20	21.4519	7.7734	9.69969	2.32222	1.6566	1.98941	8.73654
2	26149471	26205619	ENSG00000084731.9	KIF3C	protein_coding	KNOWN	Poisson	0.0412731	0.94953	2.76883	2.76883	3662.99	1043	1787.99	242	590	112.274	32.2596	50.2245	9.42042	20.3698	14.8951	41.242
2	26256976	26360324	ENSG00000084733.6	RAB10	protein_coding	KNOWN	Poisson	0.0294184	0.939521	0.623394	-1.60412	20505.3	2964.03	5725.02	4365.06	7451.17	646.954	89.8343	158.613	152.883	245.623	199.253	124.224
2	27719709	27746555	ENSG00000084734.4	GCKR	protein_coding	KNOWN	Poisson	1	1	1.1242	1.1242	11	5	5	1	0	4.3223	1.14985	1.13765	1.0348	1	1.0174	1.14375
2	26413504	26467595	ENSG00000084754.6	HADHA	protein_coding	KNOWN	Poisson	0.1785	1	0.837932	-1.19341	17034.1	3957.75	4482.87	3617.74	4975.69	535.266	119.617	124.416	126.88	164.353	145.617	122.017
2	27193480	27250065	ENSG00000084764.6	MAPRE3	protein_coding	KNOWN	Poisson	0.126843	1	2.01325	2.01325	1848	420	903.998	206	318	59.0831	13.5877	25.8876	8.16782	11.44	9.80391	19.7376
2	27440258	27466812	ENSG00000084774.9	CAD	protein_coding	KNOWN	Poisson	0.0094099	0.93348	0.481116	-2.0785	27820.5	5323.94	4661.16	7629.59	10205.8	892.418	160.563	129.324	266.473	336.058	301.265	144.944
11	33719807	33757992	ENSG00000085063.10	CD59	protein_coding	KNOWN	Poisson	0.0230159	0.93348	1.74064	1.74064	19204.2	6265.82	6692.69	3990.74	2254.98	588.935	188.792	185.254	139.859	75.0312	107.445	187.023
11	44585977	44641914	ENSG00000085117.7	CD82	protein_coding	KNOWN	Poisson	0.0915787	1	2.27064	2.27064	2076	591.999	950.002	347	187	66.11	18.7427	27.1542	13.0739	7.13924	10.1066	22.9485
X	129115083	129192059	ENSG00000085185.10	BCORL1	protein_coding	KNOWN	Poisson	0.572336	1	1.12001	1.12001	4425.01	882.004	1650	915.001	978	139.805	27.4344	46.4256	32.8376	33.1079	32.9728	36.93
X	76760356	77041703	ENSG00000085224.16	ATRX	protein_coding	KNOWN	Poisson	0.0711511	1	0.707202	-1.41402	13537.1	3185.98	2954.99	4105.11	3291.02	431.722	96.4865	82.3527	143.838	109.045	126.441	89.4196
5	68646811	68665841	ENSG00000085231.9	TAF9	protein_coding	KNOWN	Poisson	1	1	0.6327	-1.58053	14095.3	2817.62	3176.18	3491.64	4609.88	448.724	85.4463	88.4422	122.492	152.343	137.417	86.9442
9	137801431	137809810	ENSG00000085265.6	FCN1	protein_coding	KNOWN	?	?	?	?	?	0	0	0	0	0	4	1	1	1	1	1	1
3	169490619	169507505	ENSG00000085274.11	MYNN	protein_coding	KNOWN	Poisson	1	1	0.674307	-1.483	4014.91	823.722	936.38	907.228	1347.58	130.275	25.6876	26.7791	32.5672	45.2412	38.9042	26.2334
3	168801287	169381407	ENSG00000085276.13	MECOM	protein_coding	KNOWN	Poisson	1	1	0.161058	-6.20896	397	10	3	94	290	17.1738	1.29971	1.08259	4.27075	10.5207	7.39572	1.19115
5	77656339	77776563	ENSG00000085365.13	SCAMP1	processed_transcript	KNOWN	Poisson	1	1	0.560098	-1.7854	6342.01	997.001	1512	1730.99	2102.02	204.747	30.8809	42.6262	61.2302	70.0096	65.6199	36.7535
6	105725440	105850960	ENSG00000085377.9	PREP	protein_coding	KNOWN	Poisson	1	1	0.692908	-1.44319	9981	2030	2441	2434	3076	317.72	61.8407	68.2022	85.6915	101.986	93.8388	65.0215
6	105175968	105307795	ENSG00000085382.7	HACE1	protein_coding	KNOWN	Poisson	1	1	0.929469	-1.07588	2184	513	627	504	540	71.9018	16.375	18.2617	18.5368	18.7283	18.6326	17.3184
18	12947132	12987536	ENSG00000085415.11	SEH1L	protein_coding	KNOWN	Poisson	0.167647	1	0.815779	-1.22582	13974	3274.01	3536.98	2512	4651.04	439.6	99.1248	98.3752	88.4054	153.694	121.05	98.75
1	109512836	109584851	ENSG00000085433.11	WDR47	protein_coding	KNOWN	Poisson	1	1	1.18728	1.18728	3208.99	881.001	991.993	542.002	793.998	102.641	27.4043	28.3102	19.8591	27.0671	23.4631	27.8573
2	224720433	224810105	ENSG00000085449.10	WDFY1	protein_coding	KNOWN	Poisson	0.113558	1	0.735889	-1.3589	9936.99	2590	2022	3575.99	1749	319.138	78.6243	56.6669	125.427	58.4199	91.9235	67.6456
1	111956936	111970400	ENSG00000085465.11	OVGP1	protein_coding	KNOWN	Poisson	1	1	0.757895	-1.31944	965	292	153	342	178	34.7074	9.75147	5.21219	12.9	6.84377	9.87189	7.48183
1	108676658	108743472	ENSG00000085491.11	SLC25A24	protein_coding	KNOWN	Poisson	1	1	1.20281	1.20281	8300	2448.43	2420	1731.5	1700.07	260.067	74.3814	67.624	61.248	56.8136	59.0308	71.0027
6	161412759	161538418	ENSG00000085511.15	MAP3K4	protein_coding	KNOWN	Poisson	0.195524	1	0.740438	-1.35055	5194	879.998	1537	1170	1607.01	166.157	27.3743	43.3145	41.7105	53.7582	47.7344	35.3444
7	99965153	99997720	ENSG00000085514.10	PILRA	protein_coding	KNOWN	Poisson	1	1	2.492	2.492	263.338	102.522	120.978	32.676	7.16212	11.7754	4.07268	4.3306	2.13697	1.23513	1.68605	4.20164
1	159896829	159915387	ENSG00000085552.12	IGSF9	protein_coding	KNOWN	Poisson	0.149814	1	0.554352	-1.80391	1914	374	366	743.999	429.999	65.2898	12.2091	11.0762	26.8876	15.117	21.0023	11.6426
7	87133175	87342612	ENSG00000085563.10	ABCB1	protein_coding	KNOWN	Poisson	1	1	0.52833	-1.89276	80	7	4	64	5	6.71096	1.2098	1.11012	3.22689	1.16415	2.19552	1.15996
16	3179778	3192807	ENSG00000085644.9	ZNF213	protein_coding	KNOWN	Poisson	1	1	0.635381	-1.57386	2049	356	509.001	571.999	611.999	68.6776	11.6696	15.0131	20.9028	21.092	20.9974	13.3414
7	134127102	134144037	ENSG00000085662.9	AKR1B1	protein_coding	KNOWN	Lognormal linear model	0.286191	1	2.48228	2.48228	21837.6	5809.09	9850.65	1371	4806.87	654.812	175.103	272.194	48.7043	158.81	103.757	223.649
8	87497059	87573727	ENSG00000085719.7	CPNE3	protein_coding	KNOWN	Poisson	0.0110402	0.93348	0.457013	-2.18812	20857.3	3731.91	3553.06	7924.22	5648.07	674.818	112.848	98.8179	276.725	186.427	231.576	105.833
16	15153879	15188175	ENSG00000085721.8	RRN3	protein_coding	KNOWN	Poisson	0.0258549	0.93348	0.606436	-1.64898	19852.8	4409.27	3800.41	4830.3	6812.86	632.515	133.149	105.628	169.071	224.667	196.869	119.388
11	70244510	70282691	ENSG00000085733.11	CTTN	protein_coding	KNOWN	Poisson	1	1	0.968508	-1.03252	29809.4	7604.01	8260.57	6297.91	7646.93	929.504	228.898	228.419	220.137	252.05	236.094	228.659
11	75897369	75921781	ENSG00000085741.8	WNT11	protein_coding	KNOWN	Poisson	1	1	3.4472	3.4472	547.728	193	280.728	36	38	20.0132	6.78437	8.72862	2.25263	2.24755	2.25009	7.75649
2	55463731	55496484	ENSG00000085760.9	MTIF2	protein_coding	KNOWN	Poisson	0.0537241	1	0.582514	-1.7167	7856	1425.01	1747.01	1803	2880.97	252.124	43.7088	49.0964	63.7358	95.5826	79.6592	46.4026
8	38082736	38133077	ENSG00000085788.9	DDHD2	protein_coding	KNOWN	Poisson	0.171677	1	0.798773	-1.25192	11032	3050.07	2264.99	2707.97	3009.02	350.781	92.413	63.3565	95.2245	99.7865	97.5055	77.8847
1	51752930	51810789	ENSG00000085831.11	TTC39A	protein_coding	KNOWN	Poisson	1	1	0.805827	-1.24096	2019	616	351	431	621.002	67.5096	19.462	10.6633	15.9967	21.3876	18.6921	15.0626
1	51819935	51985001	ENSG00000085832.12	EPS15	protein_coding	KNOWN	Poisson	1	1	0.97809	-1.0224	6534.99	1751.99	1749	1706	1328.01	207.619	53.5086	49.1509	60.3605	44.5987	52.4796	51.3298
1	52838501	52870132	ENSG00000085840.7	ORC1	protein_coding	KNOWN	Poisson	0.0345094	0.940811	0.553559	-1.80649	10584	2582.03	1549	3356	3096.99	342.478	78.3856	43.6449	117.773	102.675	110.224	61.0152
4	140586922	140661900	ENSG00000085871.4	MGST2	protein_coding	KNOWN	Poisson	1	1	0.627327	-1.59406	650	125	137	221	167	24.6904	4.74635	4.7717	8.68974	6.48263	7.58619	4.75902
19	16628700	16653342	ENSG00000085872.10	CHERP	protein_coding	KNOWN	Poisson	0.0262706	0.93348	0.565842	-1.76728	15188.1	3376.72	2665.76	5005.52	4140.13	488.682	102.203	74.3901	175.168	136.921	156.044	88.2965
2	234118697	234204321	ENSG00000085978.17	ATG16L1	protein_coding	KNOWN	Poisson	1	1	0.763914	-1.30905	6646.01	1487.99	1643	1430.01	2085.01	212.038	45.5964	46.2327	50.7574	69.4513	60.1043	45.9146
2	234384166	234475429	ENSG00000085982.9	USP40	protein_coding	KNOWN	Poisson	0.0540588	1	0.536206	-1.86495	5955.99	1081.99	1193	1329	2352	192.732	33.4282	33.844	47.2429	78.2165	62.7297	33.6361
1	46654354	46685978	ENSG00000085998.9	POMGNT1	protein_coding	KNOWN	Poisson	0.114938	1	0.740411	-1.3506	10358	1988.98	2821.65	2039.38	3508.01	327.422	60.6112	78.6818	71.9607	116.169	94.0649	69.6465
1	46713360	46744146	ENSG00000085999.7	RAD54L	protein_coding	KNOWN	Poisson	0.636041	1	0.901262	-1.10955	3533.53	722.892	1090.73	565.903	1154	113.271	22.6657	31.0286	20.6907	38.8859	29.7883	26.8471
1	46252659	46501797	ENSG00000086015.15	MAST2	protein_coding	KNOWN	Poisson	1	1	0.631357	-1.58389	10428.9	2085.99	2343.96	2775.01	3223.97	333.45	63.5189	65.5307	97.5569	106.844	102.2	64.5248
9	33025209	33039906	ENSG00000086061.11	DNAJA1	protein_coding	KNOWN	Lognormal linear model	0.682963	1	0.824653	-1.21263	40500.5	7949.81	11295.4	6445.99	14809.3	1263.71	239.262	311.97	225.29	487.192	356.241	275.616
9	33104080	33167355	ENSG00000086062.8	B4GALT1	protein_coding	KNOWN	Poisson	0.809562	1	0.972751	-1.02801	12503	3808.98	2846.01	3037.01	2811.01	394.47	115.158	79.3525	106.673	93.286	99.9795	97.2553
9	33264940	33281978	ENSG00000086065.9	CHMP5	protein_coding	KNOWN	Poisson	0.290131	1	0.80177	-1.24724	5292.15	909.999	1659.75	1081.79	1640.6	168.47	28.2734	46.694	38.6412	54.8612	46.7512	37.4837
9	33290509	33371156	ENSG00000086102.14	NFX1	protein_coding	KNOWN	Poisson	0.169265	1	0.795579	-1.25695	10864	3071.01	2138	2308	3346.95	345.089	93.0405	59.8605	81.3073	110.881	96.0941	76.4505
12	50360977	50370923	ENSG00000086159.8	AQP6	protein_coding	KNOWN	Poisson	1	1	0.97533	-1.02529	24	5	7	4	8	4.74439	1.14985	1.19271	1.13918	1.26264	1.20091	1.17128
5	61683081	61699767	ENSG00000086189.5	DIMT1	protein_coding	KNOWN	Poisson	0.0318868	0.940811	0.540803	-1.8491	10821.1	2214.99	1938	2135.01	4533.05	346.848	67.3851	54.3544	75.2882	149.821	112.555	60.8697
5	61699799	61924410	ENSG00000086200.12	IPO11	protein_coding	KNOWN	Poisson	1	1	0.627563	-1.59347	8828.58	1802.67	1923	2090.87	3012.04	282.607	55.0274	53.9414	73.7522	99.8858	86.819	54.4844
11	49168187	49230223	ENSG00000086205.12	FOLH1	protein_coding	KNOWN	?	?	?	?	?	0	0	0	0	0	4	1	1	1	1	1	1
7	6061881	6098862	ENSG00000086232.8	EIF2AK1	protein_coding	KNOWN	Poisson	1	1	0.625317	-1.59919	32422.4	6641.4	7088.84	9132.63	9559.52	1029.82	200.048	196.16	318.772	314.84	316.806	198.104
7	37888199	37940004	ENSG00000086288.7	NME8	protein_coding	KNOWN	Poisson	1	1	1.36522	1.36522	26	6	20	0	0	4.73044	1.17982	1.55061	1	1	1	1.36522
7	37723446	37991544	ENSG00000086289.7	EPDR1	protein_coding	KNOWN	Poisson	0.439136	1	1.18574	1.18574	4026	1194	1138	343	1351	127.403	36.7852	32.3298	12.9348	45.3535	29.1441	34.5575
7	26331541	26413950	ENSG00000086300.11	SNX10	protein_coding	KNOWN	Poisson	1	1	0.62629	-1.59671	4778	895.996	1118.01	1259	1505	154.85	27.8537	31.7794	44.8072	50.4093	47.6082	29.8165
10	13359424	13390298	ENSG00000086475.10	SEPHS1	protein_coding	KNOWN	Poisson	1	1	0.562363	-1.77821	8831.76	1618.84	1878.01	2352.84	2982.08	283.99	49.5179	52.7027	82.8675	98.9022	90.8849	51.1103
16	417384	420528	ENSG00000086504.11	MRPL28	protein_coding	KNOWN	Poisson	1	1	0.671897	-1.48832	6670.02	1437	1494	1801.01	1938.01	214.49	44.0681	42.1307	63.6665	64.6251	64.1458	43.0994
16	230452	231181	ENSG00000086506.2	HBQ1	protein_coding	KNOWN	Poisson	1	1	2.39048	2.39048	98	34	64	0	0	6.78097	2.01901	2.76196	1	1	1	2.39048
19	41223008	41246766	ENSG00000086544.2	ITPKC	protein_coding	KNOWN	Poisson	0.3555	1	1.35087	1.35087	1980	501	723	260	496	64.2505	16.0154	20.9046	10.0468	17.2838	13.6653	18.46
19	42254885	42276114	ENSG00000086548.8	CEACAM6	protein_coding	KNOWN	Poisson	1	1	1.02997	1.02997	2	2	0	0	0	4.05994	1.05994	1	1	1	1	1.02997
5	150883654	150948506	ENSG00000086570.8	FAT2	protein_coding	KNOWN	Poisson	1	1	1.56532	1.56532	118	54	36	13	15	7.55432	2.61842	1.9911	1.45234	1.49245	1.4724	2.30476
5	150070356	150080670	ENSG00000086589.7	RBM22	protein_coding	KNOWN	Poisson	0.0892233	1	0.748228	-1.33649	14881	3773.05	3165.07	3813.95	4128.96	472.479	114.081	88.1363	133.707	136.554	135.13	101.109
12	124069078	124083117	ENSG00000086598.6	TMED2	protein_coding	KNOWN	Poisson	0.0445232	0.964942	0.794125	-1.25925	50809.3	12647.6	11878.8	13633.3	12649.5	1599.75	380.058	328.032	475.374	416.286	445.83	354.045
1	236378855	236445320	ENSG00000086619.9	ERO1LB	protein_coding	KNOWN	Poisson	1	1	2.87363	2.87363	1249	279	716.999	86	167	40.5763	9.36186	20.7394	3.99239	6.48264	5.23752	15.0506
15	80351910	80430736	ENSG00000086666.14	ZFAND6	protein_coding	KNOWN	Poisson	1	1	0.716796	-1.3951	6983.84	1351.54	1841.79	1830.75	1959.75	223.253	41.5067	51.7057	64.7014	65.3389	65.0202	46.6062
16	82068609	82132140	ENSG00000086696.4	HSD17B2	protein_coding	KNOWN	Poisson	1	1	1.20418	1.20418	17	4	12	1	0	4.48505	1.11988	1.33037	1.0348	1	1.0174	1.22513
X	16804550	16862643	ENSG00000086712.8	TXLNG	protein_coding	KNOWN	Poisson	1	1	0.565675	-1.7678	7536.28	1300.01	1694.26	1911	2631.02	242.477	39.9622	47.644	67.4936	87.3768	77.4352	43.8031
X	18694029	18846040	ENSG00000086717.13	PPEF1	protein_coding	KNOWN	Poisson	1	1	1.12539	1.12539	11	6	4	1	0	4.32474	1.17982	1.11012	1.0348	1	1.0174	1.14497
7	73613982	73644162	ENSG00000086730.12	LAT2	protein_coding	KNOWN	Poisson	1	1	0.725423	-1.37851	450	80	118	136	116	18.1867	3.39766	4.24861	5.73215	4.8083	5.27022	3.82314
X	53559057	53713674	ENSG00000086758.11	HUWE1	protein_coding	KNOWN	Poisson	0.00937576	0.93348	0.625141	-1.59964	64451.2	15726.3	11489.9	19680.6	17554.5	2052.76	472.33	317.323	685.789	577.318	631.553	394.827
11	113603909	113644534	ENSG00000086827.4	ZW10	protein_coding	KNOWN	Poisson	0.658061	1	0.9341	-1.07055	7230.99	1762.98	2010.01	1231.99	2226.01	228.122	53.8381	56.3367	43.8672	74.0803	58.9737	55.0874
11	111652919	111742306	ENSG00000086848.10	ALG9	protein_coding	KNOWN	Poisson	1	1	1.04693	1.04693	4388.85	1241.4	1181.2	996.227	970.02	140.235	38.2057	33.5192	35.6639	32.8459	34.2549	35.8624
19	50936160	50969579	ENSG00000086967.9	MYBPC2	protein_coding	KNOWN	Poisson	1	1	1.24669	1.24669	30	4	21	0	5	4.86218	1.11988	1.57814	1	1.16415	1.08208	1.34901
11	89057524	89322780	ENSG00000086991.8	NOX4	protein_coding	KNOWN	Poisson	1	1	1.01498	1.01498	1	1	0	0	0	4.02997	1.02997	1	1	1	1	1.01499
4	8368009	8442451	ENSG00000087008.11	ACOX3	protein_coding	KNOWN	Poisson	1	1	0.72641	-1.37663	1907	357	511	376	662.999	63.6171	11.6996	15.0681	14.083	22.7664	18.4247	13.3838
11	95566046	95658480	ENSG00000087053.14	MTMR2	protein_coding	KNOWN	Poisson	0.15423	1	0.772605	-1.29432	9664.02	2425	2149	2101.01	2989.02	307.077	73.6791	60.1632	74.105	99.13	86.6175	66.9212
19	49375649	49379315	ENSG00000087074.7	PPP1R15A	protein_coding	KNOWN	Lognormal linear model	0.552699	1	1.51126	1.51126	17381.1	7906.1	3372.98	4015.97	2086.01	542.033	237.952	93.8603	140.736	69.484	105.11	165.906
19	49316274	49339936	ENSG00000087076.4	HSD17B14	protein_coding	KNOWN	Poisson	0.247583	1	0.428682	-2.33273	419	46	66	21	286	17.3158	2.37866	2.81702	1.7307	10.3894	6.06005	2.59784
7	100464760	100471077	ENSG00000087077.7	TRIP6	protein_coding	KNOWN	Poisson	1	1	0.161739	-6.1828	11739	799.001	1036	4894.93	5009.03	391.236	24.9467	29.5217	171.32	165.447	168.383	27.2342
7	100487615	100494595	ENSG00000087085.9	ACHE	protein_coding	KNOWN	Poisson	1	1	2.86653	2.86653	791	245	394	27	125	27.2332	8.34286	11.8471	1.93947	5.10377	3.52162	10.095
19	49468558	49470136	ENSG00000087086.9	FTL	protein_coding	KNOWN	Lognormal linear model	0.633015	1	0.832383	-1.20137	111648	29110.7	24696.4	19611.7	38229.6	3493.85	873.471	680.907	683.393	1256.08	969.736	777.189
7	100472733	100486286	ENSG00000087087.14	SRRT	protein_coding	KNOWN	Poisson	0.0275555	0.93348	0.682436	-1.46534	31110.1	7758.19	6046.94	8890.88	8414.04	988.589	233.519	167.476	310.36	277.234	293.797	200.498
19	49458072	49465056	ENSG00000087088.15	BAX	protein_coding	KNOWN	Poisson	1	1	0.754725	-1.32499	6860	1562	1663	2037	1598	219.938	47.8144	46.7833	71.8779	53.4628	62.6703	47.2989
17	26368763	26523408	ENSG00000087095.8	NLK	protein_coding	KNOWN	Poisson	0.173006	1	1.65421	1.65421	2288	473	1058	272	484.999	72.6905	15.1762	30.1274	10.4643	16.9226	13.6934	22.6518
17	26880401	26898891	ENSG00000087111.16	PIGS	protein_coding	KNOWN	Poisson	0.609641	1	0.937257	-1.06694	10844	3078.02	2601.99	2776	2388.01	342.875	93.2507	72.6344	97.5915	79.3986	88.495	82.9425
5	178537852	178772432	ENSG00000087116.9	ADAMTS2	protein_coding	KNOWN	Poisson	0.0175165	0.93348	11.7319	11.7319	4235	1848.01	2153.99	151	82	126.633	56.3863	60.3008	6.25408	3.69207	4.97307	58.3436
4	69313167	69363323	ENSG00000087128.5	TMPRSS11E	protein_coding	KNOWN	Poisson	1	1	0.982906	-1.01739	1	0	0	1	0	4.0348	1	1	1.0348	1	1.0174	1
17	42269173	42277482	ENSG00000087152.11	ATXN7L3	protein_coding	KNOWN	Poisson	1	1	0.729821	-1.3702	13417	2685.04	3510	3212.03	4009.93	424.515	81.4728	97.6324	112.763	132.647	122.705	89.5526
17	76374721	76421196	ENSG00000087157.13	PGS1	protein_coding	KNOWN	Poisson	1	1	0.735747	-1.35916	6383.86	1364	1586.87	1503	1930	204.227	41.8801	44.6874	53.2972	64.3622	58.8297	43.2837
17	61904512	61909380	ENSG00000087191.8	PSMC5	protein_coding	KNOWN	Poisson	0.0191126	0.93348	0.67379	-1.48414	42798.3	10112.1	8740.19	11059.6	12886.3	1355.57	304.068	241.623	385.822	424.06	404.941	272.846
5	176332006	176449635	ENSG00000087206.12	UIMC1	protein_coding	KNOWN	Poisson	1	1	0.792537	-1.26177	4253	1094	948	1139	1072	137.713	33.7881	27.099	40.6317	36.1938	38.4128	30.4436
16	56995762	57017758	ENSG00000087237.6	CETP	protein_coding	KNOWN	Poisson	1	1	1.02568	1.02568	4	1	2	0	1	4.11786	1.02997	1.05506	1	1.03283	1.01641	1.04252
16	55423612	55540604	ENSG00000087245.8	MMP2	protein_coding	KNOWN	Poisson	0.168001	1	4.71581	4.71581	301	255	38	2	6	12.9553	8.64255	2.04616	1.06959	1.19698	1.13328	5.34436
16	56622986	56625001	ENSG00000087250.4	MT3	protein_coding	KNOWN	Poisson	1	1	1.98118	1.98118	68	37	31	0	0	5.96237	2.10892	1.85345	1	1	1	1.98118
16	55542910	55620583	ENSG00000087253.7	LPCAT2	protein_coding	KNOWN	Poisson	0.407143	1	0.8184	-1.2219	3337.01	901.004	729	978.002	729	109.037	28.0038	21.0698	35.0298	24.9332	29.9815	24.5368
16	56225302	56391357	ENSG00000087258.9	GNAO1	protein_coding	KNOWN	Poisson	1	1	12.7585	12.7585	975.998	334	632.998	6	3	31.7443	11.0103	18.4268	1.20877	1.09849	1.15363	14.7186
16	56485402	56513013	ENSG00000087263.12	OGFOD1	protein_coding	KNOWN	Poisson	0.113448	1	0.732591	-1.36502	9806	1949.97	2578.02	2091.01	3186.99	310.804	59.4423	71.9746	73.7571	105.63	89.6935	65.7084
4	2794750	2842826	ENSG00000087266.11	SH3BP2	protein_coding	KNOWN	Lognormal linear model	0.812885	1	0.866548	-1.154	14315.2	4499.12	2576.02	5013.02	2227	457.303	135.842	71.9193	175.429	74.1127	124.771	103.881
4	2939660	2965113	ENSG00000087269.11	NOP14	protein_coding	KNOWN	Poisson	0.0155116	0.93348	0.518014	-1.93045	20238.6	4158.66	3425.84	4633.43	8020.66	647.494	125.638	95.3154	162.221	264.319	213.27	110.477
4	2845584	2931804	ENSG00000087274.12	ADD1	protein_coding	KNOWN	Poisson	1	1	0.927939	-1.07766	26200.1	6930.07	6741.11	6440.96	6087.97	821.27	208.7	186.587	225.115	200.869	212.992	197.643
14	50704281	50779267	ENSG00000087299.7	L2HGDH	protein_coding	KNOWN	Poisson	1	1	0.604605	-1.65397	2617.9	522.942	545.999	630.999	917.963	86.7973	16.673	16.0317	22.9557	31.1369	27.0463	16.3524
14	52897308	53019241	ENSG00000087301.4	TXNDC16	protein_coding	KNOWN	Poisson	0.993271	1	0.997001	-1.00301	1149	374	247	374	154	40.0784	12.2091	7.80006	14.0134	6.05584	10.0346	10.0046
14	52456193	52471421	ENSG00000087302.4	C14orf166	protein_coding	KNOWN	Poisson	1	1	0.694032	-1.44085	10992	2289.98	2641	2823.98	3237.05	349.875	69.6327	73.7084	99.2608	107.273	103.267	71.6705
14	52471521	52535713	ENSG00000087303.12	NID2	protein_coding	KNOWN	Poisson	0.930052	1	0.949007	-1.05373	326	134	35	102	55	14.3344	5.01609	1.96357	4.54911	2.80566	3.67739	3.48983
2	70056774	70108529	ENSG00000087338.4	GMCL1	protein_coding	KNOWN	Poisson	0.209487	1	0.720411	-1.3881	3941.35	671.872	1131.88	918.698	1218.9	127.281	21.1365	32.1615	32.9663	41.0166	36.9915	26.649
11	65818200	65836780	ENSG00000087365.10	SF3B2	protein_coding	KNOWN	Poisson	0.0109362	0.93348	0.653385	-1.53049	65475.9	15010.7	13408.3	19330.4	17726.5	2077.59	450.884	370.139	673.604	582.965	628.284	410.512
12	27932953	27955974	ENSG00000087448.5	KLHL42	protein_coding	KNOWN	Poisson	0.202399	1	0.792044	-1.26256	8211	1975.99	1964	1702.01	2569.01	260.855	60.222	55.07	60.2218	85.3409	72.7814	57.646
20	57414773	57486248	ENSG00000087460.18	GNAS	protein_coding	KNOWN	Poisson	0.00373277	0.93348	0.507743	-1.9695	81449.5	12431.2	18152.2	25451.4	25414.8	2596.27	373.572	500.74	886.586	835.372	860.979	437.156
12	32832134	32898487	ENSG00000087470.13	DNM1L	protein_coding	KNOWN	Poisson	1	1	0.670839	-1.49067	15173	3215.02	3468	4179.02	4311.01	482.774	97.3568	96.4761	146.41	142.531	144.471	96.9164
12	28111017	28125639	ENSG00000087494.11	PTHLH	protein_coding	KNOWN	Poisson	1	1	1.20856	1.20856	56	20	19	13	4	5.70616	1.59942	1.52308	1.45234	1.13132	1.29183	1.56125
20	58152564	58422767	ENSG00000087495.12	PHACTR3	protein_coding	KNOWN	Lognormal linear model	1	1	1.18626	1.18626	13	6	7	0	0	4.37254	1.17982	1.19271	1	1	1	1.18627
12	29490285	29534123	ENSG00000087502.13	ERGIC2	protein_coding	KNOWN	Poisson	0.443778	1	0.872974	-1.14551	6177.99	1131	1991	804	2251.99	194.619	34.897	55.8136	28.9753	74.9332	51.9543	45.3553
20	55204358	55214340	ENSG00000087510.5	TFAP2C	protein_coding	KNOWN	Poisson	0.0882368	1	2.79223	2.79223	1517.99	156	1044.99	146	171	48.1388	5.67544	29.7693	6.0801	6.61395	6.34703	17.7224
20	54944445	54967394	ENSG00000087586.13	AURKA	protein_coding	KNOWN	Lognormal linear model	0.994552	1	1.00623	1.00623	11177.3	1609.58	4056.7	1035.97	4475.07	346.888	49.2405	112.684	37.0468	147.917	92.4819	80.9622
20	54987168	55034397	ENSG00000087589.12	CASS4	protein_coding	KNOWN	Poisson	1	1	0.956542	-1.04543	16	2	5	1	8	4.49503	1.05994	1.13765	1.0348	1.26264	1.14872	1.09879
X	15402921	15511688	ENSG00000087842.6	PIR	protein_coding	KNOWN	Poisson	1	1	0.452872	-2.20813	2555.01	352	515.002	815.004	873.001	85.747	11.5497	15.1783	29.3582	29.6608	29.5095	13.364
11	77532155	77629479	ENSG00000087884.10	AAMDC	protein_coding	KNOWN	Poisson	1	1	1.39508	1.39508	566.722	129	233.722	61	143	21.118	4.86623	7.43451	3.12251	5.69471	4.40861	6.15037
19	5993175	6199584	ENSG00000087903.8	RFX2	protein_coding	KNOWN	Poisson	1	1	0.677292	-1.47647	2232	359.999	621.001	536.999	714.001	74.0118	11.7895	18.0965	19.685	24.4408	22.0629	14.943
X	115567790	115592626	ENSG00000087916.7	SLC6A14	protein_coding	KNOWN	Lognormal linear model	1	1	1.02875	1.02875	2	1	1	0	0	4.0575	1.02997	1.02753	1	1	1	1.02875
17	60501228	60527455	ENSG00000087995.11	METTL2A	protein_coding	KNOWN	Poisson	0.0341481	0.940811	0.415324	-2.40776	5315.87	688.338	1028.07	1254.47	2344.99	173.569	21.63	29.3035	44.6494	77.9864	61.3179	25.4667
19	49055332	49102683	ENSG00000088002.7	SULT2B1	protein_coding	KNOWN	Poisson	1	1	0.597757	-1.67292	165	16	36	49	64	9.27673	1.47953	1.9911	2.70496	3.10113	2.90304	1.73531
1	63833261	63904234	ENSG00000088035.11	ALG6	protein_coding	KNOWN	Poisson	0.167665	1	0.599106	-1.66915	2204	358	534.999	403	908.001	73.2907	11.7296	15.7289	15.0225	30.8098	22.9162	13.7293
19	54641444	54659420	ENSG00000088038.13	CNOT3	protein_coding	KNOWN	Poisson	1	1	0.927618	-1.07803	11518.9	2600.97	3410.89	2354.59	3152.42	361.28	78.9531	94.9039	82.9285	104.495	93.7117	86.9285
19	55525073	55549633	ENSG00000088053.7	GP6	protein_coding	KNOWN	Poisson	1	1	0.989928	-1.01017	21	8	3	9	1	4.66835	1.23977	1.08259	1.31316	1.03283	1.173	1.16118
2	120517207	120741395	ENSG00000088179.4	PTPN4	protein_coding	KNOWN	Poisson	1	1	0.537024	-1.86211	2074	346	442	750	536	70.2318	11.3699	13.1685	27.0964	18.597	22.8467	12.2692
2	118572226	118589956	ENSG00000088205.8	DDX18	protein_coding	KNOWN	Poisson	0.0462089	0.974685	0.739068	-1.35306	28501.4	7903.72	5247.73	6492.64	8857.29	902.053	237.881	145.473	226.913	291.786	259.35	191.677
19	6413359	6424806	ENSG00000088247.11	KHSRP	protein_coding	KNOWN	Lognormal linear model	0.153663	1	0.568424	-1.75925	63953	15312.9	10486.8	20899.6	17253.7	2045.3	459.941	289.709	728.204	567.442	647.823	374.825
19	3094408	3124003	ENSG00000088256.4	GNA11	protein_coding	KNOWN	Poisson	0.158258	1	0.844634	-1.18395	21896	5339.04	5540.01	4428.97	6588.02	686.928	161.015	153.52	155.107	217.286	186.197	157.267
1	23755056	23810686	ENSG00000088280.13	ASAP3	protein_coding	KNOWN	Poisson	1	1	1.23971	1.23971	3848	978	1319	829	722	122.173	30.3114	37.3128	29.8452	24.7034	27.2743	33.8121
20	33703160	33865929	ENSG00000088298.7	EDEM2	protein_coding	KNOWN	Poisson	1	1	1.09895	1.09895	2566	637.998	814.997	558.001	555	83.1952	20.1213	23.4374	20.4157	19.2207	19.8182	21.7794
20	31350191	31397163	ENSG00000088305.13	DNMT3B	protein_coding	KNOWN	Poisson	1	1	0.27505	-3.6357	3662	481	375	1576	1230	123.958	15.416	11.324	55.8373	41.381	48.6091	13.37
20	30063096	30072709	ENSG00000088320.3	REM1	protein_coding	KNOWN	Poisson	1	1	1.25036	1.25036	17.4802	8	9.48016	0	0	4.50076	1.23977	1.26099	1	1	1	1.25038
20	30327074	30389609	ENSG00000088325.11	TPX2	protein_coding	KNOWN	Poisson	0.0565739	1	0.816003	-1.22549	50339.5	13093.2	11503.7	12380.4	13362.2	1582.58	393.413	317.703	431.778	439.684	435.731	355.558
20	34146507	34195485	ENSG00000088340.11	FER1L4	pseudogene	KNOWN	Poisson	0.522852	1	0.740695	-1.35008	711	192	132	341	46	26.7638	6.7544	4.63404	12.8652	2.51019	7.68769	5.69422
20	30532758	30539896	ENSG00000088356.4	PDRG1	protein_coding	KNOWN	Poisson	1	1	0.825114	-1.21195	5157	1142	1393	1172	1450	164.961	35.2267	39.3501	41.78	48.6037	45.1919	37.2884
20	34679426	34820722	ENSG00000088367.16	EPB41L1	protein_coding	KNOWN	Poisson	1	1	0.706669	-1.41509	6358.99	1193	1691	1638.99	1836	203.615	36.7552	47.5542	58.029	61.2763	59.6527	42.1547
13	99336055	99404909	ENSG00000088386.11	SLC15A1	protein_coding	KNOWN	Poisson	1	1	0.850463	-1.17583	32	8	3	21	0	5.05306	1.23977	1.08259	1.7307	1	1.36535	1.16118
13	99445741	99738880	ENSG00000088387.13	DOCK9	protein_coding	KNOWN	Poisson	0.0334455	0.940811	1.89282	1.89282	10102	2922.01	4078.03	1424	1678	308.483	88.5751	113.271	50.5484	56.0889	53.3187	100.923
13	111530887	111567417	ENSG00000088448.10	ANKRD10	protein_coding	KNOWN	Poisson	0.407939	1	1.11181	1.11181	12380	3178.01	3837.97	2240	3124.02	385.412	96.2476	106.662	78.9411	103.562	91.2516	101.455
13	95226308	95248512	ENSG00000088451.6	TGDS	protein_coding	KNOWN	Poisson	0.105905	1	0.545615	-1.8328	2889	413	695.001	483	1298	94.9315	13.3779	20.1338	17.8061	43.6136	30.7098	16.7559
3	50712672	51421630	ENSG00000088538.12	DOCK3	protein_coding	KNOWN	Poisson	1	1	1.67204	1.67204	3128	1228	859	598	443	99.8042	37.8042	24.6488	21.8075	15.5438	18.6757	31.2265
3	50595462	50608459	ENSG00000088543.10	C3orf18	protein_coding	KNOWN	Poisson	0.815558	1	0.930808	-1.07434	1652	271	590.999	213	577.002	54.7471	9.12209	17.2706	8.41137	19.9431	14.1772	13.1963
16	57481337	57495188	ENSG00000088682.9	COQ9	protein_coding	KNOWN	Poisson	0.0482741	0.977141	0.523824	-1.90904	6313.03	964.006	1423	1461	2465.02	203.831	29.892	40.1761	51.8359	81.9269	66.8814	35.0341
3	12775024	12810957	ENSG00000088726.11	TMEM40	protein_coding	KNOWN	Poisson	1	1	0.881602	-1.1343	244	45	76	68	55	11.6127	2.34869	3.09233	3.36607	2.80566	3.08587	2.72051
3	47269516	47324942	ENSG00000088727.8	KIF9	protein_coding	KNOWN	Poisson	1	1	0.941016	-1.06268	1271.46	360.283	300.8	184.022	426.356	43.4796	11.798	9.28122	7.40308	14.9974	11.2002	10.5396
18	6729717	6915716	ENSG00000088756.8	ARHGAP28	protein_coding	KNOWN	Poisson	1	1	4.94423	4.94423	279	85	194	0	0	11.8885	3.54752	6.34094	1	1	1	4.94423
20	5986736	6020700	ENSG00000088766.6	CRLS1	protein_coding	KNOWN	Poisson	0.19655	1	0.777641	-1.28594	7398	1324	2201	1206.01	2666.99	233.797	40.6815	61.5949	42.9632	88.5578	65.7605	51.1382
20	138111	139805	ENSG00000088782.4	DEFB127	protein_coding	KNOWN	?	?	?	?	?	0	0	0	0	0	4	1	1	1	1	1	1
14	104200089	104313928	ENSG00000088808.12	PPP1R13B	protein_coding	KNOWN	Poisson	1	1	1.58168	1.58168	3766	1257	1205.99	660	643	118.95	38.6734	34.2017	23.9648	22.1098	23.0373	36.4376
20	3451687	3631770	ENSG00000088812.13	ATRN	protein_coding	KNOWN	Poisson	0.22567	1	1.22252	1.22252	9655.95	2397.01	3306.94	1591	2361	299.754	72.8405	92.0421	56.3592	78.5119	67.4356	82.4413
20	4101627	4168395	ENSG00000088826.13	SMOX	protein_coding	KNOWN	Poisson	0.218195	1	1.32157	1.32157	5244.99	1248	1975.99	1338	683	164.783	38.4036	55.4002	47.5561	23.423	35.4896	46.9019
20	3667617	3687776	ENSG00000088827.8	SIGLEC1	protein_coding	KNOWN	Poisson	0.982996	1	0.980365	-1.02003	59	24	7	26	2	5.88235	1.7193	1.19271	1.90468	1.06566	1.48517	1.456
20	1349622	1373807	ENSG00000088832.10	FKBP1A	protein_coding	KNOWN	Poisson	1	1	0.689244	-1.45087	34069.8	7820.76	7406.82	9280.07	9562.16	1079.14	235.395	204.914	323.902	314.927	319.414	220.154
20	1422807	1448418	ENSG00000088833.12	NSFL1C	protein_coding	KNOWN	Poisson	0.192169	1	0.835295	-1.19718	14763	4218.99	3066	3726.98	3750.99	467.682	127.447	85.4088	130.681	124.146	127.413	106.428
20	3208063	3219888	ENSG00000088836.7	SLC4A11	protein_coding	KNOWN	Poisson	0.650265	1	0.901208	-1.10962	3168.99	819.998	812.998	965.996	570.001	103.284	25.576	23.3823	34.612	19.7132	27.1626	24.4792
20	3229951	3388273	ENSG00000088854.11	C20orf194	protein_coding	KNOWN	Poisson	1	1	1.17935	1.17935	2191.47	582.141	697.122	415.081	497.121	71.4028	18.4472	20.1922	15.4428	17.3206	16.3817	19.3197
20	2462463	2505349	ENSG00000088876.7	ZNF343	protein_coding	KNOWN	Poisson	0.140946	1	0.472056	-2.11839	1320.65	100	350.461	232.37	637.821	45.6706	3.99708	10.6484	9.08537	21.9398	15.5126	7.32274
20	2673480	2740755	ENSG00000088881.15	EBF4	protein_coding	KNOWN	Poisson	0.0929387	1	2.63253	2.63253	1532	483	708.999	260	80	49.6682	15.4759	20.5192	10.0468	3.62641	6.8366	17.9976
20	2774715	2781284	ENSG00000088882.7	CPXM1	protein_coding	KNOWN	Poisson	0.178302	1	4.19893	4.19893	319	53	251	4	11	12.9989	2.58845	7.91018	1.13918	1.36113	1.25015	5.24932
20	3827487	3849281	ENSG00000088888.13	MAVS	protein_coding	KNOWN	Poisson	1	1	0.951382	-1.0511	11003	2690.01	3116.96	2267.01	2929.02	345.475	81.6217	86.8119	79.8809	97.1601	88.5205	84.2168
20	3143263	3154193	ENSG00000088899.10	PROSAPIP1	protein_coding	KNOWN	Poisson	1	1	0.774298	-1.29149	1587	368.001	380	403.999	435	53.8293	12.0293	11.4616	15.0572	15.2811	15.1692	11.7454
4	187187099	187210836	ENSG00000088926.9	F11	protein_coding	KNOWN	Poisson	1	1	1.05994	1.05994	4	4	0	0	0	4.11988	1.11988	1	1	1	1	1.05994
20	21283942	21370464	ENSG00000088930.6	XRN2	protein_coding	KNOWN	Poisson	1	1	0.773888	-1.29218	36672.7	7989.38	9508.64	9541.48	9633.22	1153.48	240.448	262.779	332.998	317.26	325.129	251.613
20	21106624	21227261	ENSG00000088970.11	PLK1S1	processed_transcript	KNOWN	Poisson	0.641053	1	1.16602	1.16602	1522	285	603.001	236	398	50.4207	9.54168	17.601	9.21166	14.0664	11.639	13.5713
12	120907653	120936297	ENSG00000088986.6	DYNLL1	protein_coding	KNOWN	Lognormal linear model	0.95936	1	1.04287	1.04287	17641.8	2778.99	6424.83	1774	6663.93	544.673	84.2887	177.88	62.7268	219.778	141.252	131.084
12	117476728	117537285	ENSG00000088992.13	TESC	protein_coding	KNOWN	Poisson	1	1	1.02949	1.02949	2218	525	690.999	411.999	590	72.4637	16.7347	20.0236	15.3356	20.3698	17.8527	18.3791
20	17922241	17949624	ENSG00000089006.11	SNX5	protein_coding	KNOWN	Poisson	0.0258599	0.93348	0.520721	-1.92041	11994.8	2382.51	2156.21	4164.21	3291.91	387.736	72.4058	60.3618	145.894	109.074	127.484	66.3838
12	112842994	112856643	ENSG00000089009.10	RPL6	protein_coding	KNOWN	Poisson	0.00890891	0.93348	0.605911	-1.65041	59131.7	12456.9	12101.9	16440.4	18132.5	1877.86	374.344	334.172	573.046	596.294	584.67	354.258
20	1609798	1638426	ENSG00000089012.10	SIRPG	protein_coding	KNOWN	Poisson	1	1	1.02753	1.02753	2	0	2	0	0	4.05506	1	1.05506	1	1	1	1.02753
12	112279782	112334344	ENSG00000089022.9	MAPKAPK5	protein_coding	KNOWN	Poisson	1	1	0.673675	-1.48439	6601.15	1599.83	1301.44	1964.25	1735.64	213.105	48.9481	36.8294	69.3463	57.9814	63.6638	42.8888
12	121570622	121623877	ENSG00000089041.12	P2RX7	protein_coding	KNOWN	Poisson	1	1	0.588894	-1.6981	103	8	17	19	59	7.30587	1.23977	1.46802	1.66111	2.93698	2.29905	1.3539
20	13694969	13765533	ENSG00000089048.10	ESF1	protein_coding	KNOWN	Poisson	0.0546409	1	0.591804	-1.68975	8196	1319	2021	1410	3446	261.365	40.5315	56.6394	50.0612	114.133	82.0971	48.5855
20	18467184	18477888	ENSG00000089050.10	RBBP9	protein_coding	KNOWN	Poisson	1	1	0.87507	-1.14277	5292	1223	1463	1346	1260	169.132	37.6543	41.2773	47.8344	42.366	45.1002	39.4658
12	121746048	121837700	ENSG00000089053.8	ANAPC5	protein_coding	KNOWN	Poisson	0.111176	1	0.841611	-1.1882	32308.9	9063.04	6993.94	9340.97	6910.91	1020.08	272.627	193.547	326.021	227.886	276.954	233.087
20	4833002	4990940	ENSG00000089057.10	SLC23A2	protein_coding	KNOWN	Poisson	0.771862	1	1.04497	1.04497	7136.01	2262.02	1677	2043	1153.99	226.936	68.7945	47.1688	72.0866	38.8858	55.4862	57.9817
12	113736564	113797299	ENSG00000089060.7	SLC24A6	protein_coding	KNOWN	Poisson	0.14644	1	1.43494	1.43494	5457.99	1307	2144.99	1012	993.999	170.071	40.1718	60.053	36.2128	33.6332	34.923	50.1124
20	5080486	5093750	ENSG00000089063.10	TMEM230	protein_coding	KNOWN	Poisson	1	1	0.924311	-1.08189	10095.7	2341.1	2918.71	2159.51	2676.41	317.526	71.1646	81.3538	76.1405	88.867	82.5037	76.2592
20	18364011	18447830	ENSG00000089091.11	DZANK1	protein_coding	KNOWN	Poisson	1	1	1.17395	1.17395	707	166	249	99	193	25.6112	5.97515	7.85513	4.44472	7.33622	5.89047	6.91514
12	121866900	122018921	ENSG00000089094.12	KDM2B	protein_coding	KNOWN	Poisson	1	1	0.613953	-1.62879	12421.2	2691.06	2491.72	3418.83	3819.62	397.609	81.6533	69.5986	119.959	126.399	123.179	75.626
20	20033158	20341347	ENSG00000089101.13	C20orf26	protein_coding	KNOWN	Poisson	1	1	1.25368	1.25368	67	16	31	1	19	5.99155	1.47953	1.85345	1.0348	1.62377	1.32929	1.66649
12	113899838	113910086	ENSG00000089116.2	LHX5	protein_coding	KNOWN	Poisson	1	1	0.793293	-1.26057	468	94	125	120	129	18.6691	3.81726	4.44133	5.17542	5.23509	5.20525	4.12929
20	13246709	13619588	ENSG00000089123.11	TASP1	protein_coding	KNOWN	Poisson	1	1	0.529317	-1.88923	1361	237	266	440.001	417.998	47.4591	8.10307	8.32313	16.3099	14.723	15.5164	8.2131
12	113344582	113369991	ENSG00000089127.8	OAS1	protein_coding	KNOWN	Poisson	1	1	1.81212	1.81212	82	36	38	7	1	6.40151	2.07895	2.04616	1.24357	1.03283	1.1382	2.06255
12	120565007	120632514	ENSG00000089154.6	GCN1L1	protein_coding	KNOWN	Poisson	0.0151613	0.93348	0.629081	-1.58962	40670.1	9812.05	7451.97	13406	10000.1	1298	295.075	206.157	467.464	329.303	398.384	250.616
12	120634489	120639039	ENSG00000089157.11	RPLP0	protein_coding	KNOWN	Poisson	0.00322564	0.93348	0.617754	-1.61877	177564	38398.8	36266.8	52052.1	50845.8	5633.73	1151.84	999.447	1812.16	1670.28	1741.22	1075.64
12	120648250	120703575	ENSG00000089159.11	PXN	protein_coding	KNOWN	Poisson	0.147286	1	0.871772	-1.14709	36190.5	10032.1	8246.19	8928.4	8983.82	1137.3	301.671	228.023	311.665	295.94	303.803	264.847
12	120740119	120751053	ENSG00000089163.4	SIRT4	protein_coding	KNOWN	Poisson	0.665489	1	1.39365	1.39365	182	19	105	7	51	9.37806	1.56945	3.89071	1.24357	2.67434	1.95896	2.73008
12	113008184	113336687	ENSG00000089169.10	RPH3A	protein_coding	KNOWN	Poisson	1	1	2.86933	2.86933	197	74	108	7	8	9.69735	3.21784	3.97331	1.24357	1.26264	1.25311	3.59558
20	16252749	16554079	ENSG00000089177.13	KIF16B	protein_coding	KNOWN	Poisson	1	1	0.843499	-1.18554	1434	266	443.001	244	481.001	48.4497	8.97223	13.1961	9.49001	16.7914	13.1407	11.0842
20	5917881	5931183	ENSG00000089195.10	TRMT6	protein_coding	KNOWN	Poisson	0.355172	1	0.837783	-1.19363	5710.01	1681	1130	1263.01	1636	183.147	51.3809	32.1097	44.9465	54.7101	49.8283	41.7453
20	5892076	5906008	ENSG00000089199.5	CHGB	protein_coding	KNOWN	Poisson	1	1	2.14151	2.14151	123	76	34	4	9	7.64847	3.27778	1.93604	1.13918	1.29547	1.21732	2.60691
12	118573663	118583390	ENSG00000089220.4	PEBP1	protein_coding	KNOWN	Poisson	1	1	0.394513	-2.53477	29469.3	4733.94	4573.66	10157.6	10004	953.667	142.88	126.916	354.437	329.434	341.936	134.898
12	114791736	114846248	ENSG00000089225.15	TBX5	protein_coding	KNOWN	Poisson	1	1	0.945301	-1.05786	7	0	2	5	0	4.22904	1	1.05506	1.17398	1	1.08699	1.02753
12	112079950	112123791	ENSG00000089234.11	BRAP	protein_coding	KNOWN	Poisson	1	1	0.731092	-1.36782	5662	1342.01	1268.99	1716	1335	182.694	41.221	35.9362	60.7086	44.8283	52.7685	38.5786
12	112451120	112461256	ENSG00000089248.6	ERP29	protein_coding	KNOWN	Poisson	0.0510248	0.988444	0.635232	-1.57423	11484.6	2890.83	2002.92	4053.94	2536.95	370.128	87.6405	56.1416	142.057	84.2885	113.173	71.8911
12	117645947	117889976	ENSG00000089250.14	NOS1	protein_coding	KNOWN	Poisson	1	1	1.32051	1.32051	45	26	10	9	0	5.3677	1.77924	1.27531	1.31316	1	1.15658	1.52727
16	31191431	31203128	ENSG00000089280.14	FUS	protein_coding	KNOWN	Poisson	0.0109753	0.93348	0.64237	-1.55673	60690.3	12852.2	13228.1	15994.1	18615.9	1921.05	386.191	365.177	557.519	612.162	584.841	375.684
X	69353299	69386175	ENSG00000089289.11	IGBP1	protein_coding	KNOWN	Poisson	1	1	0.611867	-1.63434	3907.64	727.882	897.98	1228.99	1052.79	127.863	22.8152	25.7219	43.7629	35.5633	39.6631	24.2686
19	35645633	35660787	ENSG00000089327.10	FXYD5	protein_coding	KNOWN	Poisson	1	1	1.47429	1.47429	6064.99	1658	2209.99	1121	1076	188.865	50.6916	61.8424	40.0054	36.3253	38.1654	56.267
19	35168544	35177303	ENSG00000089335.16	ZNF302	protein_coding	KNOWN	Poisson	0.402797	1	1.33118	1.33118	1707.13	262.51	788.689	96.5155	559.414	55.3047	8.86764	22.7131	4.35827	19.3657	11.862	15.7904
19	35485688	35517376	ENSG00000089351.10	GRAMD1A	protein_coding	KNOWN	Poisson	0.0876101	1	0.616743	-1.62142	5554.01	970.002	1369	2006	1209	180.252	30.0717	38.6895	70.7992	40.6917	55.7454	34.3806
19	35606732	35615229	ENSG00000089356.12	FXYD3	protein_coding	KNOWN	Poisson	1	1	0.394396	-2.53552	111	7	0	96	8	7.81278	1.2098	1	4.34034	1.26264	2.80149	1.1049
X	65382391	65488710	ENSG00000089472.12	HEPH	protein_coding	KNOWN	Poisson	1	1	1.5328	1.5328	106	25	57	15	9	7.13591	1.74927	2.56924	1.52193	1.29547	1.4087	2.15925
16	4560676	4588830	ENSG00000089486.12	CDIP1	protein_coding	KNOWN	Poisson	0.0503298	0.983142	3.65578	3.65578	2068	637	1082	234	115	64.7971	20.0914	30.7881	9.14208	4.77547	6.95878	25.4398
16	66600294	66613041	ENSG00000089505.13	CMTM1	protein_coding	KNOWN	Poisson	0.892722	1	1.1032	1.1032	186.932	31.034	77.8865	19.6191	58.3924	9.67406	1.93011	3.14426	1.68265	2.91703	2.29984	2.53719
17	40308913	40333297	ENSG00000089558.3	KCNH4	protein_coding	KNOWN	Poisson	1	1	1.65278	1.65278	51	28	21	1	1	5.48495	1.83918	1.57814	1.0348	1.03283	1.03381	1.70866
11	62392298	62414105	ENSG00000089597.12	GANAB	protein_coding	KNOWN	Poisson	0.0202903	0.93348	0.74059	-1.35028	68622.1	17157.1	14752	19401.2	17311.8	2167.76	515.213	407.13	676.069	569.348	622.708	461.171
19	19740285	19754477	ENSG00000089639.6	GMIP	protein_coding	KNOWN	Poisson	1	1	1.364	1.364	3053	712.002	1182.99	494	664.001	96.8959	22.3393	33.5685	18.1888	22.7993	20.4941	27.9539
X	106307650	106362058	ENSG00000089682.12	RBM41	protein_coding	KNOWN	Poisson	1	1	1.19689	1.19689	2223	705	601	531	386	72.824	22.1294	17.5459	19.4763	13.6724	16.5743	19.8377
17	76210267	76221718	ENSG00000089685.9	BIRC5	protein_coding	KNOWN	Poisson	0.0092031	0.93348	0.551787	-1.81229	41373.9	8936.63	7283.08	12512	12642.3	1322.75	268.838	201.508	436.356	416.047	426.202	235.173
12	6881678	6887622	ENSG00000089692.4	LAG3	protein_coding	KNOWN	Poisson	1	1	0.692981	-1.44304	158	42	17	65	34	9.10471	2.25877	1.46802	3.26169	2.11623	2.68896	1.8634
12	6857170	6876642	ENSG00000089693.6	MLF2	protein_coding	KNOWN	Poisson	1	1	0.601979	-1.66119	43438.1	8658.02	9332.28	12071.9	13376	1379.59	260.488	257.923	421.043	440.135	430.589	259.206
14	94492675	94515277	ENSG00000089723.5	OTUB2	protein_coding	KNOWN	Poisson	0.84729	1	0.940425	-1.06335	1513	355	433	160	565	50.6767	11.6396	12.9208	6.56723	19.549	13.0581	12.2802
14	94517266	94547592	ENSG00000089737.11	DDX24	protein_coding	KNOWN	Poisson	0.0955725	1	0.849583	-1.17705	43274.2	11888.2	9710.29	11591.2	10084.5	1362.02	357.298	268.33	404.318	332.077	368.197	312.814
14	64915824	64971932	ENSG00000089775.6	ZBTB25	protein_coding	KNOWN	Poisson	1	1	0.884107	-1.13108	972.251	248.078	243.283	234.049	246.841	34.3804	8.4351	7.69773	9.14378	9.10382	9.1238	8.06641
12	8234807	8250368	ENSG00000089818.12	NECAP1	protein_coding	KNOWN	Poisson	1	1	0.801194	-1.24814	6129.99	1624.99	1330	1399	1776	196.303	49.7023	37.6156	49.6785	59.3064	54.4924	43.659
X	153172821	153200453	ENSG00000089820.11	ARHGAP4	protein_coding	KNOWN	Poisson	0.304014	1	0.848391	-1.1787	8802.5	2093.45	2314.51	2618.46	1776.08	279.881	63.7424	64.7199	92.1099	59.3089	75.7094	64.2311
19	4183351	4224812	ENSG00000089847.8	ANKRD24	protein_coding	KNOWN	Poisson	1	1	1.54915	1.54915	394	100	168	38	88	15.8335	3.99708	5.62514	2.32222	3.88905	3.10564	4.81111
10	127524906	127585006	ENSG00000089876.7	DHX32	protein_coding	KNOWN	Poisson	0.867232	1	0.976543	-1.02402	8088.44	1703.87	2644.93	2103.65	1635.99	254.79	52.0663	73.8167	74.197	54.7097	64.4534	62.9415
14	103058998	103196914	ENSG00000089902.8	RCOR1	protein_coding	KNOWN	Poisson	1	1	0.850054	-1.1764	8957.04	1914.98	2572.05	2249.02	2221	283.374	58.3934	71.81	79.255	73.9158	76.5854	65.1017
14	76618259	76720686	ENSG00000089916.13	GPATCH2L	protein_coding	KNOWN	Poisson	0.739672	1	1.04119	1.04119	11344	3409	2833	2778	2324	357.123	103.171	78.9941	97.6611	77.2974	87.4793	91.0825
19	41098789	41135726	ENSG00000090006.13	LTBP4	protein_coding	KNOWN	Lognormal linear model	0.274857	1	0.505706	-1.97743	16517.1	2752.01	3049.99	7536.08	3179	537.034	83.4798	84.968	263.219	105.367	184.293	84.2239
19	40953696	40971748	ENSG00000090013.5	BLVRB	protein_coding	KNOWN	Poisson	1	1	0.603729	-1.65637	4740	870	1089	1456	1325	154.217	27.0746	30.9809	51.6616	44.5	48.0808	29.0277
1	27425306	27493473	ENSG00000090020.6	SLC9A1	protein_coding	KNOWN	Poisson	0.652528	1	0.915977	-1.09173	4424.01	1367	920	1224	913.006	142.862	41.9702	26.3282	43.5893	30.9741	37.2817	34.1492
9	94794281	94877667	ENSG00000090054.9	SPTLC1	protein_coding	KNOWN	Poisson	1	1	0.74166	-1.34833	11535.2	2834.59	2523.7	3122.49	3054.4	367.358	85.955	70.4791	109.648	101.277	105.463	78.2171
14	96967770	97033449	ENSG00000090060.13	PAPOLA	protein_coding	KNOWN	Poisson	0.0140455	0.93348	0.644033	-1.55271	47781	9876.8	10673.9	11726	15504.2	1510.89	297.016	294.86	409.01	510.005	459.507	295.938
14	99947506	100001382	ENSG00000090061.13	CCNK	protein_coding	KNOWN	Poisson	0.118421	1	0.781301	-1.27992	14637.6	3806.54	3193.62	4261.79	3375.64	465.12	115.085	88.9223	149.29	111.823	130.556	102.004
3	51991470	52008033	ENSG00000090097.15	PCBP4	protein_coding	KNOWN	Poisson	1	1	0.831922	-1.20204	7486.33	1619	2086.01	1842.43	1938.89	237.714	49.5227	58.429	65.1078	64.654	64.8809	53.9759
1	192544857	192549162	ENSG00000090104.7	RGS1	protein_coding	KNOWN	?	?	?	?	?	0	0	0	0	0	4	1	1	1	1	1	1
16	30103635	30108237	ENSG00000090238.7	YPEL3	protein_coding	KNOWN	Poisson	1	1	2.22628	2.22628	693	191	336	89	77	24.5994	6.72442	10.2503	4.09677	3.52792	3.81235	8.48736
7	140705854	140715029	ENSG00000090263.11	MRPS33	protein_coding	KNOWN	Poisson	0.110955	1	0.613519	-1.62994	4142.01	675.001	1043	740.998	1683.01	133.981	21.2303	29.7143	26.7832	56.2535	41.5183	25.4723
7	140390577	140422591	ENSG00000090266.8	NDUFB2	protein_coding	KNOWN	Poisson	0.142135	1	0.752041	-1.32972	8821.99	1911	2214.99	1900	2795.99	280.158	58.2743	61.9799	67.111	92.7929	79.952	60.1271
1	27226729	27273354	ENSG00000090273.9	NUDC	protein_coding	KNOWN	Poisson	0.0205174	0.93348	0.59947	-1.66814	24243.5	4897.34	5077.74	5569.08	8699.29	769.947	147.777	140.793	194.777	286.599	240.688	144.285
4	1283639	1333936	ENSG00000090316.11	MAEA	protein_coding	KNOWN	Poisson	0.0542335	1	0.71461	-1.39936	19622	3777.96	5164.11	3854	6825.89	617.595	114.228	143.171	135.101	225.095	180.098	128.7
19	10381511	10397292	ENSG00000090339.4	ICAM1	protein_coding	KNOWN	Poisson	0.00816926	0.93348	9.63868	9.63868	9441.35	3185.21	5553.14	454.652	248.345	276.318	96.4634	153.881	16.8197	9.15321	12.9865	125.172
19	47222764	47250252	ENSG00000090372.9	STRN4	protein_coding	KNOWN	Poisson	1	1	0.670909	-1.49051	23789.8	5263.03	5222.92	6942.94	6360.96	755.94	158.737	144.79	242.581	209.831	226.206	151.763
12	66582659	66648403	ENSG00000090376.4	IRAK3	protein_coding	KNOWN	Poisson	1	1	9.25637	9.25637	928	288	611	7	22	30.4186	9.63159	17.8212	1.24357	1.72226	1.48291	13.7264
12	69742121	69748015	ENSG00000090382.2	LYZ	protein_coding	KNOWN	Poisson	1	1	1.10089	1.10089	6.89565	4.89565	2	2.21342e-20	0	4.20179	1.14673	1.05506	1	1	1	1.10089
3	164696686	164796284	ENSG00000090402.3	SI	protein_coding	KNOWN	?	?	?	?	?	0	0	0	0	0	4	1	1	1	1	1	1
1	20825943	20834655	ENSG00000090432.5	MUL1	protein_coding	KNOWN	Poisson	1	1	0.86809	-1.15195	7137	1913	1680	1669	1875	227.215	58.3342	47.2514	59.0732	62.5565	60.8148	52.7928
16	4307187	4323077	ENSG00000090447.7	TFAP4	protein_coding	KNOWN	Poisson	1	1	0.343112	-2.9145	4031.98	508	615.998	1099	1808.98	133.813	16.2252	17.9588	39.2398	60.3892	49.8145	17.092
15	65409717	65426175	ENSG00000090470.10	PDCD7	protein_coding	KNOWN	Poisson	0.15088	1	0.681453	-1.46745	4545	524	1495	738	1788	145.242	16.7047	42.1583	26.6789	59.7003	43.1896	29.4315
15	65255362	65282649	ENSG00000090487.6	SPG21	protein_coding	KNOWN	Poisson	1	1	0.59938	-1.66839	8989.99	1731.99	1966.02	2293.98	2998	288.279	52.9092	55.1257	80.8195	99.4249	90.1222	54.0174
3	186353758	186370931	ENSG00000090512.7	FETUB	protein_coding	KNOWN	Lognormal linear model	1	1	0.995103	-1.00492	4	1	1	1	1	4.12513	1.02997	1.02753	1.0348	1.03283	1.03381	1.02875
3	186285192	186315062	ENSG00000090520.6	DNAJB11	protein_coding	KNOWN	Poisson	1	1	1.16542	1.16542	20906.3	6419.52	5651.81	4206.23	4628.7	650.314	193.398	156.598	147.357	152.961	150.159	174.998
3	189674517	189840227	ENSG00000090530.5	LEPREL1	protein_coding	KNOWN	Poisson	1	1	2.59203	2.59203	252	121	96.0001	21	14	11.4597	4.62646	3.64294	1.7307	1.45962	1.59516	4.1347
3	184089723	184095933	ENSG00000090534.13	THPO	protein_coding	KNOWN	Poisson	0.200587	1	3.62292	3.62292	302	66	214	1	21	12.5939	2.97807	6.89155	1.0348	1.68943	1.36211	4.93481
3	184097861	184108525	ENSG00000090539.11	CHRD	protein_coding	KNOWN	Poisson	1	1	3.76834	3.76834	1630	484	884.999	141	120	51.7162	15.5059	25.3646	5.90612	4.93962	5.42287	20.4352
19	49977464	49990895	ENSG00000090554.7	FLT3LG	protein_coding	KNOWN	Poisson	1	1	1.04494	1.04494	205	40	75	42	48	10.3009	2.19883	3.0648	2.4614	2.57585	2.51863	2.63182
16	475619	573012	ENSG00000090565.11	RAB11FIP3	protein_coding	KNOWN	Poisson	0.801155	1	1.04678	1.04678	4982	1261	1477.99	634.999	1608	157.369	38.7932	41.69	23.0949	53.791	38.4429	40.2416
16	1401924	1413353	ENSG00000090581.5	GNPTG	protein_coding	KNOWN	Poisson	0.782252	1	0.948331	-1.05448	4403.91	1187.91	1137	1224	855.002	141.564	36.6026	32.3024	43.5893	29.0699	36.3296	34.4525
12	133707570	133783699	ENSG00000090612.16	ZNF268	protein_coding	KNOWN	Poisson	0.0322068	0.940811	8.4697	8.4697	2207	1108	948.001	143	8	68.545	34.2076	27.0991	5.97571	1.26264	3.61918	30.6533
12	133345495	133405445	ENSG00000090615.8	GOLGA3	protein_coding	KNOWN	Poisson	0.637511	1	0.942574	-1.06093	11087	2247	3581.96	1816.01	3442.02	346.149	68.3444	99.6135	64.1886	114.002	89.0953	83.9789
1	40026488	40042463	ENSG00000090621.9	PABPC4	protein_coding	KNOWN	Lognormal linear model	0.196493	1	0.48671	-2.05461	42269.6	9619.92	5833.66	16199.8	10616.2	1365.13	289.317	161.604	564.676	349.532	457.104	225.461
19	7804879	7812465	ENSG00000090659.13	CD209	protein_coding	KNOWN	Poisson	1	1	1.01498	1.01498	1	1	0	0	0	4.02997	1.02997	1	1	1	1	1.01499
19	8271620	8327306	ENSG00000090661.7	CERS4	protein_coding	KNOWN	Poisson	1	1	0.936787	-1.06748	2994	734.001	835.999	731.001	692.999	97.2008	22.9986	24.0156	26.4353	23.7513	25.0933	23.5071
19	7587512	7598896	ENSG00000090674.11	MCOLN1	protein_coding	KNOWN	Poisson	1	1	1.16021	1.16021	3449	1108	883	728.998	728.998	110.816	34.2077	25.3095	26.3656	24.9331	25.6493	29.7586
1	22004791	22110100	ENSG00000090686.11	USP48	protein_coding	KNOWN	Poisson	1	1	0.9414	-1.06225	13594	3187	3960.98	2951.98	3494	425.988	96.5168	110.048	103.715	115.709	109.712	103.282
X	68048840	68061991	ENSG00000090776.5	EFNB1	protein_coding	KNOWN	Poisson	1	1	1.08864	1.08864	4650	1495	1113	1070	972	148.59	45.8064	31.6416	38.2309	32.9109	35.5709	38.724
16	70147529	70195204	ENSG00000090857.9	PDPR	protein_coding	KNOWN	Lognormal linear model	0.625011	1	0.680008	-1.47057	14166.3	4148.65	1948.22	5921.41	2148.04	458.531	125.338	54.6357	207.036	71.5204	139.278	89.9869
16	70286198	70323447	ENSG00000090861.11	AARS	protein_coding	KNOWN	Lognormal linear model	0.73234	1	0.844877	-1.1836	20968	3556.02	6825.97	3443.99	7142.05	652.809	107.577	188.923	120.834	235.475	178.154	148.25
16	74485856	74641013	ENSG00000090863.7	GLG1	protein_coding	KNOWN	Lognormal linear model	0.423022	1	0.713848	-1.40086	30650.7	8261.08	5652.95	10286.5	6450.18	976.9	248.591	156.629	358.919	212.76	285.839	202.61
X	69509879	69640683	ENSG00000090889.10	KIF4A	protein_coding	KNOWN	Poisson	0.479557	1	0.908311	-1.10094	10213	2812.45	2433.24	1869.44	3097.92	322.033	85.2913	67.9886	66.0476	102.705	84.3763	76.6399
16	24741016	24838954	ENSG00000090905.13	TNRC6A	protein_coding	KNOWN	Poisson	1	1	0.754599	-1.32521	13774	3134.97	3325.99	3268.01	4044.98	436.033	94.9577	92.5665	114.711	133.797	124.254	93.7621
19	40353963	40440534	ENSG00000090920.9	FCGBP	protein_coding	KNOWN	Poisson	1	1	1.13073	1.13073	1079	361	256	205	257	37.4377	11.8195	8.04784	8.13302	9.43735	8.78519	9.93367
19	39903225	39919055	ENSG00000090924.10	PLEKHG2	protein_coding	KNOWN	Poisson	0.0434208	0.956741	1.94184	1.94184	7097.94	2304.99	2640.98	711.998	1439.97	217.839	70.0825	73.7079	25.7741	48.2744	37.0243	71.8952
19	39989535	39999122	ENSG00000090932.6	DLL3	protein_coding	KNOWN	Poisson	1	1	7.45292	7.45292	502	207	290	4	1	18.3598	7.20395	8.98387	1.13918	1.03283	1.08601	8.09391
19	55996371	55998936	ENSG00000090971.4	NAT14	protein_coding	KNOWN	Poisson	1	1	0.34739	-2.87861	3917	389	723	1286	1519	130.179	12.6586	20.9046	45.7466	50.869	48.3078	16.7816
12	123468027	123634563	ENSG00000090975.8	PITPNM2	protein_coding	KNOWN	Poisson	1	1	1.36428	1.36428	4557.01	1352.99	1465.01	845.002	893.999	143.635	41.5503	41.3327	30.402	30.3501	30.376	41.4415
4	56719782	56771201	ENSG00000090989.13	EXOC1	protein_coding	KNOWN	Poisson	0.53193	1	0.894353	-1.11813	5713.01	1088	1837	871.999	1916.01	180.426	33.6083	51.5739	31.3414	63.9029	47.6222	42.5911
5	145583113	145718815	ENSG00000091009.6	RBM27	protein_coding	KNOWN	Poisson	0.0395508	0.94953	0.55016	-1.81765	8959.93	2102.99	1388.99	3150.97	2316.98	290.974	64.0283	39.2398	110.639	77.0669	93.8529	51.6341
5	145718587	145720084	ENSG00000091010.4	POU4F3	protein_coding	KNOWN	Poisson	1	1	1.04948	1.04948	26	8	8	8	2	4.80403	1.23977	1.22024	1.27836	1.06566	1.17201	1.23001
12	76745577	76953590	ENSG00000091039.12	OSBPL8	protein_coding	KNOWN	Poisson	0.0373169	0.94953	0.668646	-1.49556	20376.8	4702.01	4280.97	7100.9	4292.93	650.796	141.923	118.858	248.077	141.938	195.007	130.391
7	76090993	76135313	ENSG00000091073.15	DTX2	protein_coding	KNOWN	Poisson	0.888739	1	1.04041	1.04041	1954.43	352.663	725.685	265.687	610.392	63.832	11.5696	20.9786	10.2446	21.0393	15.642	16.2741
2	32449522	32490924	ENSG00000091106.14	NLRC4	protein_coding	KNOWN	Poisson	1	1	1.16817	1.16817	97	22	39	7	29	6.92869	1.65936	2.07369	1.24357	1.95207	1.59782	1.86652
7	105080108	105162715	ENSG00000091127.9	PUS7	protein_coding	KNOWN	Poisson	1	1	0.676986	-1.47714	11678	2755	2389.99	2867	3666	372.481	83.5697	66.7979	100.758	121.355	111.056	75.1838
7	107663993	107770802	ENSG00000091128.8	LAMB4	protein_coding	KNOWN	Poisson	1	1	1.02808	1.02808	4	3	0	0	1	4.12274	1.08991	1	1	1.03283	1.01641	1.04495
7	107788068	108097162	ENSG00000091129.15	NRCAM	protein_coding	KNOWN	Poisson	1	1	1.95296	1.95296	72	47	23	2	0	6.11142	2.40863	1.6332	1.06959	1	1.03479	2.02092
7	107564244	107643701	ENSG00000091136.9	LAMB1	protein_coding	KNOWN	Poisson	0.0798107	1	0.547667	-1.82593	4039.99	637	951.002	1945.99	506.001	133.596	20.0914	27.1817	68.7111	17.6121	43.1616	23.6365
7	107301080	107358255	ENSG00000091137.7	SLC26A4	protein_coding	KNOWN	Poisson	0.514973	1	0.593498	-1.68492	178	24	32	31	91	9.66647	1.7193	1.88098	2.07865	3.98754	3.0331	1.80014
7	107405912	107443671	ENSG00000091138.8	SLC26A3	protein_coding	KNOWN	Lognormal linear model	1	1	1.02875	1.02875	2	1	1	0	0	4.0575	1.02997	1.02753	1	1	1	1.02875
7	107531415	107572176	ENSG00000091140.8	DLD	protein_coding	KNOWN	Poisson	0.0395893	0.94953	0.681886	-1.46652	21259.9	4344.99	5101.98	5128.04	6684.86	672.58	131.223	141.461	179.431	220.465	199.948	136.342
18	54318574	54698829	ENSG00000091157.9	WDR7	protein_coding	KNOWN	Poisson	0.8772	1	0.963692	-1.03768	2774.07	559.332	914.933	475.998	823.809	89.5605	17.7636	26.1887	17.5625	28.0458	22.8041	21.9762
18	54264439	54318832	ENSG00000091164.8	TXNL1	protein_coding	KNOWN	Poisson	1	1	0.733018	-1.36422	15516.6	3539.18	3621.1	3612.03	4744.24	491.199	107.072	100.691	126.681	156.754	141.718	103.882
3	3111233	3168298	ENSG00000091181.15	IL5RA	protein_coding	KNOWN	?	?	?	?	?	0	0	0	0	0	4	1	1	1	1	1	1
16	16242785	16317380	ENSG00000091262.10	ABCC6	protein_coding	KNOWN	Poisson	0.881863	1	1.11793	1.11793	163.927	60.7976	36.1785	56.9504	10	9.12807	2.82215	1.99602	2.9816	1.3283	2.15495	2.40909
3	32522804	32544901	ENSG00000091317.7	CMTM6	protein_coding	KNOWN	Poisson	0.206395	1	0.850878	-1.17526	16607	4267.01	4053	4947.98	3339	525.253	128.886	112.582	173.166	110.62	141.893	120.734
2	173292082	173371182	ENSG00000091409.10	ITGA6	protein_coding	KNOWN	Poisson	0.0685274	1	0.710077	-1.4083	14454.1	4118.05	2387.02	3160.99	4788.01	460.316	124.421	66.7162	110.987	158.191	134.589	95.5686
2	173600002	173917622	ENSG00000091428.13	RAPGEF4	protein_coding	KNOWN	Poisson	1	1	1.23797	1.23797	34	11	16	4	3	5.00784	1.32968	1.44049	1.13918	1.09849	1.11884	1.38509
2	173940163	174132739	ENSG00000091436.12	MLTK	protein_coding	KNOWN	Poisson	1	1	0.501159	-1.99538	8722.4	1659.68	1544.93	2525.81	2991.99	282.388	50.7419	43.5328	88.886	99.2273	94.0566	47.1373
X	21724090	21776282	ENSG00000091482.5	SMPX	protein_coding	KNOWN	Poisson	1	1	0.919806	-1.08719	13	2	2	2	7	4.4144	1.05994	1.05506	1.06959	1.22981	1.1497	1.0575
1	241660903	241683062	ENSG00000091483.6	FH	protein_coding	KNOWN	Poisson	1	1	0.757843	-1.31954	12462.4	2908.83	2953.76	3208.48	3391.38	395.478	88.1799	82.3189	112.64	112.339	112.489	85.2494
4	25749055	25865383	ENSG00000091490.6	SEL1L3	protein_coding	KNOWN	Poisson	0.0288956	0.939521	0.393796	-2.53938	5656.98	1008	759	2619.97	1270	187.963	31.2105	21.8957	92.1625	42.6944	67.4284	26.5531
3	133464800	133497851	ENSG00000091513.10	TF	protein_coding	KNOWN	Poisson	1	1	1.2007	1.2007	38	14	14	4	6	5.14118	1.41959	1.38543	1.13918	1.19698	1.16808	1.40251
3	133292574	133309106	ENSG00000091527.11	CDV3	protein_coding	KNOWN	Poisson	0.0770419	1	0.825456	-1.21145	40070	11544.7	8085.07	9255.35	11184.9	1261.83	347.004	223.587	323.042	368.201	345.621	285.296
17	18012020	18083117	ENSG00000091536.12	MYO15A	protein_coding	KNOWN	Poisson	1	1	0.965979	-1.03522	124	32	33	34	25	7.87137	1.95907	1.90851	2.18304	1.82075	2.0019	1.93379
17	18086392	18113269	ENSG00000091542.8	ALKBH5	protein_coding	KNOWN	Poisson	0.589092	1	0.946253	-1.0568	17021.5	4405.68	4542.1	3430.87	4642.89	532.893	133.042	126.047	120.378	153.427	136.903	129.544
17	64208151	64252644	ENSG00000091583.6	APOH	protein_coding	KNOWN	?	?	?	?	?	0	0	0	0	0	4	1	1	1	1	1	1
17	5402747	5522745	ENSG00000091592.11	NLRP1	protein_coding	KNOWN	Poisson	0.00881613	0.93348	20.3816	20.3816	10149	6523.99	3264.01	115	246	301.467	196.529	90.8601	5.00145	9.07622	7.03883	143.695
17	6354584	6459815	ENSG00000091622.11	PITPNM3	protein_coding	KNOWN	Poisson	1	1	0.822008	-1.21653	608.451	128.451	166	187	127	23.096	4.84979	5.57009	7.5067	5.16943	6.33807	5.20994
17	4862521	4871168	ENSG00000091640.3	SPAG7	protein_coding	KNOWN	Poisson	1	1	0.579835	-1.72463	4991	932.001	1075.99	1414.01	1569	162.267	28.9328	30.6227	50.2006	52.5105	51.3556	29.7777
16	46723555	46732307	ENSG00000091651.4	ORC6	protein_coding	KNOWN	Poisson	0.821119	1	0.971487	-1.02935	10044.1	2890.99	2437.02	1771.01	2945.05	316.047	87.6454	68.0926	62.6225	97.6863	80.1544	77.869
8	77593454	77779522	ENSG00000091656.11	ZFHX4	protein_coding	KNOWN	Poisson	0.261619	1	0.760022	-1.31575	4038.99	616	1291	862	1269.99	129.691	19.462	36.542	30.9935	42.6939	36.8437	28.002
11	22359643	22401050	ENSG00000091664.7	SLC17A6	protein_coding	KNOWN	?	?	?	?	?	0	0	0	0	0	4	1	1	1	1	1	1
7	130020180	130027956	ENSG00000091704.5	CPA1	protein_coding	KNOWN	Poisson	1	1	1.11134	1.11134	8	1	7	0	0	4.22269	1.02997	1.19271	1	1	1	1.11134
7	129658126	129691292	ENSG00000091732.11	ZC3HC1	protein_coding	KNOWN	Poisson	0.262953	1	0.768365	-1.30146	4355	764.001	1292	620	1679.01	139.162	23.8977	36.5694	22.573	56.1221	39.3475	30.2336
6	151977826	152450755	ENSG00000091831.16	ESR1	protein_coding	KNOWN	Poisson	1	1	1.18649	1.18649	41	22	7	5	7	5.25586	1.65936	1.19271	1.17398	1.22981	1.20189	1.42603
6	153331857	153452385	ENSG00000091844.2	RGS17	protein_coding	KNOWN	Poisson	1	1	0.95088	-1.05166	160	26	57	23	54	8.9216	1.77924	2.56924	1.80029	2.77283	2.28656	2.17424
8	6357172	6420931	ENSG00000091879.9	ANGPT2	protein_coding	KNOWN	Poisson	1	1	2.97702	2.97702	400	58	287	53	2	15.5494	2.73831	8.90128	2.84415	1.06566	1.95491	5.8198
17	42088556	42101315	ENSG00000091947.5	TMEM101	protein_coding	KNOWN	Poisson	1	1	0.551278	-1.81397	3291.99	510.999	770	936.997	1074	108.376	16.315	22.1986	33.603	36.2594	34.9312	19.2568
3	112051915	112081660	ENSG00000091972.13	CD200	protein_coding	KNOWN	Poisson	1	1	1.15965	1.15965	13	12	0	1	0	4.39444	1.35965	1	1.0348	1	1.0174	1.17983
3	112323407	112368378	ENSG00000091986.11	CCDC80	protein_coding	KNOWN	Poisson	0.58497	1	1.44834	1.44834	277	159	24	21	73	12.5534	5.76536	1.66073	1.7307	3.3966	2.56365	3.71305
14	24974559	24977472	ENSG00000092009.6	CMA1	protein_coding	KNOWN	?	?	?	?	?	0	0	0	0	0	4	1	1	1	1	1	1
14	24605367	24608177	ENSG00000092010.10	PSME1	protein_coding	KNOWN	Poisson	0.0626986	1	1.42505	1.42505	15446	4164.99	5549.04	3062.99	2669	475.798	125.828	153.768	107.577	88.6237	98.1003	139.798
14	35554673	35591724	ENSG00000092020.6	PPP2R3C	protein_coding	KNOWN	Poisson	0.12476	1	1.59885	1.59885	4014.66	1118.93	1515.85	521.683	858.2	125.594	34.5353	42.7322	19.1521	29.1748	24.1635	38.6337
14	23415437	23426371	ENSG00000092036.12	HAUS4	protein_coding	KNOWN	Poisson	1	1	0.481082	-2.07865	3314.07	461.617	719.204	1037.19	1096.06	109.708	14.835	20.8001	37.0892	36.9837	37.0365	17.8176
14	24037244	24048010	ENSG00000092051.12	JPH4	protein_coding	KNOWN	Poisson	1	1	9.83999	9.83999	808	324	469	5	10	27.1247	10.7105	13.9119	1.17398	1.3283	1.25114	12.3112
14	23881947	23904928	ENSG00000092054.12	MYH7	protein_coding	KNOWN	Poisson	1	1	1.32203	1.32203	22.9036	8.40135	14.4038	0	0.0984353	4.65157	1.2518	1.39655	1	1.00323	1.00162	1.32417
14	23586513	23588826	ENSG00000092067.5	CEBPE	protein_coding	KNOWN	Poisson	1	1	1.01376	1.01376	1	0	1	0	0	4.02753	1	1.02753	1	1	1	1.01377
14	23594504	23652884	ENSG00000092068.14	SLC7A8	protein_coding	KNOWN	Poisson	1	1	0.382755	-2.61264	667	86	92	266	223	25.687	3.57749	3.53282	10.2555	8.32113	9.28832	3.55516
14	20914570	20923265	ENSG00000092094.6	OSGEP	protein_coding	KNOWN	Poisson	1	1	0.843303	-1.18581	3721.94	992.558	848	796.38	1085	120.425	30.7478	24.346	28.7102	36.6207	32.6654	27.5469
14	23815515	23822122	ENSG00000092096.10	SLC22A17	protein_coding	KNOWN	Poisson	1	1	4.06168	4.06168	2922	1055	1398	181	288	89.8601	32.6193	39.4877	7.29793	10.4551	8.87651	36.0535
14	24615892	24629871	ENSG00000092098.12	RNF31	protein_coding	KNOWN	Poisson	1	1	0.855455	-1.16897	8717.37	2078.87	2296.02	2289.31	2053.16	276.579	63.3055	64.2108	80.6571	68.4055	74.5313	63.7582
14	31091318	31205019	ENSG00000092108.16	SCFD1	protein_coding	KNOWN	Poisson	1	1	0.942778	-1.06069	9733.01	2379.01	2736.99	2084.99	2532.02	306.326	72.3007	76.3511	73.5478	84.1265	78.8371	74.3259
14	31028329	31089270	ENSG00000092140.10	G2E3	protein_coding	KNOWN	Poisson	0.508222	1	1.12297	1.12297	6116.95	1184	2297.99	617	2017.96	190.469	36.4854	64.265	22.4687	67.2499	44.8593	50.3752
14	31569318	31677011	ENSG00000092148.8	HECTD1	protein_coding	KNOWN	Poisson	0.0294964	0.940137	0.687997	-1.45349	30254.2	6939.11	6581.99	8764	7969.15	959.75	208.971	182.206	305.945	262.628	284.286	195.589
14	21677295	21737654	ENSG00000092199.13	HNRNPC	protein_coding	KNOWN	Poisson	0.00286698	0.93348	0.496825	-2.01278	100431	19870.2	17123.6	34046.3	29391	3220.51	596.526	472.423	1185.65	965.912	1075.78	534.475
14	21756098	21819461	ENSG00000092200.8	RPGRIP1	protein_coding	KNOWN	Poisson	1	1	1.16906	1.16906	33	15	9	6	3	5.0046	1.44956	1.24778	1.20877	1.09849	1.15363	1.34867
14	21819631	21852426	ENSG00000092201.5	SUPT16H	protein_coding	KNOWN	Poisson	0.0102353	0.93348	0.61392	-1.62888	53845.1	12868.1	9609.19	15556.4	15811.4	1714.59	386.669	265.547	542.289	520.09	531.189	326.108
14	21944756	21967320	ENSG00000092203.8	TOX4	protein_coding	KNOWN	Poisson	0.427942	1	1.14067	1.14067	7224.69	1728.22	2410.13	1020.9	2065.44	225.48	52.796	67.3525	36.5224	68.8088	52.6656	60.0743
14	39583427	39606178	ENSG00000092208.12	GEMIN2	protein_coding	KNOWN	Poisson	0.171097	1	0.603499	-1.657	2211	375	522	311	1003	73.36	12.239	15.371	11.8213	33.9286	22.875	13.805
14	24718320	24733639	ENSG00000092295.7	TGM1	protein_coding	KNOWN	Poisson	1	1	0.894227	-1.11828	371	139	45	72	115	15.6855	5.16594	2.23888	3.50525	4.77547	4.14036	3.70241
14	24708849	24711881	ENSG00000092330.11	TINF2	protein_coding	KNOWN	Poisson	0.357186	1	1.23653	1.23653	4012.01	882	1500.01	447	1183	126.122	27.4342	42.2961	16.5534	39.8382	28.1958	34.8651
3	16628299	16711814	ENSG00000092345.9	DAZL	protein_coding	KNOWN	Poisson	1	1	1.40712	1.40712	32	4	27	1	0	4.898	1.11988	1.74333	1.0348	1	1.0174	1.43161
Y	6778727	6959725	ENSG00000092377.9	TBL1Y	protein_coding	KNOWN	?	?	?	?	?	0	0	0	0	0	4	1	1	1	1	1	1
5	115779312	115910631	ENSG00000092421.12	SEMA6A	protein_coding	KNOWN	Poisson	1	1	0.324487	-3.08179	837.228	109.445	84.8984	188	454.884	31.0929	4.28017	3.3373	7.5415	15.9339	11.7377	3.80873
15	50844670	50979013	ENSG00000092439.9	TRPM7	protein_coding	KNOWN	Poisson	1	1	0.854781	-1.16989	9888.72	2565.82	2386.92	2611.99	2323.99	313.795	77.8997	66.7135	91.8845	77.297	84.5907	72.3066
15	41849873	41871537	ENSG00000092445.7	TYRO3	protein_coding	KNOWN	Poisson	1	1	0.6005	-1.66528	5648.82	1015.88	1308	1445.97	1878.97	182.456	31.4466	37.0101	51.3127	62.6869	56.9998	34.2283
15	44119161	44160618	ENSG00000092470.7	WDR76	protein_coding	KNOWN	Poisson	1	1	0.64428	-1.55212	4097.99	760.999	1004	1431.99	901.004	133.855	23.8078	28.6408	50.8262	30.5801	40.7032	26.2243
15	42640301	42704517	ENSG00000092529.18	CAPN3	protein_coding	KNOWN	Poisson	0.830776	1	1.12724	1.12724	409.874	101.853	134.065	23.2108	150.745	16.5001	4.05263	4.6909	1.80762	5.94897	3.8783	4.37176
15	42783431	42837548	ENSG00000092531.5	SNAP23	protein_coding	KNOWN	Poisson	0.302623	1	1.21159	1.21159	6650.07	1539	2380.99	1116.99	1613.08	207.499	47.1252	66.5501	39.866	53.9576	46.9118	56.8376
1	119425669	119532180	ENSG00000092607.9	TBX15	protein_coding	KNOWN	Poisson	1	1	1.3742	1.3742	54	36	7	10	1	5.65245	2.07895	1.19271	1.34795	1.03283	1.19039	1.63583
1	120202421	120286839	ENSG00000092621.7	PHGDH	protein_coding	KNOWN	Poisson	0.0187117	0.93348	0.357463	-2.7975	8664.08	1115	1445	4317.07	1787.01	286.08	34.4174	40.7819	151.213	59.6679	105.44	37.5996
20	61447596	61472512	ENSG00000092758.11	COL9A3	protein_coding	KNOWN	Poisson	0.132272	1	1.55116	1.55116	4240	998.001	1771	871.001	599.999	132.672	30.9109	49.7567	31.3066	20.6981	26.0023	40.3338
6	159186773	159240445	ENSG00000092820.13	EZR	protein_coding	KNOWN	Lognormal linear model	0.0851731	1	0.268457	-3.72499	85163.6	13890.9	7092.82	26027.9	38152	2773.77	417.322	196.27	906.644	1253.54	1080.09	306.796
[truncated: 55,282 more rows]

## Sheet: DerepressedGenes_DKO1.peak
GeneName	Chr	GeneStart	GeneStop	Strand	HCT116 expression	DKO1 expression
TNFRSF4	chr1	1146706	1149519	-	1.08404	9.90537
TNFRSF14	chr1	2487078	2496822	+	1.0174	6.72257
TP73-AS1	chr1	3652548	3663901	-	1.30597	51.0572
AJAP1	chr1	4714792	4843851	+	1.23767	28.5089
TNFRSF9	chr1	7979907	8000927	-	1.1497	11.5574
TNFRSF1B	chr1	12227060	12269286	+	1.23473	19.9522
PDPN	chr1	13909960	13944453	+	1.06763	14.4259
AGMAT	chr1	15898848	15911606	-	1.13427	4.43563
UBXN10	chr1	20512578	20522542	+	1.03381	7.58298
FAM43B	chr1	20878932	20881513	+	1.0174	4.49711
SLC30A2	chr1	26363743	26372625	-	1.01641	18.1763
LIN28A	chr1	26737269	26756214	+	1.27443	6.5447
RAB42	chr1	28918712	28921956	-	1.26362	7.57673
LAPTM5	chr1	31205316	31230668	-	1.13231	11.3814
LCK	chr1	32716840	32751767	+	1.39986	4.43091
FNDC5	chr1	33327869	33338084	-	1.20189	7.1199
DLGAP3	chr1	35331037	35395187	-	1.17103	18.5584
COL8A2	chr1	36560837	36590822	-	1.27149	12.4802
TIE1	chr1	43766664	43788780	+	1.05121	9.38623
GPX7	chr1	53068044	53074724	+	1.06861	11.819
ZYG11A	chr1	53308183	53360671	+	1.17103	23.1591
DMRTB1	chr1	53925072	53933162	+	1.03381	5.29378
AK5	chr1	77747736	78025652	+	1.25704	29.5451
NEXN	chr1	78354198	78409581	+	1.2677	8.45058
GIPC2	chr1	78445226	78604134	-	1.23374	4.73325
IFI44	chr1	79115481	79129764	+	1.23964	14.2804
LPHN2	chr1	81771845	82458121	+	1.11884	14.226
S1PR1	chr1	101702444	101707075	+	1.13328	6.14006
COL11A1	chr1	103342023	103574053	-	1.01641	7.51105
NBPF4	chr1	108765087	108786690	-	1.0174	7.09904
RP11-483I13.2	chr1	108803818	108816312	-	1.01691	4.27156
NBPF6	chr1	108918421	109013625	+	1.0174	5.81489
HENMT1	chr1	109190912	109204149	-	1.06763	28.8401
AMIGO1	chr1	110046797	110052361	-	1.15462	17.9399
GSTM3	chr1	110276554	110284385	-	1.15363	22.1059
RP5-836N10.1	chr1	112142277	112151346	+	1.03283	5.00104
ANKRD20A14P	chr1	142803532	142827236	-	1.09536	4.01311
RP11-435B5.5	chr1	143377281	143404416	+	1.04924	9.51304
TXNIP	chr1	145438469	145442636	+	1.18745	36.7092
C1orf51	chr1	150254953	150259506	+	1.1382	4.35094
HORMAD1	chr1	150670536	150693365	-	1.0174	4.85538
CTSS	chr1	150702551	150738434	-	1.23866	6.02646
HRNR	chr1	152184558	152196670	+	1.18745	4.42274
FLG	chr1	152274651	152297680	+	1.11687	9.97172
NPR1	chr1	153651113	153666469	+	1.11589	8.96606
SYT11	chr1	155829300	155854991	+	1.40182	5.23593
IFI16	chr1	158969758	159024946	+	1.15166	26.2889
ARHGAP30	chr1	161016736	161039761	-	1.32073	4.23716
MAEL	chr1	166958346	166991452	+	1.08601	13.1238
ASTN1	chr1	176826438	177134110	-	1.08699	17.5073
NPL	chr1	182758428	182799520	+	1.06959	6.19969
NMNAT2	chr1	183217372	183387738	-	1.2357	15.9796
COLGALT2	chr1	183898796	184006864	-	1.08502	4.14218
PKP1	chr1	201252580	201302122	+	1.15265	18.1534
PTPN7	chr1	202116141	202130717	-	1.32859	18.0499
LGR6	chr1	202163029	202288910	+	1.03381	6.93366
KISS1	chr1	204159469	204165615	-	1.20386	5.45023
C4BPB	chr1	207262187	207273339	+	1.06763	8.89898
G0S2	chr1	209848765	209849734	-	1.03479	8.39339
SYT14	chr1	210111538	210337637	+	1.03381	5.16955
MIXL1	chr1	226411319	226414756	+	1.0174	4.55305
MAP10	chr1	232940643	232946093	+	1.03381	6.09551
NID1	chr1	236139130	236228463	-	1.26952	44.9806
TRIM58	chr1	248020501	248041508	+	1.0174	10.8938
LINC00200	chr10	1205708	1210613	+	1.08404	18.4349
AKR1C1	chr10	4934796	5025476	+	1.2406	5.72698
AKR1C2	chr10	5029967	5060224	-	1.2605	4.36571
ST8SIA6-AS1	chr10	17428935	17455503	-	1.0174	5.07284
SPAG6	chr10	22634399	22743154	+	1.10242	21.5189
PRTFDC1	chr10	25137536	25241534	-	1.1208	12.2638
CXCL12	chr10	44793038	44881942	-	1.05121	10.929
PTPN20A	chr10	46549955	46641046	-	1.04564	9.00785
PTPN20B	chr10	48736874	48827967	-	1.31185	7.50099
VSTM4	chr10	50226490	50323555	-	1.03479	6.31869
BICC1	chr10	60272900	60591196	+	1.08306	20.3199
SRGN	chr10	70847862	70864568	+	1.11786	23.0479
CDH23	chr10	73156691	73575703	+	1.15258	7.78342
KCNMA1	chr10	78629359	79398354	-	1.03381	6.47077
CDHR1	chr10	85954410	85979378	+	1	4.84981
ANKRD1	chr10	92671853	92681034	-	1.17201	7.87399
PPP1R3C	chr10	93388199	93392812	-	1.03381	4.20979
RBP4	chr10	95351444	95361502	-	1.03381	10.16
CNNM1	chr10	101088856	101154088	+	1.06861	11.8879
TLX1	chr10	102889257	102897546	-	1.15559	7.58438
TDRD1	chr10	115939029	115992064	+	1.27246	81.6341
VWA2	chr10	115999018	116051273	+	1.08502	6.80382
ATRNL1	chr10	116853124	117708504	+	1.32859	9.10073
VAX1	chr10	118888032	118897813	-	1.13918	16.1985
HMX3	chr10	124895478	124897258	+	1.03381	11.6973
HMX2	chr10	124907638	124910189	+	1.05219	16.6346
CPXM2	chr10	125465723	125699784	-	1.06763	4.95956
CYP2E1	chr10	135333910	135374725	-	1.34793	4.21522
SYCE1	chr10	135367404	135382877	-	1.025	12.8651
DRD4	chr11	637293	640707	+	1.27345	7.53773
MUC5AC	chr11	1151580	1222365	+	1	17.4185
TH	chr11	2185159	2193108	-	1.01641	5.41995
SYT9	chr11	7260099	7490274	-	1.03381	6.46836
TUB	chr11	8040791	8127660	+	1.2242	34.5235
RIC3	chr11	8127597	8190603	-	1.1382	8.31386
NRIP3	chr11	9002123	9025597	-	1.20189	34.9017
DKK3	chr11	11984653	12031317	-	1.09947	10.5389
CTC-497E21.4	chr11	12984057	13011096	-	1.06861	21.4226
ABCC8	chr11	17414432	17498450	-	1	16.0513
SAA2	chr11	18260770	18270191	-	1.12133	12.9897
SAA1	chr11	18287721	18291525	+	1.06513	28.9645
MUC15	chr11	26580580	26593781	-	1	5.41873
WT1	chr11	32409321	32457177	-	1.06763	10.2521
KIAA1549L	chr11	33563618	33695649	+	1.35749	19.2004
ALX4	chr11	44281994	44331717	-	1.1382	4.83413
SLC15A3	chr11	60704556	60720003	-	1.20681	5.89357
CD6	chr11	60739115	60787850	+	1.17201	7.38685
CD5	chr11	60869867	60895325	+	1.27246	4.66354
LRRC10B	chr11	61276272	61278483	+	1.19993	7.36749
CD248	chr11	66081958	66084516	-	1.08601	8.78022
CTSF	chr11	66330934	66336313	-	1.08404	15.3237
PHOX2A	chr11	71950121	71956709	-	1.05121	5.83797
GDPD4	chr11	76927603	77012733	-	1.05023	4.06847
TENM4	chr11	78363876	79151993	-	1	5.46018
ME3	chr11	86152150	86383679	-	1.03381	5.24047
PIWIL4	chr11	94277006	94354588	+	1.32807	13.8673
PGR	chr11	100900355	101001256	-	1.03381	7.42711
PDGFD	chr11	103777914	104035108	-	1	4.21242
C11orf88	chr11	111385510	111407757	-	1	6.20927
CD3D	chr11	118209669	118213460	-	1.04924	8.55498
THY1	chr11	119288090	119295696	-	1.21831	22.4978
FLI1	chr11	128555046	128683162	+	1.22125	26.0731
FLI1-AS1	chr11	128561575	128565919	+	1.06861	5.35971
GLB1L3	chr11	134144139	134189459	+	1.10242	22.8059
RP11-469N6.1	chr11	134605490	134633705	+	1.01641	6.30965
KCNA6	chr12	4918342	4960278	+	1.01641	7.29816
IFFO1	chr12	6647541	6665240	-	1.23374	21.1229
PIANP	chr12	6802958	6809967	-	1.36702	4.1847
RIMKLB	chr12	8834196	8935692	+	1.22224	22.4175
RP11-20D14.6	chr12	8940853	8948386	-	1.15166	17.4428
OLR1	chr12	10310902	10324738	-	1.06664	22.007
TMEM52B	chr12	10323141	10344401	+	1.03381	9.7157
MANSC1	chr12	12482198	12503476	-	1.11589	5.71824
PLBD1	chr12	14656595	14721284	-	1.17005	55.7696
RP11-677C1.2	chr12	29542227	29640422	-	1.06861	8.78168
ANKRD33	chr12	52281744	52285449	+	1.08699	5.69735
HOXC12	chr12	54348618	54352741	+	1	14.3242
HOXC11	chr12	54366910	54371428	+	1.22518	5.43578
RP11-834C11.4	chr12	54519882	54526628	+	1.15462	5.87104
MMP19	chr12	56229217	56236751	-	1.30855	5.94306
DTX3	chr12	57998405	58003588	+	1.13525	22.8673
DPY19L2	chr12	63952693	64062720	-	1	7.00948
C12orf56	chr12	64660217	64784973	+	1.01641	4.73775
RP11-81H3.2	chr12	74526946	74796316	-	1.06959	7.1419
SLC6A15	chr12	85253492	85307395	-	1.06861	20.5046
LRRIQ1	chr12	85430092	85657003	+	1.40014	4.12789
HVCN1	chr12	111065646	111142756	-	1.2163	4.96691
FAM101A	chr12	124773710	124800571	+	1.29478	5.03829
GPR133	chr12	131438452	131626015	+	1.39032	10.9121
RP11-76C10.5	chr12	131474683	131478522	+	1.06763	17.1828
RP11-638F5.1	chr12	131649556	131697477	+	1.05121	8.95135
CHFR	chr12	133416937	133485773	-	1.15363	44.2972
ZNF140	chr12	133656424	133684131	-	1.10046	16.8993
ZNF891	chr12	133694740	133707060	-	1.03479	5.36469
ZNF10	chr12	133707161	133736052	+	1.05219	16.173
PHF2P2	chr13	19520895	19636859	-	1	4.00803
TUBA3C	chr13	19747910	19755993	-	1.13891	19.0537
ANKRD20A19P	chr13	24513696	24520922	-	1.03479	6.3027
RNF17	chr13	25338290	25454060	+	1.1208	62.2068
FLT1	chr13	28874489	29069266	-	1.0174	6.46157
SPG20	chr13	36875775	36944318	-	1.1382	33.2703
FREM2	chr13	39261266	39460075	+	1.01641	6.33912
LHFP	chr13	39917029	40177666	-	1.1208	7.23262
POU4F1	chr13	79173227	79177674	+	1.05121	7.40756
SLITRK1	chr13	84451344	84456529	-	1	5.93046
MYO16	chr13	109248500	109860356	+	1.2308	6.23122
CTD-2311B13.3	chr14	19498565	19502395	-	1	4.33927
POTEG	chr14	19553365	19590079	+	1.16493	37.4016
CTD-2311B13.7	chr14	19932012	19972293	-	1.08404	18.0051
POTEM	chr14	19983559	20020273	-	1.1204	39.7084
SALL2	chr14	21989232	22005351	-	1.01641	6.2779
JPH4	chr14	24037244	24048010	-	1.25114	12.3112
CIDEB	chr14	24774302	24780637	-	1.19246	6.01704
ADCY4	chr14	24787555	24804300	-	1.0174	7.59089
NOVA1	chr14	26912299	27066961	-	1.0174	4.08327
FOXG1	chr14	29235050	29238871	+	1.06861	16.83
PRKD1	chr14	30045687	30661105	-	1.04924	18.8421
RPL10L	chr14	47120222	47121029	-	1.03381	16.3935
MDGA2	chr14	47308826	48144158	-	1.01641	4.16117
RP11-58E21.3	chr14	50474031	50507948	-	1.09083	4.20754
TMEM30B	chr14	61744088	61748559	+	1.0174	8.11889
GALNT16	chr14	69725994	69821184	+	1.04924	11.547
SMOC1	chr14	70320848	70499084	+	1.13328	36.5115
SLC8A3	chr14	70510934	70655788	-	1.0174	5.27197
RP4-647C14.2	chr14	73710726	73712688	+	1.06959	5.08833
ACOT2	chr14	74034324	74042358	+	1	6.50136
ACOT4	chr14	74058410	74063201	+	1	5.12111
GALC	chr14	88304164	88460010	-	1.08601	28.8773
UNC79	chr14	93799565	94174223	+	1.06959	4.26767
COX8C	chr14	93813537	93814703	+	1.05121	10.3102
ASB2	chr14	94400499	94443138	-	1.19993	16.0449
TCL1A	chr14	96176304	96180534	-	1.03381	5.00523
BDKRB1	chr14	96722161	96735305	+	1.1034	7.08989
HHIPL1	chr14	100111447	100146907	+	1.03283	13.9693
MEG3	chr14	101245747	101327369	+	1.27149	71.7567
EXOC3L4	chr14	103566481	103576897	+	1.1034	4.42218
TDRD9	chr14	104394799	104519005	+	1	12.0089
AB019439.68	chr14	106743406	106744253	-	1.06763	6.44645
AB019438.63	chr14	106916017	106916981	-	1.03479	6.32302
LINC00221	chr14	106938445	106977001	-	1.173	33.3406
NBEAP1	chr15	20862967	20893738	-	1	4.67821
NPAP1	chr15	24920541	24928594	+	1.25704	32.9823
SNRPN	chr15	25068794	25223871	+	1.09421	11.8758
SNURF	chr15	25200133	25245424	+	1.02364	61.8287
RP11-701H24.2	chr15	25277020	25281638	+	1	5.00786
GABRB3	chr15	26788693	27184687	-	1.08502	25.158
GABRA5	chr15	27111510	27194355	-	1.0174	13.0743
GABRG3	chr15	27216429	27778374	+	1	6.30458
APBA2	chr15	29129629	29410519	+	1.30235	53.0062
TRPM1	chr15	31293264	31453477	-	1.08502	8.19984
GREM1	chr15	33010175	33026871	+	1.08306	6.38283
RP11-111A22.1	chr15	40780240	40850184	+	1.40392	5.24721
MYEF2	chr15	48431625	48470715	-	1.20484	42.1732
PRTG	chr15	55903744	56035289	-	1.05219	20.0072
RP11-244F12.3	chr15	63338233	63341587	+	1.09902	7.89586
RASL12	chr15	65345679	65369029	-	1.0174	5.1014
ITGA11	chr15	68594050	68724502	-	1.03381	6.9261
SPESP1	chr15	69110560	69239151	+	1.05121	16.475
CYP11A1	chr15	74630100	74660082	-	1.06664	7.48993
CPEB1	chr15	83211951	83317613	-	1.20484	13.6278
AP3B2	chr15	83328033	83378667	-	1.31778	7.01675
HDGFRP3	chr15	83784320	83876771	-	1.34009	62.6114
BNC1	chr15	83924655	83953467	-	1.10242	23.2
ADAMTSL3	chr15	84322838	84708595	+	1.04924	17.0648
CTD-2335A18.1	chr15	89904810	89939472	+	1	5.69472
ANPEP	chr15	90328120	90358634	-	1.12179	25.2891
FAM174B	chr15	93160673	93353115	-	1.05023	17.0564
PRSS21	chr16	2867164	2876306	-	1.17005	54.0943
MPV17L	chr16	15489611	15503459	+	1.0174	8.77998
PRKCB	chr16	23847322	24231933	+	1.08306	16.0997
HERC2P4	chr16	32163040	32199435	-	1.00287	8.79386
RP11-17M15.2	chr16	32300868	32321877	-	1	9.873
HERC2P5	chr16	32752635	32787518	+	1.08566	13.3736
SLC6A10P	chr16	32888790	32896823	-	1.33021	47.3158
HERC2P8	chr16	33105525	33140412	-	1.0638	8.8009
RP11-598D12.4	chr16	33778506	33790098	+	1	4.14331
RP11-488I20.9	chr16	34427061	34430033	-	1.01641	4.05946
RP11-352B15.1	chr16	34977639	34990887	+	1.01641	4.12144
ANKRD26P1	chr16	46503253	46603010	-	1.22125	21.0838
MMP2	chr16	55423612	55540604	+	1.13328	5.34436
CES1	chr16	55836763	55867250	-	1.06763	15.8912
GNAO1	chr16	56225302	56391357	+	1.15363	14.7186
MT1L	chr16	56651388	56652731	+	1.15363	12.7598
MT1M	chr16	56666145	56667899	+	1.03283	5.18804
MT1A	chr16	56672578	56674000	+	1.06763	18.5269
MT1G	chr16	56700643	56701978	-	1	20.1341
CX3CL1	chr16	57406370	57418961	+	1.03479	9.1852
CNGB1	chr16	57917503	58005021	-	1.11982	4.37272
CES4A	chr16	67022492	67043662	+	1.0174	9.2736
TPPP3	chr16	67423712	67427439	-	1.25507	7.30788
HYDIN	chr16	70841281	71264626	-	1.08208	11.2588
VAT1L	chr16	77822427	78014005	+	1.36408	12.9152
RP11-18F14.2	chr16	80631803	80636417	-	1.25507	27.7778
CDYL2	chr16	80637609	80838227	-	1.15265	13.9328
CDH13	chr16	82660408	83830205	+	1.39228	74.4047
FENDRR	chr16	86508135	86542706	-	1.05219	4.10017
JPH3	chr16	87635441	87731763	+	1.32466	5.11101
OR3A2	chr17	3181193	3182269	-	1	5.49409
CHRNE	chr17	4801069	4806370	-	1.24743	8.21437
SLC52A1	chr17	4935895	4955305	-	1.11786	8.50951
ZFP3	chr17	4981543	4999670	+	1.25212	12.8458
WSCD1	chr17	5675554	6027748	+	1.17005	25.8702
SLC13A5	chr17	6588032	6616887	-	1.04924	7.38823
XAF1	chr17	6658766	6678967	+	1	4.25981
ATP1B2	chr17	7549945	7561087	+	1.01641	4.53702
EFNB3	chr17	7608520	7614697	+	1.18351	5.75672
RP11-401O9.3	chr17	10223709	10244776	-	1.03283	5.06761
CTC-297N7.7	chr17	10286449	10527202	+	1.01641	4.90924
HS3ST3A1	chr17	13399006	13505245	-	1.18995	17.5576
ZNF287	chr17	16454701	16472521	-	1.11884	9.32021
USP32P1	chr17	16689803	16719855	+	1.37949	9.14659
CCDC144B	chr17	18431900	18528931	-	1.33664	5.72151
SLC47A1	chr17	19398698	19482348	+	1.25114	11.7615
SLC47A2	chr17	19581601	19622293	-	1.06861	4.23681
RP11-311F12.1	chr17	19622372	19625742	+	1.16907	5.16085
CCDC144NL	chr17	20739760	20799454	-	1.11982	14.5108
RP11-344E13.4	chr17	20759259	20760631	-	1.01641	4.85331
RP11-744K17.9	chr17	21906417	21913071	-	1.0174	5.34029
RP11-744K17.2	chr17	21934719	21938363	+	1.0174	4.1394
NOS2	chr17	26083792	26127526	-	1.06763	5.12458
CTD-2008P7.8	chr17	26573480	26575033	-	1.18155	4.28543
AC006050.2	chr17	28900489	28904019	-	1.01641	8.85299
CCL2	chr17	32582237	32584223	+	1.06861	5.34236
SLFN11	chr17	33677324	33700721	-	1.15805	15.8913
SLFN13	chr17	33762115	33775857	-	1.11638	28.2473
RASL10B	chr17	34058668	34070541	+	1.05121	4.54416
LHX1	chr17	35294084	35301918	+	1.18941	22.3922
AC124789.1	chr17	36606638	36608689	+	1.03479	4.34884
STAC2	chr17	37366789	37382126	-	1.09947	10.0061
CSF3	chr17	38171614	38174067	+	1.27639	36.0146
IGFBP4	chr17	38599702	38613984	+	1.25311	36.8384
KRT17	chr17	39775689	39781095	-	1.08494	23.5391
STAT5A	chr17	40439565	40463962	+	1.05258	17.9974
ITGB3	chr17	45331212	45421659	-	1.25404	18.9119
NXPH3	chr17	47653220	47661190	+	1.19039	7.2436
DLX3	chr17	48067369	48072589	-	1.33518	7.16154
NOG	chr17	54671060	54672952	+	1.40673	25.9399
TBX2	chr17	59477257	59486828	-	1.22518	7.55112
C17orf72	chr17	62075711	62081665	+	1	5.53525
ICAM2	chr17	62079954	62097995	-	1.06566	7.88027
CD300C	chr17	72537247	72542283	-	1.23767	4.53599
NPTX1	chr17	78440948	78451644	-	1.16808	19.1027
DLGAP1	chr18	3496030	4455336	-	1.36605	13.2203
LINC00667	chr18	5232875	5246508	+	1.21869	52.7174
LINC00526	chr18	5236723	5238598	+	1.02192	5.08071
ARHGAP28	chr18	6729717	6915716	+	1	4.94423
LINC00668	chr18	6919495	6929966	-	1.30137	8.21972
RP11-243E13.1	chr18	10405130	10414513	-	1.0174	5.644
ANKRD62	chr18	12093848	12129749	-	1.33419	16.6952
RP11-64C12.3	chr18	12201981	12223539	+	1.08306	4.52506
CABYR	chr18	21718942	21741568	+	1.21243	6.69149
PSMA8	chr18	23713816	23773320	-	1.01641	5.98642
CDH2	chr18	25530930	25757411	-	1.30973	70.3908
ZNF396	chr18	32946661	32957302	-	1.25801	5.52603
SLC14A1	chr18	43304092	43332486	-	1	6.92049
SIGLEC15	chr18	43405477	43424046	+	1.13721	4.93375
TCF4	chr18	52889562	53332019	-	1.03381	25.1885
SERPINB2	chr18	61538926	61571125	+	1.33027	9.14482
DSEL	chr18	65173819	65184218	-	1.03479	11.5438
GZMM	chr19	544034	549920	+	1.2416	5.00016
GIPC3	chr19	3585551	3593540	+	1.09947	7.61558
MATK	chr19	3777971	3802128	-	1	11.4666
ZFR2	chr19	3804022	3869031	-	1.05121	5.2349
EBI3	chr19	4229495	4237529	+	1.40575	15.7058
EMR1	chr19	6887577	6940471	+	1.10144	4.53127
ZNF560	chr19	9577183	9609284	-	1.01641	4.10611
CTD-2006C1.2	chr19	12098432	12157091	+	1.17201	4.68555
ZNF20	chr19	12203658	12251223	+	1.08671	6.69579
SLC1A6	chr19	15060846	15133803	-	1	5.27516
RASAL3	chr19	15562438	15575378	-	1.06763	5.41888
CPAMD8	chr19	17003758	17137626	-	1.14872	5.18707
COMP	chr19	18893583	18902124	-	1.03381	4.07057
CERS1	chr19	18979361	19007537	-	1.17825	10.5871
ZNF93	chr19	20011722	20046385	+	1.01641	4.54103
ZNF682	chr19	20107867	20150316	-	1.03381	4.49958
ZNF486	chr19	20278037	20311300	-	1.03283	8.4783
ZNF43	chr19	21987752	22034928	-	1.08505	15.1276
TSHZ3	chr19	31765851	31840454	-	1.03479	6.70062
CHST8	chr19	34112861	34264414	+	1.05219	10.1157
CD22	chr19	35810164	35838259	+	1.39228	9.0075
SBSN	chr19	36014269	36019254	-	1.4087	10.9367
HSPB6	chr19	36245469	36248981	-	1.30628	4.58462
LINC00665	chr19	36803969	36822621	-	1.13525	9.67487
ZFP82	chr19	36874022	36909559	-	1.06861	11.9385
ZNF260	chr19	37001597	37019563	-	1.06763	15.795
ZNF529	chr19	37025676	37096179	-	1.06664	15.59
ZNF461	chr19	37128094	37157756	-	1.34795	7.28214
ZNF829	chr19	37379026	37407194	-	1.01641	11.6264
ZNF568	chr19	37407231	37489603	+	1.0174	7.521
ZNF420	chr19	37498759	37621217	+	1.0174	6.09861
ZNF569	chr19	37902057	37960178	-	1.20484	17.7452
ZNF570	chr19	37958487	37976261	+	1.05121	5.03329
DLL3	chr19	39989535	39999122	+	1.08601	8.09391
ZNF404	chr19	44376515	44405538	-	1.21929	5.14396
ZNF223	chr19	44555520	44572145	+	1.11043	5.26925
ZNF285	chr19	44886459	44905775	-	1.0174	6.45277
ZNF229	chr19	44921685	44952767	-	1.15137	23.7647
CKM	chr19	45809672	45826236	-	1.23473	42.7811
PNMAL1	chr19	46969748	46974821	-	1.18745	35.2613
PTGIR	chr19	47123725	47128376	-	1.38246	8.47588
PLA2G4C	chr19	48551100	48614075	-	1.33518	6.8675
KLK2	chr19	51364824	51383824	+	1.03381	6.14478
CTD-3187F8.14	chr19	51656180	51685223	-	1	4.83269
ZNF432	chr19	52534632	52598992	-	1.19039	32.1413
ZNF841	chr19	52567719	52599019	-	1.06763	17.2175
ZNF880	chr19	52873170	52889049	+	1.05023	8.33997
CTD-3018O17.3	chr19	52892095	52901020	-	1.03479	4.27095
ZNF528	chr19	52901102	52921666	+	1.1382	13.2889
ZNF347	chr19	53627325	53662329	-	1.06763	7.44501
ZNF677	chr19	53731577	53758152	-	1.0174	10.7667
ZNF813	chr19	53970989	54006951	+	1.0677	11.7319
ZNF331	chr19	54024235	54083524	+	1.05023	22.24
CACNG8	chr19	54466294	54493470	+	1.15363	4.32097
CACNG6	chr19	54495542	54515924	+	1.06959	12.0852
VSTM1	chr19	54544079	54567208	-	1	4.40372
CTD-2105E13.6	chr19	55863669	55870885	-	1.05385	8.2937
NLRP5	chr19	56511092	56573180	+	1.10438	6.06657
ZSCAN5B	chr19	56700939	56709290	-	1.17144	4.26089
ZNF542	chr19	56879468	56891198	+	1.08961	27.7472
ZNF582	chr19	56887413	56904915	-	1.0174	4.9162
ZNF583	chr19	56909335	56947405	+	1.0174	10.0512
ZNF667	chr19	56950694	56989435	-	1.06861	11.0845
AC004696.2	chr19	56988619	57012036	+	1.08601	10.756
ZNF471	chr19	57019212	57041591	+	1.0174	5.01115
ZFP28	chr19	57050317	57068170	+	1.10144	8.62416
ZNF470	chr19	57078880	57100280	+	1.04924	10.3551
ZNF71	chr19	57106632	57137850	+	1.20779	17.5871
PEG3	chr19	57321445	57352097	-	1.13918	22.1643
ZNF773	chr19	58011283	58029773	+	1.13912	11.6798
ZNF549	chr19	58038693	58068911	+	1.03523	11.0777
ZIK1	chr19	58089824	58105146	+	1.12227	20.8084
ZNF256	chr19	58452201	58459044	-	1.06861	12.5353
ZNF606	chr19	58488421	58514718	-	1.06959	9.88537
CTD-2368P22.1	chr19	58513429	58522601	+	1.01641	4.08168
ZSCAN18	chr19	58595205	58629795	-	1.11982	14.5511
A1BG	chr19	58856544	58864866	-	1.13747	4.42216
MYT1L	chr2	1792885	2335033	-	1.13427	36.3714
TDRD15	chr2	21346789	21366145	+	1.05121	10.547
FAM228A	chr2	24397938	24423719	+	1.06763	4.3774
POMC	chr2	25383722	25391773	-	1.08601	17.4463
EHD3	chr2	31456880	31492314	+	1.08601	27.7874
XDH	chr2	31557187	31637582	-	1.05121	4.07354
QPCT	chr2	37571717	37600466	+	1.21438	10.4131
PKDCC	chr2	42275160	42285669	+	1.08306	5.69713
SIX3	chr2	45168902	45173217	+	1.41361	9.2474
TSPYL6	chr2	54480315	54483410	-	1.08699	13.4475
EFEMP1	chr2	56093102	56151275	-	1.05219	9.88167
BCL11A	chr2	60678302	60780703	-	1.28888	5.87627
AC016747.3	chr2	61368732	61372105	+	1.22027	12.4803
C2orf74	chr2	61372243	61391965	+	1.0427	9.50732
MEIS1	chr2	66660584	66801002	+	1	5.64331
CNRIP1	chr2	68511303	68547184	-	1.03381	8.49221
ADD2	chr2	70834750	70995358	-	1.29281	55.3885
RP11-436H22.1	chr2	70883916	70885458	-	1.03381	6.22494
THNSL2	chr2	88469835	88486147	+	1.13525	20.8986
ANKRD36BP2	chr2	89065324	89106127	+	1.15173	5.74483
ANKRD20A8P	chr2	95476791	95523028	-	1.02303	4.97926
AC097374.2	chr2	95533231	95613087	-	1.06664	8.09877
FAM178B	chr2	97541620	97684176	-	1.01641	7.6726
ZAP70	chr2	98330023	98356326	+	1.1208	4.52711
CHST10	chr2	101008327	101034119	-	1.1034	27.5124
IL1B	chr2	113587328	113594481	-	1.32761	46.89
IL37	chr2	113670548	113676460	+	1.0174	4.67883
TUBA3E	chr2	130949318	130956035	-	1.02904	6.80163
CYP4F31P	chr2	132044330	132050128	+	1.09476	6.08408
AC131180.4	chr2	132046326	132066642	-	1.05111	4.95598
TUBA3D	chr2	132233666	132240508	-	1.23681	33.4094
KYNU	chr2	143635067	143799891	+	1.08306	5.48737
ZEB2	chr2	145145568	145282148	-	1.08601	9.53436
GALNT13	chr2	154728426	155310362	+	1.34205	35.6867
LY75	chr2	160628362	160761261	-	1.06861	12.6148
FIGN	chr2	164449906	164592523	-	1.03381	14.8688
SCN2A	chr2	166095912	166248819	+	1.18548	13.2165
WIPF1	chr2	175424300	175547645	-	1.22125	20.4985
HOXD13	chr2	176957619	176960667	+	1.08601	7.13172
HOXD9	chr2	176987088	176989854	+	1.08601	17.2098
HOXD-AS1	chr2	177037923	177053687	-	1.195	9.91089
HOXD1	chr2	177053307	177055689	+	1.0174	8.09098
AC017048.3	chr2	177494317	177502660	-	1.03381	6.55143
ITGA4	chr2	182321929	182400915	+	1.10144	15.8019
COL3A1	chr2	189839046	189877473	+	1.2242	26.882
AOX1	chr2	201450591	201541788	+	1.34767	6.18208
ALS2CR11	chr2	202352148	202483902	-	1.08306	5.72347
ADAM23	chr2	207308263	207485852	+	1.08502	21.1412
PTH2R	chr2	209224438	209719228	+	1.05121	5.58181
IGFBP5	chr2	217536828	217560249	-	1.20386	4.58249
CRYBA2	chr2	219854911	219858144	-	1	5.16241
PTPRN	chr2	220154345	220174371	-	1.03283	9.11366
PID1	chr2	229715242	230136002	-	1.05023	7.41645
ALPP	chr2	233243244	233247600	+	1.28099	14.7343
ECEL1P2	chr2	233250460	233252168	-	1.03381	4.8148
ALPPL2	chr2	233271553	233275425	+	1.284	11.2541
ECEL1	chr2	233344537	233352539	-	1.22125	59.9046
DNAJB3	chr2	234651396	234652662	-	1.06634	13.3383
IQCA1	chr2	237232794	237416186	-	1.03381	5.83256
TCF15	chr20	584441	591043	-	1.1208	18.3141
CPXM1	chr20	2774715	2781284	-	1.25015	5.24932
ADAM33	chr20	3648612	3662894	-	1.06664	11.1894
ADRA1D	chr20	4201329	4229722	-	1.16513	7.28292
BMP2	chr20	6748311	6760928	+	1.34598	10.4848
NKX2-4	chr20	21376005	21378667	-	1.01641	5.26365
ACSS1	chr20	24986868	25039617	-	1.06763	19.0064
FAM182B	chr20	25744102	25848862	-	1.08502	4.45113
DUSP15	chr20	30435440	30458551	-	1.05023	6.3262
TTLL9	chr20	30458505	30532765	+	1.33419	6.91289
MAP1LC3A	chr20	33134658	33148150	+	1.06763	13.3499
MMP24	chr20	33814457	33864802	-	1.35354	4.95908
PPP1R16B	chr20	37434348	37551668	+	1.08601	20.3355
EMILIN3	chr20	39988606	39995468	-	1.11794	8.15687
JPH2	chr20	42740335	42816219	-	1.38639	4.26554
RIMS4	chr20	43380449	43438980	-	1.30431	61.6738
KCNS1	chr20	43720951	43729754	-	1.11884	19.8967
RP1-300I2.2	chr20	43859509	43861973	+	1.03283	4.55639
WFDC2	chr20	44098346	44110173	-	1.17397	12.9166
MMP9	chr20	44637547	44645201	+	1.33851	8.35998
ZNF334	chr20	45129701	45142199	-	1.11982	18.9434
SLC13A3	chr20	45186463	45304715	-	1.05023	4.55323
SLC2A10	chr20	45338126	45364966	+	1.10144	5.5149
CDH4	chr20	59827482	60515674	+	1.41067	24.7801
GATA5	chr20	61038553	61051027	-	1.03381	11.4195
TNFRSF6B	chr20	62328021	62330038	+	1.33136	11.3153
TPTE	chr21	10906201	11029720	-	1.10424	20.8164
BAGE2	chr21	10996026	11098981	-	1.03685	18.0327
AP003900.6	chr21	11169720	11184047	-	1.01641	7.02291
RBM11	chr21	15588451	15600694	+	1	4.90208
ADAMTS1	chr21	28208606	28217729	-	1.16415	6.35722
HUNK	chr21	33245628	33416947	+	1.0174	6.16067
LINC00649	chr21	35287838	35349993	+	1.08404	6.51103
CLIC6	chr21	36041688	36090526	+	1.03479	18.1722
CBR1	chr21	37442239	37445465	-	1.09947	36.674
DSCR8	chr21	39493545	39560111	+	1.0174	10.3242
FAM3B	chr21	42676139	42729359	+	1.0174	5.53198
MX2	chr21	42733870	42781318	+	1.20681	40.6084
TFF3	chr21	43731777	43735762	-	1	6.51053
TFF2	chr21	43766466	43771238	-	1	7.70326
CBS	chr21	44473301	44497054	-	1.06861	26.9344
AP001065.15	chr21	45905460	45910172	+	1.10144	6.03466
ITGB2	chr21	46305868	46351905	-	1.28397	4.20979
LINC00162	chr21	46419122	46424643	-	1.01641	9.85712
AP001476.2	chr21	47456966	47459722	+	1.08502	6.85379
AP001476.4	chr21	47472510	47473020	+	1.01641	4.34309
POTEH	chr22	16256441	16287938	-	1	5.90545
TPTEP1	chr22	17082777	17179522	-	1.18708	17.9527
CECR1	chr22	17660194	17702880	-	1.11982	5.9437
DERL3	chr22	24176690	24181316	-	1.25801	7.42029
GGT5	chr22	24615622	24641111	-	1.05121	15.9452
POM121L9P	chr22	24647796	24661494	+	1.21917	5.46094
MYO18B	chr22	26138111	26427008	+	1.17005	18.2034
TTC28	chr22	28374004	29075854	-	1.2549	21.7116
LARGE	chr22	33668847	34318830	-	1.26097	20.7412
APOL6	chr22	36044442	36057405	+	1.15462	7.46509
APOL3	chr22	36536372	36562226	-	1.03381	4.21292
APOL1	chr22	36649056	36663577	+	1.08502	15.1574
APOBEC3G	chr22	39436924	39483749	+	1.1866	4.58482
ENTHD1	chr22	40139049	40289869	-	1.10144	4.62588
GRAP2	chr22	40297086	40369726	+	1.11982	12.4745
PHF21B	chr22	45277042	45405881	-	1.05121	5.55044
KLHDC7B	chr22	50986462	50989452	+	1.15166	20.4535
SLC6A11	chr3	10857885	10982420	+	1.03479	10.0746
WNT7A	chr3	13857755	13921619	-	1.18253	5.63284
KCNH8	chr3	19189946	19577139	+	1.06959	7.85611
SUSD5	chr3	33191537	33260708	-	1.27443	28.9706
STAC	chr3	36421836	36589500	+	1	4.92787
KRBOX1	chr3	42850938	43097364	+	1.18996	24.1329
RP4-555D20.2	chr3	44158791	44163858	+	1.13721	13.8698
ZKSCAN7	chr3	44596685	44635666	+	1.11801	5.58994
RTP3	chr3	46538981	46542440	+	1.05219	4.11656
PRSS50	chr3	46753605	46854065	-	1.03381	20.4189
STAB1	chr3	52529354	52558512	+	1.08404	5.09915
ERC2	chr3	55542336	56502392	-	1.06861	9.34765
GPR27	chr3	71803201	71805648	+	1.05219	7.67716
ZNF717	chr3	75758794	75834735	-	1.03381	4.47899
HCLS1	chr3	121350246	121379775	-	1.40575	73.1974
SEMA5B	chr3	122628041	122747453	-	1.1382	4.79387
ALDH1L1	chr3	125822412	125916838	-	1.2994	11.781
RP11-88I21.1	chr3	127002924	127003525	-	1.11982	9.30126
TMEM108	chr3	132757235	133116637	+	1.0174	5.83062
EPHB1	chr3	134316643	134979310	+	1.18941	11.4989
ESYT3	chr3	138153428	138200529	+	1.13427	13.5031
TM4SF18	chr3	149036285	149052202	-	1.18548	4.0843
TM4SF1	chr3	149086809	149095653	-	1.05023	4.76528
IGSF10	chr3	151143172	151176498	-	1.22856	5.54214
MME	chr3	154741913	154901498	+	1.06861	14.0302
RP11-145M9.4	chr3	179113877	179115966	-	1.27257	15.0625
AC007620.3	chr3	179114749	179116980	-	1.13318	10.4696
GNB4	chr3	179116990	179169379	-	1.25212	41.209
THPO	chr3	184089723	184095933	-	1.36211	4.93481
C3orf70	chr3	184795838	184870803	-	1.0174	16.9192
RPL39L	chr3	186838736	186898697	-	1.10144	22.5303
CLDN1	chr3	190023490	190040265	-	1.13525	15.5072
HRASLS	chr3	192958914	192995528	+	1.03381	5.36855
TM4SF19	chr3	196042953	196065375	-	1.30336	5.14867
ZNF718	chr4	124386	157780	+	1	4.36649
ZNF876P	chr4	206399	249775	+	1	4.91952
ZNF141	chr4	331603	378654	+	1.01641	7.46453
NSG1	chr4	4349867	4420786	+	1.18745	27.9437
EVC2	chr4	5544499	5711276	-	1.03381	8.17756
EVC	chr4	5712924	5830773	+	1.28594	43.1277
CRMP1	chr4	5749811	5894786	+	1.17005	12.9738
SORCS2	chr4	7194265	7744555	+	1.20877	12.4641
HTRA3	chr4	8271492	8308839	+	1.14872	8.26011
HMX1	chr4	8847802	8873544	-	1.13624	24.1985
RP11-412P11.1	chr4	22999174	23058486	+	1.14872	6.01661
RP11-103J17.2	chr4	37003438	37022331	+	1.27639	10.3712
BEND4	chr4	42112955	42154896	-	1.0174	11.9681
COX7B2	chr4	46736844	46911253	-	1.06861	25.1465
RASL11B	chr4	53728457	53733001	+	1.25998	4.96988
IGFBP7	chr4	57896939	57976552	-	1.16273	4.18415
TMPRSS11F	chr4	68918916	68995599	-	1.0174	5.18784
NPFFR2	chr4	72897521	73013785	+	1.08601	18.1305
CXCL1	chr4	74735110	74736960	+	1.17005	25.8075
CXCL5	chr4	74861359	74864497	-	1.2416	52.7356
NAA11	chr4	80146848	80247205	+	1.25507	44.9295
PLAC8	chr4	84011201	84058229	-	1.19895	4.04479
COL25A1	chr4	109731877	110223814	-	1.06763	10.2953
EGF	chr4	110834040	110933423	+	1.32269	5.20962
TRAM1L1	chr4	118004718	118006737	-	1.03283	7.4156
TLR2	chr4	154622652	154626852	+	1.06861	9.77474
RBM46	chr4	155702365	155749966	+	1.27541	31.2966
MAP9	chr4	156263810	156298123	+	1.12078	31.4059
GUCY1B3	chr4	156680144	156728744	+	1.03479	4.07351
GLRB	chr4	157997209	158093243	+	1	7.91234
RXFP1	chr4	159236463	159574525	+	1.0174	5.55309
TRIM61	chr4	165875598	165898821	-	1.05219	5.13073
RP11-366M4.11	chr4	165889739	165891155	-	1.0174	4.99417
TRIM60	chr4	165953105	165962897	+	1.0174	12.0814
WDR17	chr4	176986985	177103979	+	1.03479	18.9446
VEGFC	chr4	177604689	177713882	-	1	4.59556
AC108142.1	chr4	182795591	183066403	-	1.0174	4.82175
ENPP6	chr4	185009859	185142384	-	1.03381	5.25248
SLC6A3	chr5	1392909	1445546	-	1.03381	6.87071
IRX2	chr5	2745959	2752970	-	1.05121	18.1228
RP11-121L11.1	chr5	3417266	3536209	-	1.03479	19.9509
CTD-2195M18.1	chr5	6582249	6588613	+	1	4.36209
RP11-480D4.3	chr5	8457606	8460777	+	1.01641	4.58896
FBXL7	chr5	15500305	15939901	-	1.01641	10.7446
BASP1	chr5	17217669	17276944	+	1.15265	15.256
ADAMTS12	chr5	33523640	33892298	-	1.25801	26.645
CCDC152	chr5	42756903	42802463	+	1.23185	20.3954
NNT	chr5	43602794	43707508	+	1.10046	25.4894
CDO1	chr5	115140430	115152652	-	1.19895	12.6913
FBN2	chr5	127593601	127994879	-	1.16808	6.71881
PDLIM4	chr5	131593364	131609148	-	1.05023	26.17
RP11-215P8.4	chr5	133764742	133796307	-	1.0174	4.62243
CXCL14	chr5	134906373	134914970	+	1.01641	4.17424
FBXL21	chr5	135266006	135287281	-	1	4.0493
GFRA3	chr5	137588068	137610361	-	1.10144	4.71025
PCDHGA6	chr5	140753651	140892547	+	1.08375	5.64656
PCDHGC3	chr5	140855580	140892543	+	1.13819	7.66162
ADRB2	chr5	148206156	148208197	+	1.17005	5.56388
CD74	chr5	149781200	149792493	-	1.35257	12.7939
ZNF300	chr5	150273954	150284546	-	1.1845	39.9784
ZNF300P1	chr5	150310207	150325852	-	1.03381	6.83699
hsa-mir-146a	chr5	159895275	159914434	+	1.05121	9.15744
DOCK2	chr5	169064251	169510387	+	1.01641	17.9575
C5orf58	chr5	169659451	169679580	+	1.01641	7.02473
NKX2-5	chr5	172659112	172662361	-	1.03479	5.49171
HRH2	chr5	175085033	175113246	+	1.05121	4.7334
FAM153B	chr5	175487692	175559262	+	1.02446	14.0674
SNCB	chr5	176047085	176057531	-	1.11884	8.94161
FAM153A	chr5	177134982	177210400	-	1.1098	11.112
ZNF879	chr5	178450753	178462066	+	1	4.29185
FLT4	chr5	180028506	180076625	-	1.25311	35.931
NEDD9	chr6	11183531	11382582	-	1.23964	10.4353
EDN1	chr6	12290596	12297428	+	1.26853	30.1621
HCG11	chr6	26522076	26526808	+	1.18787	15.4775
SCAND3	chr6	28539407	28583990	-	1.08502	8.91014
ZFP57	chr6	29640169	29648888	-	1.12179	26.442
PSORS1C2	chr6	31105313	31107128	-	1.1251	18.2903
TNF	chr6	31543344	31546114	+	1.23767	34.5494
DNAH8	chr6	38683117	38998302	-	1.05219	15.74
DAAM2	chr6	39760142	39872649	+	1.33298	10.9613
TMEM151B	chr6	44238203	44346695	+	1.33171	19.0042
KCNQ5	chr6	73331520	73908575	+	1.0174	6.51803
OOEP	chr6	74078278	74104857	-	1.05121	11.8072
DDX43	chr6	74104471	74127293	+	1	10.6662
MB21D1	chr6	74123238	74162000	-	1.10144	9.16554
RP11-321C1.1	chr6	78400375	78636692	+	1.03479	4.01482
ELOVL4	chr6	80624529	80657298	-	1.10242	17.8634
SNAP91	chr6	84262599	84419411	-	1.03381	11.122
CNR1	chr6	88849583	88876079	-	1.06763	4.88394
PRDM13	chr6	100054606	100063455	+	1.15462	11.774
NR2E1	chr6	108487262	108510014	+	1	6.40476
RFPL4B	chr6	112668532	112672499	+	1.03278	12.5678
SLC35F1	chr6	118228689	118638840	+	1.11786	4.79196
FAM184A	chr6	119280928	119470553	-	1.24259	7.83058
RAB32	chr6	146864829	146876102	+	1.08502	22.6902
FNDC1	chr6	159590429	159693142	+	1.20779	10.6029
PNLDC1	chr6	160221301	160241737	+	1.08208	4.46629
FRMD1	chr6	168456425	168482238	-	1	4.73935
SMOC2	chr6	168841831	169073985	+	1.0174	5.82432
THBS2	chr6	169615875	169654140	-	1.21831	29.4622
CARD11	chr7	2945775	3083580	-	1.26559	4.64018
SDK1	chr7	3341080	4308633	+	1.05121	4.61803
IL6	chr7	22765503	22771622	+	1.18745	25.0275
RPS2P32	chr7	23530092	23530984	+	1.05219	6.5008
ADCYAP1R1	chr7	31092076	31151090	+	1.11982	7.22058
PDE1C	chr7	31790793	32338942	-	1.06664	4.60567
DPY19L2P1	chr7	35119601	35225935	-	1.03381	7.44824
AMPH	chr7	38423305	38671168	-	1.0174	12.4637
GLI3	chr7	42000548	42277470	-	1.06664	9.26764
AEBP1	chr7	44143960	44154162	+	1.18941	35.9748
NACAD	chr7	45120037	45128514	-	1.03479	7.72782
ADCY1	chr7	45613739	45762716	+	1.13721	27.2125
C7orf57	chr7	48075108	48100902	+	1.06861	4.28979
ABCA13	chr7	48211055	48687093	+	1.15068	22.3119
ZNF736	chr7	63767837	63810018	+	1.01641	4.92405
CALN1	chr7	71244476	71912137	-	1.08601	5.75516
[truncated: 137 more rows]

## Sheet: Upregulated_Genes
GeneName	Chr	GeneStart	GeneStop	Strand	HCT116 expression	DKO1 expression
[truncated: 274 more rows]

[truncated: 1 more sheets: Down-regulated_Genes]
