# Supplementary material for: Global loss of DNA methylation uncovers intronic enhancers in genes showing expression changes
Source: Genome Biol. 2014 Sep 20;15(9):469. doi: 10.1186/s13059-014-0469-0 (PMC4203885; doi:10.1186/s13059-014-0469-0)
Supplement: Additional file 9: — Differentially expressed tumor suppressor and zinc finger genes. Sheet 1 lists all de-repressed tumor suppressor genes and their expression values in HCT116 and DKO1. Sheet 2 lists all up-regulated tumor suppressor genes and their expression values in HCT116 and DKO1. Sheet 3 lists all de-repressed zinc finger genes and their expression values in HCT116 and DKO1. [file 13059_2014_469_MOESM9_ESM.xlsx]

## Sheet: De-repressed TSGs
Tumor Suppressor Gene	HCT116 expression	DKO1 expression	Fold change
ATP8A2	1.03283	3.00836	2.91273
BMP2	1.34598	10.4848	7.78965
CDH11	1.0174	3.12005	3.06668
CDH13	1.39228	74.4047	53.4407
CDH4	1.41067	24.7801	17.5663
CHFR	1.15363	44.2972	38.3981
DKK3	1.09947	10.5389	9.58542
DLEC1	1.07495	3.3166	3.08535
GAS1	1.06763	3.97752	3.72558
HIC1	1.32269	3.70604	2.80189
HTRA3	1.14872	8.26011	7.19071
IGFBP4	1.25311	36.8384	29.3977
IGFBP5	1.20386	4.58249	3.80649
IGFBP7	1.16273	4.18415	3.59857
IGFBPL1	1	4.46717	4.46717
ITGB3	1.25404	18.9119	15.0808
KISS1	1.20386	5.45023	4.5273
LXN	1.03479	3.09095	2.98702
MEG3	1.27149	71.7567	56.4353
MT1G	1	20.1341	20.1341
MYO18B	1.17005	18.2034	15.5578
PAX5	1.28594	39.9762	31.0873
PDLIM4	1.05023	26.17	24.9184
PEG3	1.13918	22.1643	19.4563
PHOX2A	1.05121	5.83797	5.55357
PLK5	1.06763	3.00732	2.81684
POU6F2	1.03479	3.50444	3.3866
RASL10B	1.05121	4.54416	4.32279
SFRP5	1.03381	2.8397	2.74682
STAT5A	1.05258	17.9974	17.0984
TCF4	1.03381	25.1885	24.3646
TFPI2	1.15462	20.2782	17.5628
THY1	1.21831	22.4978	18.4664
TUSC3	1.34009	97.7913	72.9737
TXNIP	1.18745	36.7092	30.9144
WNT5A	1.11786	3.86409	3.4567
WT1	1.06763	10.2521	9.60276
XAF1	1	4.25981	4.25981

## Sheet: Upregulated TSGs
Tumor Suppressor Gene	HCT116 expression	DKO1 expression	Fold change
COL18A1	154.314	307.462	1.99244
CTGF	14.3714	64.3564	4.47809
DAPK3	81.019	126.259	1.55839
DLC1	1.79971	87.5153	48.6273
DUSP6	59.1505	219.653	3.71347
EPHB2	28.7995	62.7931	2.18035
ETS1	5.20993	143.07	27.4609
EXT2	107.216	165.347	1.54219
H19	5.7673	279.235	48.417
IGF2R	107.703	170.745	1.58534
NEURL	7.43978	75.2293	10.1118
NGFR	26.9428	91.7069	3.40377
NKX3-1	15.1624	44.2782	2.92026
PAX6	8.00953	28.6741	3.58
PLEKHG2	37.0243	71.8952	1.94184
RPS6KA2	10.3882	50.3254	4.84447
SASH1	27.2693	101.1	3.70746
SFRP1	4.47837	593.689	132.568
SYNM	7.41183	28.8447	3.89171
TIMP3	4.84626	223.913	46.2032
TNFAIP3	15.8206	80.1101	5.06365
UCHL1	2.7556	456.868	165.796

## Sheet: De-repressed ZNFs
Zinc Finger Gene	Chromosome	HCT116 expression	DKO1 expression	Fold change
ZNF300	chr5	1.1845	39.9784	33.7514
ZNF432	chr19	1.19039	32.1413	27.0006
ZNF542	chr19	1.08961	27.7472	25.4653
ZFP57	chr6	1.12179	26.442	23.5714
ZNF331	chr19	1.05023	22.24	21.1763
ZNF229	chr19	1.15137	23.7647	20.6404
ZIK1	chr19	1.12227	20.8084	18.5414
ZNF334	chr20	1.11982	18.9434	16.9164
ZNF841	chr19	1.06763	17.2175	16.127
ZNF10	chr12	1.05219	16.173	15.3707
ZNF140	chr12	1.10046	16.8993	15.3566
ZNF260	chr19	1.06763	15.795	14.7945
ZNF569	chr19	1.20484	17.7452	14.7283
ZNF529	chr19	1.06664	15.59	14.616
ZNF71	chr19	1.20779	17.5871	14.5614
ZNF43	chr19	1.08505	15.1276	13.9419
ZSCAN18	chr19	1.11982	14.5511	12.9941
ZNF256	chr19	1.06861	12.5353	11.7305
ZNF528	chr19	1.1382	13.2889	11.6754
ZNF829	chr19	1.01641	11.6264	11.4386
ZFP82	chr19	1.06861	11.9385	11.172
ZNF813	chr19	1.0677	11.7319	10.988
ZNF549	chr19	1.03523	11.0777	10.7006
ZNF677	chr19	1.0174	10.7667	10.5826
ZNF667	chr19	1.06861	11.0845	10.3728
ZFP3	chr17	1.25212	12.8458	10.2592
ZNF773	chr19	1.13912	11.6798	10.2534
ZNF583	chr19	1.0174	10.0512	9.87934
ZNF470	chr19	1.04924	10.3551	9.86913
ZNF606	chr19	1.06959	9.88537	9.2422
ZEB2	chr2	1.08601	9.53436	8.7793
ZNF287	chr17	1.11884	9.32021	8.33029
ZNF486	chr19	1.03283	8.4783	8.2088
ZNF880	chr19	1.05023	8.33997	7.94109
ZFP28	chr19	1.10144	8.62416	7.8299
ZNF568	chr19	1.0174	7.521	7.39237
ZNF141	chr4	1.01641	7.46453	7.34398
ZNF347	chr19	1.06763	7.44501	6.97343
ZNF300P1	chr5	1.03381	6.83699	6.61335
ZNF883	chr9	1.06664	6.7916	6.36725
ZNF285	chr19	1.0174	6.45277	6.34242
ZNF20	chr19	1.08671	6.69579	6.16152
ZNF420	chr19	1.0174	6.09861	5.99431
ZNF461	chr19	1.34795	7.28214	5.40238
ZNF891	chr12	1.03479	5.36469	5.18431
ZKSCAN7	chr3	1.11801	5.58994	4.9999
ZNF471	chr19	1.0174	5.01115	4.92545
ZNF876P	chr4	1	4.91952	4.91952
ZNF736	chr7	1.01641	4.92405	4.84452
ZNF582	chr19	1.0174	4.9162	4.83212
ZNF570	chr19	1.05121	5.03329	4.7881
ZNF223	chr19	1.11043	5.26925	4.74524
ZNF93	chr19	1.01641	4.54103	4.4677
ZNF396	chr18	1.25801	5.52603	4.39266
ZNF718	chr4	1	4.36649	4.36649
ZNF682	chr19	1.03381	4.49958	4.3524
ZNF717	chr3	1.03381	4.47899	4.33249
ZNF879	chr5	1	4.29185	4.29185
ZNF404	chr19	1.21929	5.14396	4.21881
ZNF560	chr19	1.01641	4.10611	4.0398
ZNF705D	chr8	1.05107	4.19107	3.98743
ZSCAN5B	chr19	1.17144	4.26089	3.63731
			#VALUE!
