# Supplementary material for: Global loss of DNA methylation uncovers intronic enhancers in genes showing expression changes
Source: Genome Biol. 2014 Sep 20;15(9):469. doi: 10.1186/s13059-014-0469-0 (PMC4203885; doi:10.1186/s13059-014-0469-0)
Supplement: Additional file 10: — ChIP-seq peaks of enhancer regions. Sheet 1 lists all H3K27ac peaks that are unique to HCT116 cells. Sheet 2 lists all H3K27ac peaks that are unique to DKO1. Sheet 3 lists all H3K27ac peaks that are common to HCT116 and DKO1. Sheet 3 lists all H3K27ac peaks present within intragenic regions of genes up-regulated in DKO1. [file 13059_2014_469_MOESM10_ESM.xlsx]

## Sheet: K27acDistal_HCT116unique
Peak ID	Chr	Start	Stop	Strand	Score
HCTunique1	chr6	169688250	169689269	+	25
HCTunique2	chr1	154970670	154975019	+	77
HCTunique3	chr1	154978320	154979519	+	77
HCTunique4	chr5	174769800	174773729	+	30
HCTunique5	chr17	1387230	1395689	+	77
HCTunique6	chr9	132326940	132327809	+	77
HCTunique7	chr22	46970700	46972109	+	29
HCTunique8	chr22	21353790	21353819	+	76
HCTunique9	chr19	42363030	42369089	+	76
HCTunique10	chr11	62431470	62441039	+	76
HCTunique11	chr11	68108100	68111849	+	76
HCTunique12	chr5	133844070	133849199	+	76
HCTunique13	chr7	47292840	47294339	+	20
HCTunique14	chr7	75356580	75358409	+	20
HCTunique15	chr1	66788190	66793109	+	17
HCTunique16	chr1	84894360	84897629	+	17
HCTunique17	chr1	145395180	145398029	+	17
HCTunique18	chr8	6453510	6454499	+	75
HCTunique19	chr7	75993210	75994739	+	20
HCTunique20	chr7	79812600	79815539	+	20
HCTunique21	chr7	120971040	120972299	+	20
HCTunique22	chr1	200384340	200386829	+	17
HCTunique23	chr16	85647750	85650329	+	75
HCTunique24	chr20	343650	347489	+	20
HCTunique25	chr20	62040090	62041259	+	20
HCTunique26	chr6	43766100	43767569	+	17
HCTunique27	chr20	62041290	62041589	+	20
HCTunique28	chr22	35821470	35823509	+	20
HCTunique29	chr6	53791230	53795399	+	17
HCTunique30	chr6	130012320	130015379	+	17
HCTunique31	chr6	151341810	151341839	+	17
HCTunique32	chr6	151342260	151344689	+	17
HCTunique33	chr6	153487380	153489419	+	17
HCTunique34	chr14	72488910	72491339	+	20
HCTunique35	chr11	1714200	1714409	+	17
HCTunique36	chr11	10952850	10953689	+	17
HCTunique37	chr11	27902250	27905279	+	17
HCTunique38	chr8	18813900	18815729	+	20
HCTunique39	chr8	29524950	29525339	+	20
HCTunique40	chr11	65773530	65775209	+	17
HCTunique41	chr11	65775450	65776829	+	17
HCTunique42	chr11	70413720	70415459	+	17
HCTunique43	chr8	74001960	74003549	+	20
HCTunique44	chr8	95246310	95247809	+	20
HCTunique45	chr8	129566610	129568769	+	20
HCTunique46	chr11	108754080	108757859	+	17
HCTunique47	chr11	117091680	117093629	+	17
HCTunique48	chr8	141598350	141599789	+	20
HCTunique49	chr8	142287840	142288259	+	20
HCTunique50	chr17	2906880	2908139	+	17
HCTunique51	chr17	16934850	16936259	+	17
HCTunique52	chr17	25878150	25880879	+	17
HCTunique53	chr19	14664750	14665109	+	20
HCTunique54	chr19	14666220	14667959	+	20
HCTunique55	chr19	41075400	41077079	+	20
HCTunique56	chr19	1168560	1170179	+	38
HCTunique57	chr19	1509540	1510529	+	38
HCTunique58	chr19	42755250	42755519	+	38
HCTunique59	chr19	42755730	42757919	+	38
HCTunique60	chr1	36785610	36789269	+	46
HCTunique61	chr17	79779240	79780769	+	46
HCTunique62	chr17	39932760	39932939	+	38
HCTunique63	chr16	3210600	3210719	+	46
HCTunique64	chr1	109820040	109820909	+	8
HCTunique65	chr1	117046770	117047939	+	8
HCTunique66	chr1	145139010	145139669	+	8
HCTunique67	chr1	145139730	145140059	+	8
HCTunique68	chr1	153482670	153484229	+	8
HCTunique69	chr1	154436760	154436789	+	8
HCTunique70	chr1	164644200	164645699	+	8
HCTunique71	chr3	110287950	110288249	+	7
HCTunique72	chr3	110490990	110491379	+	7
HCTunique73	chr3	111659760	111660989	+	7
HCTunique74	chr1	165567120	165568199	+	8
HCTunique75	chr3	114130800	114132149	+	7
HCTunique76	chr1	167131860	167132669	+	8
HCTunique77	chr1	167684790	167685119	+	8
HCTunique78	chr3	114269730	114269999	+	7
HCTunique79	chr1	168081630	168082859	+	8
HCTunique80	chr3	114357090	114357479	+	7
HCTunique81	chr1	169859850	169861259	+	8
HCTunique82	chr3	114472680	114473549	+	7
HCTunique83	chr1	171885420	171886859	+	8
HCTunique84	chr1	174173190	174174899	+	8
HCTunique85	chr1	174207900	174209009	+	8
HCTunique86	chr1	178021500	178022789	+	8
HCTunique87	chr3	114494040	114495209	+	7
HCTunique88	chr3	114621540	114622649	+	7
HCTunique89	chr3	120137280	120137489	+	7
HCTunique90	chr3	122797530	122798969	+	7
HCTunique91	chr3	127125270	127125539	+	7
HCTunique92	chr3	127409100	127410059	+	7
HCTunique93	chr1	205407780	205408799	+	8
HCTunique94	chr3	127789410	127789949	+	7
HCTunique95	chr1	205409010	205409039	+	8
HCTunique96	chr3	128943720	128944559	+	7
HCTunique97	chr1	212769510	212770619	+	8
HCTunique98	chr1	213296760	213298229	+	8
HCTunique99	chr1	214553550	214555079	+	8
HCTunique100	chr1	214667400	214670099	+	8
HCTunique101	chr3	141678660	141679859	+	7
HCTunique102	chr3	151261020	151261919	+	7
HCTunique103	chr3	151742280	151743449	+	7
HCTunique104	chr3	156323400	156324299	+	7
HCTunique105	chr3	156966390	156967409	+	7
HCTunique106	chr1	223254120	223255079	+	8
HCTunique107	chr1	224644620	224645369	+	8
HCTunique108	chr1	228799320	228800519	+	8
HCTunique109	chr1	231275190	231276689	+	8
HCTunique110	chr1	231355590	231356669	+	8
HCTunique111	chr1	231543420	231544649	+	8
HCTunique112	chr3	191073840	191074919	+	7
HCTunique113	chr12	684570	685409	+	7
HCTunique114	chr1	233088120	233089319	+	8
HCTunique115	chr12	1122480	1123559	+	7
HCTunique116	chr12	6198030	6198899	+	7
HCTunique117	chr1	246316740	246318269	+	8
HCTunique118	chr12	11882640	11883809	+	7
HCTunique119	chr6	2952570	2953589	+	8
HCTunique120	chr6	3356070	3356189	+	8
HCTunique121	chr12	12872910	12873449	+	7
HCTunique122	chr12	13061490	13063859	+	7
HCTunique123	chr12	13729560	13731089	+	7
HCTunique124	chr12	13744470	13745819	+	7
HCTunique125	chr12	13880370	13881749	+	7
HCTunique126	chr6	16768980	16770839	+	8
HCTunique127	chr6	20516430	20517779	+	8
HCTunique128	chr12	27766740	27767009	+	7
HCTunique129	chr6	20935050	20935349	+	8
HCTunique130	chr12	31650330	31650779	+	7
HCTunique131	chr6	28179870	28181009	+	8
HCTunique132	chr6	28695990	28696169	+	8
HCTunique133	chr6	30811110	30812369	+	8
HCTunique134	chr12	49880310	49880729	+	7
HCTunique135	chr12	49880880	49881929	+	7
HCTunique136	chr12	50938890	50940059	+	7
HCTunique137	chr12	51431790	51432299	+	7
HCTunique138	chr6	31798740	31799879	+	8
HCTunique139	chr12	51764490	51764759	+	7
HCTunique140	chr6	31800060	31800179	+	8
HCTunique141	chr6	36547080	36548399	+	8
HCTunique142	chr6	36881820	36882809	+	8
HCTunique143	chr6	37024080	37024859	+	8
HCTunique144	chr6	37549110	37549499	+	8
HCTunique145	chr12	52834230	52834319	+	7
HCTunique146	chr12	52834410	52835639	+	7
HCTunique147	chr12	53552670	53553719	+	7
HCTunique148	chr12	54681090	54682709	+	7
HCTunique149	chr12	56439210	56440889	+	7
HCTunique150	chr12	65706480	65708009	+	7
HCTunique151	chr6	41504430	41505419	+	8
HCTunique152	chr12	65710170	65711279	+	7
HCTunique153	chr6	42134310	42134999	+	8
HCTunique154	chr12	66064560	66065639	+	7
HCTunique155	chr6	42368940	42369689	+	8
HCTunique156	chr12	66246300	66247529	+	7
HCTunique157	chr6	56406930	56408129	+	8
HCTunique158	chr12	66251850	66252329	+	7
HCTunique159	chr12	66317010	66317849	+	7
HCTunique160	chr12	66318180	66319109	+	7
HCTunique161	chr12	66429960	66430829	+	7
HCTunique162	chr6	56610960	56611379	+	8
HCTunique163	chr12	69963120	69964199	+	7
HCTunique164	chr6	78050880	78051809	+	8
HCTunique165	chr12	76063920	76064819	+	7
HCTunique166	chr6	80380950	80382179	+	8
HCTunique167	chr12	76248300	76249079	+	7
HCTunique168	chr6	100643940	100644839	+	8
HCTunique169	chr6	100743660	100744019	+	8
HCTunique170	chr6	108454590	108455369	+	8
HCTunique171	chr12	76296240	76297799	+	7
HCTunique172	chr12	76363260	76364459	+	7
HCTunique173	chr12	79291170	79292339	+	7
HCTunique174	chr12	79308570	79309409	+	7
HCTunique175	chr12	88941780	88944539	+	7
HCTunique176	chr12	89742120	89743649	+	7
HCTunique177	chr12	108958950	108959279	+	7
HCTunique178	chr12	110684910	110685869	+	7
HCTunique179	chr12	111863100	111864209	+	7
HCTunique180	chr12	120524070	120524369	+	7
HCTunique181	chr12	122219430	122219489	+	7
HCTunique182	chr12	123426240	123428069	+	7
HCTunique183	chr12	123997590	123998219	+	7
HCTunique184	chr12	124757970	124758899	+	7
HCTunique185	chr15	30135810	30136919	+	7
HCTunique186	chr3	138639900	138641369	+	11
HCTunique187	chr3	151743750	151745669	+	11
HCTunique188	chr3	155455290	155456459	+	11
HCTunique189	chr3	155461770	155463179	+	11
HCTunique190	chr3	184458120	184459559	+	11
HCTunique191	chr11	108741000	108746849	+	13
HCTunique192	chr11	110065230	110068049	+	13
HCTunique193	chr11	118111410	118112969	+	13
HCTunique194	chr11	120435570	120440909	+	13
HCTunique195	chr3	185190600	185191889	+	11
HCTunique196	chr12	682290	682499	+	11
HCTunique197	chr12	1238850	1241009	+	11
HCTunique198	chr12	1582260	1584749	+	11
HCTunique199	chr12	6887430	6888329	+	11
HCTunique200	chr12	13687200	13687469	+	11
HCTunique201	chr12	13687620	13688039	+	11
HCTunique202	chr17	3862410	3863399	+	13
HCTunique203	chr17	17732970	17734319	+	13
HCTunique204	chr17	17734590	17734919	+	13
HCTunique205	chr17	25821150	25822319	+	13
HCTunique206	chr12	13748370	13750859	+	11
HCTunique207	chr12	27762120	27765209	+	11
HCTunique208	chr12	27780180	27781889	+	11
HCTunique209	chr12	31635270	31636769	+	11
HCTunique210	chr17	38108790	38109149	+	13
HCTunique211	chr17	38109570	38110379	+	13
HCTunique212	chr17	38490540	38491979	+	13
HCTunique213	chr17	39650340	39651929	+	13
HCTunique214	chr17	39652410	39652439	+	13
HCTunique215	chr17	40683330	40684349	+	13
HCTunique216	chr12	53316930	53317319	+	11
HCTunique217	chr12	53386470	53387939	+	11
HCTunique218	chr12	53454750	53456159	+	11
HCTunique219	chr12	53746230	53747399	+	11
HCTunique220	chr17	46269480	46271279	+	13
HCTunique221	chr17	48179130	48179789	+	13
HCTunique222	chr17	56454120	56458709	+	13
HCTunique223	chr17	56475750	56478299	+	13
HCTunique224	chr17	56479080	56481899	+	13
HCTunique225	chr12	70842240	70844339	+	11
HCTunique226	chr12	76304640	76305029	+	11
HCTunique227	chr12	89343660	89343959	+	11
HCTunique228	chr12	89386440	89388029	+	11
HCTunique229	chr12	104801520	104803109	+	11
HCTunique230	chr17	59649990	59654099	+	13
HCTunique231	chr17	64687440	64688519	+	13
HCTunique232	chr17	73101180	73102019	+	13
HCTunique233	chr17	73102050	73102259	+	13
HCTunique234	chr12	109042620	109045079	+	11
HCTunique235	chr12	112553880	112555289	+	11
HCTunique236	chr12	116939160	116939459	+	11
HCTunique237	chr12	116975760	116978279	+	11
HCTunique238	chr12	117353190	117355169	+	11
HCTunique239	chr12	118426320	118426649	+	11
HCTunique240	chr17	73507920	73509089	+	13
HCTunique241	chr17	78667860	78668819	+	13
HCTunique242	chr17	79688430	79691399	+	13
HCTunique243	chr17	79702290	79703459	+	13
HCTunique244	chr12	122210460	122211899	+	11
HCTunique245	chr12	125322240	125323799	+	11
HCTunique246	chr12	132970500	132971039	+	11
HCTunique247	chr15	40746570	40748189	+	11
HCTunique248	chr16	3076980	3078329	+	13
HCTunique249	chr16	3078360	3078719	+	13
HCTunique250	chr16	3692520	3693209	+	13
HCTunique251	chr16	19106340	19108259	+	13
HCTunique252	chr15	64753230	64754399	+	11
HCTunique253	chr15	70800720	70802249	+	11
HCTunique254	chr15	75243540	75245009	+	11
HCTunique255	chr16	31141800	31143089	+	13
HCTunique256	chr15	81144960	81146159	+	11
HCTunique257	chr15	85472460	85474019	+	11
HCTunique258	chr15	86329290	86330309	+	11
HCTunique259	chr4	1943010	1943309	+	11
HCTunique260	chr4	4857780	4858709	+	11
HCTunique261	chr16	81174540	81175469	+	13
HCTunique262	chr16	85384050	85385309	+	13
HCTunique263	chr18	9719040	9719219	+	13
HCTunique264	chr18	9719310	9720689	+	13
HCTunique265	chr4	11720310	11720639	+	11
HCTunique266	chr4	30921090	30923009	+	11
HCTunique267	chr4	31106970	31107629	+	11
HCTunique268	chr4	31107660	31109339	+	11
HCTunique269	chr4	38163450	38164499	+	11
HCTunique270	chr4	48727620	48729089	+	11
HCTunique271	chr4	75411690	75411989	+	11
HCTunique272	chr4	75563160	75563639	+	11
HCTunique273	chr4	77702430	77703989	+	11
HCTunique274	chr18	21214560	21216479	+	13
HCTunique275	chr18	24063240	24063929	+	13
HCTunique276	chr18	28978860	28980569	+	13
HCTunique277	chr18	68082690	68084789	+	13
HCTunique278	chr8	126605250	126607619	+	29
HCTunique279	chr19	3711750	3713699	+	29
HCTunique280	chr1	42305310	42307769	+	29
HCTunique281	chr1	180135750	180138389	+	29
HCTunique282	chr1	231368550	231371159	+	29
HCTunique283	chr6	158480400	158482979	+	29
HCTunique284	chr19	12887940	12891059	+	74
HCTunique285	chr16	3022980	3023429	+	74
HCTunique286	chr9	138983190	138983609	+	74
HCTunique287	chr17	27944370	27945629	+	17
HCTunique288	chr17	37729560	37730819	+	17
HCTunique289	chr17	38264310	38264879	+	17
HCTunique290	chr17	38692410	38694719	+	17
HCTunique291	chr17	48075300	48075899	+	17
HCTunique292	chr17	56464260	56466539	+	17
HCTunique293	chr11	34515840	34519109	+	73
HCTunique294	chr1	11850330	11851439	+	20
HCTunique295	chr1	12140820	12142829	+	20
HCTunique296	chr1	26662500	26662949	+	20
HCTunique297	chr17	73605960	73607579	+	17
HCTunique298	chr17	81005730	81008219	+	17
HCTunique299	chr21	33846720	33849569	+	17
HCTunique300	chr1	46907610	46909049	+	20
HCTunique301	chr1	85068660	85071329	+	20
HCTunique302	chr16	31488510	31489799	+	17
HCTunique303	chr16	67437750	67439579	+	17
HCTunique304	chr16	75267570	75269009	+	17
HCTunique305	chr16	87110040	87111479	+	17
HCTunique306	chr1	164580270	164582309	+	20
HCTunique307	chr1	167423970	167424689	+	20
HCTunique308	chr1	211687890	211689149	+	20
HCTunique309	chr1	226004580	226006259	+	20
HCTunique310	chr3	30651240	30655769	+	17
HCTunique311	chr3	42120960	42122909	+	17
HCTunique312	chr3	49577160	49578299	+	17
HCTunique313	chr6	27486120	27487769	+	20
HCTunique314	chr6	28805070	28807229	+	20
HCTunique315	chr6	28947900	28949939	+	20
HCTunique316	chr3	114360870	114363749	+	17
HCTunique317	chr6	43056420	43059299	+	20
HCTunique318	chr6	130173090	130176869	+	20
HCTunique319	chr6	139138530	139140509	+	20
HCTunique320	chr6	148030800	148032209	+	20
HCTunique321	chr3	134075760	134079119	+	17
HCTunique322	chr3	138654180	138655499	+	17
HCTunique323	chr3	151692870	151695329	+	17
HCTunique324	chr3	185262120	185268179	+	17
HCTunique325	chr3	193851480	193851929	+	17
HCTunique326	chr11	70327620	70329989	+	20
HCTunique327	chr11	108776940	108778949	+	20
HCTunique328	chr15	41078040	41082629	+	46
HCTunique329	chr4	11632920	11639279	+	46
HCTunique330	chr4	187847880	187850879	+	46
HCTunique331	chr4	187850910	187859879	+	46
HCTunique332	chr7	1501020	1503479	+	45
HCTunique333	chr8	26306910	26309789	+	45
HCTunique334	chr6	110282520	110283869	+	8
HCTunique335	chr6	119217270	119217839	+	8
HCTunique336	chr6	119466570	119466959	+	8
HCTunique337	chr6	119466990	119467319	+	8
HCTunique338	chr6	130170750	130171679	+	8
HCTunique339	chr6	140783940	140785169	+	8
HCTunique340	chr6	144065820	144067319	+	8
HCTunique341	chr6	150739770	150741029	+	8
HCTunique342	chr6	151350990	151352519	+	8
HCTunique343	chr6	151653360	151655519	+	8
HCTunique344	chr6	158033970	158035259	+	8
HCTunique345	chr15	45571140	45572369	+	7
HCTunique346	chr6	158181360	158182529	+	8
HCTunique347	chr15	52175790	52176059	+	7
HCTunique348	chr6	158410140	158410409	+	8
HCTunique349	chr15	52176150	52177139	+	7
HCTunique350	chr6	165987330	165989279	+	8
HCTunique351	chr11	783030	784049	+	8
HCTunique352	chr11	3145380	3146309	+	8
HCTunique353	chr11	10656420	10656689	+	8
HCTunique354	chr11	10709220	10709369	+	8
HCTunique355	chr15	63664170	63664949	+	7
HCTunique356	chr11	10709520	10710599	+	8
HCTunique357	chr11	10753890	10754489	+	8
HCTunique358	chr15	70797390	70798379	+	7
HCTunique359	chr11	10754910	10755299	+	8
HCTunique360	chr11	10955310	10956329	+	8
HCTunique361	chr11	27860190	27861539	+	8
HCTunique362	chr11	28168200	28169849	+	8
HCTunique363	chr11	28723050	28724639	+	8
HCTunique364	chr15	85470750	85471949	+	7
HCTunique365	chr15	85955970	85957259	+	7
HCTunique366	chr15	91021650	91023509	+	7
HCTunique367	chr15	93387960	93388799	+	7
HCTunique368	chr15	96818040	96818459	+	7
HCTunique369	chr4	759750	760289	+	7
HCTunique370	chr11	34645680	34647569	+	8
HCTunique371	chr4	2097390	2098529	+	7
HCTunique372	chr4	2331750	2332259	+	7
HCTunique373	chr11	35201190	35202719	+	8
HCTunique374	chr11	62655930	62657999	+	8
HCTunique375	chr11	63614970	63615359	+	8
HCTunique376	chr4	2711880	2713109	+	7
HCTunique377	chr4	6274530	6275429	+	7
HCTunique378	chr4	8305080	8306039	+	7
HCTunique379	chr4	10008150	10009379	+	7
HCTunique380	chr4	11526660	11528009	+	7
HCTunique381	chr11	65196690	65198279	+	8
HCTunique382	chr4	26502060	26502599	+	7
HCTunique383	chr4	31099320	31099979	+	7
HCTunique384	chr11	66133050	66133649	+	8
HCTunique385	chr4	40254720	40254989	+	7
HCTunique386	chr11	66133740	66134039	+	8
HCTunique387	chr11	66773820	66774989	+	8
HCTunique388	chr4	41206440	41207849	+	7
HCTunique389	chr4	56224800	56226149	+	7
HCTunique390	chr4	75148740	75149009	+	7
HCTunique391	chr4	75187920	75188189	+	7
HCTunique392	chr4	75244950	75247139	+	7
HCTunique393	chr4	75396570	75398459	+	7
HCTunique394	chr4	76051230	76052339	+	7
HCTunique395	chr11	108780720	108782099	+	8
HCTunique396	chr11	110229090	110229419	+	8
HCTunique397	chr11	111912330	111913739	+	8
HCTunique398	chr11	112001730	112003349	+	8
HCTunique399	chr11	117777840	117777869	+	8
HCTunique400	chr11	117777930	117778979	+	8
HCTunique401	chr11	119231460	119232749	+	8
HCTunique402	chr4	90602040	90603119	+	7
HCTunique403	chr4	101828730	101829599	+	7
HCTunique404	chr17	1162530	1163489	+	8
HCTunique405	chr4	101946780	101948159	+	7
HCTunique406	chr17	4624530	4625789	+	8
HCTunique407	chr4	102093600	102094799	+	7
HCTunique408	chr4	102121170	102122219	+	7
HCTunique409	chr17	9579780	9580859	+	8
HCTunique410	chr17	25264560	25266929	+	8
HCTunique411	chr17	27965850	27967169	+	8
HCTunique412	chr4	102122280	102123239	+	7
HCTunique413	chr4	103541490	103542629	+	7
HCTunique414	chr4	104475150	104475509	+	7
HCTunique415	chr4	111084210	111087089	+	7
HCTunique416	chr4	114357060	114358439	+	7
HCTunique417	chr4	125552820	125553929	+	7
HCTunique418	chr17	28112460	28113719	+	8
HCTunique419	chr4	143406480	143407499	+	7
HCTunique420	chr17	39069360	39069929	+	8
HCTunique421	chr17	39079020	39079379	+	8
HCTunique422	chr17	39735240	39736229	+	8
HCTunique423	chr17	42270390	42271289	+	8
HCTunique424	chr17	43361160	43362119	+	8
HCTunique425	chr4	146875380	146876999	+	7
HCTunique426	chr4	152237820	152238329	+	7
HCTunique427	chr4	153179580	153179849	+	7
HCTunique428	chr17	46023240	46024619	+	8
HCTunique429	chr4	169405290	169406609	+	7
HCTunique430	chr17	46204260	46205609	+	8
HCTunique431	chr4	169413540	169416059	+	7
HCTunique432	chr17	46274070	46275689	+	8
HCTunique433	chr17	47178360	47179739	+	8
HCTunique434	chr4	169442700	169444229	+	7
HCTunique435	chr17	48981570	48982259	+	8
HCTunique436	chr17	55972920	55973429	+	8
HCTunique437	chr17	56099970	56100929	+	8
HCTunique438	chr4	169575270	169577279	+	7
HCTunique439	chr4	170178150	170179259	+	7
HCTunique440	chr4	173902860	173904059	+	7
HCTunique441	chr4	174112290	174113459	+	7
HCTunique442	chr4	174132270	174132719	+	7
HCTunique443	chr4	185458380	185459339	+	7
HCTunique444	chr4	185735910	185737019	+	7
HCTunique445	chr4	187125120	187126289	+	7
HCTunique446	chr4	187614210	187615379	+	7
HCTunique447	chr4	187656120	187656479	+	7
HCTunique448	chr4	187658100	187659269	+	7
HCTunique449	chr4	187731000	187731299	+	7
HCTunique450	chr2	68790	69059	+	7
HCTunique451	chr4	99667950	99669509	+	11
HCTunique452	chr4	102038640	102040949	+	11
HCTunique453	chr4	143663550	143665499	+	11
HCTunique454	chr4	154429980	154432379	+	11
HCTunique455	chr4	154433700	154435799	+	11
HCTunique456	chr4	154435920	154436759	+	11
HCTunique457	chr4	157267800	157269659	+	11
HCTunique458	chr18	68092980	68094419	+	13
HCTunique459	chr3	45185250	45186329	+	13
HCTunique460	chr4	168991680	168994589	+	11
HCTunique461	chr4	170176470	170178119	+	11
HCTunique462	chr2	9970260	9971609	+	11
HCTunique463	chr2	10553280	10554629	+	11
HCTunique464	chr3	65995860	65997929	+	13
HCTunique465	chr3	98298840	98301569	+	13
HCTunique466	chr3	98624730	98626769	+	13
HCTunique467	chr3	108581220	108583289	+	13
HCTunique468	chr2	43385430	43386689	+	11
HCTunique469	chr2	65024460	65025269	+	11
HCTunique470	chr3	114364290	114366929	+	13
HCTunique471	chr3	125930820	125931989	+	13
HCTunique472	chr2	85731720	85733129	+	11
HCTunique473	chr2	101410110	101411189	+	11
HCTunique474	chr2	101509860	101511239	+	11
HCTunique475	chr2	112455690	112456049	+	11
HCTunique476	chr3	184165860	184167329	+	13
HCTunique477	chr3	185820870	185822849	+	13
HCTunique478	chr12	3408900	3410069	+	13
HCTunique479	chr2	113388330	113389619	+	11
HCTunique480	chr2	114637050	114637259	+	11
HCTunique481	chr2	131094390	131095799	+	11
HCTunique482	chr2	132439680	132440849	+	11
HCTunique483	chr12	7051140	7051229	+	13
HCTunique484	chr12	25610640	25612229	+	13
HCTunique485	chr2	204267540	204270569	+	11
HCTunique486	chr2	220597680	220599269	+	11
HCTunique487	chr2	227042850	227043419	+	11
HCTunique488	chr2	227848170	227851109	+	11
HCTunique489	chr12	49912440	49914299	+	13
HCTunique490	chr12	50650800	50652959	+	13
HCTunique491	chr12	51168480	51169499	+	13
HCTunique492	chr12	53273160	53274329	+	13
HCTunique493	chr12	57855570	57856979	+	13
HCTunique494	chr12	65865390	65867429	+	13
HCTunique495	chr12	66000990	66004379	+	13
HCTunique496	chr2	236986710	236987969	+	11
HCTunique497	chr2	239289720	239290589	+	11
HCTunique498	chr2	240178440	240180359	+	11
HCTunique499	chr2	241173270	241173539	+	11
HCTunique500	chr9	2260020	2261579	+	11
HCTunique501	chr12	79278780	79281569	+	13
HCTunique502	chr12	109037430	109038989	+	13
HCTunique503	chr12	109592040	109592219	+	13
HCTunique504	chr12	117315870	117317459	+	13
HCTunique505	chr9	21563130	21563549	+	11
HCTunique506	chr9	94557660	94559129	+	11
HCTunique507	chr9	99252990	99254639	+	11
HCTunique508	chr9	109983570	109986389	+	11
HCTunique509	chr9	110008350	110009609	+	11
HCTunique510	chr9	112107210	112108499	+	11
HCTunique511	chr12	123547020	123548519	+	13
HCTunique512	chr12	127536690	127538939	+	13
HCTunique513	chr12	131238390	131240009	+	13
HCTunique514	chr15	40712430	40713929	+	13
HCTunique515	chr9	124369590	124370969	+	11
HCTunique516	chr9	130833810	130835789	+	11
HCTunique517	chr9	131123550	131125169	+	11
HCTunique518	chr9	133603410	133606289	+	11
HCTunique519	chr15	51329370	51330869	+	13
HCTunique520	chr15	62681850	62684069	+	13
HCTunique521	chr15	79222890	79224119	+	13
HCTunique522	chr15	81198060	81199619	+	13
HCTunique523	chr9	136019670	136020149	+	11
HCTunique524	chr9	139617270	139618649	+	11
HCTunique525	chrX	39961170	39961199	+	11
HCTunique526	chr15	99395790	99396959	+	13
HCTunique527	chr11	70963200	70964819	+	29
HCTunique528	chr11	119564490	119569109	+	29
HCTunique529	chr11	121971420	121983659	+	29
HCTunique530	chr17	42214650	42216929	+	29
HCTunique531	chr17	74127690	74129849	+	29
HCTunique532	chr17	80450790	80455109	+	29
HCTunique533	chr16	85361250	85363469	+	29
HCTunique534	chr16	85363590	85364699	+	29
HCTunique535	chr3	13525890	13527629	+	29
HCTunique536	chr3	98606130	98617379	+	29
HCTunique537	chr17	27075750	27077489	+	72
HCTunique538	chr9	140110860	140114069	+	72
HCTunique539	chr19	7980720	7985609	+	71
HCTunique540	chr12	31670310	31673489	+	17
HCTunique541	chr12	49908180	49909919	+	17
HCTunique542	chr12	65701590	65704259	+	17
HCTunique543	chr17	17720640	17721509	+	20
HCTunique544	chr12	76293150	76296179	+	17
HCTunique545	chr12	79270890	79274249	+	17
HCTunique546	chr17	38478120	38479709	+	20
HCTunique547	chr17	42280410	42282839	+	20
HCTunique548	chr17	43274280	43275599	+	20
HCTunique549	chr17	56003670	56005679	+	20
HCTunique550	chr4	30763140	30782189	+	71
HCTunique551	chrX	39963540	39969869	+	71
HCTunique552	chr10	81959700	81960749	+	71
HCTunique553	chr17	77823480	77825849	+	20
HCTunique554	chr21	36217590	36219569	+	20
HCTunique555	chr15	44588160	44590139	+	17
HCTunique556	chr10	103895760	103896029	+	71
HCTunique557	chr16	3214980	3215639	+	20
HCTunique558	chr16	11186640	11189549	+	20
HCTunique559	chr16	33950070	33951689	+	20
HCTunique560	chr15	90955290	90958379	+	17
HCTunique561	chr15	99994410	99996119	+	17
HCTunique562	chr15	101272200	101274479	+	17
HCTunique563	chr15	101666670	101669099	+	17
HCTunique564	chr4	31085010	31090739	+	17
HCTunique565	chr4	95332530	95336189	+	17
HCTunique566	chr3	30669870	30674099	+	20
HCTunique567	chr3	32354130	32356529	+	20
HCTunique568	chr3	98201160	98203049	+	20
HCTunique569	chr4	187730250	187730669	+	17
HCTunique570	chr3	126753840	126755759	+	20
HCTunique571	chr3	151688160	151691789	+	20
HCTunique572	chr2	47334900	47334959	+	17
HCTunique573	chr2	55338420	55339979	+	17
HCTunique574	chr2	62951310	62954039	+	17
HCTunique575	chr2	71969160	71971109	+	17
HCTunique576	chr2	75091140	75094259	+	17
HCTunique577	chr2	85730100	85731599	+	17
HCTunique578	chr12	3445110	3447389	+	20
HCTunique579	chr2	101518380	101520779	+	17
HCTunique580	chr2	109587810	109589339	+	17
HCTunique581	chr2	110905770	110906249	+	17
HCTunique582	chr2	113397960	113399279	+	17
HCTunique583	chr12	49883190	49886399	+	20
HCTunique584	chr12	53493690	53493929	+	20
HCTunique585	chr2	201577740	201579179	+	17
HCTunique586	chr1	43393230	43394939	+	45
HCTunique587	chr1	84617670	84624449	+	45
HCTunique588	chr11	65410740	65411429	+	45
HCTunique589	chr12	116957850	116959919	+	45
HCTunique590	chr15	70392090	70392479	+	45
HCTunique591	chr17	59580840	59582909	+	8
HCTunique592	chr17	59583000	59583449	+	8
HCTunique593	chr17	62646180	62647769	+	8
HCTunique594	chr17	63096030	63097139	+	8
HCTunique595	chr17	63491370	63492569	+	8
HCTunique596	chr17	66289680	66290159	+	8
HCTunique597	chr17	66432000	66432959	+	8
HCTunique598	chr17	70454670	70455779	+	8
HCTunique599	chr17	72203910	72205769	+	8
HCTunique600	chr17	73123050	73123229	+	8
HCTunique601	chr17	73670490	73671659	+	8
HCTunique602	chr17	76035990	76036379	+	8
HCTunique603	chr17	78962280	78962459	+	8
HCTunique604	chr17	79218450	79219319	+	8
HCTunique605	chr2	11040480	11041169	+	7
HCTunique606	chr2	11075910	11077289	+	7
HCTunique607	chr2	25599690	25600559	+	7
HCTunique608	chr2	27244200	27245399	+	7
HCTunique609	chr17	79290000	79291109	+	8
HCTunique610	chr17	79843620	79844759	+	8
HCTunique611	chr17	80711820	80713979	+	8
HCTunique612	chr21	10797450	10797809	+	8
HCTunique613	chr21	10798140	10800179	+	8
HCTunique614	chr21	16426650	16428029	+	8
HCTunique615	chr21	32708460	32709719	+	8
HCTunique616	chr21	32743530	32745269	+	8
HCTunique617	chr2	28832970	28833179	+	7
HCTunique618	chr2	30440730	30442079	+	7
HCTunique619	chr2	46537830	46539089	+	7
HCTunique620	chr21	43170210	43171499	+	8
HCTunique621	chr21	45663570	45664469	+	8
HCTunique622	chr2	64586730	64587899	+	7
HCTunique623	chr2	65779770	65780609	+	7
HCTunique624	chr2	106469700	106470719	+	7
HCTunique625	chr16	4227810	4227929	+	8
HCTunique626	chr2	106471920	106473089	+	7
HCTunique627	chr2	112790130	112791119	+	7
HCTunique628	chr16	4965030	4965929	+	8
HCTunique629	chr16	16057050	16058399	+	8
HCTunique630	chr16	27284550	27285929	+	8
HCTunique631	chr2	120997980	120998009	+	7
HCTunique632	chr2	121621080	121621859	+	7
HCTunique633	chr2	127851870	127852859	+	7
HCTunique634	chr16	28956300	28957439	+	8
HCTunique635	chr2	136279440	136280639	+	7
HCTunique636	chr16	46663230	46663739	+	8
HCTunique637	chr2	154260030	154261049	+	7
HCTunique638	chr16	67269720	67270229	+	8
HCTunique639	chr16	68985630	68986949	+	8
HCTunique640	chr16	69025950	69029129	+	8
HCTunique641	chr16	69560490	69561809	+	8
HCTunique642	chr2	157749000	157750109	+	7
HCTunique643	chr2	173095950	173097179	+	7
HCTunique644	chr2	174313560	174314219	+	7
HCTunique645	chr2	174454230	174455549	+	7
HCTunique646	chr2	174516810	174517889	+	7
HCTunique647	chr16	71460390	71461439	+	8
HCTunique648	chr2	174988560	174988919	+	7
HCTunique649	chr16	73104090	73104839	+	8
HCTunique650	chr16	73104870	73105379	+	8
HCTunique651	chr16	74514180	74515229	+	8
HCTunique652	chr16	75087750	75088649	+	8
HCTunique653	chr16	81533040	81533909	+	8
HCTunique654	chr2	182628930	182630159	+	7
HCTunique655	chr2	182680410	182680769	+	7
HCTunique656	chr2	182786220	182786609	+	7
HCTunique657	chr16	89888940	89889359	+	8
HCTunique658	chr2	197097600	197098919	+	7
HCTunique659	chr16	90058830	90059489	+	8
HCTunique660	chr18	3634770	3635489	+	8
HCTunique661	chr18	9672990	9674399	+	8
HCTunique662	chr18	20393430	20394539	+	8
HCTunique663	chr2	204443850	204444989	+	7
HCTunique664	chr2	217501440	217502729	+	7
HCTunique665	chr18	20722890	20723849	+	8
HCTunique666	chr18	28981020	28981259	+	8
HCTunique667	chr2	220578900	220580189	+	7
HCTunique668	chr2	223573800	223574639	+	7
HCTunique669	chr18	46522950	46522979	+	8
HCTunique670	chr18	47181690	47182829	+	8
HCTunique671	chr18	67946670	67946969	+	8
HCTunique672	chr2	224659140	224659979	+	7
HCTunique673	chr2	224660100	224660789	+	7
HCTunique674	chr2	224667840	224669699	+	7
HCTunique675	chr2	224688570	224689799	+	7
HCTunique676	chr2	226944120	226945529	+	7
HCTunique677	chr2	227498190	227499389	+	7
HCTunique678	chr18	74270760	74271809	+	8
HCTunique679	chr2	227542680	227542949	+	7
HCTunique680	chr2	227580000	227580599	+	7
HCTunique681	chr2	227580720	227581079	+	7
HCTunique682	chr2	227635620	227636309	+	7
HCTunique683	chr3	12446220	12448229	+	8
HCTunique684	chr3	13040280	13041419	+	8
HCTunique685	chr2	228369390	228369659	+	7
HCTunique686	chr2	232317090	232318559	+	7
HCTunique687	chr2	232659990	232661069	+	7
HCTunique688	chr2	235198200	235199099	+	7
HCTunique689	chr2	238782600	238783619	+	7
HCTunique690	chr2	239869350	239870609	+	7
HCTunique691	chr2	242907870	242908979	+	7
HCTunique692	chr9	5620380	5621579	+	7
HCTunique693	chr9	6787740	6789059	+	7
HCTunique694	chr9	6943260	6944129	+	7
HCTunique695	chr9	6944190	6945299	+	7
HCTunique696	chr9	21534720	21536549	+	7
HCTunique697	chr9	21542730	21543659	+	7
HCTunique698	chr9	21813120	21813959	+	7
HCTunique699	chr9	36419880	36420869	+	7
HCTunique700	chr9	36566550	36567539	+	7
HCTunique701	chrX	46303080	46304639	+	11
HCTunique702	chrX	47220720	47220839	+	11
HCTunique703	chr4	30931200	30933269	+	13
HCTunique704	chr4	31048500	31050629	+	13
HCTunique705	chr4	31104870	31106879	+	13
HCTunique706	chr4	53587650	53588969	+	13
HCTunique707	chrX	68369490	68371469	+	11
HCTunique708	chr4	75402330	75404129	+	13
HCTunique709	chr4	124508550	124510499	+	13
HCTunique710	chrX	129095070	129096149	+	11
HCTunique711	chr4	153179910	153181019	+	13
HCTunique712	chr4	157691760	157693469	+	13
HCTunique713	chr4	169432320	169434509	+	13
HCTunique714	chr4	169497390	169497689	+	13
HCTunique715	chr13	45735780	45737519	+	11
HCTunique716	chr13	73695690	73697399	+	11
HCTunique717	chr13	111176730	111177329	+	11
HCTunique718	chr13	114064440	114066299	+	11
HCTunique719	chr13	114750510	114751079	+	11
HCTunique720	chr10	22517880	22518539	+	11
HCTunique721	chr10	22519080	22519439	+	11
HCTunique722	chr2	216978690	216980429	+	13
HCTunique723	chr2	227034060	227035529	+	13
HCTunique724	chr2	227555040	227557109	+	13
HCTunique725	chr2	227557560	227560289	+	13
HCTunique726	chr2	227563590	227565179	+	13
HCTunique727	chr2	227594340	227596139	+	13
HCTunique728	chr2	234465660	234467159	+	13
HCTunique729	chr2	238110210	238111739	+	13
HCTunique730	chr10	28072050	28073579	+	11
HCTunique731	chr10	28345650	28347059	+	11
HCTunique732	chr10	28348830	28350299	+	11
HCTunique733	chr10	28662990	28663439	+	11
HCTunique734	chr10	34716390	34717589	+	11
HCTunique735	chr2	238831320	238832639	+	13
HCTunique736	chr10	79702410	79703849	+	11
HCTunique737	chr10	89601600	89604509	+	11
HCTunique738	chr10	90462420	90464099	+	11
HCTunique739	chr9	37963530	37965569	+	13
HCTunique740	chr9	37974330	37975799	+	13
HCTunique741	chr9	38035620	38037059	+	13
HCTunique742	chr9	38686800	38688329	+	13
HCTunique743	chr9	75763230	75765329	+	13
HCTunique744	chr9	95765730	95766869	+	13
HCTunique745	chr10	91038600	91039799	+	11
HCTunique746	chr10	91845720	91846109	+	11
HCTunique747	chr10	91871190	91872689	+	11
HCTunique748	chr10	92079810	92080979	+	11
HCTunique749	chr10	95176980	95178059	+	11
HCTunique750	chr10	102854550	102855359	+	11
HCTunique751	chr9	110855490	110857079	+	13
HCTunique752	chr9	131090430	131092529	+	13
HCTunique753	chr9	131926140	131927579	+	13
HCTunique754	chr9	132346440	132347459	+	13
HCTunique755	chr9	134553030	134555099	+	13
HCTunique756	chr10	114187260	114190319	+	11
HCTunique757	chr10	114828090	114829889	+	11
HCTunique758	chr10	115717860	115719689	+	11
HCTunique759	chr10	125812950	125814269	+	11
HCTunique760	chr9	139694700	139696679	+	13
HCTunique761	chrX	2396880	2397839	+	13
HCTunique762	chr19	47743800	47745419	+	34
HCTunique763	chr4	30742590	30750749	+	29
HCTunique764	chr4	40255050	40259039	+	29
HCTunique765	chr4	75404160	75411659	+	29
HCTunique766	chr4	75592650	75598139	+	29
HCTunique767	chr1	1286760	1287089	+	34
HCTunique768	chr4	187724790	187730189	+	29
HCTunique769	chr1	23155050	23155949	+	34
HCTunique770	chr2	106019310	106021769	+	29
HCTunique771	chr6	20266230	20268719	+	34
HCTunique772	chr6	20268780	20269019	+	34
HCTunique773	chr2	219231720	219233129	+	29
HCTunique774	chr2	220113300	220115249	+	29
HCTunique775	chr2	224386740	224392079	+	29
HCTunique776	chr2	226909560	226912199	+	29
HCTunique777	chr2	226920720	226926149	+	29
HCTunique778	chr2	227035590	227042789	+	29
HCTunique779	chr2	227071230	227074709	+	29
HCTunique780	chr2	232468530	232470419	+	29
HCTunique781	chr13	44885850	44888999	+	29
HCTunique782	chr13	101085240	101088209	+	29
HCTunique783	chr17	39927720	39930659	+	34
HCTunique784	chr4	3437730	3440159	+	70
HCTunique785	chr4	11505630	11518589	+	70
HCTunique786	chr20	17821350	17825939	+	69
HCTunique787	chr2	226912410	226914329	+	17
HCTunique788	chr2	227017590	227018069	+	17
HCTunique789	chr2	227075520	227076629	+	17
HCTunique790	chr2	227080380	227082929	+	17
HCTunique791	chr2	227500230	227505059	+	17
HCTunique792	chr12	125221200	125222519	+	20
HCTunique793	chr12	125223600	125226149	+	20
HCTunique794	chr12	125229630	125231699	+	20
HCTunique795	chr15	41083740	41083799	+	20
HCTunique796	chr9	21526500	21529439	+	17
HCTunique797	chr9	113505870	113507579	+	17
HCTunique798	chr9	127596390	127598039	+	17
HCTunique799	chr15	74665980	74666819	+	20
HCTunique800	chr15	74666850	74667179	+	20
HCTunique801	chrX	17395680	17396039	+	17
HCTunique802	chr15	94773600	94775519	+	20
HCTunique803	chrX	46234200	46236539	+	17
HCTunique804	chrX	106137750	106139609	+	17
HCTunique805	chr4	11654040	11655299	+	20
HCTunique806	chr4	15480570	15482039	+	20
HCTunique807	chr4	30782220	30786209	+	20
HCTunique808	chr4	30912030	30914729	+	20
HCTunique809	chr13	31003740	31006379	+	17
HCTunique810	chr4	188507190	188508659	+	20
HCTunique811	chr2	47197050	47198879	+	20
HCTunique812	chr13	97917660	97922309	+	17
HCTunique813	chr10	6321150	6322739	+	17
HCTunique814	chr2	100899810	100901429	+	20
HCTunique815	chr10	28384140	28386809	+	17
HCTunique816	chr10	28397220	28397609	+	17
HCTunique817	chr10	28474170	28476329	+	17
HCTunique818	chr10	32175660	32178749	+	17
HCTunique819	chr10	32185320	32188049	+	17
HCTunique820	chr2	182668830	182672939	+	20
HCTunique821	chr2	226914480	226918349	+	20
HCTunique822	chr2	228727020	228728639	+	20
HCTunique823	chr10	80838990	80840309	+	17
HCTunique824	chr10	114417270	114419939	+	17
HCTunique825	chr9	21667860	21669119	+	20
HCTunique826	chr9	21693750	21697139	+	20
HCTunique827	chr9	36764580	36766199	+	20
HCTunique828	chr9	36766230	36766559	+	20
HCTunique829	chr5	60745110	60747149	+	17
HCTunique830	chr9	97768050	97768439	+	20
HCTunique831	chr9	99138840	99140939	+	20
HCTunique832	chr9	109621950	109623869	+	20
HCTunique833	chr9	110004630	110007149	+	20
HCTunique834	chr5	92693400	92696789	+	17
HCTunique835	chr5	138897210	138898499	+	17
HCTunique836	chr9	130719000	130719599	+	20
HCTunique837	chr9	137787090	137789009	+	20
HCTunique838	chr17	79091460	79094069	+	56
HCTunique839	chr17	80293590	80295419	+	56
HCTunique840	chr2	161983410	161985479	+	45
HCTunique841	chr2	169044990	169054139	+	45
HCTunique842	chr2	224558790	224558819	+	45
HCTunique843	chr2	227616600	227630639	+	45
HCTunique844	chr9	130724850	130725899	+	45
HCTunique845	chr4	30871140	30875399	+	56
HCTunique846	chr2	129062220	129064199	+	56
HCTunique847	chr10	114273990	114300929	+	45
HCTunique848	chr10	125754000	125756039	+	45
HCTunique849	chr9	35755980	35757929	+	56
HCTunique850	chr5	174548880	174553499	+	45
HCTunique851	chr8	26305530	26306819	+	44
HCTunique852	chr22	23862600	23865329	+	55
HCTunique853	chr19	46385400	46387229	+	55
HCTunique854	chr19	49990680	50002409	+	44
HCTunique855	chr1	6506760	6509309	+	44
HCTunique856	chr1	33894000	33896789	+	44
HCTunique857	chr6	33247260	33249119	+	55
HCTunique858	chr6	33556800	33559769	+	55
HCTunique859	chr3	13578360	13580669	+	8
HCTunique860	chr3	14513640	14515049	+	8
HCTunique861	chr3	18121170	18122309	+	8
HCTunique862	chr3	30268620	30269609	+	8
HCTunique863	chr3	32822250	32823389	+	8
HCTunique864	chr3	39188340	39189629	+	8
HCTunique865	chr3	48075270	48076619	+	8
HCTunique866	chr3	52483860	52484849	+	8
HCTunique867	chr3	73159410	73160309	+	8
HCTunique868	chr3	98286120	98286479	+	8
HCTunique869	chr3	98542260	98543549	+	8
HCTunique870	chr3	98571300	98572709	+	8
HCTunique871	chr9	36584490	36585599	+	7
HCTunique872	chr9	75746940	75748049	+	7
HCTunique873	chr9	75790920	75792209	+	7
HCTunique874	chr9	77844450	77845439	+	7
HCTunique875	chr9	86853510	86854529	+	7
HCTunique876	chr3	109643190	109644599	+	8
HCTunique877	chr9	94064280	94064669	+	7
HCTunique878	chr3	110131620	110131979	+	8
HCTunique879	chr9	94074990	94076129	+	7
HCTunique880	chr3	111613470	111614309	+	8
HCTunique881	chr3	114276630	114278309	+	8
HCTunique882	chr9	95716170	95716949	+	7
HCTunique883	chr9	96859740	96860669	+	7
HCTunique884	chr9	99248490	99249569	+	7
HCTunique885	chr3	114345390	114346289	+	8
HCTunique886	chr3	114363780	114364079	+	8
HCTunique887	chr3	120278070	120279359	+	8
HCTunique888	chr9	110266290	110267399	+	7
HCTunique889	chr3	133524630	133525499	+	8
HCTunique890	chr3	149017140	149017529	+	8
HCTunique891	chr3	151692570	151692839	+	8
HCTunique892	chr9	113040480	113041469	+	7
HCTunique893	chr9	113505390	113505659	+	7
HCTunique894	chr3	152025390	152026829	+	8
HCTunique895	chr3	161066910	161068439	+	8
HCTunique896	chr3	167741760	167743139	+	8
HCTunique897	chr9	117039420	117040289	+	7
HCTunique898	chr3	178577070	178578239	+	8
HCTunique899	chr9	123697950	123698759	+	7
HCTunique900	chr3	188740770	188741789	+	8
HCTunique901	chr3	188850510	188851259	+	8
HCTunique902	chr12	6720480	6720509	+	8
HCTunique903	chr9	134543880	134544509	+	7
HCTunique904	chr9	134608860	134609999	+	7
HCTunique905	chr9	136314660	136315529	+	7
HCTunique906	chr9	140514930	140516039	+	7
HCTunique907	chr12	13332030	13333139	+	8
HCTunique908	chrX	1364550	1365659	+	7
HCTunique909	chr12	13686810	13687109	+	8
HCTunique910	chrX	2304570	2304689	+	7
HCTunique911	chr12	14360340	14361809	+	8
HCTunique912	chrX	2546640	2547869	+	7
HCTunique913	chr12	27706500	27708509	+	8
HCTunique914	chrX	10599870	10600169	+	7
HCTunique915	chrX	23805900	23806919	+	7
HCTunique916	chrX	23847690	23847959	+	7
HCTunique917	chrX	28516350	28518029	+	7
HCTunique918	chrX	45308970	45310439	+	7
HCTunique919	chrX	45526830	45528779	+	7
HCTunique920	chrX	45528810	45529679	+	7
HCTunique921	chr12	54781440	54783089	+	8
HCTunique922	chr12	56685000	56686169	+	8
HCTunique923	chr12	65867550	65869469	+	8
HCTunique924	chr12	66239130	66240839	+	8
HCTunique925	chrX	71774070	71774879	+	7
HCTunique926	chr12	66260430	66264929	+	8
HCTunique927	chrX	73461930	73463339	+	7
HCTunique928	chr12	66278010	66278729	+	8
HCTunique929	chrX	106898220	106898879	+	7
HCTunique930	chr12	76301160	76302179	+	8
HCTunique931	chr12	88952490	88954469	+	8
HCTunique932	chrX	130707240	130707569	+	7
HCTunique933	chr12	93708210	93709799	+	8
HCTunique934	chrX	134042010	134043209	+	7
HCTunique935	chr12	96591330	96591599	+	8
HCTunique936	chr12	112559280	112560539	+	8
HCTunique937	chr13	22016400	22017869	+	7
HCTunique938	chr12	115073760	115074659	+	8
HCTunique939	chr12	115911930	115913369	+	8
HCTunique940	chr12	118471890	118473719	+	8
HCTunique941	chr12	118526820	118528139	+	8
HCTunique942	chr13	27609150	27610949	+	7
HCTunique943	chr13	44938470	44939429	+	7
HCTunique944	chr13	45007680	45007859	+	7
HCTunique945	chr13	45391170	45392219	+	7
HCTunique946	chr13	47180970	47181959	+	7
HCTunique947	chr12	122607720	122608589	+	8
HCTunique948	chr13	48640320	48641429	+	7
HCTunique949	chr13	50818530	50819639	+	7
HCTunique950	chr12	127615140	127615439	+	8
HCTunique951	chr13	50984880	50986199	+	7
HCTunique952	chr12	131726580	131726879	+	8
HCTunique953	chr12	131727060	131727749	+	8
HCTunique954	chr13	96393210	96393779	+	7
HCTunique955	chr13	97777740	97779029	+	7
HCTunique956	chr13	97915140	97916249	+	7
HCTunique957	chr13	99138510	99138659	+	7
HCTunique958	chr13	101095620	101096639	+	7
HCTunique959	chr13	106750260	106750889	+	7
HCTunique960	chr13	106834740	106835549	+	7
HCTunique961	chr13	106864980	106866149	+	7
HCTunique962	chr10	28371210	28374179	+	7
HCTunique963	chr10	28485420	28486709	+	7
HCTunique964	chr10	29127810	29128559	+	7
HCTunique965	chr10	29128620	29129609	+	7
HCTunique966	chr10	29448900	29449889	+	7
HCTunique967	chr10	32165040	32166629	+	7
HCTunique968	chrX	135850140	135850769	+	13
HCTunique969	chr13	106425810	106428209	+	13
HCTunique970	chr13	114047700	114048209	+	13
HCTunique971	chr10	374910	376259	+	13
HCTunique972	chr10	25348320	25349729	+	13
HCTunique973	chr10	49731060	49732139	+	13
HCTunique974	chr10	63657060	63658709	+	13
HCTunique975	chr10	74008290	74008859	+	13
HCTunique976	chr10	87838020	87839909	+	13
HCTunique977	chr10	114242100	114246419	+	13
HCTunique978	chr10	114304170	114305639	+	13
HCTunique979	chr10	114563310	114565199	+	13
HCTunique980	chr10	126840840	126842729	+	13
HCTunique981	chr5	45382650	45383939	+	13
HCTunique982	chr5	75667380	75667499	+	13
HCTunique983	chr5	118609170	118611239	+	13
HCTunique984	chr5	133460010	133462139	+	13
HCTunique985	chr5	174803460	174804329	+	13
HCTunique986	chr5	176945940	176946269	+	13
HCTunique987	chr7	5525970	5527139	+	12
HCTunique988	chr7	23396820	23397299	+	12
HCTunique989	chr5	91887240	91893239	+	29
HCTunique990	chr7	73060830	73062689	+	28
HCTunique991	chr7	79715760	79717979	+	28
HCTunique992	chr7	101512350	101515079	+	28
HCTunique993	chr4	30899190	30908969	+	34
HCTunique994	chr4	169451310	169464689	+	34
HCTunique995	chr4	169550220	169564739	+	34
HCTunique996	chr8	29594250	29596379	+	28
HCTunique997	chr8	110616510	110620889	+	28
HCTunique998	chr8	126308070	126315809	+	28
HCTunique999	chr9	21780750	21786089	+	34
HCTunique1000	chr19	7485660	7488209	+	28
HCTunique1001	chr9	130482570	130482929	+	34
HCTunique1002	chr9	130483080	130485119	+	34
HCTunique1003	chr9	140205090	140206529	+	34
HCTunique1004	chrX	152991300	152993519	+	34
HCTunique1005	chr13	23365950	23369129	+	34
HCTunique1006	chr19	49072590	49073609	+	28
HCTunique1007	chr10	127349580	127352039	+	34
HCTunique1008	chr5	92523630	92530799	+	34
HCTunique1009	chr13	41566950	41569889	+	20
HCTunique1010	chr10	28468440	28472909	+	20
HCTunique1011	chr10	75949230	75951149	+	20
HCTunique1012	chr10	91985400	91988549	+	20
HCTunique1013	chr5	76085280	76087709	+	20
HCTunique1014	chr5	92412720	92416679	+	20
HCTunique1015	chr5	102292680	102296279	+	20
HCTunique1016	chr5	115256070	115259849	+	20
HCTunique1017	chr5	134475120	134478149	+	20
HCTunique1018	chr5	180599700	180601559	+	20
HCTunique1019	chr7	2490930	2491589	+	19
HCTunique1020	chr7	100609230	100610039	+	19
HCTunique1021	chr7	116441910	116444939	+	19
HCTunique1022	chr22	38171820	38174339	+	19
HCTunique1023	chr14	21574560	21576389	+	19
HCTunique1024	chr14	53684130	53684969	+	19
HCTunique1025	chr14	56273340	56274959	+	19
HCTunique1026	chr16	2053740	2055059	+	55
HCTunique1027	chr11	66649140	66651839	+	44
HCTunique1028	chr16	2267100	2267489	+	55
HCTunique1029	chr16	89118480	89120549	+	55
HCTunique1030	chr17	76168410	76171559	+	44
HCTunique1031	chr17	76171740	76173599	+	44
HCTunique1032	chr12	65902020	65907269	+	55
HCTunique1033	chr12	65907330	65907629	+	55
HCTunique1034	chr12	89313750	89323379	+	55
HCTunique1035	chr4	75577710	75592589	+	55
HCTunique1036	chr2	227474160	227489069	+	55
HCTunique1037	chr10	72335040	72340439	+	55
HCTunique1038	chr2	241377300	241378169	+	44
HCTunique1039	chr15	45454530	45455819	+	8
HCTunique1040	chr15	63311700	63312329	+	8
HCTunique1041	chr19	16182270	16182629	+	54
HCTunique1042	chr15	71739450	71740949	+	8
HCTunique1043	chr15	72492600	72496229	+	8
HCTunique1044	chr15	80325090	80326289	+	8
HCTunique1045	chr15	86037000	86038199	+	8
HCTunique1046	chr15	89166450	89167439	+	8
HCTunique1047	chr15	100466280	100466609	+	8
HCTunique1048	chr15	100468650	100468979	+	8
HCTunique1049	chr4	8535510	8536409	+	8
HCTunique1050	chr4	11645220	11646689	+	8
HCTunique1051	chr4	22476240	22477529	+	8
HCTunique1052	chr4	30936720	30938819	+	8
HCTunique1053	chr4	30960120	30960569	+	8
HCTunique1054	chr4	30970110	30973589	+	8
HCTunique1055	chr4	31110030	31111019	+	8
HCTunique1056	chr4	31462740	31464269	+	8
HCTunique1057	chr4	57623190	57624479	+	8
HCTunique1058	chr4	75149160	75150119	+	8
HCTunique1059	chr4	75399840	75402299	+	8
HCTunique1060	chr4	75693930	75695129	+	8
HCTunique1061	chr4	85517910	85519349	+	8
HCTunique1062	chr4	95331930	95332409	+	8
HCTunique1063	chr4	95368650	95370389	+	8
HCTunique1064	chr4	98316030	98318759	+	8
HCTunique1065	chr4	101962470	101963939	+	8
HCTunique1066	chr4	104474220	104475119	+	8
HCTunique1067	chr4	104476170	104478989	+	8
HCTunique1068	chr4	111006000	111007409	+	8
HCTunique1069	chr4	114567060	114568109	+	8
HCTunique1070	chr4	123718590	123719879	+	8
HCTunique1071	chr4	124476300	124477079	+	8
HCTunique1072	chr4	152233710	152234579	+	8
HCTunique1073	chr4	154035960	154037159	+	8
HCTunique1074	chr4	154153920	154156019	+	8
HCTunique1075	chr4	157671720	157672829	+	8
HCTunique1076	chr4	157673010	157673309	+	8
HCTunique1077	chr4	168817770	168818939	+	8
HCTunique1078	chr4	168999750	169000919	+	8
HCTunique1079	chr4	169003020	169004999	+	8
HCTunique1080	chr4	169444290	169445039	+	8
HCTunique1081	chr4	169445100	169446659	+	8
HCTunique1082	chr4	169484790	169485059	+	8
HCTunique1083	chr4	169568730	169570469	+	8
HCTunique1084	chr4	169571610	169572599	+	8
HCTunique1085	chr4	169572720	169573859	+	8
HCTunique1086	chr4	187724100	187724519	+	8
HCTunique1087	chr2	69360	70319	+	8
HCTunique1088	chr2	9251670	9251729	+	8
HCTunique1089	chr2	9251970	9252839	+	8
HCTunique1090	chr2	26234340	26235989	+	8
HCTunique1091	chr2	27303750	27305039	+	8
HCTunique1092	chr2	28843890	28844969	+	8
HCTunique1093	chr2	42646680	42648389	+	8
HCTunique1094	chr7	36329550	36331079	+	12
HCTunique1095	chr7	36342510	36344249	+	12
HCTunique1096	chr7	55177950	55178699	+	12
HCTunique1097	chr7	73769130	73770119	+	12
HCTunique1098	chr7	80377470	80379389	+	12
HCTunique1099	chr7	105446520	105447689	+	12
HCTunique1100	chr7	107146710	107147639	+	12
HCTunique1101	chr7	115857630	115858499	+	12
HCTunique1102	chr7	116077830	116079809	+	12
HCTunique1103	chr7	116404740	116406059	+	12
HCTunique1104	chr7	151100460	151102349	+	12
HCTunique1105	chr20	25275180	25277489	+	12
HCTunique1106	chr20	30176640	30177239	+	12
HCTunique1107	chr20	33914100	33916079	+	12
HCTunique1108	chr20	47561520	47563019	+	12
HCTunique1109	chr20	52796160	52797569	+	12
HCTunique1110	chr20	57198720	57199799	+	12
HCTunique1111	chr20	61353060	61355369	+	12
HCTunique1112	chr20	61358910	61362779	+	12
HCTunique1113	chr20	62412810	62414279	+	12
HCTunique1114	chr22	18916800	18918149	+	12
HCTunique1115	chr22	20097960	20100389	+	12
HCTunique1116	chr22	20922210	20924459	+	12
HCTunique1117	chr22	24680460	24682019	+	12
HCTunique1118	chr22	37838250	37839569	+	12
HCTunique1119	chr22	38289690	38290259	+	12
HCTunique1120	chr22	47729220	47730059	+	12
HCTunique1121	chr14	23322120	23322869	+	12
HCTunique1122	chr14	54809670	54812009	+	12
HCTunique1123	chr14	68442030	68443199	+	12
HCTunique1124	chr14	68637420	68641589	+	12
HCTunique1125	chr14	71487840	71489879	+	12
HCTunique1126	chr14	72315510	72316709	+	12
HCTunique1127	chr14	74741520	74743109	+	12
HCTunique1128	chr8	2075640	2075999	+	12
HCTunique1129	chr8	145740300	145741409	+	152
HCTunique1130	chr8	22026270	22026809	+	12
HCTunique1131	chr8	22871700	22873229	+	12
HCTunique1132	chr1	45141540	45143369	+	28
HCTunique1133	chr1	45284310	45284459	+	28
HCTunique1134	chr1	84627480	84628319	+	28
HCTunique1135	chr1	84898470	84902039	+	28
HCTunique1136	chr7	120952290	120955259	+	33
HCTunique1137	chr1	205632780	205635119	+	28
HCTunique1138	chr22	37054860	37057469	+	33
HCTunique1139	chr22	46959060	46960469	+	33
HCTunique1140	chr6	44204100	44204489	+	28
HCTunique1141	chr11	1283100	1283999	+	28
HCTunique1142	chr11	1284060	1284389	+	28
HCTunique1143	chr14	105888480	105888809	+	33
HCTunique1144	chr8	17700270	17704499	+	33
HCTunique1145	chr8	29385810	29388509	+	33
HCTunique1146	chr8	29521890	29523839	+	33
HCTunique1147	chr19	3396690	3398369	+	33
HCTunique1148	chr19	4469760	4469999	+	33
HCTunique1149	chr19	17583540	17585009	+	33
HCTunique1150	chr19	17890530	17890889	+	33
HCTunique1151	chr17	16917510	16919519	+	28
HCTunique1152	chr17	16919550	16920479	+	28
HCTunique1153	chr17	16921350	16926179	+	28
HCTunique1154	chr17	59644290	59647949	+	28
HCTunique1155	chr8	21765870	21767459	+	19
HCTunique1156	chr8	28259910	28260839	+	19
HCTunique1157	chr8	30580110	30582809	+	19
HCTunique1158	chr19	1455090	1456379	+	19
HCTunique1159	chr19	5535930	5538479	+	19
HCTunique1160	chr19	8570220	8571719	+	19
HCTunique1161	chr19	10534680	10536089	+	19
HCTunique1162	chr19	17764950	17766629	+	19
HCTunique1163	chr19	39644460	39646559	+	19
HCTunique1164	chr19	51059130	51059429	+	19
HCTunique1165	chr19	51059550	51060449	+	19
HCTunique1166	chr19	55983060	55983629	+	19
HCTunique1167	chr1	2130150	2131109	+	19
HCTunique1168	chr1	15498630	15502019	+	19
HCTunique1169	chr1	17846070	17847299	+	19
HCTunique1170	chr1	25875210	25877279	+	19
HCTunique1171	chr1	26610330	26612339	+	19
HCTunique1172	chr1	29209950	29211719	+	19
HCTunique1173	chr1	90308460	90309959	+	19
HCTunique1174	chr1	150231660	150233159	+	19
HCTunique1175	chr22	37826490	37830569	+	43
HCTunique1176	chr6	41679570	41682809	+	54
HCTunique1177	chr19	48113760	48114359	+	43
HCTunique1178	chr12	89344020	89357309	+	54
HCTunique1179	chr12	121366560	121368089	+	54
HCTunique1180	chr2	8824380	8826449	+	54
HCTunique1181	chr2	62794620	62801129	+	54
HCTunique1182	chr2	70822860	70825289	+	54
HCTunique1183	chr2	43641000	43643069	+	8
HCTunique1184	chr2	43697580	43697939	+	8
HCTunique1185	chr2	47256690	47257709	+	8
HCTunique1186	chr2	47583570	47585099	+	8
HCTunique1187	chr2	62638170	62638979	+	8
HCTunique1188	chr2	64876320	64877369	+	8
HCTunique1189	chr2	64877430	64877699	+	8
HCTunique1190	chr8	16688310	16691189	+	9
HCTunique1191	chr8	22054710	22056329	+	9
HCTunique1192	chr8	23326440	23327099	+	9
HCTunique1193	chr8	27477420	27478469	+	9
HCTunique1194	chr2	65793630	65794679	+	8
HCTunique1195	chr2	71504490	71504789	+	8
HCTunique1196	chr2	71644110	71645249	+	8
HCTunique1197	chr2	97453650	97453919	+	8
HCTunique1198	chr2	110909340	110909789	+	8
HCTunique1199	chr2	112703940	112705349	+	8
HCTunique1200	chr8	27805680	27806639	+	9
HCTunique1201	chr8	30399420	30400679	+	9
HCTunique1202	chr8	38591970	38592929	+	9
HCTunique1203	chr8	42147420	42149039	+	9
HCTunique1204	chr8	56760180	56761319	+	9
HCTunique1205	chr8	63076920	63078149	+	9
HCTunique1206	chr2	133028760	133030439	+	8
HCTunique1207	chr2	133104600	133104959	+	8
HCTunique1208	chr2	142944240	142944509	+	8
HCTunique1209	chr2	161079900	161081609	+	8
HCTunique1210	chr2	162022680	162023939	+	8
HCTunique1211	chr2	169013010	169015709	+	8
HCTunique1212	chr2	173305230	173305559	+	8
HCTunique1213	chr8	90623250	90624659	+	9
HCTunique1214	chr8	101407830	101409119	+	9
HCTunique1215	chr2	174804780	174806129	+	8
HCTunique1216	chr2	177177810	177179219	+	8
HCTunique1217	chr2	177418320	177419309	+	8
HCTunique1218	chr2	178104390	178105829	+	8
HCTunique1219	chr2	182634750	182635799	+	8
HCTunique1220	chr2	182681130	182683019	+	8
HCTunique1221	chr2	182777220	182777489	+	8
HCTunique1222	chr2	182786640	182787689	+	8
HCTunique1223	chr2	182788860	182790989	+	8
HCTunique1224	chr2	182884980	182886119	+	8
HCTunique1225	chr8	126251220	126252929	+	9
HCTunique1226	chr8	126681720	126682439	+	9
HCTunique1227	chr8	128841900	128843129	+	9
HCTunique1228	chr8	128860920	128861909	+	9
HCTunique1229	chr8	130694100	130696409	+	9
HCTunique1230	chr2	186994170	186995639	+	8
HCTunique1231	chr2	189340410	189341699	+	8
HCTunique1232	chr2	208586850	208588349	+	8
HCTunique1233	chr2	224127390	224128649	+	8
HCTunique1234	chr2	224599950	224600729	+	8
HCTunique1235	chr2	224647770	224649299	+	8
HCTunique1236	chr19	1897380	1898219	+	9
HCTunique1237	chr19	2626950	2628329	+	9
HCTunique1238	chr2	224653710	224655509	+	8
HCTunique1239	chr2	224672310	224673539	+	8
HCTunique1240	chr2	226536900	226538249	+	8
HCTunique1241	chr2	226538280	226539449	+	8
HCTunique1242	chr2	227016870	227017289	+	8
HCTunique1243	chr2	227199210	227200739	+	8
HCTunique1244	chr2	227442600	227444309	+	8
HCTunique1245	chr2	227542980	227543879	+	8
HCTunique1246	chr2	227543970	227545049	+	8
HCTunique1247	chr19	7903980	7904189	+	9
HCTunique1248	chr19	8066280	8066459	+	9
HCTunique1249	chr19	8488020	8489399	+	9
HCTunique1250	chr19	9896490	9897329	+	9
HCTunique1251	chr19	11263020	11264069	+	9
HCTunique1252	chr19	13064580	13066019	+	9
HCTunique1253	chr19	13257180	13258649	+	9
HCTunique1254	chr19	13387740	13388789	+	9
HCTunique1255	chr2	227596350	227597219	+	8
HCTunique1256	chr2	228330780	228331949	+	8
HCTunique1257	chr2	232542180	232543049	+	8
HCTunique1258	chr2	234258750	234260039	+	8
HCTunique1259	chr2	235277160	235277969	+	8
HCTunique1260	chr2	240244440	240245099	+	8
HCTunique1261	chr2	241259610	241260089	+	8
HCTunique1262	chr19	14621310	14622779	+	9
HCTunique1263	chr19	14841600	14842619	+	9
HCTunique1264	chr19	17977320	17977529	+	9
HCTunique1265	chr2	241327050	241327919	+	8
HCTunique1266	chr2	241931250	241931999	+	8
HCTunique1267	chr9	21543780	21545639	+	8
HCTunique1268	chr9	21607350	21608009	+	8
HCTunique1269	chr9	22210800	22212839	+	8
HCTunique1270	chr19	18873150	18873689	+	9
HCTunique1271	chr19	33539760	33540899	+	9
HCTunique1272	chr19	38788950	38790329	+	9
HCTunique1273	chr19	40762500	40763849	+	9
HCTunique1274	chr19	41735340	41736449	+	9
HCTunique1275	chr19	41772330	41772509	+	9
HCTunique1276	chr19	41772840	41773169	+	9
HCTunique1277	chr9	75091680	75092069	+	8
HCTunique1278	chr9	80494140	80495489	+	8
HCTunique1279	chr9	86785260	86786339	+	8
HCTunique1280	chr9	93862410	93863639	+	8
HCTunique1281	chr9	94857480	94858619	+	8
HCTunique1282	chr9	99637260	99638429	+	8
HCTunique1283	chr9	110102700	110103899	+	8
HCTunique1284	chr19	42375960	42376859	+	9
HCTunique1285	chr19	42763020	42763979	+	9
HCTunique1286	chr19	46320540	46320869	+	9
HCTunique1287	chr19	47679300	47680739	+	9
HCTunique1288	chr9	113514750	113515499	+	8
HCTunique1289	chr9	127330920	127332269	+	8
HCTunique1290	chr9	127598160	127598339	+	8
HCTunique1291	chr9	127618410	127619879	+	8
HCTunique1292	chr9	129719070	129720239	+	8
HCTunique1293	chr19	50073630	50075219	+	9
HCTunique1294	chr19	50836470	50837549	+	9
HCTunique1295	chr1	3081120	3082079	+	9
HCTunique1296	chr1	3082320	3083099	+	9
HCTunique1297	chr8	126216330	126217979	+	12
HCTunique1298	chr8	126240390	126241739	+	12
HCTunique1299	chr8	141128670	141129989	+	12
HCTunique1300	chr2	25533630	25534769	+	15
HCTunique1301	chr2	81531120	81532829	+	15
HCTunique1302	chr19	1587270	1588919	+	12
HCTunique1303	chr19	1837800	1838429	+	12
HCTunique1304	chr19	2618160	2619779	+	12
HCTunique1305	chr19	3714150	3714239	+	12
HCTunique1306	chr2	97223460	97223669	+	15
HCTunique1307	chr2	98483670	98484629	+	15
HCTunique1308	chr19	4815060	4815389	+	12
HCTunique1309	chr19	4815420	4816589	+	12
HCTunique1310	chr19	5967600	5969129	+	12
HCTunique1311	chr19	11804820	11806289	+	12
HCTunique1312	chr2	178029450	178033559	+	15
HCTunique1313	chr2	227589000	227592329	+	15
HCTunique1314	chr2	227645160	227649089	+	15
HCTunique1315	chr19	30331920	30333059	+	12
HCTunique1316	chr9	12813540	12815429	+	15
HCTunique1317	chr9	123294210	123296039	+	15
HCTunique1318	chr19	38469840	38473889	+	12
HCTunique1319	chr19	41128860	41130599	+	12
HCTunique1320	chr19	42749820	42751949	+	12
HCTunique1321	chr19	45413790	45415109	+	12
HCTunique1322	chr9	127104540	127105799	+	15
HCTunique1323	chr9	132144270	132144329	+	15
HCTunique1324	chrX	1821090	1821809	+	15
HCTunique1325	chrX	28519410	28521119	+	15
HCTunique1326	chr19	45987750	45989579	+	12
HCTunique1327	chr19	47199960	47201849	+	12
HCTunique1328	chr19	47427240	47429429	+	12
HCTunique1329	chr19	47930400	47931689	+	12
HCTunique1330	chr19	49298040	49299689	+	12
HCTunique1331	chr19	49648890	49649729	+	12
HCTunique1332	chr19	51297600	51300149	+	12
HCTunique1333	chr1	3529230	3531209	+	12
HCTunique1334	chrX	149108880	149109149	+	15
HCTunique1335	chr1	12002250	12005249	+	12
HCTunique1336	chr1	12492720	12494789	+	12
HCTunique1337	chr1	23961240	23962259	+	12
HCTunique1338	chr13	31379220	31380899	+	15
HCTunique1339	chr13	99965400	99968369	+	15
HCTunique1340	chr1	27353520	27354059	+	12
HCTunique1341	chr1	27894030	27896729	+	12
HCTunique1342	chr1	27916080	27917069	+	12
HCTunique1343	chr1	32135220	32136389	+	12
HCTunique1344	chr10	65458560	65461169	+	15
HCTunique1345	chr1	41947890	41948579	+	12
HCTunique1346	chr1	61522350	61523639	+	12
HCTunique1347	chr1	84826110	84830609	+	12
HCTunique1348	chr10	72344400	72345839	+	15
HCTunique1349	chr10	73136340	73137809	+	15
HCTunique1350	chr10	73857600	73859879	+	15
HCTunique1351	chr10	79272870	79274969	+	15
HCTunique1352	chr10	91846260	91849139	+	15
HCTunique1353	chr10	92072040	92073899	+	15
HCTunique1354	chr10	97878210	97879379	+	15
HCTunique1355	chr1	181073160	181074599	+	33
HCTunique1356	chr6	35562720	35566679	+	33
HCTunique1357	chr6	42369750	42374159	+	33
HCTunique1358	chr6	42374220	42375329	+	33
HCTunique1359	chr6	129982590	129987089	+	33
HCTunique1360	chr11	3147030	3148769	+	33
HCTunique1361	chr11	94838970	94843589	+	33
HCTunique1362	chr17	499080	501599	+	33
HCTunique1363	chr12	66210930	66213659	+	28
HCTunique1364	chr17	17683860	17687459	+	33
HCTunique1365	chr17	48254730	48256559	+	33
HCTunique1366	chr17	55496970	55503869	+	33
HCTunique1367	chr16	675930	677939	+	33
HCTunique1368	chr4	30876270	30886589	+	28
HCTunique1369	chr4	30961110	30966779	+	28
HCTunique1370	chr4	75239220	75244709	+	28
HCTunique1371	chr4	169490070	169497269	+	28
HCTunique1372	chr3	134081550	134086229	+	33
HCTunique1373	chr2	47566170	47568659	+	28
HCTunique1374	chr2	85694580	85696799	+	28
HCTunique1375	chr12	49389330	49390109	+	33
HCTunique1376	chr1	154390140	154394369	+	19
HCTunique1377	chr1	168365370	168369719	+	19
HCTunique1378	chr1	201449190	201450569	+	19
HCTunique1379	chr2	224660880	224667809	+	23
HCTunique1380	chr9	35757960	35758319	+	23
HCTunique1381	chr1	204346230	204348089	+	19
HCTunique1382	chr9	133556550	133556969	+	23
HCTunique1383	chr9	133557030	133557899	+	23
HCTunique1384	chr6	35567850	35571239	+	19
HCTunique1385	chr6	56515830	56519009	+	19
HCTunique1386	chr6	106808130	106809509	+	19
HCTunique1387	chr6	142332840	142334819	+	19
HCTunique1388	chr6	142692540	142697009	+	19
HCTunique1389	chr6	145249800	145251659	+	19
HCTunique1390	chr6	170340840	170342759	+	19
HCTunique1391	chr11	3190380	3191369	+	19
HCTunique1392	chr10	71216820	71219879	+	23
HCTunique1393	chr10	114265710	114271079	+	23
HCTunique1394	chr10	126752910	126754949	+	23
HCTunique1395	chr11	10549680	10552199	+	19
HCTunique1396	chr11	13359060	13361399	+	19
HCTunique1397	chr10	126776490	126776879	+	23
HCTunique1398	chr11	64917420	64919189	+	19
HCTunique1399	chr17	1015800	1015859	+	19
HCTunique1400	chr17	3437820	3439049	+	19
HCTunique1401	chr7	76142010	76143029	+	22
HCTunique1402	chr17	39803520	39806039	+	19
HCTunique1403	chr17	41916570	41918429	+	19
HCTunique1404	chr17	42285300	42289139	+	19
HCTunique1405	chr7	116438040	116441849	+	22
HCTunique1406	chr17	43418550	43420289	+	19
HCTunique1407	chr17	47592570	47593259	+	19
HCTunique1408	chr17	55599900	55602839	+	19
HCTunique1409	chr17	56467800	56473589	+	19
HCTunique1410	chr17	60780330	60781709	+	19
HCTunique1411	chr7	155714010	155715479	+	22
HCTunique1412	chr20	399540	400829	+	22
HCTunique1413	chr20	21486060	21487349	+	22
HCTunique1414	chr12	120699330	120703559	+	43
HCTunique1415	chr1	66756090	66769949	+	53
HCTunique1416	chr2	226926360	226932329	+	43
HCTunique1417	chr2	227444460	227450669	+	43
HCTunique1418	chr9	21774390	21780509	+	43
HCTunique1419	chr9	139471140	139474469	+	43
HCTunique1420	chr5	36744030	36746219	+	43
HCTunique1421	chr9	131768430	131769719	+	8
HCTunique1422	chr9	133811250	133812329	+	8
HCTunique1423	chr9	133920780	133921919	+	8
HCTunique1424	chr9	134483370	134484749	+	8
HCTunique1425	chrX	2234010	2236199	+	8
HCTunique1426	chrX	2236410	2236769	+	8
HCTunique1427	chrX	2236950	2237549	+	8
HCTunique1428	chr4	30801390	30807089	+	53
HCTunique1429	chr4	30815850	30831749	+	53
HCTunique1430	chr1	8068590	8071799	+	9
HCTunique1431	chr1	8094450	8095949	+	9
HCTunique1432	chr1	8166480	8168399	+	9
HCTunique1433	chr1	8168430	8168609	+	9
HCTunique1434	chr1	11711100	11711519	+	9
HCTunique1435	chr1	12061470	12062489	+	9
HCTunique1436	chr1	12111630	12112949	+	9
HCTunique1437	chr1	14248080	14249369	+	9
HCTunique1438	chrX	2627760	2628899	+	8
HCTunique1439	chrX	10583040	10584329	+	8
HCTunique1440	chrX	13709520	13711889	+	8
HCTunique1441	chrX	23797680	23797919	+	8
HCTunique1442	chrX	23846640	23847569	+	8
HCTunique1443	chr1	21173550	21175319	+	9
HCTunique1444	chr1	33459060	33459569	+	9
HCTunique1445	chrX	46174830	46174979	+	8
HCTunique1446	chrX	46988610	46989479	+	8
HCTunique1447	chrX	52004580	52005509	+	8
HCTunique1448	chrX	55034970	55035929	+	8
HCTunique1449	chr1	43475400	43475939	+	9
HCTunique1450	chr1	53611590	53612819	+	9
HCTunique1451	chrX	75367920	75369029	+	8
HCTunique1452	chrX	109423290	109424999	+	8
HCTunique1453	chr13	20387580	20388629	+	8
HCTunique1454	chr13	22809150	22809539	+	8
HCTunique1455	chr1	84651600	84653009	+	9
HCTunique1456	chr1	88260180	88261649	+	9
HCTunique1457	chr1	94661610	94665929	+	9
HCTunique1458	chr13	27957210	27958439	+	8
HCTunique1459	chr13	30716640	30717689	+	8
HCTunique1460	chr13	31006560	31006859	+	8
HCTunique1461	chr13	41975970	41976239	+	8
HCTunique1462	chr13	48729660	48731189	+	8
HCTunique1463	chr1	112134990	112136369	+	9
HCTunique1464	chr13	101033850	101035439	+	8
HCTunique1465	chr13	106748580	106749959	+	8
HCTunique1466	chr13	113869920	113871329	+	8
HCTunique1467	chr10	11593860	11595299	+	8
HCTunique1468	chr1	159838650	159839909	+	9
HCTunique1469	chr1	164582400	164582789	+	9
HCTunique1470	chr1	164628480	164630009	+	9
HCTunique1471	chr10	28465020	28465739	+	8
HCTunique1472	chr10	28465800	28465859	+	8
HCTunique1473	chr10	28515720	28518629	+	8
HCTunique1474	chr10	28610580	28612139	+	8
HCTunique1475	chr1	199727760	199729169	+	9
HCTunique1476	chr1	202045470	202045859	+	9
HCTunique1477	chr1	202204890	202206149	+	9
HCTunique1478	chr1	203643930	203644379	+	9
HCTunique1479	chr1	204448590	204449999	+	9
HCTunique1480	chr10	31388550	31389239	+	8
HCTunique1481	chr10	31389570	31390829	+	8
HCTunique1482	chr10	33298770	33299999	+	8
HCTunique1483	chr10	43897680	43900619	+	8
HCTunique1484	chr10	60678930	60681149	+	8
HCTunique1485	chr1	212686290	212687729	+	9
HCTunique1486	chr1	218847090	218848199	+	9
HCTunique1487	chr1	225791370	225792809	+	9
HCTunique1488	chr1	236666190	236667389	+	9
HCTunique1489	chr6	3356340	3357269	+	9
HCTunique1490	chr10	63594300	63596759	+	8
HCTunique1491	chr10	72055650	72057059	+	8
HCTunique1492	chr10	73758510	73759019	+	8
HCTunique1493	chr10	73788720	73788929	+	8
HCTunique1494	chr10	75716070	75717299	+	8
HCTunique1495	chr10	79731000	79731599	+	8
HCTunique1496	chr10	90145110	90146399	+	8
HCTunique1497	chr10	90656370	90657599	+	8
HCTunique1498	chr6	16725690	16727099	+	9
HCTunique1499	chr6	21024330	21024689	+	9
HCTunique1500	chr6	27572730	27573929	+	9
HCTunique1501	chr10	91554300	91555919	+	8
HCTunique1502	chr10	91810740	91811849	+	8
HCTunique1503	chr10	99443490	99444389	+	8
HCTunique1504	chr10	102101850	102102839	+	8
HCTunique1505	chr10	102135960	102136439	+	8
HCTunique1506	chr6	27651330	27652649	+	9
HCTunique1507	chr6	27688080	27689639	+	9
HCTunique1508	chr6	27721680	27722069	+	9
HCTunique1509	chr6	27869970	27871559	+	9
HCTunique1510	chr6	28696380	28697339	+	9
HCTunique1511	chr6	28956300	28956869	+	9
HCTunique1512	chr6	29617020	29618399	+	9
HCTunique1513	chr1	167090460	167091719	+	12
HCTunique1514	chr1	173158920	173161049	+	12
HCTunique1515	chr1	178985670	178987349	+	12
HCTunique1516	chr1	181086120	181089089	+	12
HCTunique1517	chr10	114258390	114260759	+	15
HCTunique1518	chr10	114301440	114302249	+	15
HCTunique1519	chr10	134231640	134232989	+	15
HCTunique1520	chr1	192669060	192670409	+	12
HCTunique1521	chr1	201448890	201449099	+	12
HCTunique1522	chr1	203236380	203237459	+	12
HCTunique1523	chr1	203237580	203238599	+	12
HCTunique1524	chr6	6686880	6687269	+	12
HCTunique1525	chr5	103847220	103850639	+	15
HCTunique1526	chr5	145406430	145408199	+	15
HCTunique1527	chr5	150164310	150164699	+	15
HCTunique1528	chr6	6687390	6688319	+	12
HCTunique1529	chr6	27584610	27586379	+	12
HCTunique1530	chr6	31090020	31091369	+	12
HCTunique1531	chr6	31797420	31797929	+	12
HCTunique1532	chr5	173929800	173932019	+	15
HCTunique1533	chr7	12840510	12842759	+	14
HCTunique1534	chr7	20379840	20381909	+	14
HCTunique1535	chr6	42091230	42092339	+	12
HCTunique1536	chr6	42191370	42193409	+	12
HCTunique1537	chr6	90993570	90995789	+	12
HCTunique1538	chr7	23374350	23375519	+	14
HCTunique1539	chr7	32707020	32707679	+	14
HCTunique1540	chr6	142337220	142337519	+	12
HCTunique1541	chr6	142697400	142697759	+	12
HCTunique1542	chr6	145233390	145234919	+	12
HCTunique1543	chr6	145249260	145249619	+	12
HCTunique1544	chr7	97874130	97875959	+	14
HCTunique1545	chr7	100874790	100876229	+	14
HCTunique1546	chr7	101386740	101387939	+	14
HCTunique1547	chr7	120981450	120983369	+	14
HCTunique1548	chr6	158410500	158411549	+	12
HCTunique1549	chr6	159196380	159200609	+	12
HCTunique1550	chr6	160014960	160016849	+	12
HCTunique1551	chr6	169740630	169740989	+	12
HCTunique1552	chr11	12767640	12768779	+	12
HCTunique1553	chr7	148637520	148638809	+	14
HCTunique1554	chr7	158300370	158301719	+	14
HCTunique1555	chr20	17815560	17817239	+	14
HCTunique1556	chr11	13354380	13356209	+	12
HCTunique1557	chr11	18742980	18743729	+	12
HCTunique1558	chr11	28164750	28167239	+	12
HCTunique1559	chr11	34295940	34297619	+	12
HCTunique1560	chr11	35033790	35034899	+	12
HCTunique1561	chr11	36251520	36252929	+	12
HCTunique1562	chr20	30605880	30605999	+	14
HCTunique1563	chr20	31252710	31253639	+	14
HCTunique1564	chr20	48894780	48896009	+	14
HCTunique1565	chr20	56010540	56011679	+	14
HCTunique1566	chr11	66827070	66828419	+	12
HCTunique1567	chr11	67148100	67148369	+	12
HCTunique1568	chr20	60734040	60735359	+	14
HCTunique1569	chr20	60952620	60954059	+	14
HCTunique1570	chr22	19072740	19074929	+	14
HCTunique1571	chr22	19962300	19963829	+	14
HCTunique1572	chr11	67787790	67788629	+	12
HCTunique1573	chr11	67894560	67895069	+	12
HCTunique1574	chr11	69862230	69863369	+	12
HCTunique1575	chr11	73231740	73233839	+	12
HCTunique1576	chr11	108770280	108773489	+	12
HCTunique1577	chr11	108775830	108776849	+	12
HCTunique1578	chr14	51421590	51422909	+	14
HCTunique1579	chr14	54445470	54448559	+	14
HCTunique1580	chr14	67880070	67881959	+	14
HCTunique1581	chr4	75563670	75567689	+	33
HCTunique1582	chr4	102060120	102070109	+	33
HCTunique1583	chr2	65609490	65612219	+	33
HCTunique1584	chr9	21608280	21617849	+	33
HCTunique1585	chr9	130335300	130337789	+	33
HCTunique1586	chr10	92076540	92079749	+	33
HCTunique1587	chr5	138708270	138710609	+	33
HCTunique1588	chr5	174034890	174037049	+	33
HCTunique1589	chr7	73725330	73728239	+	32
HCTunique1590	chr21	43937100	43939139	+	19
HCTunique1591	chr20	31214820	31216649	+	22
HCTunique1592	chr20	34709430	34711049	+	22
HCTunique1593	chr20	35092110	35092619	+	22
HCTunique1594	chr16	14378820	14380079	+	19
HCTunique1595	chr16	19146210	19148579	+	19
HCTunique1596	chr20	49460580	49462319	+	22
HCTunique1597	chr16	89312850	89313929	+	19
HCTunique1598	chr16	89682750	89684009	+	19
HCTunique1599	chr22	38328990	38330669	+	22
HCTunique1600	chr22	40029840	40032149	+	22
HCTunique1601	chr22	41907450	41910089	+	22
HCTunique1602	chr3	65941830	65944529	+	19
HCTunique1603	chr3	114367080	114371909	+	19
HCTunique1604	chr14	23790660	23792159	+	22
HCTunique1605	chr14	54642120	54646859	+	22
HCTunique1606	chr3	129369450	129371969	+	19
HCTunique1607	chr3	184282830	184284659	+	19
HCTunique1608	chr3	185814600	185816879	+	19
HCTunique1609	chr3	186544350	186545369	+	19
HCTunique1610	chr3	186545520	186545789	+	19
HCTunique1611	chr8	28480260	28484009	+	22
HCTunique1612	chr8	96078510	96080879	+	22
HCTunique1613	chr8	126161700	126167129	+	22
HCTunique1614	chr8	126236430	126240299	+	22
HCTunique1615	chr19	3387000	3387569	+	22
HCTunique1616	chr12	65727930	65730389	+	19
HCTunique1617	chr12	66031980	66038459	+	19
HCTunique1618	chr12	66117630	66121589	+	19
HCTunique1619	chr19	46875630	46877789	+	22
HCTunique1620	chr12	76306680	76308509	+	19
HCTunique1621	chr19	49046160	49047329	+	22
HCTunique1622	chr19	50174700	50176019	+	22
HCTunique1623	chr10	79657350	79659809	+	53
HCTunique1624	chr7	27187440	27193019	+	52
HCTunique1625	chr14	74206710	74210129	+	52
HCTunique1626	chr14	74210670	74212829	+	52
HCTunique1627	chr19	2031180	2035799	+	52
HCTunique1628	chr19	4908900	4916279	+	52
HCTunique1629	chr19	49070490	49072529	+	52
HCTunique1630	chr10	112533570	112535669	+	8
HCTunique1631	chr10	114725940	114726899	+	8
HCTunique1632	chr10	114765570	114765869	+	8
HCTunique1633	chr10	114781770	114782879	+	8
HCTunique1634	chr10	115704180	115705799	+	8
HCTunique1635	chr10	119101470	119102729	+	8
HCTunique1636	chr10	123083820	123085199	+	8
HCTunique1637	chr6	42280200	42281999	+	9
HCTunique1638	chr6	42514830	42516269	+	9
HCTunique1639	chr6	52746570	52747319	+	9
HCTunique1640	chr6	56611530	56612609	+	9
HCTunique1641	chr10	127591230	127592249	+	8
HCTunique1642	chr5	1516020	1517489	+	8
HCTunique1643	chr5	6703860	6705179	+	8
HCTunique1644	chr5	10232820	10234049	+	8
HCTunique1645	chr5	31962420	31964219	+	8
HCTunique1646	chr6	56620140	56620469	+	9
HCTunique1647	chr6	56792340	56793359	+	9
HCTunique1648	chr6	75905760	75907829	+	9
HCTunique1649	chr6	85483440	85484639	+	9
HCTunique1650	chr6	86199510	86200889	+	9
HCTunique1651	chr6	119529630	119531399	+	9
HCTunique1652	chr5	56327640	56328959	+	8
HCTunique1653	chr5	73312710	73314119	+	8
HCTunique1654	chr5	78596550	78597839	+	8
HCTunique1655	chr5	81683010	81685229	+	8
HCTunique1656	chr5	92634900	92636309	+	8
HCTunique1657	chr5	92898990	92900909	+	8
HCTunique1658	chr6	121800870	121802189	+	9
HCTunique1659	chr6	130171860	130172819	+	9
HCTunique1660	chr6	133451280	133453379	+	9
HCTunique1661	chr6	139854660	139856219	+	9
HCTunique1662	chr6	141218520	141219689	+	9
HCTunique1663	chr6	145129830	145132229	+	9
HCTunique1664	chr6	150392730	150393809	+	9
HCTunique1665	chr6	151392930	151393439	+	9
HCTunique1666	chr6	151412220	151414019	+	9
HCTunique1667	chr5	112502010	112503959	+	8
HCTunique1668	chr5	115189230	115191659	+	8
HCTunique1669	chr5	125807280	125808869	+	8
HCTunique1670	chr5	130232760	130233779	+	8
HCTunique1671	chr5	133394280	133395359	+	8
HCTunique1672	chr6	151529430	151531379	+	9
HCTunique1673	chr6	152622510	152623799	+	9
HCTunique1674	chr6	154731090	154732739	+	9
HCTunique1675	chr6	158253990	158254349	+	9
HCTunique1676	chr6	159211770	159216299	+	9
HCTunique1677	chr6	159224700	159225839	+	9
HCTunique1678	chr6	166971510	166971569	+	9
HCTunique1679	chr5	133897110	133898429	+	8
HCTunique1680	chr5	134185290	134186699	+	8
HCTunique1681	chr11	8892840	8892899	+	9
HCTunique1682	chr11	10428510	10430009	+	9
HCTunique1683	chr11	10652700	10653809	+	9
HCTunique1684	chr11	11472540	11474459	+	9
HCTunique1685	chr11	11832090	11833229	+	9
HCTunique1686	chr11	12708570	12710669	+	9
HCTunique1687	chr11	16809360	16810799	+	9
HCTunique1688	chr5	156938250	156939599	+	8
HCTunique1689	chr5	157033950	157035269	+	8
HCTunique1690	chr5	159199980	159200969	+	8
HCTunique1691	chr5	170947380	170949089	+	8
HCTunique1692	chr5	174034740	174034799	+	8
HCTunique1693	chr5	174548160	174548849	+	8
HCTunique1694	chr5	174773820	174775829	+	8
HCTunique1695	chr5	176870130	176870939	+	8
HCTunique1696	chr11	16945350	16946849	+	9
HCTunique1697	chr11	20388150	20389439	+	9
HCTunique1698	chr11	28167300	28167629	+	9
HCTunique1699	chr11	34846650	34847819	+	9
HCTunique1700	chr11	59323320	59325419	+	9
HCTunique1701	chr11	59554020	59555279	+	9
HCTunique1702	chr11	61496820	61498709	+	9
HCTunique1703	chr5	176871000	176871269	+	8
HCTunique1704	chr5	180646260	180646679	+	8
HCTunique1705	chr7	6475770	6476939	+	7
HCTunique1706	chr7	12735510	12736649	+	7
HCTunique1707	chr7	13818420	13819559	+	7
HCTunique1708	chr7	16312710	16313429	+	7
HCTunique1709	chr11	64845540	64846799	+	9
HCTunique1710	chr11	67029810	67030859	+	9
HCTunique1711	chr11	68611410	68612039	+	9
HCTunique1712	chr11	69863610	69863879	+	9
HCTunique1713	chr11	101990310	101992859	+	9
HCTunique1714	chr7	16357740	16359659	+	7
HCTunique1715	chr7	22390080	22391309	+	7
HCTunique1716	chr7	27163440	27164549	+	7
HCTunique1717	chr7	28894560	28894739	+	7
HCTunique1718	chr7	30602760	30603719	+	7
HCTunique1719	chr7	40156740	40157909	+	7
HCTunique1720	chr7	44223990	44224919	+	7
HCTunique1721	chr11	108829080	108830579	+	9
HCTunique1722	chr11	109729050	109731419	+	9
HCTunique1723	chr11	110199780	110200079	+	9
HCTunique1724	chr11	118758090	118759439	+	9
HCTunique1725	chr11	120302220	120303359	+	9
HCTunique1726	chr7	46792920	46794239	+	7
HCTunique1727	chr7	50108400	50109449	+	7
HCTunique1728	chr7	51443910	51444569	+	7
HCTunique1729	chr7	65771220	65772149	+	7
HCTunique1730	chr7	73596450	73598219	+	7
HCTunique1731	chr7	76002240	76003139	+	7
HCTunique1732	chr7	79816020	79817279	+	7
HCTunique1733	chr11	130032750	130034369	+	9
HCTunique1734	chr17	872490	873869	+	9
HCTunique1735	chr17	875880	877259	+	9
HCTunique1736	chr17	2878860	2879609	+	9
HCTunique1737	chr7	80243700	80244659	+	7
HCTunique1738	chr7	80514180	80515439	+	7
HCTunique1739	chr7	98023440	98024579	+	7
HCTunique1740	chr7	98696460	98697539	+	7
HCTunique1741	chr7	99727920	99728879	+	7
HCTunique1742	chr7	99867300	99868079	+	7
HCTunique1743	chr7	102618540	102619469	+	7
HCTunique1744	chr17	6277530	6278519	+	9
HCTunique1745	chr17	7489410	7489499	+	9
HCTunique1746	chr17	7489590	7490849	+	9
HCTunique1747	chr17	8062530	8062769	+	9
HCTunique1748	chr17	8818740	8819969	+	9
HCTunique1749	chr17	18873120	18873389	+	9
HCTunique1750	chr11	120416970	120419159	+	12
HCTunique1751	chr11	122079900	122081669	+	12
HCTunique1752	chr17	8094840	8096549	+	12
HCTunique1753	chr17	15883950	15886769	+	12
HCTunique1754	chr17	16199400	16201799	+	12
HCTunique1755	chr14	100882620	100884509	+	14
HCTunique1756	chr14	104042340	104043659	+	14
HCTunique1757	chr14	105293640	105294209	+	14
HCTunique1758	chr17	19966560	19968119	+	12
HCTunique1759	chr17	42163950	42164339	+	12
HCTunique1760	chr17	42164370	42165269	+	12
HCTunique1761	chr8	6281460	6283739	+	14
HCTunique1762	chr8	21974730	21975929	+	14
HCTunique1763	chr8	22419270	22420319	+	14
HCTunique1764	chr8	29412540	29414609	+	14
HCTunique1765	chr8	29530890	29534099	+	14
HCTunique1766	chr17	46102680	46104869	+	12
HCTunique1767	chr17	48156120	48157469	+	12
HCTunique1768	chr17	48209850	48211199	+	12
HCTunique1769	chr17	55989000	55990589	+	12
HCTunique1770	chr17	59631240	59633009	+	12
HCTunique1771	chr8	90546540	90547979	+	14
HCTunique1772	chr8	95245650	95246039	+	14
HCTunique1773	chr17	72412500	72412679	+	12
HCTunique1774	chr17	72987510	72989069	+	12
HCTunique1775	chr17	80493480	80495339	+	12
HCTunique1776	chr17	81040560	81042659	+	12
HCTunique1777	chr21	33001620	33003059	+	12
HCTunique1778	chr8	96124470	96126149	+	14
HCTunique1779	chr8	126129810	126132119	+	14
HCTunique1780	chr19	3285840	3286619	+	14
HCTunique1781	chr21	44375580	44376779	+	12
HCTunique1782	chr21	45556950	45558509	+	12
HCTunique1783	chr16	4226490	4227749	+	12
HCTunique1784	chr19	6198660	6199589	+	14
HCTunique1785	chr19	6199650	6199709	+	14
HCTunique1786	chr19	6199740	6200099	+	14
HCTunique1787	chr19	6576780	6578459	+	14
HCTunique1788	chr16	19403970	19405589	+	12
HCTunique1789	chr16	22040400	22042439	+	12
HCTunique1790	chr16	33952140	33953579	+	12
HCTunique1791	chr16	53086200	53087339	+	12
HCTunique1792	chr19	17319840	17321219	+	14
HCTunique1793	chr19	19213590	19214729	+	14
HCTunique1794	chr19	39086790	39087689	+	14
HCTunique1795	chr16	66907800	66908099	+	12
HCTunique1796	chr16	68777880	68779469	+	12
HCTunique1797	chr16	74627640	74630489	+	12
HCTunique1798	chr16	81174450	81174509	+	12
HCTunique1799	chr16	81778890	81780179	+	12
HCTunique1800	chr19	39602040	39603569	+	14
HCTunique1801	chr19	49059120	49060529	+	14
HCTunique1802	chr19	49061190	49062359	+	14
HCTunique1803	chr16	84047220	84048959	+	12
HCTunique1804	chr16	84874410	84876389	+	12
HCTunique1805	chr16	87894030	87894869	+	12
HCTunique1806	chr16	89400060	89401259	+	12
HCTunique1807	chr19	50968830	50970419	+	14
HCTunique1808	chr19	51338400	51339749	+	14
HCTunique1809	chr19	54972780	54972989	+	14
HCTunique1810	chr16	89762040	89762369	+	12
HCTunique1811	chr18	20396850	20398379	+	12
HCTunique1812	chr18	28976430	28978739	+	12
HCTunique1813	chr18	47384220	47385839	+	12
HCTunique1814	chr1	1890960	1891919	+	14
HCTunique1815	chr1	8122770	8123189	+	14
HCTunique1816	chr1	11989530	11990519	+	14
HCTunique1817	chr1	11990610	11991329	+	14
HCTunique1818	chr18	67947000	67948949	+	12
HCTunique1819	chr18	68034720	68035829	+	12
HCTunique1820	chr18	68099520	68101559	+	12
HCTunique1821	chr3	5740050	5742239	+	12
HCTunique1822	chr3	39218760	39219239	+	12
HCTunique1823	chr1	17298150	17299769	+	14
HCTunique1824	chr1	24191310	24193109	+	14
HCTunique1825	chr1	27437790	27438149	+	14
HCTunique1826	chr22	43200810	43202459	+	32
HCTunique1827	chr14	56268690	56271959	+	32
HCTunique1828	chr14	100660350	100660649	+	32
HCTunique1829	chr8	22024500	22026239	+	32
HCTunique1830	chr8	126389040	126392969	+	32
HCTunique1831	chr1	953130	953549	+	32
HCTunique1832	chr1	24433950	24436289	+	32
HCTunique1833	chr1	27720870	27722009	+	32
HCTunique1834	chr1	33684390	33687629	+	32
HCTunique1835	chr12	120684900	120686879	+	19
HCTunique1836	chr12	122276760	122278589	+	19
HCTunique1837	chr12	127630560	127631579	+	19
HCTunique1838	chr15	52155030	52157849	+	19
HCTunique1839	chr15	59574900	59575079	+	19
HCTunique1840	chr1	10863750	10865279	+	22
HCTunique1841	chr1	12537450	12542249	+	22
HCTunique1842	chr1	12632460	12635339	+	22
HCTunique1843	chr15	76638210	76639889	+	19
HCTunique1844	chr15	85401660	85403159	+	19
HCTunique1845	chr4	10527390	10529879	+	19
HCTunique1846	chr4	75132720	75134759	+	19
HCTunique1847	chr4	75576480	75577319	+	19
HCTunique1848	chr2	20430510	20432069	+	19
HCTunique1849	chr2	43655130	43655549	+	19
HCTunique1850	chr6	1780800	1782809	+	22
HCTunique1851	chr6	16277400	16279229	+	22
HCTunique1852	chr2	182763000	182766359	+	19
HCTunique1853	chr6	33544740	33546239	+	22
HCTunique1854	chr2	224441280	224443079	+	19
HCTunique1855	chr2	227287770	227290739	+	19
HCTunique1856	chr2	234321690	234324419	+	19
HCTunique1857	chr9	14321790	14323319	+	19
HCTunique1858	chr9	33233940	33234269	+	19
HCTunique1859	chr9	33374760	33376559	+	19
HCTunique1860	chr6	129957870	129964169	+	22
HCTunique1861	chr6	129987120	129988139	+	22
HCTunique1862	chr9	38038680	38040359	+	19
HCTunique1863	chr11	64122270	64123679	+	22
HCTunique1864	chrX	24042570	24043469	+	19
HCTunique1865	chrX	28654980	28659089	+	19
HCTunique1866	chrX	46446060	46450259	+	19
HCTunique1867	chr11	76784280	76785479	+	22
HCTunique1868	chr11	121558140	121561379	+	22
HCTunique1869	chr17	7753920	7755689	+	22
HCTunique1870	chr17	21304200	21306809	+	22
HCTunique1871	chr12	89335290	89343329	+	52
HCTunique1872	chr15	41197350	41200379	+	52
HCTunique1873	chr2	45164760	45167339	+	52
HCTunique1874	chr10	114089820	114094649	+	52
HCTunique1875	chr7	1780650	1783319	+	51
HCTunique1876	chr20	61424550	61425779	+	51
HCTunique1877	chr19	2171340	2171639	+	51
HCTunique1878	chr7	106819830	106820909	+	7
HCTunique1879	chr7	114529110	114529679	+	7
HCTunique1880	chr7	114529770	114530099	+	7
HCTunique1881	chr7	115955490	115955909	+	7
HCTunique1882	chr7	116057370	116058509	+	7
HCTunique1883	chr7	116091510	116091779	+	7
HCTunique1884	chr7	116099010	116099969	+	7
HCTunique1885	chr7	116348460	116349719	+	7
HCTunique1886	chr7	116402070	116402999	+	7
HCTunique1887	chr1	9240360	9242999	+	51
HCTunique1888	chr1	66725400	66739049	+	51
HCTunique1889	chr17	26578590	26579069	+	9
HCTunique1890	chr17	27907020	27908699	+	9
HCTunique1891	chr17	38439420	38441489	+	9
HCTunique1892	chr17	39077670	39078989	+	9
HCTunique1893	chr17	40775730	40777139	+	9
HCTunique1894	chr7	116403030	116403359	+	7
HCTunique1895	chr7	116423370	116424239	+	7
HCTunique1896	chr7	116425710	116427779	+	7
HCTunique1897	chr7	116435400	116436569	+	7
HCTunique1898	chr7	121008660	121010579	+	7
HCTunique1899	chr7	123283800	123285029	+	7
HCTunique1900	chr7	129501810	129503879	+	7
HCTunique1901	chr7	129783750	129784799	+	7
HCTunique1902	chr7	139115580	139116779	+	7
HCTunique1903	chr7	143168700	143169899	+	7
HCTunique1904	chr17	47646870	47647649	+	9
HCTunique1905	chr17	48217230	48218249	+	9
HCTunique1906	chr17	48758550	48759869	+	9
HCTunique1907	chr17	48894390	48895649	+	9
HCTunique1908	chr17	59570220	59571179	+	9
HCTunique1909	chr7	148611210	148611479	+	7
HCTunique1910	chr7	148611540	148611839	+	7
HCTunique1911	chr7	148684290	148685459	+	7
HCTunique1912	chr7	150709290	150709829	+	7
HCTunique1913	chr20	755910	756479	+	7
HCTunique1914	chr20	836340	837749	+	7
HCTunique1915	chr20	22352280	22353359	+	7
HCTunique1916	chr17	61352220	61353479	+	9
HCTunique1917	chr17	70684380	70684799	+	9
HCTunique1918	chr17	71356050	71356709	+	9
HCTunique1919	chr17	72956430	72957329	+	9
HCTunique1920	chr17	73079820	73080569	+	9
HCTunique1921	chr20	23123280	23124029	+	7
HCTunique1922	chr20	25213530	25214639	+	7
HCTunique1923	chr20	30144360	30144749	+	7
HCTunique1924	chr20	30913410	30914549	+	7
HCTunique1925	chr20	32803530	32804549	+	7
HCTunique1926	chr20	34683060	34683209	+	7
HCTunique1927	chr20	34683270	34683479	+	7
HCTunique1928	chr17	74562600	74564099	+	9
HCTunique1929	chr17	77639730	77639909	+	9
HCTunique1930	chr17	77768160	77768459	+	9
HCTunique1931	chr17	78226560	78226979	+	9
HCTunique1932	chr17	79045230	79046759	+	9
HCTunique1933	chr17	79675740	79676129	+	9
HCTunique1934	chr17	79676310	79676369	+	9
HCTunique1935	chr17	79694850	79695299	+	9
HCTunique1936	chr20	35100510	35101469	+	7
HCTunique1937	chr20	35460660	35461919	+	7
HCTunique1938	chr20	44830200	44831249	+	7
HCTunique1939	chr20	46204710	46206269	+	7
HCTunique1940	chr20	47563050	47563499	+	7
HCTunique1941	chr20	48178320	48179459	+	7
HCTunique1942	chr20	48297030	48297329	+	7
HCTunique1943	chr20	48297810	48299009	+	7
HCTunique1944	chr21	10804920	10805699	+	9
HCTunique1945	chr21	10806870	10807649	+	9
HCTunique1946	chr21	16429470	16430669	+	9
HCTunique1947	chr21	35855490	35856809	+	9
HCTunique1948	chr21	45863730	45864839	+	9
HCTunique1949	chr21	46973100	46973459	+	9
HCTunique1950	chr16	671850	672539	+	9
HCTunique1951	chr20	48309720	48310589	+	7
HCTunique1952	chr20	49186140	49187099	+	7
HCTunique1953	chr16	11405190	11405429	+	9
HCTunique1954	chr16	17406360	17407109	+	9
HCTunique1955	chr16	19341930	19342949	+	9
HCTunique1956	chr16	30079470	30079619	+	9
HCTunique1957	chr20	52713510	52714469	+	7
HCTunique1958	chr20	52742790	52744169	+	7
HCTunique1959	chr20	52781730	52781939	+	7
HCTunique1960	chr20	52813950	52815209	+	7
HCTunique1961	chr20	52816170	52816529	+	7
HCTunique1962	chr20	52883670	52884869	+	7
HCTunique1963	chr20	55181250	55182239	+	7
HCTunique1964	chr16	30953190	30953579	+	9
HCTunique1965	chr16	31463490	31465349	+	9
HCTunique1966	chr16	49004970	49006529	+	9
HCTunique1967	chr16	53127750	53128319	+	9
HCTunique1968	chr16	70741770	70741979	+	9
HCTunique1969	chr16	72660510	72661469	+	9
HCTunique1970	chr22	21977730	21979829	+	7
HCTunique1971	chr22	29299560	29301389	+	7
HCTunique1972	chr22	29866080	29866649	+	7
HCTunique1973	chr22	30804240	30805349	+	7
HCTunique1974	chr22	30840270	30841439	+	7
HCTunique1975	chr22	31225830	31227059	+	7
HCTunique1976	chr16	84771030	84772259	+	9
HCTunique1977	chr16	86191680	86193029	+	9
HCTunique1978	chr18	8729280	8729429	+	9
HCTunique1979	chr22	36804660	36804929	+	7
HCTunique1980	chr22	37839600	37839929	+	7
HCTunique1981	chr22	38723310	38724389	+	7
HCTunique1982	chr22	39323280	39323729	+	7
HCTunique1983	chr18	21655650	21657059	+	9
HCTunique1984	chr18	28998960	29000429	+	9
HCTunique1985	chr18	55936800	55938209	+	9
HCTunique1986	chr22	42252480	42253709	+	7
HCTunique1987	chr22	47127270	47128049	+	7
HCTunique1988	chr22	49895220	49896479	+	7
HCTunique1989	chr22	50414700	50415149	+	7
HCTunique1990	chr18	60407910	60409289	+	9
HCTunique1991	chr18	68097660	68099369	+	9
HCTunique1992	chr3	27573990	27574349	+	9
HCTunique1993	chr3	32009520	32011589	+	9
HCTunique1994	chr21	44143470	44145839	+	25
HCTunique1995	chr16	1143180	1144319	+	25
HCTunique1996	chr16	2771370	2774009	+	25
HCTunique1997	chr16	87978240	87980609	+	25
HCTunique1998	chr3	48544050	48546209	+	25
HCTunique1999	chr3	98291370	98298269	+	25
[truncated: 3,023 more rows]

## Sheet: K27acDistal_DKO1unique
Peak ID	Chr	Start	Stop	Strand	Score
DKOunique1	chr1	172312710	172313339	+	20
DKOunique2	chr1	173238630	173239589	+	20
DKOunique3	chr1	207196980	207200189	+	20
DKOunique4	chr1	207200460	207201239	+	20
DKOunique5	chr1	234634860	234637889	+	20
DKOunique6	chr1	234679320	234680819	+	20
DKOunique7	chr1	249238920	249240389	+	20
DKOunique8	chr6	12490860	12492839	+	20
DKOunique9	chr6	39176550	39178829	+	20
DKOunique10	chr6	106049100	106049789	+	20
DKOunique11	chr6	148775190	148780049	+	20
DKOunique12	chr6	155405820	155408009	+	20
DKOunique13	chr6	155738160	155740469	+	20
DKOunique14	chr6	163729410	163731419	+	20
DKOunique15	chr6	168812700	168813869	+	20
DKOunique16	chr11	3824550	3826379	+	20
DKOunique17	chr11	8847750	8849189	+	20
DKOunique18	chr11	9879690	9880979	+	20
DKOunique19	chr11	38569380	38570249	+	20
DKOunique20	chr11	57500220	57502079	+	20
DKOunique21	chr11	111311310	111312929	+	20
DKOunique22	chr6	66968490	66969809	+	9
DKOunique23	chr6	71737710	71738489	+	9
DKOunique24	chr6	74312040	74312579	+	9
DKOunique25	chr11	120387450	120389429	+	20
DKOunique26	chr17	9252600	9254369	+	20
DKOunique27	chr6	91121130	91121399	+	9
DKOunique28	chr6	134741220	134742059	+	9
DKOunique29	chr6	138018090	138019109	+	9
DKOunique30	chr6	140029320	140030189	+	9
DKOunique31	chr17	62682900	62685149	+	20
DKOunique32	chr6	147384750	147385649	+	9
DKOunique33	chr6	155649780	155649959	+	9
DKOunique34	chr6	155649990	155650259	+	9
DKOunique35	chr6	158902770	158903939	+	9
DKOunique36	chr17	64462050	64463969	+	20
DKOunique37	chr17	75384960	75386759	+	20
DKOunique38	chr6	164092380	164093459	+	9
DKOunique39	chr6	168962970	168963719	+	9
DKOunique40	chr6	169825530	169826519	+	9
DKOunique41	chr11	639030	639869	+	9
DKOunique42	chr11	720720	720929	+	9
DKOunique43	chr11	1999410	2000639	+	9
DKOunique44	chr11	9855900	9856709	+	9
DKOunique45	chr11	10343820	10344869	+	9
DKOunique46	chr11	12070350	12071099	+	9
DKOunique47	chr11	45067380	45068339	+	9
DKOunique48	chr11	45294480	45294929	+	9
DKOunique49	chr11	45489570	45490409	+	9
DKOunique50	chr11	66529320	66529949	+	9
DKOunique51	chr11	69174990	69177029	+	9
DKOunique52	chr11	69338790	69339659	+	9
DKOunique53	chr11	72999840	73000739	+	9
DKOunique54	chr11	74383740	74384519	+	9
DKOunique55	chr11	85894080	85894769	+	9
DKOunique56	chr11	111421500	111421949	+	9
DKOunique57	chr11	111606150	111607139	+	9
DKOunique58	chr11	128376780	128377859	+	9
DKOunique59	chr17	1676070	1677029	+	9
DKOunique60	chr17	2468040	2468729	+	9
DKOunique61	chr17	13496850	13498259	+	9
DKOunique62	chr17	16796670	16797749	+	9
DKOunique63	chr17	19882860	19883879	+	9
DKOunique64	chr17	21219690	21220919	+	9
DKOunique65	chr17	26763480	26764319	+	9
DKOunique66	chr17	27468990	27470129	+	9
DKOunique67	chr14	70446240	70449509	+	31
DKOunique68	chr14	77516490	77520179	+	31
DKOunique69	chr8	8662560	8665619	+	31
DKOunique70	chr19	2548590	2553509	+	31
DKOunique71	chr19	13122990	13125269	+	31
DKOunique72	chr19	14491830	14496299	+	31
DKOunique73	chr19	49136940	49138829	+	31
DKOunique74	chr1	16105860	16108649	+	31
DKOunique75	chr1	110413680	110417339	+	31
DKOunique76	chr1	149910180	149912549	+	31
DKOunique77	chr1	207062700	207065159	+	31
DKOunique78	chr1	207179670	207182279	+	31
DKOunique79	chr1	207182490	207183149	+	31
DKOunique80	chr1	231646770	231649229	+	31
DKOunique81	chr6	113673000	113674919	+	31
DKOunique82	chr11	10372500	10374869	+	31
DKOunique83	chr3	42161760	42163199	+	13
DKOunique84	chr11	73852320	73853579	+	31
DKOunique85	chr17	46991640	46994309	+	31
DKOunique86	chr3	57131610	57133079	+	13
DKOunique87	chr3	66101610	66102239	+	13
DKOunique88	chr3	66102450	66102749	+	13
DKOunique89	chr3	99261420	99262709	+	13
DKOunique90	chr3	111387960	111389369	+	13
DKOunique91	chr3	118262880	118264199	+	13
DKOunique92	chr21	36588600	36591299	+	31
DKOunique93	chr21	44572650	44575409	+	31
DKOunique94	chr3	128506050	128507339	+	13
DKOunique95	chr3	130935690	130936679	+	13
DKOunique96	chr3	133199100	133199519	+	13
DKOunique97	chr3	134027100	134027339	+	13
DKOunique98	chr3	134146020	134147459	+	13
DKOunique99	chr3	136505190	136505759	+	13
DKOunique100	chr16	57410610	57414119	+	31
DKOunique101	chr16	81525030	81528809	+	31
DKOunique102	chr16	87489930	87492479	+	31
DKOunique103	chr3	138108960	138109349	+	13
DKOunique104	chr3	149379600	149381219	+	13
DKOunique105	chr3	170917470	170919269	+	13
DKOunique106	chr3	171918990	171919649	+	13
DKOunique107	chr3	185453880	185455049	+	13
DKOunique108	chr3	193938240	193939979	+	13
DKOunique109	chr3	194928690	194932199	+	13
DKOunique110	chr12	8147100	8148029	+	13
DKOunique111	chr12	12161700	12164279	+	13
DKOunique112	chr12	13145190	13146029	+	13
DKOunique113	chr12	24872070	24872669	+	13
DKOunique114	chr12	28019310	28020149	+	13
DKOunique115	chr12	30975180	30976469	+	13
DKOunique116	chr12	47044680	47046119	+	13
DKOunique117	chr12	47335680	47337599	+	13
DKOunique118	chr12	63160830	63162389	+	13
DKOunique119	chr12	65047620	65049629	+	13
DKOunique120	chr12	75919950	75920189	+	13
DKOunique121	chr12	96860340	96861839	+	13
DKOunique122	chr12	104195430	104196989	+	13
DKOunique123	chr12	112089810	112091459	+	13
DKOunique124	chr12	112549710	112551359	+	13
DKOunique125	chr12	112740870	112742009	+	13
DKOunique126	chr12	122948160	122949899	+	13
DKOunique127	chr12	125029380	125030909	+	13
DKOunique128	chr12	125624640	125626109	+	13
DKOunique129	chr15	22698030	22698779	+	13
DKOunique130	chr15	27368340	27370169	+	13
DKOunique131	chr15	31316520	31318499	+	13
DKOunique132	chr15	31735650	31736639	+	13
DKOunique133	chr15	44509020	44509169	+	13
DKOunique134	chr21	27306300	27307859	+	20
DKOunique135	chr21	30470880	30473099	+	20
DKOunique136	chr21	47545920	47552309	+	20
DKOunique137	chr16	8941860	8945339	+	20
DKOunique138	chr16	55786140	55788389	+	20
DKOunique139	chr16	56840400	56841689	+	20
DKOunique140	chr16	57930630	57933839	+	20
DKOunique141	chr18	3037140	3038879	+	20
DKOunique142	chr18	25501110	25502939	+	20
DKOunique143	chr18	76806810	76808639	+	20
DKOunique144	chr3	8911200	8912579	+	20
DKOunique145	chr3	36718500	36719579	+	20
DKOunique146	chr3	100754880	100756109	+	20
DKOunique147	chr3	105715860	105717509	+	20
DKOunique148	chr3	114098550	114100349	+	20
DKOunique149	chr3	119895540	119897399	+	20
DKOunique150	chr3	122201460	122202719	+	20
DKOunique151	chr3	125915790	125917679	+	20
DKOunique152	chr3	171859080	171861149	+	20
DKOunique153	chr3	185069370	185070329	+	20
DKOunique154	chr3	188513100	188515169	+	20
DKOunique155	chr17	31440090	31440839	+	9
DKOunique156	chr17	40067070	40067609	+	9
DKOunique157	chr17	41665650	41666819	+	9
DKOunique158	chr17	41742660	41743589	+	9
DKOunique159	chr17	42983100	42983969	+	9
DKOunique160	chr12	50604720	50606039	+	20
DKOunique161	chr12	89854710	89855939	+	20
DKOunique162	chr12	92170500	92171819	+	20
DKOunique163	chr17	45343620	45344819	+	9
DKOunique164	chr17	49163370	49163819	+	9
DKOunique165	chr17	55539840	55541039	+	9
DKOunique166	chr17	55932990	55933709	+	9
DKOunique167	chr17	55933860	55933889	+	9
DKOunique168	chr15	39006180	39008129	+	20
DKOunique169	chr17	57898020	57899429	+	9
DKOunique170	chr17	60901890	60902789	+	9
DKOunique171	chr17	61538190	61538639	+	9
DKOunique172	chr15	57843120	57845189	+	20
DKOunique173	chr15	59466600	59468729	+	20
DKOunique174	chr15	60651360	60652559	+	20
DKOunique175	chr15	60658080	60658169	+	20
DKOunique176	chr15	65593200	65594579	+	20
DKOunique177	chr15	67247670	67250039	+	20
DKOunique178	chr17	68124600	68124899	+	9
DKOunique179	chr17	72312930	72313769	+	9
DKOunique180	chr17	76350900	76351019	+	9
DKOunique181	chr17	76351980	76352609	+	9
DKOunique182	chr17	76353390	76353629	+	9
DKOunique183	chr17	76462200	76463219	+	9
DKOunique184	chr21	9881100	9881939	+	9
DKOunique185	chr21	16273050	16273499	+	9
DKOunique186	chr21	37476570	37477619	+	9
DKOunique187	chr21	44835390	44836349	+	9
DKOunique188	chr21	46334250	46335119	+	9
DKOunique189	chr21	46725240	46725509	+	9
DKOunique190	chr21	48118860	48119879	+	9
DKOunique191	chr16	2178210	2179289	+	9
DKOunique192	chr16	9940050	9940889	+	9
DKOunique193	chr16	11703270	11704499	+	9
DKOunique194	chr16	12412170	12413249	+	9
DKOunique195	chr16	19712130	19712429	+	9
DKOunique196	chr16	27503250	27504239	+	9
DKOunique197	chr16	28908930	28910009	+	9
DKOunique198	chr16	29231430	29232599	+	9
DKOunique199	chr16	29275980	29276789	+	9
DKOunique200	chr16	29283090	29284409	+	9
DKOunique201	chr16	53898810	53899109	+	9
DKOunique202	chr3	5237040	5239499	+	31
DKOunique203	chr3	98496870	98500169	+	31
DKOunique204	chr3	194750460	194753069	+	31
DKOunique205	chr3	194859360	194862179	+	31
DKOunique206	chr3	194899680	194908169	+	31
DKOunique207	chr12	26423850	26426009	+	31
DKOunique208	chr12	26426490	26428979	+	31
DKOunique209	chr12	47356920	47359769	+	31
DKOunique210	chr12	76182600	76184579	+	31
DKOunique211	chr12	76188960	76189259	+	31
DKOunique212	chr12	76190730	76192079	+	31
DKOunique213	chr15	29025660	29031299	+	31
DKOunique214	chr4	74591550	74593229	+	31
DKOunique215	chr4	77466840	77470259	+	31
DKOunique216	chr4	103359210	103360259	+	31
DKOunique217	chr4	120023580	120024719	+	31
DKOunique218	chr4	188523450	188524769	+	31
DKOunique219	chr15	52385250	52386629	+	13
DKOunique220	chr15	59210490	59210789	+	13
DKOunique221	chr15	59211090	59212079	+	13
DKOunique222	chr15	60704490	60707069	+	13
DKOunique223	chr15	65189220	65190599	+	13
DKOunique224	chr9	90407340	90408869	+	31
DKOunique225	chr15	70200930	70202129	+	13
DKOunique226	chr13	40904250	40907549	+	31
DKOunique227	chr13	41026440	41028809	+	31
DKOunique228	chr15	96894780	96896519	+	13
DKOunique229	chr13	99561360	99564029	+	31
DKOunique230	chr10	70986690	70990499	+	31
DKOunique231	chr4	52789080	52790549	+	13
DKOunique232	chr4	77447550	77448809	+	13
DKOunique233	chr4	86419080	86419529	+	13
DKOunique234	chr4	123819660	123820829	+	13
DKOunique235	chr4	129243630	129244679	+	13
DKOunique236	chr4	141582060	141582329	+	13
DKOunique237	chr4	151690140	151690799	+	13
DKOunique238	chr4	154353690	154354889	+	13
DKOunique239	chr4	157851960	157852409	+	13
DKOunique240	chr4	159082980	159083459	+	13
DKOunique241	chr4	183994440	183995009	+	13
DKOunique242	chr4	189370140	189370949	+	13
DKOunique243	chr4	189862170	189863009	+	13
DKOunique244	chr2	36704070	36706469	+	13
DKOunique245	chr2	37925820	37926869	+	13
DKOunique246	chr2	42845370	42846659	+	13
DKOunique247	chr2	43062900	43064339	+	13
DKOunique248	chr2	46299930	46301249	+	13
DKOunique249	chr2	56089080	56089529	+	13
DKOunique250	chr2	69198750	69199799	+	13
DKOunique251	chr2	81884700	81884999	+	13
DKOunique252	chr2	101349660	101351099	+	13
DKOunique253	chr2	101382780	101384999	+	13
DKOunique254	chr2	113677650	113679569	+	13
DKOunique255	chr2	119868420	119869829	+	13
DKOunique256	chr2	128165460	128165699	+	13
DKOunique257	chr2	153288420	153289679	+	13
DKOunique258	chr2	159886890	159888119	+	13
DKOunique259	chr4	123840	125369	+	20
DKOunique260	chr4	2763240	2766239	+	20
DKOunique261	chr4	7218450	7221419	+	20
DKOunique262	chr1	173522880	173525039	+	23
DKOunique263	chr1	179132400	179133749	+	23
DKOunique264	chr4	20992830	20994839	+	20
DKOunique265	chr1	179134650	179134949	+	23
DKOunique266	chr1	179134980	179135459	+	23
DKOunique267	chr1	209212740	209214329	+	23
DKOunique268	chr1	209574180	209579489	+	23
DKOunique269	chr4	95444970	95445779	+	20
DKOunique270	chr4	160310910	160313039	+	20
DKOunique271	chr4	179336040	179337689	+	20
DKOunique272	chr4	184390260	184392299	+	20
DKOunique273	chr4	189368400	189368789	+	20
DKOunique274	chr4	191042430	191044439	+	20
DKOunique275	chr6	20952060	20953559	+	23
DKOunique276	chr6	30760560	30763259	+	23
DKOunique277	chr2	15500070	15501419	+	20
DKOunique278	chr2	28541610	28543919	+	20
DKOunique279	chr2	31652370	31653869	+	20
DKOunique280	chr2	37915290	37916909	+	20
DKOunique281	chr6	72102270	72107039	+	23
DKOunique282	chr6	74348070	74350439	+	23
DKOunique283	chr6	155509110	155510039	+	23
DKOunique284	chr6	155763330	155766779	+	23
DKOunique285	chr2	42568980	42570749	+	20
DKOunique286	chr2	43312470	43314479	+	20
DKOunique287	chr2	54300690	54302399	+	20
DKOunique288	chr2	67729410	67731329	+	20
DKOunique289	chr6	164006280	164010299	+	23
DKOunique290	chr11	62193120	62196659	+	23
DKOunique291	chr2	75822210	75824849	+	20
DKOunique292	chr11	124350840	124353149	+	23
DKOunique293	chr2	192350670	192353309	+	20
DKOunique294	chr2	208176270	208176659	+	20
DKOunique295	chr2	227514150	227515469	+	20
DKOunique296	chr16	57294150	57294899	+	9
DKOunique297	chr16	67270650	67271549	+	9
DKOunique298	chr16	72972360	72973229	+	9
DKOunique299	chr16	74901840	74902709	+	9
DKOunique300	chr17	26360520	26362229	+	23
DKOunique301	chr17	43302660	43307459	+	23
DKOunique302	chr17	45316560	45318389	+	23
DKOunique303	chr19	4556070	4556759	+	10
DKOunique304	chr19	7462530	7463819	+	10
DKOunique305	chr19	11050020	11051009	+	10
DKOunique306	chr19	13120440	13120769	+	10
DKOunique307	chr9	81425850	81427799	+	20
DKOunique308	chr16	81531150	81531989	+	9
DKOunique309	chr16	85558020	85558979	+	9
DKOunique310	chr16	85607490	85608599	+	9
DKOunique311	chr17	62151810	62152229	+	23
DKOunique312	chr17	62152530	62152799	+	23
DKOunique313	chr17	76911600	76913249	+	23
DKOunique314	chr19	16545930	16547279	+	10
DKOunique315	chr19	19570080	19571279	+	10
DKOunique316	chr9	97410450	97413029	+	20
DKOunique317	chr9	109678170	109679429	+	20
DKOunique318	chr9	127025520	127031189	+	20
DKOunique319	chr16	87758640	87759239	+	9
DKOunique320	chr16	88296120	88297379	+	9
DKOunique321	chr16	89180970	89182049	+	9
DKOunique322	chr16	89544720	89545079	+	9
DKOunique323	chr16	89545170	89545559	+	9
DKOunique324	chr21	35924670	35926529	+	23
DKOunique325	chr16	856680	858269	+	23
DKOunique326	chr19	39355890	39357239	+	10
DKOunique327	chr9	131969880	131972039	+	20
DKOunique328	chr18	515190	515789	+	9
DKOunique329	chr18	2303130	2303429	+	9
DKOunique330	chr18	3675270	3676169	+	9
DKOunique331	chr18	21441930	21443069	+	9
DKOunique332	chr18	21544050	21545099	+	9
DKOunique333	chr18	43531980	43532339	+	9
DKOunique334	chr18	43839900	43840409	+	9
DKOunique335	chr18	46365180	46366169	+	9
DKOunique336	chr18	46399140	46400189	+	9
DKOunique337	chr16	24985590	24990179	+	23
DKOunique338	chr16	73052520	73055219	+	23
DKOunique339	chr19	45378660	45379799	+	10
DKOunique340	chr19	45600900	45601979	+	10
DKOunique341	chr19	45905430	45906599	+	10
DKOunique342	chr18	55094820	55095329	+	9
DKOunique343	chr18	56251500	56252369	+	9
DKOunique344	chr18	77165430	77166389	+	9
DKOunique345	chr3	13882560	13883759	+	9
DKOunique346	chr3	14189640	14190479	+	9
DKOunique347	chr19	48103800	48104339	+	10
DKOunique348	chr19	50057400	50058899	+	10
DKOunique349	chr3	40158150	40158779	+	9
DKOunique350	chr1	1694310	1695719	+	10
DKOunique351	chr1	3752460	3753419	+	10
DKOunique352	chr1	4728420	4730219	+	10
DKOunique353	chr3	69227550	69228329	+	9
DKOunique354	chr3	72772920	72773609	+	9
DKOunique355	chr3	83563650	83563859	+	9
DKOunique356	chr3	98710200	98711039	+	9
DKOunique357	chr3	107085420	107086559	+	9
DKOunique358	chr3	111690090	111690629	+	9
DKOunique359	chr1	7929600	7930679	+	10
DKOunique360	chr1	9826260	9827789	+	10
DKOunique361	chr3	124339080	124339979	+	9
DKOunique362	chr3	126191130	126191759	+	9
DKOunique363	chr3	126701310	126702269	+	9
DKOunique364	chr3	126720630	126721259	+	9
DKOunique365	chr1	16075710	16076579	+	10
DKOunique366	chr1	20436570	20437799	+	10
DKOunique367	chr1	26601810	26603069	+	10
DKOunique368	chr3	149395470	149396819	+	9
DKOunique369	chr3	150026220	150026639	+	9
DKOunique370	chr3	161572080	161572649	+	9
DKOunique371	chr1	27874620	27876179	+	10
DKOunique372	chr1	31960110	31960559	+	10
DKOunique373	chr1	32388210	32388479	+	10
DKOunique374	chr1	33195240	33196529	+	10
DKOunique375	chr1	33219210	33220769	+	10
DKOunique376	chr3	187962180	187962689	+	9
DKOunique377	chr3	188719350	188719949	+	9
DKOunique378	chr1	41385000	41386049	+	10
DKOunique379	chr1	43892160	43893299	+	10
DKOunique380	chr1	59193030	59193959	+	10
DKOunique381	chr1	59593500	59594849	+	10
DKOunique382	chr10	129774780	129777179	+	31
DKOunique383	chr5	72949080	72951389	+	31
DKOunique384	chr7	22829520	22832339	+	30
DKOunique385	chr1	10658640	10661009	+	38
DKOunique386	chr7	27717180	27718919	+	30
DKOunique387	chr7	34018470	34021139	+	30
DKOunique388	chr7	48038940	48040199	+	30
DKOunique389	chr7	101812080	101814569	+	30
DKOunique390	chr7	131579460	131581859	+	30
DKOunique391	chr20	36746160	36748739	+	30
DKOunique392	chr1	43937100	43943099	+	38
DKOunique393	chr1	55893930	55896419	+	38
DKOunique394	chr20	48405120	48408149	+	30
DKOunique395	chr20	52327440	52329989	+	30
DKOunique396	chr20	61264620	61270649	+	30
DKOunique397	chr1	198589080	198592079	+	38
DKOunique398	chr14	61942410	61948079	+	30
DKOunique399	chr8	11763000	11764979	+	30
DKOunique400	chr8	13050990	13052999	+	30
DKOunique401	chr11	128576910	128580869	+	38
DKOunique402	chr8	144287010	144289139	+	30
DKOunique403	chr19	1154250	1156739	+	30
DKOunique404	chr19	1210980	1219919	+	30
DKOunique405	chr17	79385400	79387979	+	38
DKOunique406	chr21	44916930	44919569	+	38
DKOunique407	chr18	3638220	3641279	+	38
DKOunique408	chr3	104130540	104132849	+	38
DKOunique409	chr3	104133720	104133899	+	38
DKOunique410	chr19	54546090	54547529	+	30
DKOunique411	chr1	24276840	24279659	+	30
DKOunique412	chr2	159946890	159948119	+	13
DKOunique413	chr2	164871630	164872769	+	13
DKOunique414	chr2	168294540	168294959	+	13
DKOunique415	chr2	178116450	178116929	+	13
DKOunique416	chr2	189951900	189952769	+	13
DKOunique417	chr2	192071460	192072389	+	13
DKOunique418	chr3	171590850	171594209	+	38
DKOunique419	chr7	43697790	43700249	+	14
DKOunique420	chr7	55187670	55189229	+	14
DKOunique421	chr1	85785210	85788359	+	30
DKOunique422	chr2	206570670	206572439	+	13
DKOunique423	chr2	219989280	219990569	+	13
DKOunique424	chr2	224711280	224712329	+	13
DKOunique425	chr2	231336480	231337199	+	13
DKOunique426	chr12	75944400	75945119	+	38
DKOunique427	chr12	75947130	75948479	+	38
DKOunique428	chr12	110748990	110753519	+	38
DKOunique429	chr7	98989920	98991449	+	14
DKOunique430	chr7	100089750	100089839	+	14
DKOunique431	chr7	100090170	100093109	+	14
DKOunique432	chr7	104583900	104586149	+	14
DKOunique433	chr1	183107490	183109139	+	30
DKOunique434	chr1	183838740	183840809	+	30
DKOunique435	chr1	214576500	214579289	+	30
DKOunique436	chr2	238442310	238443389	+	13
DKOunique437	chr9	22079670	22080599	+	13
DKOunique438	chr9	30574260	30575459	+	13
DKOunique439	chr4	114936600	114938039	+	38
DKOunique440	chr7	130650720	130652069	+	14
DKOunique441	chr7	131294010	131295719	+	14
DKOunique442	chr7	137193420	137193899	+	14
DKOunique443	chr1	230462490	230465429	+	30
DKOunique444	chr1	236161800	236163989	+	30
DKOunique445	chr1	245741040	245742329	+	30
DKOunique446	chr9	90130620	90131879	+	13
DKOunique447	chr9	98144490	98146079	+	13
DKOunique448	chr9	100273110	100274609	+	13
DKOunique449	chr9	111599430	111600959	+	13
DKOunique450	chr2	81707940	81709739	+	38
DKOunique451	chr2	189957180	189958259	+	38
DKOunique452	chr2	189958980	189962639	+	38
DKOunique453	chr7	157179030	157180319	+	14
DKOunique454	chr20	2294910	2296319	+	14
DKOunique455	chr9	118770330	118770899	+	13
DKOunique456	chr9	126894810	126896369	+	13
DKOunique457	chr20	33723210	33724859	+	14
DKOunique458	chr20	36811710	36813569	+	14
DKOunique459	chr20	43320960	43322729	+	14
DKOunique460	chr20	43858620	43860239	+	14
DKOunique461	chr9	130606770	130607819	+	13
DKOunique462	chr9	130818810	130820519	+	13
DKOunique463	chr9	136579290	136581149	+	13
DKOunique464	chr20	46012050	46014089	+	14
DKOunique465	chr20	48364020	48365339	+	14
DKOunique466	chr20	49982010	49983779	+	14
DKOunique467	chr20	51106920	51107609	+	14
DKOunique468	chr9	138017760	138019379	+	13
DKOunique469	chr22	24869490	24870989	+	14
DKOunique470	chr22	36699510	36701489	+	14
DKOunique471	chrX	7050600	7051469	+	13
DKOunique472	chrX	40020870	40022159	+	13
DKOunique473	chrX	48389280	48390539	+	13
DKOunique474	chr22	41690760	41691569	+	14
DKOunique475	chr22	44020170	44021759	+	14
DKOunique476	chr14	35810460	35812169	+	14
DKOunique477	chrX	109083240	109084319	+	13
DKOunique478	chrX	123351000	123352349	+	13
DKOunique479	chr13	30156600	30158189	+	13
DKOunique480	chr13	30195540	30196379	+	13
DKOunique481	chr14	44785410	44786309	+	14
DKOunique482	chr14	50368770	50370419	+	14
DKOunique483	chr14	54860820	54861839	+	14
DKOunique484	chr14	55132350	55133219	+	14
DKOunique485	chr14	58548570	58549949	+	14
DKOunique486	chr14	62051400	62053739	+	14
DKOunique487	chr14	67885020	67886939	+	14
DKOunique488	chr14	69099690	69101309	+	14
DKOunique489	chr13	33853740	33854939	+	13
DKOunique490	chr13	76209480	76211219	+	13
DKOunique491	chr13	80615220	80615879	+	13
DKOunique492	chr14	69985830	69987119	+	14
DKOunique493	chr12	96450060	96450209	+	7
DKOunique494	chr12	96850950	96851219	+	7
DKOunique495	chr12	107738130	107738429	+	7
DKOunique496	chr12	109006380	109006709	+	7
DKOunique497	chr12	111850170	111850439	+	7
DKOunique498	chr12	120580230	120581159	+	7
DKOunique499	chr12	123210660	123210989	+	7
DKOunique500	chr12	125028060	125028779	+	7
DKOunique501	chr12	125351580	125352059	+	7
DKOunique502	chr12	125352180	125352209	+	7
DKOunique503	chr15	28089330	28089749	+	7
DKOunique504	chr15	29130810	29131529	+	7
DKOunique505	chr15	39916830	39917369	+	7
DKOunique506	chr15	45940950	45941339	+	7
DKOunique507	chr15	51177570	51178199	+	7
DKOunique508	chr15	56341050	56341559	+	7
DKOunique509	chr15	57879180	57879449	+	7
DKOunique510	chr15	59827260	59827589	+	7
DKOunique511	chr15	63270570	63271229	+	7
DKOunique512	chr15	63427890	63428279	+	7
DKOunique513	chr15	65127630	65128049	+	7
DKOunique514	chr15	66953670	66954269	+	7
DKOunique515	chr15	79370790	79371209	+	7
DKOunique516	chr15	84364470	84364649	+	7
DKOunique517	chr15	96888120	96888959	+	7
DKOunique518	chr15	99440310	99440429	+	7
DKOunique519	chr15	100654260	100655009	+	7
DKOunique520	chr4	3939420	3939839	+	7
DKOunique521	chr4	4218030	4218359	+	7
DKOunique522	chr4	4854660	4855019	+	7
DKOunique523	chr4	7033620	7034099	+	7
DKOunique524	chr4	38181390	38181659	+	7
DKOunique525	chr4	39037770	39037979	+	7
DKOunique526	chr4	39567600	39568169	+	7
DKOunique527	chr4	39707250	39707939	+	7
DKOunique528	chr4	49163610	49163909	+	7
DKOunique529	chr4	74573640	74574179	+	7
DKOunique530	chr4	79504560	79504829	+	7
DKOunique531	chr4	109565190	109565639	+	7
DKOunique532	chr4	128544120	128544569	+	7
DKOunique533	chr4	145827570	145827869	+	7
DKOunique534	chr4	159329940	159330059	+	7
DKOunique535	chr4	178366170	178366859	+	7
DKOunique536	chr4	187543830	187544189	+	7
DKOunique537	chr2	9777360	9777629	+	7
DKOunique538	chr2	20386050	20386499	+	7
DKOunique539	chr2	23772480	23772959	+	7
DKOunique540	chr2	28353120	28353449	+	7
DKOunique541	chr2	28767690	28768049	+	7
DKOunique542	chr2	29418630	29419199	+	7
DKOunique543	chr2	43302330	43302749	+	7
DKOunique544	chr2	47419020	47419499	+	7
DKOunique545	chr2	47477820	47478659	+	7
DKOunique546	chr2	64922640	64922999	+	7
DKOunique547	chr2	69309810	69310199	+	7
DKOunique548	chr2	74078880	74079419	+	7
DKOunique549	chrX	13308930	13310399	+	20
DKOunique550	chrX	109528800	109530119	+	20
DKOunique551	chr16	80965560	80967539	+	23
DKOunique552	chr16	83170080	83172449	+	23
DKOunique553	chr16	84912690	84914879	+	23
DKOunique554	chr18	3525450	3527369	+	23
DKOunique555	chr13	44389200	44390639	+	20
DKOunique556	chr13	111061440	111063479	+	20
DKOunique557	chr10	51039240	51040559	+	20
DKOunique558	chr18	20958870	20960819	+	23
DKOunique559	chr18	46578450	46580519	+	23
DKOunique560	chr18	55853160	55855109	+	23
DKOunique561	chr18	65085000	65086349	+	23
DKOunique562	chr18	74826060	74828519	+	23
DKOunique563	chr10	54290520	54291029	+	20
DKOunique564	chr10	75814950	75817469	+	20
DKOunique565	chr10	77118060	77119829	+	20
DKOunique566	chr10	93970620	93972329	+	20
DKOunique567	chr3	79666950	79669019	+	23
DKOunique568	chr5	36645930	36647219	+	20
DKOunique569	chr5	53866560	53867729	+	20
DKOunique570	chr5	64486320	64487099	+	20
DKOunique571	chr3	134564940	134567159	+	23
DKOunique572	chr5	124270230	124272809	+	20
DKOunique573	chr5	131429190	131431679	+	20
DKOunique574	chr5	137431710	137433989	+	20
DKOunique575	chr5	149317590	149319569	+	20
DKOunique576	chr3	192548280	192549659	+	23
DKOunique577	chr3	193569240	193570649	+	23
DKOunique578	chr7	22819380	22819979	+	19
DKOunique579	chr7	22820700	22822769	+	19
DKOunique580	chr7	43116510	43118009	+	19
DKOunique581	chr12	50783280	50786099	+	23
DKOunique582	chr7	73685820	73687709	+	19
DKOunique583	chr7	101863380	101865839	+	19
DKOunique584	chr12	2467260	2467649	+	9
DKOunique585	chr12	7106130	7107149	+	9
DKOunique586	chr12	13011960	13012619	+	9
DKOunique587	chr12	15910590	15911039	+	9
DKOunique588	chr12	122850480	122851949	+	23
DKOunique589	chr1	59799000	59799719	+	10
DKOunique590	chr1	65861910	65862299	+	10
DKOunique591	chr1	68035860	68037059	+	10
DKOunique592	chr1	70839120	70839959	+	10
DKOunique593	chr1	76620180	76621349	+	10
DKOunique594	chr1	77505600	77506409	+	10
DKOunique595	chr1	85986960	85987349	+	10
DKOunique596	chr7	109285950	109288199	+	19
DKOunique597	chr7	110754180	110755049	+	19
DKOunique598	chr20	9053400	9054509	+	19
DKOunique599	chr12	39932250	39933179	+	9
DKOunique600	chr12	52221480	52222469	+	9
DKOunique601	chr15	40389840	40391999	+	23
DKOunique602	chr15	57352980	57354569	+	23
DKOunique603	chr1	86021970	86022509	+	10
DKOunique604	chr1	93270210	93271409	+	10
DKOunique605	chr1	94090440	94091639	+	10
DKOunique606	chr1	95319720	95320979	+	10
DKOunique607	chr1	96827940	96828929	+	10
DKOunique608	chr1	109045170	109046639	+	10
DKOunique609	chr20	32955930	32957789	+	19
DKOunique610	chr20	50826240	50827589	+	19
DKOunique611	chr20	62570310	62571029	+	19
DKOunique612	chr22	17921130	17923199	+	19
DKOunique613	chr22	27852450	27854159	+	19
DKOunique614	chr12	66134370	66135329	+	9
DKOunique615	chr4	48699810	48700769	+	23
DKOunique616	chr4	48701940	48702959	+	23
DKOunique617	chr4	77553780	77555909	+	23
DKOunique618	chr4	77556240	77556839	+	23
DKOunique619	chr1	113380080	113381069	+	10
DKOunique620	chr1	144593610	144594749	+	10
DKOunique621	chr1	146555820	146557019	+	10
DKOunique622	chr1	148240800	148241969	+	10
DKOunique623	chr22	36857340	36859199	+	19
DKOunique624	chr22	38634720	38637809	+	19
DKOunique625	chr12	98883930	98885069	+	9
DKOunique626	chr12	110492850	110493899	+	9
DKOunique627	chr4	99435870	99438329	+	23
DKOunique628	chr4	113194320	113195729	+	23
DKOunique629	chr1	157994490	157995779	+	10
DKOunique630	chr1	159898890	159899639	+	10
DKOunique631	chr12	111799590	111800609	+	9
DKOunique632	chr12	115371150	115371899	+	9
DKOunique633	chr12	129281820	129282749	+	9
DKOunique634	chr12	131528880	131529899	+	9
DKOunique635	chr1	207378180	207378449	+	10
DKOunique636	chr1	208063440	208064459	+	10
DKOunique637	chr1	209556840	209558399	+	10
DKOunique638	chr15	20558220	20559359	+	9
DKOunique639	chr15	25971810	25972799	+	9
DKOunique640	chr15	31115460	31116569	+	9
DKOunique641	chr15	40361160	40362329	+	9
DKOunique642	chr1	222013020	222013799	+	10
DKOunique643	chr1	224839800	224840999	+	10
DKOunique644	chr1	225954390	225955859	+	10
DKOunique645	chr1	228247230	228248429	+	10
DKOunique646	chr1	230517570	230518589	+	10
DKOunique647	chr15	45076170	45077159	+	9
DKOunique648	chr15	58552170	58553639	+	9
DKOunique649	chr15	63061680	63063089	+	9
DKOunique650	chr1	233803860	233804879	+	10
DKOunique651	chr1	233818230	233818769	+	10
DKOunique652	chr1	233818980	233819159	+	10
DKOunique653	chr1	234048060	234049349	+	10
DKOunique654	chr1	234396300	234396959	+	10
DKOunique655	chr1	234999000	234999749	+	10
DKOunique656	chr1	235807320	235808519	+	10
DKOunique657	chr15	65121780	65122919	+	9
DKOunique658	chr15	65164710	65166209	+	9
DKOunique659	chr15	67377120	67379279	+	9
DKOunique660	chr15	69849870	69850499	+	9
DKOunique661	chr15	70052640	70052969	+	9
DKOunique662	chr15	71087280	71088029	+	9
DKOunique663	chr6	2788860	2789999	+	10
DKOunique664	chr6	3171420	3175109	+	10
DKOunique665	chr6	3797250	3798539	+	10
DKOunique666	chr6	4291800	4292759	+	10
DKOunique667	chr6	5498880	5499209	+	10
DKOunique668	chr6	10528350	10529519	+	10
DKOunique669	chr15	91318290	91318559	+	9
DKOunique670	chr15	91403250	91404359	+	9
DKOunique671	chr15	96812010	96812879	+	9
DKOunique672	chr15	96813840	96814829	+	9
DKOunique673	chr6	10720050	10721189	+	10
DKOunique674	chr6	17279040	17279339	+	10
DKOunique675	chr6	21457410	21458369	+	10
DKOunique676	chr6	24505110	24505439	+	10
DKOunique677	chr6	25192920	25193549	+	10
DKOunique678	chr15	101094540	101094689	+	9
DKOunique679	chr15	101986350	101987519	+	9
DKOunique680	chr4	1994070	1994789	+	9
DKOunique681	chr4	5640060	5641109	+	9
DKOunique682	chr6	32048730	32049959	+	10
DKOunique683	chr6	33343140	33344639	+	10
DKOunique684	chr6	34577640	34578659	+	10
DKOunique685	chr20	52350120	52360649	+	112
DKOunique686	chr20	52360680	52361519	+	112
DKOunique687	chr21	30534240	30537089	+	109
DKOunique688	chr21	30537450	30544499	+	109
DKOunique689	chr21	30547260	30547709	+	109
DKOunique690	chr21	30548100	30549239	+	109
DKOunique691	chr21	30550740	30552389	+	109
DKOunique692	chr21	30552510	30557009	+	109
DKOunique693	chr10	104358600	104360699	+	109
DKOunique694	chr10	104369250	104373779	+	109
DKOunique695	chr12	89752770	89754119	+	108
DKOunique696	chr12	63175860	63175919	+	106
DKOunique697	chr15	60678900	60679739	+	106
DKOunique698	chr6	30768420	30769739	+	105
DKOunique699	chr4	79470090	79470119	+	105
DKOunique700	chr20	49266840	49266959	+	104
DKOunique701	chr6	41884290	41886389	+	30
DKOunique702	chr19	39189960	39190349	+	104
DKOunique703	chr21	47391000	47407589	+	104
DKOunique704	chr3	149264010	149267909	+	103
DKOunique705	chr3	149268330	149278559	+	103
DKOunique706	chr3	149279490	149283869	+	103
DKOunique707	chr9	114789990	114792209	+	38
DKOunique708	chr9	114792300	114793469	+	38
DKOunique709	chr9	114802890	114806249	+	38
DKOunique710	chr6	83118870	83120279	+	30
DKOunique711	chr6	106034670	106036859	+	30
DKOunique712	chr6	106037700	106038479	+	30
DKOunique713	chr3	149284290	149286779	+	103
DKOunique714	chr2	113632920	113644949	+	103
DKOunique715	chr10	101683860	101684849	+	103
DKOunique716	chr1	95256120	95266769	+	102
DKOunique717	chr3	11327820	11334749	+	102
DKOunique718	chr9	138899100	138901739	+	38
DKOunique719	chr9	140310060	140312969	+	38
DKOunique720	chrX	45660540	45661259	+	38
DKOunique721	chr11	9882930	9883829	+	30
DKOunique722	chr11	9884310	9885389	+	30
DKOunique723	chr13	80509260	80512919	+	102
DKOunique724	chr18	3279300	3286439	+	101
DKOunique725	chr10	21580230	21581009	+	38
DKOunique726	chr10	94580880	94583519	+	38
DKOunique727	chr17	7712040	7714349	+	30
DKOunique728	chr17	8076240	8077769	+	30
DKOunique729	chr5	3309720	3312659	+	38
DKOunique730	chr5	175247610	175250579	+	38
DKOunique731	chr17	80209140	80211749	+	30
DKOunique732	chr20	30257070	30257369	+	37
DKOunique733	chr21	30485880	30488489	+	30
DKOunique734	chr21	36286440	36287669	+	30
DKOunique735	chr21	36287790	36289319	+	30
DKOunique736	chr16	11720160	11723039	+	30
DKOunique737	chr13	110395800	110397479	+	13
DKOunique738	chr10	1146930	1148459	+	13
DKOunique739	chr10	1155930	1157099	+	13
DKOunique740	chr10	3360630	3361529	+	13
DKOunique741	chr20	30258030	30258329	+	37
DKOunique742	chr20	56591610	56595059	+	37
DKOunique743	chr14	103045650	103047239	+	14
DKOunique744	chr14	106915320	106917089	+	14
DKOunique745	chr8	21349290	21350549	+	14
DKOunique746	chr16	84765510	84767069	+	30
DKOunique747	chr10	10838340	10841069	+	13
DKOunique748	chr10	24671880	24673229	+	13
DKOunique749	chr10	30002820	30004289	+	13
DKOunique750	chr10	44183730	44185799	+	13
DKOunique751	chr10	54094500	54096299	+	13
DKOunique752	chr10	64996470	64997219	+	13
DKOunique753	chr14	65755800	65759429	+	37
DKOunique754	chr14	69102870	69106919	+	37
DKOunique755	chr8	61625490	61628039	+	37
DKOunique756	chr8	28570410	28571939	+	14
DKOunique757	chr8	42109290	42110729	+	14
DKOunique758	chr8	61367460	61369049	+	14
DKOunique759	chr18	46501050	46503659	+	30
DKOunique760	chr10	75420510	75421979	+	13
DKOunique761	chr10	89912280	89913239	+	13
DKOunique762	chr10	95047890	95049239	+	13
DKOunique763	chr10	114671970	114672749	+	13
DKOunique764	chr8	122175870	122178149	+	37
DKOunique765	chr8	64037220	64037609	+	14
DKOunique766	chr8	94706250	94706879	+	14
DKOunique767	chr8	101510850	101512799	+	14
DKOunique768	chr8	117926100	117926219	+	14
DKOunique769	chr3	153545130	153547889	+	30
DKOunique770	chr3	193677090	193679609	+	30
DKOunique771	chr3	193680360	193682129	+	30
DKOunique772	chr10	116079630	116081339	+	13
DKOunique773	chr10	120670230	120671819	+	13
DKOunique774	chr10	124611480	124613159	+	13
DKOunique775	chr19	45267480	45270119	+	37
DKOunique776	chr19	54537270	54541499	+	37
DKOunique777	chr8	118921980	118923629	+	14
DKOunique778	chr8	124683210	124684049	+	14
DKOunique779	chr8	135904260	135906119	+	14
DKOunique780	chr5	777240	778469	+	13
DKOunique781	chr5	5025330	5026619	+	13
DKOunique782	chr5	14268360	14270309	+	13
DKOunique783	chr5	20276010	20277269	+	13
DKOunique784	chr5	27327810	27329249	+	13
DKOunique785	chr5	33842760	33844169	+	13
DKOunique786	chr8	145869300	145870529	+	14
DKOunique787	chr19	1307160	1308509	+	14
DKOunique788	chr19	1969500	1970909	+	14
DKOunique789	chr19	2220660	2222189	+	14
DKOunique790	chr5	34735980	34737239	+	13
DKOunique791	chr5	38147520	38149289	+	13
DKOunique792	chr5	54892770	54894269	+	13
DKOunique793	chr5	57111600	57113399	+	13
DKOunique794	chr19	4310220	4311959	+	14
DKOunique795	chr19	4896030	4896329	+	14
DKOunique796	chr19	4896510	4897319	+	14
DKOunique797	chr19	11240670	11242169	+	14
DKOunique798	chr19	11434320	11435519	+	14
DKOunique799	chr5	123743910	123745619	+	13
DKOunique800	chr19	11435610	11435879	+	14
DKOunique801	chr19	15443460	15443759	+	14
DKOunique802	chr19	16555440	16557239	+	14
DKOunique803	chr5	124379460	124380599	+	13
DKOunique804	chr5	129672960	129674009	+	13
DKOunique805	chr5	134722710	134723669	+	13
DKOunique806	chr19	18155160	18157679	+	14
DKOunique807	chr19	34396710	34398479	+	14
DKOunique808	chr19	36095280	36096569	+	14
DKOunique809	chr19	36230550	36232019	+	14
DKOunique810	chr5	141672780	141674369	+	13
DKOunique811	chr5	148351890	148353749	+	13
DKOunique812	chr5	148450290	148453199	+	13
DKOunique813	chr5	150417270	150420989	+	13
DKOunique814	chr5	151124580	151125689	+	13
DKOunique815	chr5	170041500	170042939	+	13
DKOunique816	chr19	41872920	41874629	+	14
DKOunique817	chr5	171094230	171095669	+	13
DKOunique818	chr5	172109820	172111469	+	13
DKOunique819	chr5	178692150	178693589	+	13
DKOunique820	chr19	49283460	49285019	+	14
DKOunique821	chr19	50078010	50078279	+	14
DKOunique822	chr19	50360940	50363699	+	14
DKOunique823	chr19	50364120	50365589	+	14
DKOunique824	chr2	91845180	91845479	+	7
DKOunique825	chr2	101367960	101368079	+	7
DKOunique826	chr2	101402520	101403119	+	7
DKOunique827	chr2	112254660	112254959	+	7
DKOunique828	chr2	121776390	121777259	+	7
DKOunique829	chr2	129079470	129080249	+	7
DKOunique830	chr2	151023150	151023269	+	7
DKOunique831	chr2	158155020	158155679	+	7
DKOunique832	chr2	161150640	161150699	+	7
DKOunique833	chr2	175644240	175644359	+	7
DKOunique834	chr2	175836780	175837109	+	7
DKOunique835	chr2	175837290	175837499	+	7
DKOunique836	chr2	192031170	192031499	+	7
DKOunique837	chr2	202019220	202019489	+	7
DKOunique838	chr2	207913110	207913469	+	7
DKOunique839	chr2	217512690	217513019	+	7
DKOunique840	chr2	224806320	224806769	+	7
DKOunique841	chr2	228042390	228042689	+	7
DKOunique842	chr2	232052520	232052939	+	7
DKOunique843	chr2	232276410	232277099	+	7
DKOunique844	chr2	235881720	235882109	+	7
DKOunique845	chr2	237195600	237196379	+	7
DKOunique846	chr2	238503510	238503929	+	7
DKOunique847	chr9	3733140	3733529	+	7
DKOunique848	chr9	5446800	5447099	+	7
DKOunique849	chr9	5844000	5844329	+	7
DKOunique850	chr9	7216290	7216859	+	7
DKOunique851	chr9	19113960	19114469	+	7
DKOunique852	chr9	33414180	33414719	+	7
DKOunique853	chr9	74746890	74747159	+	7
DKOunique854	chr9	88694430	88694969	+	7
DKOunique855	chr9	91769460	91769759	+	7
DKOunique856	chr9	108061770	108062459	+	7
DKOunique857	chr9	110310720	110311169	+	7
DKOunique858	chr9	110818320	110818769	+	7
DKOunique859	chr9	111597840	111598379	+	7
DKOunique860	chr9	111763560	111763949	+	7
DKOunique861	chr9	125146140	125146769	+	7
DKOunique862	chr9	127427640	127427699	+	7
DKOunique863	chr9	128168640	128168969	+	7
DKOunique864	chr9	129929070	129929369	+	7
DKOunique865	chr9	131894670	131894999	+	7
DKOunique866	chr9	134552730	134552909	+	7
DKOunique867	chr9	139734690	139735109	+	7
DKOunique868	chrX	9411300	9411959	+	7
DKOunique869	chrX	33760020	33760409	+	7
DKOunique870	chrX	37320030	37320539	+	7
DKOunique871	chrX	41135310	41135669	+	7
DKOunique872	chrX	103569270	103569599	+	7
DKOunique873	chrX	109403820	109404659	+	7
DKOunique874	chrX	114959250	114959729	+	7
DKOunique875	chrX	129252480	129252749	+	7
DKOunique876	chrX	130838310	130838999	+	7
DKOunique877	chr13	21834030	21834359	+	7
DKOunique878	chr13	34184790	34185419	+	7
DKOunique879	chr13	34650570	34650869	+	7
DKOunique880	chr13	40780650	40781099	+	7
DKOunique881	chr13	40963020	40963379	+	7
DKOunique882	chr13	99772140	99772589	+	7
DKOunique883	chr22	46848090	46852079	+	19
DKOunique884	chr14	20785230	20786849	+	19
DKOunique885	chr14	50510760	50513519	+	19
DKOunique886	chr2	6635160	6637049	+	23
DKOunique887	chr2	33650070	33653339	+	23
DKOunique888	chr2	36687330	36689819	+	23
DKOunique889	chr2	64500210	64501859	+	23
DKOunique890	chr14	51862080	51864329	+	19
DKOunique891	chr14	55150470	55154339	+	19
DKOunique892	chr14	59112330	59114099	+	19
DKOunique893	chr14	70462170	70467959	+	19
DKOunique894	chr14	73395450	73397099	+	19
DKOunique895	chr2	86921640	86923199	+	23
DKOunique896	chr2	114085320	114089219	+	23
DKOunique897	chr2	119006700	119008619	+	23
DKOunique898	chr2	153398700	153400859	+	23
DKOunique899	chr2	190243110	190243769	+	23
DKOunique900	chr14	103726350	103727849	+	19
DKOunique901	chr8	6385260	6387389	+	19
DKOunique902	chr8	8467860	8469539	+	19
DKOunique903	chr8	13133100	13134749	+	19
DKOunique904	chr9	4136340	4138649	+	23
DKOunique905	chr8	23618400	23620109	+	19
DKOunique906	chr8	33596400	33597809	+	19
DKOunique907	chr8	80765250	80767289	+	19
DKOunique908	chr9	94860210	94861649	+	23
DKOunique909	chr9	130149840	130151879	+	23
DKOunique910	chr9	130152750	130153049	+	23
DKOunique911	chr9	132162990	132165779	+	23
DKOunique912	chr9	138837180	138839369	+	23
DKOunique913	chr8	105758070	105760169	+	19
DKOunique914	chr8	118822110	118824509	+	19
DKOunique915	chr8	126374460	126375989	+	19
DKOunique916	chr8	127517940	127519559	+	19
DKOunique917	chr8	139842570	139844429	+	19
DKOunique918	chr19	1583790	1585409	+	19
DKOunique919	chr19	2167860	2168999	+	19
DKOunique920	chr10	6198450	6200759	+	23
DKOunique921	chr10	22886310	22889459	+	23
DKOunique922	chr19	2169120	2170379	+	19
DKOunique923	chr19	6099870	6101009	+	19
DKOunique924	chr4	17338440	17339459	+	9
DKOunique925	chr4	25909800	25910579	+	9
DKOunique926	chr4	26222640	26223809	+	9
DKOunique927	chr4	26859120	26860019	+	9
DKOunique928	chr10	54180210	54181769	+	23
DKOunique929	chr6	39855390	39856019	+	10
DKOunique930	chr6	41995770	41996909	+	10
DKOunique931	chr6	100061520	100062809	+	10
DKOunique932	chr19	10922910	10924739	+	19
DKOunique933	chr4	77472210	77472929	+	9
DKOunique934	chr4	81123300	81124319	+	9
DKOunique935	chr4	114998280	114999089	+	9
DKOunique936	chr4	115068090	115068929	+	9
DKOunique937	chr4	122129850	122130209	+	9
DKOunique938	chr10	104974920	104977679	+	23
DKOunique939	chr10	126951420	126953219	+	23
DKOunique940	chr5	13566780	13568339	+	23
DKOunique941	chr5	27315630	27316799	+	23
DKOunique942	chr6	106228470	106229399	+	10
DKOunique943	chr6	106967220	106968029	+	10
DKOunique944	chr6	136257330	136258319	+	10
DKOunique945	chr19	38759700	38762249	+	19
DKOunique946	chr19	39206880	39207599	+	19
DKOunique947	chr19	39209100	39213509	+	19
DKOunique948	chr19	46079430	46081919	+	19
DKOunique949	chr19	49152210	49153709	+	19
DKOunique950	chr4	129450060	129450359	+	9
DKOunique951	chr4	157426680	157427309	+	9
DKOunique952	chr4	164614890	164615609	+	9
DKOunique953	chr4	167355840	167357699	+	9
DKOunique954	chr5	36634830	36636779	+	23
DKOunique955	chr5	36637350	36639299	+	23
DKOunique956	chr6	138028230	138029219	+	10
DKOunique957	chr6	148500540	148501439	+	10
DKOunique958	chr6	148784430	148786379	+	10
DKOunique959	chr6	148845540	148847009	+	10
DKOunique960	chr19	59118480	59119109	+	19
DKOunique961	chr1	3387300	3388919	+	19
DKOunique962	chr4	174430380	174431009	+	9
DKOunique963	chr4	176068020	176068799	+	9
DKOunique964	chr4	183370110	183370919	+	9
DKOunique965	chr4	185188890	185189549	+	9
DKOunique966	chr4	187619310	187620089	+	9
DKOunique967	chr4	190935690	190936709	+	9
DKOunique968	chr2	1845870	1847009	+	9
DKOunique969	chr2	9211320	9212069	+	9
DKOunique970	chr2	9283470	9283979	+	9
DKOunique971	chr2	9285510	9285749	+	9
DKOunique972	chr5	148551840	148555079	+	23
DKOunique973	chr7	22838430	22840529	+	22
DKOunique974	chr7	41066370	41069009	+	22
DKOunique975	chr6	161637090	161637959	+	10
DKOunique976	chr6	163776510	163777709	+	10
DKOunique977	chr6	167028180	167029499	+	10
DKOunique978	chr11	326850	327239	+	10
DKOunique979	chr11	3906570	3907619	+	10
DKOunique980	chr11	9352110	9353279	+	10
DKOunique981	chr2	23764230	23765519	+	9
DKOunique982	chr2	26194560	26195639	+	9
DKOunique983	chr2	27934020	27935159	+	9
DKOunique984	chr2	28177260	28178429	+	9
DKOunique985	chr2	28672350	28673249	+	9
DKOunique986	chr2	31509480	31510679	+	9
DKOunique987	chr11	18771000	18772109	+	10
DKOunique988	chr11	22481160	22481489	+	10
DKOunique989	chr11	40350870	40351739	+	10
DKOunique990	chr11	47286600	47287439	+	10
DKOunique991	chr2	36665010	36666389	+	9
DKOunique992	chr2	36710760	36710909	+	9
DKOunique993	chr2	54697890	54698639	+	9
DKOunique994	chr2	61692750	61693679	+	9
DKOunique995	chr11	64631730	64633049	+	10
DKOunique996	chr2	65126100	65127059	+	9
DKOunique997	chr2	69145140	69146129	+	9
DKOunique998	chr2	87933990	87935099	+	9
DKOunique999	chr2	95872920	95873489	+	9
DKOunique1000	chr11	66799230	66801329	+	10
DKOunique1001	chr11	67387440	67389149	+	10
DKOunique1002	chr11	68977530	68978759	+	10
DKOunique1003	chr2	97643610	97644059	+	9
DKOunique1004	chr2	103751790	103752449	+	9
DKOunique1005	chr2	108364200	108364919	+	9
DKOunique1006	chr2	114127440	114128459	+	9
DKOunique1007	chr11	77762160	77762579	+	10
DKOunique1008	chr11	93767430	93768629	+	10
DKOunique1009	chr11	94464990	94466339	+	10
DKOunique1010	chr11	94470360	94471139	+	10
DKOunique1011	chr2	121523310	121524209	+	9
DKOunique1012	chr2	132300930	132301109	+	9
DKOunique1013	chr2	133089690	133090589	+	9
DKOunique1014	chr2	158867490	158868449	+	9
DKOunique1015	chr2	159926580	159927029	+	9
DKOunique1016	chr2	161097840	161098889	+	9
DKOunique1017	chr11	117679230	117680459	+	10
DKOunique1018	chr11	118808940	118810349	+	10
DKOunique1019	chr11	123345030	123346349	+	10
DKOunique1020	chr11	123353550	123354749	+	10
DKOunique1021	chr11	124952700	124953749	+	10
DKOunique1022	chr2	189886560	189887639	+	9
DKOunique1023	chr2	191583300	191584019	+	9
DKOunique1024	chr2	201473790	201474239	+	9
DKOunique1025	chr2	202000470	202001699	+	9
DKOunique1026	chr11	128327490	128328509	+	10
DKOunique1027	chr11	128644800	128646479	+	10
DKOunique1028	chr17	773190	773999	+	10
DKOunique1029	chr17	5522220	5523179	+	10
DKOunique1030	chr17	5723880	5725439	+	10
DKOunique1031	chr3	106937100	106940069	+	101
DKOunique1032	chr3	106940190	106940519	+	101
DKOunique1033	chr3	106940610	106942439	+	101
DKOunique1034	chr7	22607520	22631219	+	98
DKOunique1035	chr20	52514100	52521449	+	98
DKOunique1036	chr11	352050	352199	+	96
DKOunique1037	chr11	102480150	102480659	+	96
DKOunique1038	chr2	208197990	208201139	+	96
DKOunique1039	chr19	1161840	1164629	+	95
DKOunique1040	chr12	46841010	46841279	+	94
DKOunique1041	chr15	40777500	40783349	+	94
DKOunique1042	chr12	113675250	113686139	+	93
DKOunique1043	chr15	56329890	56336669	+	92
DKOunique1044	chr15	60698160	60703259	+	92
DKOunique1045	chr5	159889800	159897659	+	92
DKOunique1046	chr5	159903210	159907679	+	92
DKOunique1047	chr20	62326710	62333549	+	91
DKOunique1048	chr12	46760970	46762049	+	91
DKOunique1049	chr12	46763070	46763429	+	91
DKOunique1050	chr12	66340920	66343889	+	30
DKOunique1051	chr12	106525710	106528499	+	30
DKOunique1052	chr12	122361180	122364059	+	30
DKOunique1053	chr14	35865330	35875649	+	90
DKOunique1054	chr21	47457600	47464439	+	90
DKOunique1055	chr1	52022760	52025489	+	37
DKOunique1056	chr1	59607390	59610269	+	37
DKOunique1057	chr1	95054460	95057939	+	37
DKOunique1058	chr15	67330380	67330799	+	30
DKOunique1059	chr15	69335160	69339059	+	30
DKOunique1060	chr15	93522450	93523409	+	30
DKOunique1061	chr15	93524490	93526019	+	30
DKOunique1062	chr21	47465970	47486489	+	90
DKOunique1063	chr22	39625200	39642569	+	89
DKOunique1064	chr1	224685120	224687549	+	37
DKOunique1065	chr4	38075520	38078309	+	30
DKOunique1066	chr4	74569380	74569739	+	30
DKOunique1067	chr4	74569920	74571779	+	30
DKOunique1068	chr6	64513830	64516769	+	37
DKOunique1069	chr6	168082260	168085049	+	37
DKOunique1070	chr11	37524840	37527629	+	37
DKOunique1071	chr2	113622720	113629019	+	30
DKOunique1072	chr11	69309630	69312959	+	37
DKOunique1073	chr17	1478250	1481909	+	37
DKOunique1074	chr17	45355560	45359549	+	37
DKOunique1075	chr2	113699070	113701439	+	30
DKOunique1076	chr2	151334970	151336169	+	30
DKOunique1077	chr17	71335230	71340209	+	37
DKOunique1078	chr16	11875590	11878589	+	37
DKOunique1079	chr2	200297550	200298689	+	30
DKOunique1080	chr9	5499060	5501999	+	30
DKOunique1081	chr9	118434720	118436279	+	30
DKOunique1082	chr9	131997900	132001229	+	30
DKOunique1083	chr16	84564420	84567539	+	37
DKOunique1084	chr7	214200	214979	+	12
DKOunique1085	chr7	20345400	20346479	+	12
DKOunique1086	chr7	22483770	22485329	+	12
DKOunique1087	chr3	48692850	48695369	+	37
DKOunique1088	chr19	53493930	53495309	+	14
DKOunique1089	chr19	54287760	54289469	+	14
DKOunique1090	chr19	55072110	55073909	+	14
DKOunique1091	chr19	59032500	59033459	+	14
DKOunique1092	chr1	1014210	1014509	+	14
DKOunique1093	chr1	4725930	4727939	+	14
DKOunique1094	chr5	36667710	36669719	+	30
DKOunique1095	chr5	52312770	52316309	+	30
DKOunique1096	chr5	52316820	52317389	+	30
DKOunique1097	chr7	32155380	32155649	+	12
DKOunique1098	chr7	44184780	44185799	+	12
DKOunique1099	chr7	50513520	50514719	+	12
DKOunique1100	chr7	55122540	55124339	+	12
DKOunique1101	chr7	55124670	55124999	+	12
DKOunique1102	chr7	64712010	64713419	+	12
DKOunique1103	chr1	12050010	12051659	+	14
DKOunique1104	chr1	15752400	15754229	+	14
DKOunique1105	chr5	52317570	52318829	+	30
DKOunique1106	chr5	52320570	52321019	+	30
DKOunique1107	chr5	66610560	66612569	+	30
DKOunique1108	chr5	73058730	73061879	+	30
DKOunique1109	chr7	73897830	73898249	+	12
DKOunique1110	chr7	76639260	76640519	+	12
DKOunique1111	chr7	93543240	93544379	+	12
DKOunique1112	chr12	92944740	92947649	+	37
DKOunique1113	chr15	39504750	39506729	+	37
DKOunique1114	chr15	59482650	59485409	+	37
DKOunique1115	chr1	23065950	23067329	+	14
DKOunique1116	chr1	23514660	23516009	+	14
DKOunique1117	chr1	24280740	24282329	+	14
DKOunique1118	chr1	25035870	25037159	+	14
DKOunique1119	chr1	30446340	30447299	+	14
DKOunique1120	chr1	30447360	30447629	+	14
DKOunique1121	chr7	92327220	92328419	+	29
DKOunique1122	chr7	105079140	105080429	+	12
DKOunique1123	chr7	107234940	107235569	+	12
DKOunique1124	chr7	109281450	109282319	+	12
DKOunique1125	chr7	130013280	130014149	+	12
DKOunique1126	chr4	133264830	133267109	+	37
DKOunique1127	chr2	20792100	20797619	+	37
DKOunique1128	chr1	31121580	31126079	+	14
DKOunique1129	chr1	36637560	36639329	+	14
DKOunique1130	chr7	130829370	130830959	+	12
DKOunique1131	chr7	130982700	130983749	+	12
DKOunique1132	chr1	65399370	65400899	+	14
DKOunique1133	chr1	95148450	95150009	+	14
DKOunique1134	chr1	105248820	105249959	+	14
DKOunique1135	chr7	154990050	154991579	+	12
DKOunique1136	chr7	156111060	156112229	+	12
DKOunique1137	chr7	156929160	156929849	+	12
DKOunique1138	chr20	14268840	14270159	+	12
DKOunique1139	chr1	115604790	115606229	+	14
DKOunique1140	chr1	117369300	117370409	+	14
DKOunique1141	chr1	149214750	149216129	+	14
DKOunique1142	chr20	36808860	36810719	+	12
DKOunique1143	chr1	168972780	168974099	+	14
DKOunique1144	chr1	183970860	183971399	+	14
DKOunique1145	chr1	193290600	193291349	+	14
DKOunique1146	chr20	46578390	46579979	+	12
DKOunique1147	chr20	47254680	47256089	+	12
DKOunique1148	chr20	48605430	48606899	+	12
DKOunique1149	chr20	48760470	48761549	+	12
DKOunique1150	chr1	210612420	210613499	+	14
DKOunique1151	chr1	224267190	224268689	+	14
DKOunique1152	chr1	235751520	235752929	+	14
DKOunique1153	chr20	48763230	48764429	+	12
DKOunique1154	chr20	48928860	48930359	+	12
DKOunique1155	chr20	50414220	50415449	+	12
DKOunique1156	chr20	50426730	50426759	+	12
DKOunique1157	chr20	62532600	62535329	+	12
DKOunique1158	chr1	248854590	248855969	+	14
DKOunique1159	chr6	1190550	1191299	+	14
DKOunique1160	chr6	3323790	3325319	+	14
DKOunique1161	chr6	11178360	11180039	+	14
DKOunique1162	chr6	12295560	12296729	+	14
DKOunique1163	chr6	31530210	31532159	+	14
DKOunique1164	chr22	20873790	20875169	+	12
DKOunique1165	chr22	24860940	24862349	+	12
DKOunique1166	chr22	26149320	26150969	+	12
DKOunique1167	chr22	26866920	26868149	+	12
DKOunique1168	chr22	30485280	30486089	+	12
DKOunique1169	chr22	30577920	30579419	+	12
DKOunique1170	chr6	33738450	33740309	+	14
DKOunique1171	chr6	42733350	42735119	+	14
DKOunique1172	chr6	44039670	44042369	+	14
DKOunique1173	chr13	107124480	107125259	+	7
DKOunique1174	chr13	113398590	113399459	+	7
DKOunique1175	chr13	114823470	114824129	+	7
DKOunique1176	chr10	4925400	4925729	+	7
DKOunique1177	chr10	5359650	5360159	+	7
DKOunique1178	chr10	10953270	10953749	+	7
DKOunique1179	chr10	15250710	15251459	+	7
DKOunique1180	chr10	21606510	21607529	+	7
DKOunique1181	chr10	25754940	25755299	+	7
DKOunique1182	chr10	26775870	26776199	+	7
DKOunique1183	chr10	26776230	26776889	+	7
DKOunique1184	chr10	27608520	27609179	+	7
DKOunique1185	chr10	28284000	28284269	+	7
DKOunique1186	chr10	31986690	31987019	+	7
DKOunique1187	chr10	32058300	32058629	+	7
DKOunique1188	chr10	70314690	70315079	+	7
DKOunique1189	chr10	70315200	70315319	+	7
DKOunique1190	chr10	70816440	70817129	+	7
DKOunique1191	chr10	70817250	70817639	+	7
DKOunique1192	chr10	70991520	70991819	+	7
DKOunique1193	chr10	70992210	70992629	+	7
DKOunique1194	chr10	74037870	74038649	+	7
DKOunique1195	chr10	75654240	75654629	+	7
DKOunique1196	chr10	79338780	79339199	+	7
DKOunique1197	chr10	79339410	79339709	+	7
DKOunique1198	chr10	88785000	88785329	+	7
DKOunique1199	chr10	95729790	95730119	+	7
DKOunique1200	chr10	97068420	97068689	+	7
DKOunique1201	chr10	101701980	101702459	+	7
DKOunique1202	chr10	101703390	101704079	+	7
DKOunique1203	chr10	101754870	101754959	+	7
DKOunique1204	chr10	102899550	102900149	+	7
DKOunique1205	chr10	104420370	104420639	+	7
DKOunique1206	chr10	105277050	105277439	+	7
DKOunique1207	chr10	112120860	112121339	+	7
DKOunique1208	chr10	121596240	121596959	+	7
DKOunique1209	chr10	123886620	123886859	+	7
DKOunique1210	chr10	123886890	123887279	+	7
DKOunique1211	chr10	123942600	123942989	+	7
DKOunique1212	chr10	129862680	129863309	+	7
DKOunique1213	chr5	344160	344369	+	7
DKOunique1214	chr5	957300	957569	+	7
DKOunique1215	chr5	14108910	14109239	+	7
DKOunique1216	chr5	32768250	32768669	+	7
DKOunique1217	chr5	38464260	38464499	+	7
DKOunique1218	chr5	57535890	57536399	+	7
DKOunique1219	chr5	77934210	77934869	+	7
DKOunique1220	chr5	93356970	93357389	+	7
DKOunique1221	chr5	133582890	133583219	+	7
DKOunique1222	chr5	133903860	133904309	+	7
DKOunique1223	chr5	135394080	135394349	+	7
DKOunique1224	chr5	138310710	138311069	+	7
DKOunique1225	chr5	141678600	141678899	+	7
DKOunique1226	chr5	148345170	148345949	+	7
DKOunique1227	chr5	149293440	149293829	+	7
DKOunique1228	chr5	150637290	150637829	+	7
DKOunique1229	chr5	168139740	168139859	+	7
DKOunique1230	chr5	172308720	172309169	+	7
DKOunique1231	chr1	16414530	16416179	+	19
DKOunique1232	chr1	23428590	23430149	+	19
DKOunique1233	chr1	23430240	23430659	+	19
DKOunique1234	chr7	100041420	100043189	+	22
DKOunique1235	chr1	39973560	39975809	+	19
DKOunique1236	chr1	44286900	44288579	+	19
DKOunique1237	chr1	65382600	65384069	+	19
DKOunique1238	chr7	148929870	148931909	+	22
DKOunique1239	chr20	50526030	50526239	+	22
DKOunique1240	chr20	50526570	50528249	+	22
DKOunique1241	chr22	19867890	19870379	+	22
DKOunique1242	chr1	167788200	167790599	+	19
DKOunique1243	chr1	200608380	200609669	+	19
DKOunique1244	chr22	45939330	45941279	+	22
DKOunique1245	chr1	235060470	235063199	+	19
DKOunique1246	chr1	236079960	236081789	+	19
DKOunique1247	chr1	241766640	241767779	+	19
DKOunique1248	chr14	65709630	65711579	+	22
DKOunique1249	chr14	73693950	73696259	+	22
DKOunique1250	chr6	2683590	2684939	+	19
DKOunique1251	chr6	14876610	14878469	+	19
DKOunique1252	chr6	15299100	15301019	+	19
DKOunique1253	chr6	18242010	18243479	+	19
DKOunique1254	chr6	29552400	29554919	+	19
DKOunique1255	chr8	8125770	8127449	+	22
DKOunique1256	chr6	71906130	71907779	+	19
DKOunique1257	chr6	72178140	72180119	+	19
DKOunique1258	chr2	204548610	204548879	+	9
DKOunique1259	chr2	208116450	208116869	+	9
DKOunique1260	chr2	219496470	219497489	+	9
DKOunique1261	chr2	227768100	227768549	+	9
DKOunique1262	chr2	231480630	231480899	+	9
DKOunique1263	chr2	231772740	231773549	+	9
DKOunique1264	chr8	41569170	41571629	+	22
DKOunique1265	chr8	118843770	118845059	+	22
DKOunique1266	chr8	142411530	142414289	+	22
DKOunique1267	chr17	13630380	13631279	+	10
DKOunique1268	chr17	13631310	13631759	+	10
DKOunique1269	chr17	15192750	15193619	+	10
DKOunique1270	chr17	18891750	18893039	+	10
DKOunique1271	chr6	160137210	160138289	+	19
DKOunique1272	chr6	168813900	168814799	+	19
DKOunique1273	chr11	9190650	9192719	+	19
DKOunique1274	chr2	232492140	232493099	+	9
DKOunique1275	chr2	237780210	237780779	+	9
DKOunique1276	chr2	238368120	238369109	+	9
DKOunique1277	chr9	557700	558299	+	9
DKOunique1278	chr9	15999540	16000289	+	9
DKOunique1279	chr17	20077590	20078639	+	10
DKOunique1280	chr17	20978730	20979419	+	10
DKOunique1281	chr17	21002040	21003179	+	10
DKOunique1282	chr17	28913460	28914809	+	10
DKOunique1283	chr17	30846390	30847589	+	10
DKOunique1284	chr11	12221220	12223679	+	19
DKOunique1285	chr11	17003010	17004239	+	19
DKOunique1286	chr11	65886240	65888009	+	19
DKOunique1287	chr9	19161660	19162199	+	9
DKOunique1288	chr9	19162380	19162769	+	9
DKOunique1289	chr9	33043680	33044819	+	9
DKOunique1290	chr9	33185880	33187079	+	9
DKOunique1291	chr9	33438810	33440219	+	9
DKOunique1292	chr9	34715520	34716449	+	9
DKOunique1293	chr9	34717860	34718789	+	9
DKOunique1294	chr9	36298080	36299339	+	9
DKOunique1295	chr19	43942260	43944269	+	22
DKOunique1296	chr19	46570770	46572809	+	22
DKOunique1297	chr1	2278890	2280899	+	22
DKOunique1298	chr1	7886790	7888229	+	22
DKOunique1299	chr17	35215080	35216549	+	10
DKOunique1300	chr17	35285100	35285879	+	10
DKOunique1301	chr17	40405920	40407629	+	10
DKOunique1302	chr17	40693110	40694069	+	10
DKOunique1303	chr11	68203950	68205779	+	19
DKOunique1304	chr11	69149250	69153509	+	19
DKOunique1305	chr11	69181530	69184229	+	19
DKOunique1306	chr11	119088000	119090219	+	19
DKOunique1307	chr11	122512860	122514749	+	19
DKOunique1308	chr9	38682570	38683229	+	9
DKOunique1309	chr9	67340490	67341269	+	9
DKOunique1310	chr9	88495860	88497059	+	9
DKOunique1311	chr1	27682620	27684419	+	22
DKOunique1312	chr17	43944840	43945799	+	10
DKOunique1313	chr17	45383310	45383789	+	10
DKOunique1314	chr17	55014510	55015769	+	10
DKOunique1315	chr17	55739670	55740539	+	10
DKOunique1316	chr17	55740630	55740869	+	10
DKOunique1317	chr17	56611980	56613089	+	10
DKOunique1318	chr17	57293370	57294509	+	10
DKOunique1319	chr9	95509260	95509559	+	9
DKOunique1320	chr9	95860500	95861459	+	9
DKOunique1321	chr9	114942270	114943709	+	9
DKOunique1322	chr9	126890640	126891449	+	9
DKOunique1323	chr9	127068210	127068599	+	9
DKOunique1324	chr17	63023400	63024509	+	10
DKOunique1325	chr17	63744900	63745559	+	10
DKOunique1326	chr17	69896550	69897359	+	10
DKOunique1327	chr9	131428560	131429699	+	9
DKOunique1328	chr9	131888010	131888489	+	9
DKOunique1329	chr9	134533470	134534219	+	9
DKOunique1330	chr9	137348010	137348669	+	9
DKOunique1331	chr9	137996040	137997179	+	9
DKOunique1332	chr17	74488620	74489849	+	10
DKOunique1333	chr17	75127680	75129449	+	10
DKOunique1334	chr17	76371030	76372259	+	10
DKOunique1335	chr17	76418910	76419209	+	10
DKOunique1336	chr17	76801470	76802759	+	10
DKOunique1337	chr17	77966370	77966819	+	10
DKOunique1338	chrX	12968250	12969419	+	9
DKOunique1339	chrX	14819370	14819729	+	9
DKOunique1340	chrX	39729330	39730049	+	9
DKOunique1341	chrX	39794730	39795029	+	9
DKOunique1342	chrX	39834090	39835289	+	9
DKOunique1343	chr17	80455800	80456069	+	10
DKOunique1344	chr21	9647520	9648659	+	10
DKOunique1345	chr21	30706860	30709229	+	10
DKOunique1346	chrX	44865270	44866199	+	9
DKOunique1347	chr21	40128150	40129229	+	10
DKOunique1348	chr21	40392510	40393709	+	10
DKOunique1349	chr21	44411880	44413019	+	10
DKOunique1350	chr21	44596560	44597729	+	10
DKOunique1351	chr21	44765880	44766869	+	10
DKOunique1352	chr21	45988800	45989249	+	10
DKOunique1353	chrX	101241300	101242169	+	9
DKOunique1354	chrX	107374560	107375369	+	9
DKOunique1355	chrX	114967290	114967739	+	9
DKOunique1356	chrX	117653880	117654839	+	9
DKOunique1357	chrX	118675110	118676129	+	9
DKOunique1358	chrX	129010860	129011759	+	9
DKOunique1359	chrX	130886490	130887449	+	9
DKOunique1360	chr16	1531830	1532879	+	10
DKOunique1361	chr16	2091000	2092229	+	10
DKOunique1362	chr16	2201550	2201849	+	10
DKOunique1363	chr13	22614810	22615769	+	9
DKOunique1364	chr13	28901880	28902869	+	9
DKOunique1365	chr13	30095940	30096779	+	9
DKOunique1366	chr13	34599750	34600949	+	9
DKOunique1367	chr13	34609710	34610699	+	9
DKOunique1368	chr16	6207840	6208829	+	10
DKOunique1369	chr16	8159190	8159819	+	10
DKOunique1370	chr16	8964450	8965559	+	10
DKOunique1371	chr16	9085740	9086369	+	10
DKOunique1372	chr16	19016520	19017599	+	10
DKOunique1373	chr1	94990200	95011169	+	88
DKOunique1374	chr19	4049190	4049489	+	87
DKOunique1375	chr17	40476000	40484099	+	87
DKOunique1376	chr3	149307690	149309369	+	87
DKOunique1377	chr3	194867640	194878919	+	86
DKOunique1378	chr10	101538420	101542169	+	86
DKOunique1379	chr22	43578330	43583249	+	85
DKOunique1380	chr1	234862650	234862919	+	85
DKOunique1381	chr14	68995830	68996129	+	84
DKOunique1382	chr1	95236980	95241659	+	84
DKOunique1383	chr21	30576420	30582449	+	84
DKOunique1384	chr21	30583590	30586919	+	84
DKOunique1385	chr21	30588210	30596459	+	84
DKOunique1386	chr4	79452630	79453919	+	84
DKOunique1387	chr20	44134860	44137559	+	29
DKOunique1388	chr20	44137650	44140349	+	29
DKOunique1389	chr20	48836880	48839729	+	29
DKOunique1390	chr20	49160370	49160729	+	83
DKOunique1391	chr1	95172510	95183429	+	83
DKOunique1392	chr2	25383180	25385249	+	37
DKOunique1393	chr2	113835090	113837699	+	37
DKOunique1394	chr22	36791640	36795929	+	29
DKOunique1395	chr14	24105540	24111149	+	29
DKOunique1396	chr3	193496640	193502999	+	83
DKOunique1397	chr7	131301480	131320589	+	82
DKOunique1398	chr2	164633760	164635079	+	37
DKOunique1399	chr2	180324300	180326489	+	37
DKOunique1400	chr2	190139520	190140869	+	37
DKOunique1401	chr2	232043460	232050629	+	37
DKOunique1402	chr14	65752260	65755379	+	29
DKOunique1403	chr8	22906620	22909169	+	29
DKOunique1404	chr8	81000720	81003209	+	29
DKOunique1405	chr1	94761630	94763819	+	81
DKOunique1406	chr9	138882780	138885929	+	37
DKOunique1407	chr8	102371580	102378329	+	29
DKOunique1408	chr8	117924720	117926069	+	29
DKOunique1409	chr8	130999200	131001449	+	29
DKOunique1410	chr7	100164240	100172609	+	36
DKOunique1411	chr7	130505580	130507319	+	36
DKOunique1412	chr7	130507380	130509089	+	36
DKOunique1413	chr7	131288550	131293259	+	36
DKOunique1414	chr7	137941500	137944319	+	36
DKOunique1415	chr20	52287660	52290719	+	36
DKOunique1416	chr14	105486060	105494219	+	36
DKOunique1417	chr8	6388140	6391019	+	36
DKOunique1418	chr8	23388210	23391539	+	36
DKOunique1419	chr22	33190170	33193259	+	12
DKOunique1420	chr22	38609790	38611589	+	12
DKOunique1421	chr8	119022780	119025389	+	36
DKOunique1422	chr19	609690	611969	+	36
DKOunique1423	chr6	106257630	106259159	+	14
DKOunique1424	chr6	148840410	148842029	+	14
DKOunique1425	chr1	150507390	150511739	+	29
DKOunique1426	chr1	169028550	169031399	+	29
DKOunique1427	chr22	41652270	41653439	+	12
DKOunique1428	chr22	44758740	44759969	+	12
DKOunique1429	chr22	44946330	44947679	+	12
DKOunique1430	chr22	46497840	46501079	+	12
DKOunique1431	chr22	47186700	47187749	+	12
DKOunique1432	chr22	47249490	47250599	+	12
DKOunique1433	chr6	159186810	159188939	+	14
DKOunique1434	chr11	34225140	34226969	+	14
DKOunique1435	chr1	205144230	205146599	+	29
DKOunique1436	chr1	235146720	235149059	+	29
DKOunique1437	chr14	23168640	23169779	+	12
DKOunique1438	chr14	34894110	34894889	+	12
DKOunique1439	chr14	44854470	44855729	+	12
DKOunique1440	chr14	55103940	55105259	+	12
DKOunique1441	chr14	69545250	69546989	+	12
DKOunique1442	chr11	36453630	36453899	+	14
DKOunique1443	chr11	59474790	59475479	+	14
DKOunique1444	chr11	62165280	62166659	+	14
DKOunique1445	chr11	65909010	65910809	+	14
DKOunique1446	chr6	79307340	79310009	+	29
DKOunique1447	chr6	105875160	105877139	+	29
DKOunique1448	chr14	73081800	73083209	+	12
DKOunique1449	chr14	73131450	73132619	+	12
DKOunique1450	chr14	77521260	77522759	+	12
DKOunique1451	chr14	91316850	91318049	+	12
DKOunique1452	chr14	94407330	94408799	+	12
DKOunique1453	chr14	94419960	94422899	+	12
DKOunique1454	chr14	96086460	96087659	+	12
DKOunique1455	chr14	96718530	96719819	+	12
DKOunique1456	chr1	113583960	113586809	+	36
DKOunique1457	chr6	17907000	17909309	+	36
DKOunique1458	chr11	69354240	69356129	+	14
DKOunique1459	chr11	69793170	69793379	+	14
DKOunique1460	chr11	77313240	77314409	+	14
DKOunique1461	chr14	101143470	101145089	+	12
DKOunique1462	chr8	23152920	23155799	+	12
DKOunique1463	chr8	27190170	27190919	+	12
DKOunique1464	chr11	130201020	130201469	+	14
DKOunique1465	chr8	32730660	32731559	+	12
DKOunique1466	chr8	37372770	37374269	+	12
DKOunique1467	chr8	41004030	41005799	+	12
DKOunique1468	chr8	81937890	81939269	+	12
DKOunique1469	chr17	5737290	5738729	+	14
DKOunique1470	chr17	18903360	18905069	+	14
DKOunique1471	chr8	98305440	98307029	+	12
DKOunique1472	chr8	102053880	102055109	+	12
DKOunique1473	chr8	102550080	102551519	+	12
DKOunique1474	chr8	103674480	103675739	+	12
DKOunique1475	chr8	118946130	118947269	+	12
DKOunique1476	chr8	119451720	119451809	+	12
DKOunique1477	chr8	119451990	119453039	+	12
DKOunique1478	chr17	29058090	29058509	+	14
DKOunique1479	chr17	29058600	29059289	+	14
DKOunique1480	chr17	33421560	33422639	+	14
DKOunique1481	chr8	129325980	129326189	+	12
DKOunique1482	chr8	129326280	129328049	+	12
DKOunique1483	chr8	131075010	131075369	+	12
DKOunique1484	chr8	134194470	134195639	+	12
DKOunique1485	chr8	142296840	142297829	+	12
DKOunique1486	chr17	40549590	40551059	+	14
DKOunique1487	chr17	40966650	40967789	+	14
DKOunique1488	chr17	43397490	43398869	+	14
DKOunique1489	chr8	145725630	145727039	+	12
DKOunique1490	chr19	1029420	1030229	+	12
DKOunique1491	chr17	45339300	45340919	+	14
DKOunique1492	chr17	46044540	46045949	+	14
DKOunique1493	chr17	47090400	47091749	+	14
DKOunique1494	chr17	48366810	48368039	+	14
DKOunique1495	chr19	3403560	3405119	+	12
DKOunique1496	chr17	56818380	56818679	+	14
DKOunique1497	chr17	59327670	59328959	+	14
DKOunique1498	chr17	62619930	62621189	+	14
DKOunique1499	chr17	70353690	70355549	+	14
DKOunique1500	chr1	33445920	33447689	+	22
DKOunique1501	chr1	33807030	33809489	+	22
DKOunique1502	chr1	39642720	39646859	+	22
DKOunique1503	chr1	47572800	47574929	+	22
DKOunique1504	chr1	52109310	52111079	+	22
DKOunique1505	chr1	53513010	53514659	+	22
DKOunique1506	chr1	94735590	94738559	+	22
DKOunique1507	chr1	95035110	95038559	+	22
DKOunique1508	chr1	153703500	153706109	+	22
DKOunique1509	chr1	160982640	160984679	+	22
DKOunique1510	chr6	52267110	52269089	+	22
DKOunique1511	chr6	89744430	89746109	+	22
DKOunique1512	chr6	105657300	105659009	+	22
DKOunique1513	chr6	109052820	109055009	+	22
DKOunique1514	chr6	148624830	148628429	+	22
DKOunique1515	chr6	148696440	148698479	+	22
DKOunique1516	chr6	148698690	148704539	+	22
DKOunique1517	chr16	34377390	34378559	+	10
DKOunique1518	chr16	56357700	56358839	+	10
DKOunique1519	chr16	57023100	57024179	+	10
DKOunique1520	chr16	57451260	57452399	+	10
DKOunique1521	chr6	159423060	159424799	+	22
DKOunique1522	chr11	46269420	46271279	+	22
DKOunique1523	chr11	47926500	47928239	+	22
DKOunique1524	chr11	61265340	61267169	+	22
DKOunique1525	chr11	127895460	127896839	+	22
DKOunique1526	chr11	128318280	128319569	+	22
DKOunique1527	chr16	70437930	70439159	+	10
DKOunique1528	chr16	70794060	70795199	+	10
DKOunique1529	chr16	77690700	77690999	+	10
DKOunique1530	chr16	80840430	80841629	+	10
DKOunique1531	chr17	1974060	1976009	+	22
DKOunique1532	chr16	81458070	81459239	+	10
DKOunique1533	chr16	81869760	81870779	+	10
DKOunique1534	chr16	82790700	82791929	+	10
DKOunique1535	chr16	85596360	85597829	+	10
DKOunique1536	chr16	88766670	88767869	+	10
DKOunique1537	chr18	3710520	3711689	+	10
DKOunique1538	chr18	3867570	3868709	+	10
DKOunique1539	chr18	12640380	12641399	+	10
DKOunique1540	chr18	25423470	25423709	+	10
DKOunique1541	chr18	46581840	46582769	+	10
DKOunique1542	chr18	47002920	47003849	+	10
DKOunique1543	chr18	53331630	53332949	+	10
DKOunique1544	chr18	55583250	55584119	+	10
DKOunique1545	chr18	56272320	56273639	+	10
DKOunique1546	chr3	9358470	9359249	+	10
DKOunique1547	chr3	11249040	11250029	+	10
DKOunique1548	chr3	11253510	11254739	+	10
DKOunique1549	chr3	41158800	41159429	+	10
DKOunique1550	chr3	43458360	43459169	+	10
DKOunique1551	chr3	46984590	46984859	+	10
DKOunique1552	chr3	124579830	124580099	+	10
DKOunique1553	chr13	80560170	80565539	+	81
DKOunique1554	chr20	47000730	47004749	+	80
DKOunique1555	chr20	52192170	52193579	+	80
DKOunique1556	chr1	95014140	95022479	+	80
DKOunique1557	chr12	46869600	46870169	+	80
DKOunique1558	chr3	192593460	192598769	+	79
DKOunique1559	chr3	192598830	192604409	+	79
DKOunique1560	chr3	192604470	192607619	+	79
DKOunique1561	chr3	192609630	192612539	+	79
DKOunique1562	chr7	22698150	22718999	+	78
DKOunique1563	chr7	22719060	22724039	+	78
DKOunique1564	chr7	131336460	131341259	+	78
DKOunique1565	chr8	103663350	103663919	+	78
DKOunique1566	chr1	156087630	156088319	+	78
DKOunique1567	chr14	68701890	68702309	+	77
DKOunique1568	chr1	37948440	37949009	+	77
DKOunique1569	chr6	148764750	148768379	+	36
DKOunique1570	chr6	155813550	155815229	+	36
DKOunique1571	chr6	155816070	155816639	+	36
DKOunique1572	chr15	23616390	23620079	+	77
DKOunique1573	chr2	113577600	113599439	+	77
DKOunique1574	chr22	18261990	18266339	+	76
DKOunique1575	chr11	93867450	93871049	+	36
DKOunique1576	chr11	126215160	126217619	+	36
DKOunique1577	chr11	127922520	127924169	+	36
DKOunique1578	chr17	46079220	46081499	+	36
DKOunique1579	chr18	3328650	3330989	+	36
DKOunique1580	chr18	12294810	12297209	+	36
DKOunique1581	chr3	11318760	11321999	+	36
DKOunique1582	chr3	185443110	185447519	+	36
DKOunique1583	chr3	185448330	185452289	+	36
DKOunique1584	chr3	185452320	185452439	+	36
DKOunique1585	chr17	75105390	75107009	+	14
DKOunique1586	chr17	76387380	76389149	+	14
DKOunique1587	chr17	77786580	77788949	+	14
DKOunique1588	chr21	30601920	30601949	+	14
DKOunique1589	chr12	110325180	110327969	+	36
DKOunique1590	chr12	117300960	117303719	+	36
DKOunique1591	chr21	36584490	36585989	+	14
DKOunique1592	chr21	38281710	38283299	+	14
DKOunique1593	chr21	45572970	45574589	+	14
DKOunique1594	chr21	47284950	47286509	+	14
DKOunique1595	chr15	56198670	56203319	+	36
DKOunique1596	chr4	139268670	139269809	+	36
DKOunique1597	chr16	1186890	1188599	+	14
DKOunique1598	chr16	2028540	2029859	+	14
DKOunique1599	chr16	2845770	2846789	+	14
DKOunique1600	chr2	68143410	68146049	+	36
DKOunique1601	chr2	101395830	101398799	+	36
DKOunique1602	chr2	143631240	143632499	+	36
DKOunique1603	chr2	189865650	189868499	+	36
DKOunique1604	chr2	190117530	190117889	+	36
DKOunique1605	chr2	190118430	190120109	+	36
DKOunique1606	chr16	21177900	21179849	+	14
DKOunique1607	chr16	25197480	25198829	+	14
DKOunique1608	chr16	47169900	47170829	+	14
DKOunique1609	chr16	47170950	47171039	+	14
DKOunique1610	chr16	56510370	56511659	+	14
DKOunique1611	chr16	57849540	57850949	+	14
DKOunique1612	chr16	70727160	70728989	+	14
DKOunique1613	chr18	3688380	3689549	+	14
DKOunique1614	chr18	13672710	13674269	+	14
DKOunique1615	chr18	20047800	20048849	+	14
DKOunique1616	chr18	20611290	20612759	+	14
DKOunique1617	chr18	20863770	20865149	+	14
DKOunique1618	chr18	43534050	43535489	+	14
DKOunique1619	chr18	47564430	47565329	+	14
DKOunique1620	chr18	52613070	52613819	+	14
DKOunique1621	chr18	59273190	59274599	+	14
DKOunique1622	chr18	73118130	73121459	+	14
DKOunique1623	chr3	11555100	11556479	+	14
DKOunique1624	chr3	17080380	17081429	+	14
DKOunique1625	chr3	19930080	19931219	+	14
DKOunique1626	chr17	62735070	62737409	+	22
DKOunique1627	chr17	80303010	80305259	+	22
DKOunique1628	chr21	44444820	44446889	+	22
DKOunique1629	chr21	45183810	45185699	+	22
DKOunique1630	chr21	47500080	47503529	+	22
DKOunique1631	chr16	459270	461669	+	22
DKOunique1632	chr16	68271660	68272619	+	22
DKOunique1633	chr16	83028810	83030279	+	22
DKOunique1634	chr18	46451040	46451489	+	22
DKOunique1635	chr18	55883760	55884599	+	22
DKOunique1636	chr18	55885350	55886819	+	22
DKOunique1637	chr18	74839590	74841659	+	22
DKOunique1638	chr3	27504030	27507089	+	22
DKOunique1639	chr3	42073380	42075419	+	22
DKOunique1640	chr3	73021650	73023389	+	22
DKOunique1641	chr3	73142700	73144799	+	22
DKOunique1642	chr3	99112830	99114239	+	22
DKOunique1643	chr3	123507390	123509819	+	22
DKOunique1644	chr3	148942350	148943909	+	22
DKOunique1645	chr3	138542370	138543119	+	10
DKOunique1646	chr3	141049980	141051179	+	10
DKOunique1647	chr3	141132810	141134279	+	10
DKOunique1648	chr3	143026080	143027189	+	10
DKOunique1649	chr3	149104200	149104979	+	10
DKOunique1650	chr3	149254110	149255519	+	10
DKOunique1651	chr3	150018210	150019169	+	10
DKOunique1652	chr3	184176540	184178309	+	22
DKOunique1653	chr3	189947760	189950249	+	22
DKOunique1654	chr3	192567240	192569219	+	22
DKOunique1655	chr3	197191620	197196209	+	22
DKOunique1656	chr12	46877520	46879709	+	22
DKOunique1657	chr3	152775390	152776439	+	10
DKOunique1658	chr3	177534630	177535439	+	10
DKOunique1659	chr3	193930320	193930979	+	10
DKOunique1660	chr3	194650530	194650649	+	10
DKOunique1661	chr12	47670450	47671679	+	22
DKOunique1662	chr12	51511800	51514019	+	22
DKOunique1663	chr12	53358000	53360219	+	22
DKOunique1664	chr12	60366120	60367409	+	22
DKOunique1665	chr3	197205270	197206469	+	10
DKOunique1666	chr12	2365290	2365919	+	10
DKOunique1667	chr12	3326550	3327149	+	10
DKOunique1668	chr12	6395520	6396539	+	10
DKOunique1669	chr12	6458430	6458969	+	10
DKOunique1670	chr12	6459000	6459389	+	10
DKOunique1671	chr12	96820260	96822299	+	22
DKOunique1672	chr12	102932610	102934499	+	22
DKOunique1673	chr12	121714140	121715519	+	22
DKOunique1674	chr12	124716690	124719389	+	22
DKOunique1675	chr12	124853160	124855289	+	22
DKOunique1676	chr12	7521690	7522859	+	10
DKOunique1677	chr12	8133960	8135099	+	10
DKOunique1678	chr12	8135880	8136269	+	10
DKOunique1679	chr12	12960900	12961919	+	10
DKOunique1680	chr12	31158330	31159499	+	10
DKOunique1681	chr12	32405340	32405969	+	10
DKOunique1682	chr12	46736730	46737479	+	10
DKOunique1683	chr12	50640150	50641349	+	10
DKOunique1684	chr12	63151890	63152759	+	10
DKOunique1685	chr12	63154350	63154469	+	10
DKOunique1686	chr12	94493520	94494629	+	10
DKOunique1687	chr12	105878940	105880139	+	10
DKOunique1688	chr12	111834510	111835619	+	10
DKOunique1689	chr12	122067360	122068199	+	10
DKOunique1690	chr12	122219550	122220329	+	10
DKOunique1691	chr12	122220360	122220779	+	10
DKOunique1692	chr12	122598240	122599079	+	10
DKOunique1693	chr12	124941390	124942559	+	10
DKOunique1694	chr12	133343280	133344659	+	10
DKOunique1695	chr15	25122960	25123469	+	10
DKOunique1696	chr15	33148680	33149129	+	10
DKOunique1697	chr15	33534870	33536129	+	10
DKOunique1698	chr15	35535960	35536619	+	10
DKOunique1699	chr15	52392150	52393379	+	10
DKOunique1700	chr15	57611010	57612119	+	10
DKOunique1701	chr1	95098380	95104619	+	75
DKOunique1702	chr1	95158890	95160839	+	74
DKOunique1703	chr1	95161620	95168759	+	74
DKOunique1704	chr1	153511890	153511919	+	74
DKOunique1705	chr1	245135370	245136299	+	74
DKOunique1706	chr18	3365580	3375509	+	74
DKOunique1707	chr2	192065490	192070019	+	74
DKOunique1708	chr1	183244740	183251549	+	73
DKOunique1709	chr2	190120740	190121429	+	36
DKOunique1710	chr2	192035250	192038159	+	36
DKOunique1711	chr9	103140930	103143329	+	36
DKOunique1712	chr10	3861060	3865679	+	73
DKOunique1713	chr5	141692730	141693869	+	73
DKOunique1714	chr5	141700980	141701909	+	73
DKOunique1715	chr20	46598520	46603589	+	72
DKOunique1716	chr22	33146400	33162689	+	72
DKOunique1717	chr9	128283180	128285699	+	36
DKOunique1718	chrX	40066080	40069979	+	36
DKOunique1719	chr1	32401050	32401589	+	72
DKOunique1720	chr13	111571470	111575759	+	36
DKOunique1721	chr10	11854950	11857589	+	36
DKOunique1722	chr10	121275300	121278059	+	36
DKOunique1723	chr7	150003870	150006449	+	35
DKOunique1724	chr7	150008370	150012059	+	35
DKOunique1725	chr14	68858490	68865689	+	35
DKOunique1726	chr8	94983090	94987889	+	35
DKOunique1727	chr19	7255890	7258589	+	35
DKOunique1728	chr19	17618280	17620079	+	35
DKOunique1729	chr3	98847900	98848679	+	14
DKOunique1730	chr3	111430650	111432269	+	14
DKOunique1731	chr3	111593670	111594599	+	14
DKOunique1732	chr3	119853540	119855369	+	14
DKOunique1733	chr3	125708970	125710169	+	14
DKOunique1734	chr1	12911070	12913139	+	35
DKOunique1735	chr1	112793340	112796159	+	35
DKOunique1736	chr1	113277150	113279699	+	35
DKOunique1737	chr3	127486920	127488239	+	14
DKOunique1738	chr3	134038920	134040239	+	14
DKOunique1739	chr1	235245660	235248359	+	35
DKOunique1740	chr3	157134660	157136279	+	14
DKOunique1741	chr3	170468790	170470259	+	14
DKOunique1742	chr3	170773380	170774399	+	14
DKOunique1743	chr3	171429570	171430709	+	14
DKOunique1744	chr6	49523970	49525769	+	35
DKOunique1745	chr6	114336930	114340799	+	35
DKOunique1746	chr3	197105730	197106059	+	14
DKOunique1747	chr12	12601830	12602759	+	14
DKOunique1748	chr12	27726270	27727289	+	14
DKOunique1749	chr12	49374210	49375649	+	14
DKOunique1750	chr12	63165960	63167729	+	14
DKOunique1751	chr12	64565370	64565759	+	14
DKOunique1752	chr12	64566810	64566869	+	14
DKOunique1753	chr12	69948240	69949919	+	14
DKOunique1754	chr12	79096770	79097639	+	14
DKOunique1755	chr12	92197890	92199359	+	14
DKOunique1756	chr12	92987340	92988749	+	14
DKOunique1757	chr12	95580240	95581859	+	14
DKOunique1758	chr12	112015770	112017269	+	14
DKOunique1759	chr12	122186100	122187599	+	14
DKOunique1760	chr12	124720770	124722389	+	14
DKOunique1761	chr12	125033100	125035139	+	14
DKOunique1762	chr15	25092450	25093289	+	14
DKOunique1763	chr15	41117820	41119139	+	14
DKOunique1764	chr15	52497000	52497269	+	14
DKOunique1765	chr15	67480770	67482959	+	14
DKOunique1766	chr15	71194440	71195459	+	14
DKOunique1767	chr15	74279610	74281919	+	14
DKOunique1768	chr15	99562560	99562769	+	14
DKOunique1769	chr15	71094720	71095499	+	8
DKOunique1770	chr15	74709450	74710019	+	8
DKOunique1771	chr15	76050600	76051229	+	8
DKOunique1772	chr15	80452560	80453429	+	8
DKOunique1773	chr15	89463630	89464439	+	8
DKOunique1774	chr15	90547650	90548459	+	8
DKOunique1775	chr15	90907470	90907979	+	8
DKOunique1776	chr15	93411930	93412469	+	8
DKOunique1777	chr15	101707710	101708639	+	8
DKOunique1778	chr15	102115530	102116429	+	8
DKOunique1779	chr4	2066100	2066459	+	8
DKOunique1780	chr4	2431860	2432549	+	8
DKOunique1781	chr4	7651440	7651949	+	8
DKOunique1782	chr4	15914580	15915179	+	8
DKOunique1783	chr4	38316090	38316719	+	8
DKOunique1784	chr4	48129720	48130349	+	8
DKOunique1785	chr4	83328150	83329049	+	8
DKOunique1786	chr4	85612230	85612949	+	8
DKOunique1787	chr4	160096320	160096889	+	8
DKOunique1788	chr4	183152010	183152879	+	8
DKOunique1789	chr4	184281270	184282199	+	8
DKOunique1790	chr2	1679280	1680029	+	8
DKOunique1791	chr2	2018130	2018909	+	8
DKOunique1792	chr2	20709630	20710379	+	8
DKOunique1793	chr2	20724870	20725439	+	8
DKOunique1794	chr2	25327890	25328249	+	8
DKOunique1795	chr2	25328280	25328939	+	8
DKOunique1796	chr2	27975360	27976559	+	8
DKOunique1797	chr2	28025880	28026209	+	8
DKOunique1798	chr2	28544610	28547159	+	8
DKOunique1799	chr2	36607980	36608939	+	8
DKOunique1800	chr2	36768690	36769979	+	8
DKOunique1801	chr2	36798870	36799229	+	8
DKOunique1802	chr2	47496780	47497289	+	8
DKOunique1803	chr2	61825080	61825559	+	8
DKOunique1804	chr2	70954500	70954979	+	8
DKOunique1805	chr2	75730050	75730799	+	8
DKOunique1806	chr2	86190900	86191439	+	8
DKOunique1807	chr2	95943690	95944469	+	8
DKOunique1808	chr2	113485560	113486609	+	8
DKOunique1809	chr2	113664300	113664959	+	8
DKOunique1810	chr2	114116340	114117239	+	8
DKOunique1811	chr2	122659740	122660699	+	8
DKOunique1812	chr2	123506160	123506249	+	8
DKOunique1813	chr2	151537920	151538069	+	8
DKOunique1814	chr15	22803000	22804529	+	22
DKOunique1815	chr15	79280040	79281989	+	22
DKOunique1816	chr3	107705130	107707409	+	26
DKOunique1817	chr3	171508740	171511169	+	26
DKOunique1818	chr3	182791440	182792819	+	26
DKOunique1819	chr15	79288590	79289819	+	22
DKOunique1820	chr15	96883200	96885809	+	22
DKOunique1821	chr4	7869360	7871009	+	22
DKOunique1822	chr4	7872150	7876229	+	22
DKOunique1823	chr4	7876440	7885559	+	22
DKOunique1824	chr4	7886970	7887929	+	22
DKOunique1825	chr3	191491260	191492879	+	26
DKOunique1826	chr3	191493240	191494739	+	26
DKOunique1827	chr12	12111030	12113099	+	26
DKOunique1828	chr4	170000070	170002229	+	22
DKOunique1829	chr4	178405830	178406669	+	22
DKOunique1830	chr12	94017420	94020299	+	26
DKOunique1831	chr12	96838590	96841169	+	26
DKOunique1832	chr12	110782140	110784029	+	26
DKOunique1833	chr12	113477610	113479559	+	26
DKOunique1834	chr12	120306330	120308429	+	26
DKOunique1835	chr2	29255370	29257199	+	22
DKOunique1836	chr2	36681420	36684569	+	22
DKOunique1837	chr12	121114860	121116959	+	26
DKOunique1838	chr12	123589200	123592889	+	26
DKOunique1839	chr12	124989780	124992239	+	26
DKOunique1840	chr15	33161610	33163499	+	26
DKOunique1841	chr2	102421770	102423959	+	22
DKOunique1842	chr15	92489730	92492909	+	26
DKOunique1843	chr4	9840	11579	+	26
DKOunique1844	chr2	182615910	182616749	+	22
DKOunique1845	chr2	191701320	191704229	+	22
DKOunique1846	chr4	40622820	40624649	+	26
DKOunique1847	chr4	74982690	74983739	+	26
DKOunique1848	chr2	230844840	230846609	+	22
DKOunique1849	chr2	232242630	232245479	+	22
DKOunique1850	chr15	59595630	59596139	+	10
DKOunique1851	chr15	60812100	60812879	+	10
DKOunique1852	chr15	65175900	65176709	+	10
DKOunique1853	chr15	65185470	65186579	+	10
DKOunique1854	chr15	70488240	70489439	+	10
DKOunique1855	chr15	71155680	71156729	+	10
DKOunique1856	chr2	23582400	23584139	+	26
DKOunique1857	chr2	29328540	29332499	+	26
DKOunique1858	chr2	81875070	81876119	+	26
DKOunique1859	chr19	13292430	13292909	+	11
DKOunique1860	chr9	36324120	36326219	+	22
DKOunique1861	chr15	74471610	74472269	+	10
DKOunique1862	chr15	78236190	78237239	+	10
DKOunique1863	chr15	82385580	82386659	+	10
DKOunique1864	chr2	189382020	189383519	+	26
DKOunique1865	chr2	189383970	189385289	+	26
DKOunique1866	chr2	190096200	190097969	+	26
DKOunique1867	chr19	17961000	17962229	+	11
DKOunique1868	chr19	18053220	18054449	+	11
DKOunique1869	chr19	18421710	18422039	+	11
DKOunique1870	chr15	90604920	90605669	+	10
DKOunique1871	chr15	91318680	91319189	+	10
DKOunique1872	chr4	11670	11999	+	10
DKOunique1873	chr4	1044240	1045259	+	10
DKOunique1874	chr9	38225970	38228489	+	26
DKOunique1875	chr19	36335550	36337319	+	11
DKOunique1876	chrX	100311120	100313249	+	22
DKOunique1877	chr13	34067970	34069079	+	22
DKOunique1878	chr4	16362030	16363199	+	10
DKOunique1879	chrX	39753180	39757649	+	26
DKOunique1880	chrX	108952500	108953639	+	26
DKOunique1881	chr13	48477750	48479039	+	26
DKOunique1882	chr19	41316030	41317259	+	11
DKOunique1883	chr19	49201080	49202369	+	11
DKOunique1884	chr4	37394250	37395239	+	10
DKOunique1885	chr4	40528080	40528499	+	10
DKOunique1886	chr4	68592570	68593439	+	10
DKOunique1887	chr19	49472070	49474049	+	11
DKOunique1888	chr19	55598070	55599389	+	11
DKOunique1889	chr4	77789040	77790059	+	10
DKOunique1890	chr4	99575490	99576269	+	10
DKOunique1891	chr4	110105370	110106179	+	10
DKOunique1892	chr1	1397040	1398359	+	11
DKOunique1893	chr1	2019450	2020859	+	11
DKOunique1894	chr1	2509470	2510669	+	11
DKOunique1895	chr1	6920310	6921209	+	11
DKOunique1896	chr4	143012850	143013419	+	10
DKOunique1897	chr4	174173610	174174689	+	10
DKOunique1898	chr1	13847910	13849139	+	11
DKOunique1899	chr1	15745020	15745289	+	11
DKOunique1900	chr4	188653590	188654189	+	10
DKOunique1901	chr2	1688790	1690709	+	10
DKOunique1902	chr2	2015700	2017229	+	10
DKOunique1903	chr2	9391890	9392759	+	10
DKOunique1904	chr2	27238290	27239519	+	10
DKOunique1905	chr1	16263390	16264769	+	11
DKOunique1906	chr1	16265520	16265879	+	11
DKOunique1907	chr1	17342940	17343539	+	11
DKOunique1908	chr1	19641390	19642469	+	11
DKOunique1909	chr1	23336910	23337989	+	11
DKOunique1910	chr2	47715930	47716409	+	10
DKOunique1911	chr2	47716500	47716799	+	10
DKOunique1912	chr2	54999210	55000439	+	10
DKOunique1913	chr2	56006580	56007179	+	10
DKOunique1914	chr2	69878610	69879689	+	10
DKOunique1915	chr1	31259790	31260359	+	11
DKOunique1916	chr1	42204570	42205079	+	11
DKOunique1917	chr1	42205470	42205589	+	11
DKOunique1918	chr1	52006500	52007969	+	11
DKOunique1919	chr1	54715410	54715769	+	11
DKOunique1920	chr1	85804650	85806149	+	11
DKOunique1921	chr1	87239280	87239729	+	11
DKOunique1922	chr3	111584280	111585089	+	72
DKOunique1923	chr2	28623870	28624109	+	72
DKOunique1924	chr2	85164750	85168199	+	72
DKOunique1925	chr22	33055950	33059609	+	71
DKOunique1926	chr16	82684260	82689869	+	71
DKOunique1927	chr10	54196620	54198539	+	71
DKOunique1928	chr11	128076090	128080769	+	70
DKOunique1929	chr17	13248390	13252529	+	70
DKOunique1930	chr17	44273220	44273849	+	70
DKOunique1931	chr17	58158180	58161389	+	70
DKOunique1932	chr7	48130980	48133019	+	69
DKOunique1933	chr20	52549740	52560299	+	69
DKOunique1934	chr14	62012910	62023379	+	69
DKOunique1935	chr6	106055220	106058879	+	69
DKOunique1936	chr17	853260	855959	+	35
DKOunique1937	chr1	144906900	144910019	+	46
DKOunique1938	chr6	49507650	49507919	+	46
DKOunique1939	chr10	3928080	3938819	+	69
DKOunique1940	chr17	42704820	42706799	+	35
DKOunique1941	chr6	49509690	49511039	+	46
DKOunique1942	chr6	106038660	106045259	+	46
DKOunique1943	chr11	100678770	100681169	+	46
DKOunique1944	chr11	111424080	111436379	+	46
DKOunique1945	chr17	15392880	15395819	+	46
DKOunique1946	chr22	43138590	43142459	+	68
DKOunique1947	chr21	47293770	47297429	+	35
DKOunique1948	chr16	8971350	8973779	+	35
DKOunique1949	chr16	13700100	13702739	+	35
DKOunique1950	chr16	71507040	71509889	+	35
DKOunique1951	chr18	3358740	3362039	+	46
DKOunique1952	chr18	12278010	12280559	+	46
DKOunique1953	chr18	52634610	52636619	+	35
DKOunique1954	chr3	14450520	14453489	+	35
DKOunique1955	chr3	111455040	111456749	+	46
DKOunique1956	chr12	12955290	12958859	+	46
DKOunique1957	chr12	10343010	10346939	+	35
DKOunique1958	chr12	10356780	10359599	+	35
DKOunique1959	chr12	11974320	11976659	+	35
DKOunique1960	chr12	47067390	47072069	+	35
DKOunique1961	chr12	89776890	89778899	+	46
DKOunique1962	chr4	77584290	77588279	+	46
DKOunique1963	chr12	63137520	63140099	+	35
DKOunique1964	chr15	40338180	40341059	+	35
DKOunique1965	chr13	109831500	109831859	+	46
DKOunique1966	chr13	109832610	109835459	+	46
DKOunique1967	chr10	54243510	54244439	+	46
DKOunique1968	chr4	40991490	40993799	+	35
DKOunique1969	chr15	99562860	99563909	+	14
DKOunique1970	chr15	101498160	101499779	+	14
DKOunique1971	chr15	102119250	102121229	+	14
DKOunique1972	chr4	1512720	1513499	+	14
DKOunique1973	chr4	2388210	2389679	+	14
DKOunique1974	chr4	2747310	2748989	+	14
DKOunique1975	chr4	2802390	2803889	+	14
DKOunique1976	chr10	54250710	54251849	+	46
DKOunique1977	chr10	54251970	54252299	+	46
DKOunique1978	chr10	54252540	54252869	+	46
DKOunique1979	chr10	126915390	126916709	+	46
DKOunique1980	chr10	126917130	126918389	+	46
DKOunique1981	chr15	101644740	101646389	+	16
DKOunique1982	chr2	113648010	113650889	+	35
DKOunique1983	chr2	208258470	208260869	+	35
DKOunique1984	chr9	18393090	18394319	+	35
DKOunique1985	chr4	4428240	4429919	+	14
DKOunique1986	chr4	7986510	7989509	+	14
DKOunique1987	chr4	38989890	38990459	+	14
DKOunique1988	chr4	39349950	39351389	+	14
DKOunique1989	chr4	68586960	68588159	+	14
DKOunique1990	chr20	52481730	52482209	+	45
DKOunique1991	chr20	52482300	52484999	+	45
DKOunique1992	chr4	692670	693899	+	16
DKOunique1993	chr4	5748480	5750249	+	16
DKOunique1994	chr4	17031390	17033099	+	16
DKOunique1995	chr4	23326140	23326739	+	16
DKOunique1996	chr9	36305850	36308099	+	35
DKOunique1997	chr13	41091360	41094539	+	35
DKOunique1998	chr4	77432370	77434769	+	14
DKOunique1999	chr4	77456580	77457809	+	14
[truncated: 4,377 more rows]

## Sheet: K27acDistal_Common
Peak ID	Chr	Start	Stop	Strand	Score
K71acDistCommon1	chr11	46258170	46261349	+	31
K71acDistCommon2	chr17	16288770	16291199	+	18.5
K71acDistCommon3	chr7	6768720	6770249	+	19.5
K71acDistCommon4	chr17	56023170	56034359	+	86
K71acDistCommon5	chr7	100098210	100104179	+	58
K71acDistCommon6	chr17	40561020	40562939	+	25.5
K71acDistCommon7	chr17	47722470	47725679	+	39.5
K71acDistCommon8	chr17	62695710	62699399	+	17.5
K71acDistCommon9	chr9	132328140	132334619	+	75.5
K71acDistCommon10	chr19	5826540	5829839	+	57.5
K71acDistCommon11	chr1	8172810	8184119	+	74
K71acDistCommon12	chr1	17026440	17029019	+	50
K71acDistCommon13	chr6	42748680	42752219	+	79
K71acDistCommon14	chr17	79359720	79362929	+	52
K71acDistCommon15	chr12	6975090	6983729	+	55.5
K71acDistCommon16	chr2	10422150	10427699	+	37
K71acDistCommon17	chr1	41969010	41971379	+	17.5
K71acDistCommon18	chr9	130317270	130321139	+	49
K71acDistCommon19	chr1	43670850	43673999	+	47
K71acDistCommon20	chr9	130322250	130331399	+	65.5
K71acDistCommon21	chr1	44394750	44396669	+	20
K71acDistCommon22	chr7	28075560	28078229	+	18
K71acDistCommon23	chr1	94157310	94160969	+	29
K71acDistCommon24	chr20	62172570	62175089	+	42
K71acDistCommon25	chr1	111019380	111021239	+	14
K71acDistCommon26	chr8	6454560	6462389	+	68.5
K71acDistCommon27	chr7	100776330	100783469	+	30.5
K71acDistCommon28	chr1	8270730	8273879	+	57.5
K71acDistCommon29	chr1	156865050	156869039	+	24
K71acDistCommon30	chr1	27315930	27319049	+	41
K71acDistCommon31	chr1	41846670	41849279	+	56
K71acDistCommon32	chr1	201997530	201999629	+	12
K71acDistCommon33	chr11	69450420	69465869	+	85.5
K71acDistCommon34	chr7	121183050	121187609	+	21.5
K71acDistCommon35	chr1	226297050	226298909	+	16
K71acDistCommon36	chr17	79454010	79456379	+	49
K71acDistCommon37	chr1	230219100	230221019	+	12
K71acDistCommon38	chr6	1636890	1638149	+	12
K71acDistCommon39	chr16	69424710	69453749	+	57.75
K71acDistCommon40	chr6	4358490	4360109	+	13
K71acDistCommon41	chr6	26321910	26323499	+	15.5
K71acDistCommon42	chr12	6386820	6391499	+	67
K71acDistCommon43	chr20	42646080	42648569	+	14.5
K71acDistCommon44	chr20	50072670	50074199	+	15
K71acDistCommon45	chr6	31169730	31173029	+	24.5
K71acDistCommon46	chr6	44024940	44027849	+	22
K71acDistCommon47	chr6	53479920	53482109	+	15.5
K71acDistCommon48	chr22	22010790	22013039	+	16.5
K71acDistCommon49	chr14	31500360	31503659	+	16.5
K71acDistCommon50	chr6	100744050	100745639	+	23
K71acDistCommon51	chr14	54717720	54721799	+	17.5
K71acDistCommon52	chr8	22044990	22047119	+	14
K71acDistCommon53	chr8	22084380	22086269	+	18.5
K71acDistCommon54	chr8	38893500	38897609	+	42.5
K71acDistCommon55	chr8	49426620	49428119	+	13.5
K71acDistCommon56	chr11	75247440	75249269	+	13.5
K71acDistCommon57	chr11	118559370	118561409	+	15.6667
K71acDistCommon58	chr8	130995510	130997579	+	19.5
K71acDistCommon59	chr8	141600330	141602729	+	19.5
K71acDistCommon60	chr8	143717580	143721209	+	37
K71acDistCommon61	chr19	266640	267959	+	14.5
K71acDistCommon62	chr17	829440	832739	+	29.5
K71acDistCommon63	chr17	2863320	2864429	+	14
K71acDistCommon64	chr17	27459330	27461129	+	14
K71acDistCommon65	chr19	45958650	45960089	+	15.5
K71acDistCommon66	chr22	37940940	37943159	+	27
K71acDistCommon67	chr7	73251450	73254389	+	30
K71acDistCommon68	chr14	100750650	100752629	+	22.5
K71acDistCommon69	chr14	103271220	103275719	+	35
K71acDistCommon70	chr22	17651640	17653949	+	34
K71acDistCommon71	chr8	102090900	102094109	+	37.5
K71acDistCommon72	chr19	1437480	1445969	+	23
K71acDistCommon73	chr14	68554710	68557439	+	40
K71acDistCommon74	chr14	103575810	103577909	+	50.5
K71acDistCommon75	chr19	2040990	2043209	+	33.5
K71acDistCommon76	chr19	3575850	3577139	+	23.5
K71acDistCommon77	chr19	11488470	11495729	+	25.5
K71acDistCommon78	chr19	17402460	17405789	+	26
K71acDistCommon79	chr19	11247900	11251019	+	36
K71acDistCommon80	chr1	37939620	37946939	+	61.5
K71acDistCommon81	chr1	38464320	38467799	+	32.5
K71acDistCommon82	chr1	32052540	32056229	+	45.5
K71acDistCommon83	chr1	145541250	145544039	+	30.5
K71acDistCommon84	chr6	145215660	145221329	+	33.5
K71acDistCommon85	chr17	27502740	27507209	+	37
K71acDistCommon86	chr11	107709810	107714189	+	40
K71acDistCommon87	chr21	40158960	40161509	+	47
K71acDistCommon88	chr16	3206790	3210029	+	32.5
K71acDistCommon89	chr17	39057060	39062069	+	26.5
K71acDistCommon90	chr17	39933030	39935069	+	25.5
K71acDistCommon91	chr17	43446840	43451909	+	47
K71acDistCommon92	chr16	69561840	69568109	+	61
K71acDistCommon93	chr1	156366840	156369899	+	14.5
K71acDistCommon94	chr1	160964670	160968359	+	13.3333
K71acDistCommon95	chr1	162508260	162512849	+	25
K71acDistCommon96	chr3	111452490	111454829	+	26.5
K71acDistCommon97	chr3	114223260	114224549	+	8.5
K71acDistCommon98	chr1	202087290	202088429	+	9
K71acDistCommon99	chr1	203857170	203858399	+	17
K71acDistCommon100	chr1	206673840	206675549	+	14
K71acDistCommon101	chr3	169975590	169977119	+	11
K71acDistCommon102	chr3	177002790	177004649	+	9.66667
K71acDistCommon103	chr3	186708150	186709529	+	8
K71acDistCommon104	chr3	188065440	188067929	+	22.5
K71acDistCommon105	chr3	197445210	197446439	+	7.5
K71acDistCommon106	chr1	244326120	244328369	+	21
K71acDistCommon107	chr1	247373340	247374419	+	9.5
K71acDistCommon108	chr6	1199640	1202279	+	16.5
K71acDistCommon109	chr6	12323550	12325919	+	21.5
K71acDistCommon110	chr6	14000790	14002919	+	13
K71acDistCommon111	chr12	45628020	45629879	+	14.5
K71acDistCommon112	chr12	50611320	50613809	+	15.5
K71acDistCommon113	chr6	39152040	39154229	+	15
K71acDistCommon114	chr12	56911470	56913629	+	15
K71acDistCommon115	chr6	42938460	42939749	+	8.5
K71acDistCommon116	chr12	70861620	70862759	+	7.5
K71acDistCommon117	chr12	75734910	75736079	+	16
K71acDistCommon118	chr6	107022300	107023079	+	8.5
K71acDistCommon119	chr12	78333600	78335249	+	25
K71acDistCommon120	chr3	149057160	149059559	+	22.5
K71acDistCommon121	chr17	8121090	8123939	+	12
K71acDistCommon122	chr17	35206140	35209139	+	29
K71acDistCommon123	chr12	19425960	19427429	+	11.5
K71acDistCommon124	chr12	45625770	45627749	+	16.5
K71acDistCommon125	chr12	51040350	51041819	+	9.5
K71acDistCommon126	chr12	56917980	56922569	+	39
K71acDistCommon127	chr17	46012620	46014839	+	12.5
K71acDistCommon128	chr12	71038770	71040569	+	19
K71acDistCommon129	chr12	83044140	83045609	+	14.5
K71acDistCommon130	chr17	70534740	70537379	+	16
K71acDistCommon131	chr17	70609380	70611929	+	16
K71acDistCommon132	chr12	117197340	117198839	+	11
K71acDistCommon133	chr21	36628290	36629729	+	22.5
K71acDistCommon134	chr21	37801170	37803419	+	19.5
K71acDistCommon135	chr21	38570940	38572289	+	12
K71acDistCommon136	chr12	125165340	125167019	+	12
K71acDistCommon137	chr15	35292060	35293259	+	13
K71acDistCommon138	chr15	42231510	42234389	+	16.5
K71acDistCommon139	chr16	4102380	4104899	+	18.5
K71acDistCommon140	chr16	11733600	11735609	+	15
K71acDistCommon141	chr16	27337470	27339779	+	19.5
K71acDistCommon142	chr15	44393640	44395709	+	23
K71acDistCommon143	chr15	64752000	64753199	+	11.5
K71acDistCommon144	chr16	67554660	67556009	+	10.5
K71acDistCommon145	chr15	75334650	75336689	+	18
K71acDistCommon146	chr15	93463500	93465719	+	17.5
K71acDistCommon147	chr15	100582230	100584689	+	19
K71acDistCommon148	chr16	90148110	90149519	+	11
K71acDistCommon149	chr4	77751480	77753429	+	16.5
K71acDistCommon150	chr18	11946810	11948549	+	16
K71acDistCommon151	chr18	19252290	19256789	+	17.3333
K71acDistCommon152	chr18	51674400	51676889	+	25
K71acDistCommon153	chr14	100044900	100048079	+	19.5
K71acDistCommon154	chr8	8187180	8189399	+	18
K71acDistCommon155	chr19	955890	958049	+	25
K71acDistCommon156	chr19	1016490	1018829	+	20.5
K71acDistCommon157	chr19	4144050	4147709	+	47
K71acDistCommon158	chr19	40652760	40654919	+	20.5
K71acDistCommon159	chr19	42890490	42892169	+	18
K71acDistCommon160	chr19	56145360	56147759	+	22
K71acDistCommon161	chr1	16825230	16826699	+	19
K71acDistCommon162	chr1	59368620	59370509	+	25
K71acDistCommon163	chr1	68201340	68202899	+	24.5
K71acDistCommon164	chr1	68214510	68216729	+	22
K71acDistCommon165	chr1	172871610	172880249	+	26.6667
K71acDistCommon166	chr12	49452330	49455779	+	56.5
K71acDistCommon167	chr6	14742300	14745269	+	48.5
K71acDistCommon168	chr6	33806790	33809699	+	45.5
K71acDistCommon169	chr6	52382250	52383959	+	26
K71acDistCommon170	chr9	131396040	131400239	+	66
K71acDistCommon171	chr6	56802480	56806139	+	22
K71acDistCommon172	chr10	99299970	99304019	+	49.5
K71acDistCommon173	chr5	139036140	139042199	+	51
K71acDistCommon174	chr20	39630270	39635369	+	61.5
K71acDistCommon175	chr20	39635850	39639419	+	42
K71acDistCommon176	chr14	55573170	55576499	+	71
K71acDistCommon177	chr6	143857290	143859299	+	18.5
K71acDistCommon178	chr6	144536340	144538259	+	20
K71acDistCommon179	chr14	62023710	62038169	+	95
K71acDistCommon180	chr6	169691160	169694459	+	38
K71acDistCommon181	chr8	22453500	22456649	+	67
K71acDistCommon182	chr1	1097130	1103069	+	60
K71acDistCommon183	chr1	55006650	55009709	+	49
K71acDistCommon184	chr11	69059790	69073319	+	97
K71acDistCommon185	chr17	75249570	75252599	+	60.5
K71acDistCommon186	chr4	101939100	101944979	+	49.5
K71acDistCommon187	chr10	80731380	80735579	+	70.5
K71acDistCommon188	chr20	48802920	48804689	+	44
K71acDistCommon189	chr22	25347810	25350689	+	54
K71acDistCommon190	chr19	51896670	51899069	+	23.5
K71acDistCommon191	chr19	53399760	53401499	+	18.5
K71acDistCommon192	chr19	58330410	58332059	+	14.5
K71acDistCommon193	chr17	38267040	38271479	+	20.5
K71acDistCommon194	chr17	38641470	38644049	+	25.5
K71acDistCommon195	chr17	39821760	39823739	+	12.5
K71acDistCommon196	chr1	8949060	8951579	+	17
K71acDistCommon197	chr17	62723370	62730089	+	25
K71acDistCommon198	chr17	70598160	70600349	+	14.5
K71acDistCommon199	chr1	26662980	26663699	+	13.5
K71acDistCommon200	chr1	31296270	31297739	+	18
K71acDistCommon201	chr1	32253150	32254919	+	14.5
K71acDistCommon202	chr1	45195090	45198629	+	39.5
K71acDistCommon203	chr12	120665430	120677489	+	56.6667
K71acDistCommon204	chr16	24711840	24714149	+	15
K71acDistCommon205	chr1	92201460	92204009	+	31
K71acDistCommon206	chr16	81437220	81441479	+	17
K71acDistCommon207	chr16	89429850	89431679	+	13
K71acDistCommon208	chr1	157984800	157991849	+	55
K71acDistCommon209	chr18	7921380	7923749	+	13.5
K71acDistCommon210	chr18	46523040	46525769	+	21.5
K71acDistCommon211	chr18	74776620	74781029	+	14.5
K71acDistCommon212	chr3	18139080	18141929	+	18
K71acDistCommon213	chr1	169080090	169086659	+	34.5
K71acDistCommon214	chr1	222816480	222818369	+	22.5
K71acDistCommon215	chr3	126629250	126633179	+	42
K71acDistCommon216	chr6	74412420	74415479	+	24
K71acDistCommon217	chr3	128134170	128136179	+	17
K71acDistCommon218	chr11	33710400	33714449	+	35.5
K71acDistCommon219	chr12	6431700	6433739	+	18
K71acDistCommon220	chr11	100645200	100649429	+	15.5
K71acDistCommon221	chr3	63896790	63899249	+	40
K71acDistCommon222	chr12	76367700	76381049	+	67.3333
K71acDistCommon223	chr4	141071040	141073349	+	33
K71acDistCommon224	chr2	47269470	47272169	+	41.5
K71acDistCommon225	chr2	61990260	61992569	+	51
K71acDistCommon226	chr7	1494270	1496339	+	26.5
K71acDistCommon227	chr7	73212270	73216079	+	51
K71acDistCommon228	chr7	75946320	75949439	+	30
K71acDistCommon229	chr14	103018020	103020299	+	33.5
K71acDistCommon230	chr19	17889180	17890379	+	26.5
K71acDistCommon231	chr19	17951730	17954249	+	28
K71acDistCommon232	chr6	110867940	110870129	+	16.5
K71acDistCommon233	chr6	137554500	137555669	+	9
K71acDistCommon234	chr6	151720290	151722089	+	9.5
K71acDistCommon235	chr15	44204970	44206589	+	8
K71acDistCommon236	chr6	167104080	167105789	+	11
K71acDistCommon237	chr11	9587310	9588629	+	11
K71acDistCommon238	chr11	10387560	10388849	+	14.5
K71acDistCommon239	chr15	59559390	59562119	+	13
K71acDistCommon240	chr15	60653280	60656759	+	13.5
K71acDistCommon241	chr11	12065190	12066599	+	9.5
K71acDistCommon242	chr15	81247260	81248519	+	7.5
K71acDistCommon243	chr11	33962910	33964169	+	9.5
K71acDistCommon244	chr15	96100170	96101039	+	14
K71acDistCommon245	chr11	47945130	47946689	+	10
K71acDistCommon246	chr4	6345660	6346589	+	7
K71acDistCommon247	chr11	64773480	64776089	+	17.5
K71acDistCommon248	chr11	68042850	68044469	+	14.5
K71acDistCommon249	chr11	69166020	69169469	+	28.5
K71acDistCommon250	chr4	40563990	40566359	+	15
K71acDistCommon251	chr11	77269290	77272919	+	19
K71acDistCommon252	chr11	102138540	102139529	+	9
K71acDistCommon253	chr4	95406240	95408429	+	13.5
K71acDistCommon254	chr4	99583800	99584909	+	8
K71acDistCommon255	chr17	15930300	15931889	+	18.5
K71acDistCommon256	chr4	141777810	141778949	+	7.5
K71acDistCommon257	chr17	38636700	38637569	+	8
K71acDistCommon258	chr4	157695000	157696079	+	9
K71acDistCommon259	chr4	162856590	162857819	+	15.5
K71acDistCommon260	chr17	53510430	53511779	+	11
K71acDistCommon261	chr4	170150670	170151899	+	8
K71acDistCommon262	chr4	184256310	184258049	+	20.5
K71acDistCommon263	chr4	189047700	189050399	+	21.5
K71acDistCommon264	chr2	6696990	6698159	+	15.5
K71acDistCommon265	chr3	8781180	8782859	+	12.5
K71acDistCommon266	chr3	53230140	53231369	+	11
K71acDistCommon267	chr4	186494250	186495509	+	11.5
K71acDistCommon268	chr2	739950	741209	+	11
K71acDistCommon269	chr2	9318630	9321029	+	21.5
K71acDistCommon270	chr2	11514240	11515709	+	10.5
K71acDistCommon271	chr2	20641260	20642819	+	9.5
K71acDistCommon272	chr3	57116580	57118589	+	19.5
K71acDistCommon273	chr3	111457140	111459599	+	29.5
K71acDistCommon274	chr2	85151610	85152299	+	8.33333
K71acDistCommon275	chr3	114303570	114306719	+	10.5
K71acDistCommon276	chr3	128416470	128418149	+	14
K71acDistCommon277	chr3	149303700	149307659	+	50
K71acDistCommon278	chr2	88649070	88651109	+	10.5
K71acDistCommon279	chr3	185959410	185960849	+	12
K71acDistCommon280	chr3	187455330	187458809	+	12.5
K71acDistCommon281	chr2	131148630	131149889	+	9
K71acDistCommon282	chr2	155956020	155957489	+	13
K71acDistCommon283	chr12	15815100	15816779	+	14.5
K71acDistCommon284	chr12	32267550	32269469	+	14
K71acDistCommon285	chr12	46831800	46834949	+	53.5
K71acDistCommon286	chr12	46860570	46862999	+	46.5
K71acDistCommon287	chr2	161063880	161065799	+	10.5
K71acDistCommon288	chr2	231639450	231643769	+	25
K71acDistCommon289	chr12	76726380	76729499	+	23.5
K71acDistCommon290	chr12	113664930	113672279	+	34.5
K71acDistCommon291	chr12	120754500	120755489	+	12
K71acDistCommon292	chr12	120755610	120755879	+	11
K71acDistCommon293	chr12	123609540	123612689	+	29.5
K71acDistCommon294	chr12	124869360	124871819	+	16
K71acDistCommon295	chr12	132344460	132346079	+	19.5
K71acDistCommon296	chr9	123164760	123166799	+	14.5
K71acDistCommon297	chr9	129949080	129950519	+	10.5
K71acDistCommon298	chr9	131907390	131909309	+	12.5
K71acDistCommon299	chr15	74699010	74700569	+	10
K71acDistCommon300	chrX	2314920	2316869	+	9
K71acDistCommon301	chrX	9874830	9876239	+	11.5
K71acDistCommon302	chrX	10600200	10603709	+	15
K71acDistCommon303	chr4	5754150	5756789	+	23.5
K71acDistCommon304	chr11	59332410	59334299	+	19.5
K71acDistCommon305	chr11	65787930	65789609	+	18.5
K71acDistCommon306	chr11	86450790	86455289	+	18.6667
K71acDistCommon307	chr11	108765450	108770099	+	22
K71acDistCommon308	chr17	25658340	25661639	+	28
K71acDistCommon309	chr17	27133140	27137309	+	43
K71acDistCommon310	chr17	36619950	36622739	+	28
K71acDistCommon311	chr17	72412740	72414719	+	19
K71acDistCommon312	chr21	46974330	46975079	+	22.5
K71acDistCommon313	chr21	46975200	46976699	+	23.5
K71acDistCommon314	chr16	27779850	27782939	+	43
K71acDistCommon315	chr16	53163810	53165789	+	24
K71acDistCommon316	chr16	57797700	57800099	+	27.5
K71acDistCommon317	chr18	45528750	45531329	+	14.6667
K71acDistCommon318	chr18	46067010	46070399	+	19.5
K71acDistCommon319	chr3	27574440	27577649	+	27
K71acDistCommon320	chr3	30728910	30732209	+	20
K71acDistCommon321	chr22	19752390	19755929	+	47.5
K71acDistCommon322	chr8	143819130	143821499	+	43.5
K71acDistCommon323	chr1	26946030	26949149	+	76
K71acDistCommon324	chr12	14412420	14414999	+	31
K71acDistCommon325	chr12	53813790	53815919	+	27
K71acDistCommon326	chr12	64481730	64484009	+	33.5
K71acDistCommon327	chr17	42081570	42089129	+	44
K71acDistCommon328	chr12	118489200	118491899	+	21.5
K71acDistCommon329	chr17	80254560	80257169	+	45
K71acDistCommon330	chr12	66020550	66026939	+	30
K71acDistCommon331	chr10	77154720	77158769	+	40
K71acDistCommon332	chr22	37849260	37854029	+	40.5
K71acDistCommon333	chr22	46408350	46411349	+	63
K71acDistCommon334	chr1	84830670	84835079	+	42
K71acDistCommon335	chr6	21586620	21590099	+	53
K71acDistCommon336	chr6	64344960	64347269	+	57.5
K71acDistCommon337	chr11	352410	356969	+	83.5
K71acDistCommon338	chr17	7736880	7741559	+	51.5
K71acDistCommon339	chr17	70972020	70975679	+	43.5
K71acDistCommon340	chr17	79951710	79965869	+	73.5
K71acDistCommon341	chr17	983520	985739	+	22
K71acDistCommon342	chr17	3562260	3564359	+	25
K71acDistCommon343	chr16	2211090	2214539	+	46.5
K71acDistCommon344	chr12	76720770	76725209	+	37
K71acDistCommon345	chr12	89618400	89620229	+	27.5
K71acDistCommon346	chr12	109225800	109229609	+	24
K71acDistCommon347	chr18	68084880	68092889	+	39
K71acDistCommon348	chr17	18884100	18887009	+	36.5
K71acDistCommon349	chr17	39069960	39073139	+	21.3333
K71acDistCommon350	chr12	124906470	124909139	+	62.5
K71acDistCommon351	chr2	11968320	11972009	+	48.5
K71acDistCommon352	chr12	123734760	123736709	+	16
K71acDistCommon353	chr12	125312430	125314889	+	21
K71acDistCommon354	chr15	41540580	41542559	+	15.5
K71acDistCommon355	chr21	33828330	33830819	+	15.5
K71acDistCommon356	chr21	34754400	34757669	+	31.5
K71acDistCommon357	chr16	376830	378629	+	16
K71acDistCommon358	chr15	42348780	42350759	+	15.5
K71acDistCommon359	chr14	105131160	105135539	+	58.5
K71acDistCommon360	chr16	3210780	3213689	+	14.5
K71acDistCommon361	chr16	30644640	30646499	+	16.5
K71acDistCommon362	chr15	96815550	96817829	+	23
K71acDistCommon363	chr15	100650540	100652549	+	23
K71acDistCommon364	chr18	46547010	46548389	+	18.5
K71acDistCommon365	chr18	47249160	47251799	+	16
K71acDistCommon366	chr3	23708610	23711909	+	32.5
K71acDistCommon367	chr4	26788590	26790719	+	16.5
K71acDistCommon368	chr4	56041320	56043299	+	32
K71acDistCommon369	chr3	49501980	49503959	+	17.5
K71acDistCommon370	chr4	147161820	147163769	+	14.5
K71acDistCommon371	chr2	26979990	26982539	+	26
K71acDistCommon372	chr2	36597630	36600509	+	18
K71acDistCommon373	chr3	114214290	114220559	+	13.3333
K71acDistCommon374	chr3	185254230	185256359	+	19.5
K71acDistCommon375	chr2	46541700	46543469	+	14.5
K71acDistCommon376	chr2	47230710	47231729	+	12
K71acDistCommon377	chr2	96190950	96193589	+	23
K71acDistCommon378	chr2	113482200	113485049	+	25.5
K71acDistCommon379	chr12	54720000	54723899	+	25.5
K71acDistCommon380	chr12	54751680	54754769	+	21
K71acDistCommon381	chr12	54772590	54774089	+	13.5
K71acDistCommon382	chr2	182778780	182784119	+	25.6667
K71acDistCommon383	chr12	66327780	66333329	+	19
K71acDistCommon384	chr12	75921150	75923489	+	31.3333
K71acDistCommon385	chr12	76288050	76292339	+	20.5
K71acDistCommon386	chr12	96612120	96614759	+	28
K71acDistCommon387	chr12	111015390	111018089	+	23
K71acDistCommon388	chr19	40736550	40739069	+	34.5
K71acDistCommon389	chr1	43388310	43393079	+	32
K71acDistCommon390	chr1	43396380	43414319	+	32.3333
K71acDistCommon391	chr1	94764030	94769339	+	63
K71acDistCommon392	chr6	151364040	151367909	+	46.5
K71acDistCommon393	chr11	10755420	10759739	+	35
K71acDistCommon394	chr17	15854790	15864419	+	40
K71acDistCommon395	chr17	72437940	72440879	+	29.5
K71acDistCommon396	chr21	32687370	32691779	+	28.5
K71acDistCommon397	chr16	69104670	69108599	+	30
K71acDistCommon398	chr16	88448610	88451579	+	26
K71acDistCommon399	chr3	45173310	45178259	+	40.5
K71acDistCommon400	chr3	45207360	45210149	+	42
K71acDistCommon401	chr12	10513320	10519679	+	41.5
K71acDistCommon402	chr12	32551530	32553839	+	32
K71acDistCommon403	chr12	116870790	116873729	+	30
K71acDistCommon404	chr15	67222800	67225829	+	33
K71acDistCommon405	chr17	60256380	60257699	+	8
K71acDistCommon406	chr17	70461390	70462679	+	8.5
K71acDistCommon407	chr17	70618260	70620089	+	10.5
K71acDistCommon408	chr17	76296090	76298339	+	20
K71acDistCommon409	chr2	23602800	23604629	+	16
K71acDistCommon410	chr2	24237510	24239909	+	11.5
K71acDistCommon411	chr2	27904920	27906569	+	9.5
K71acDistCommon412	chr2	27928380	27930149	+	11
K71acDistCommon413	chr21	36666000	36668159	+	22
K71acDistCommon414	chr2	28490220	28495499	+	31.5
K71acDistCommon415	chr2	37878840	37880369	+	11
K71acDistCommon416	chr21	37304130	37306019	+	9.5
K71acDistCommon417	chr2	47315610	47316839	+	8
K71acDistCommon418	chr21	37581810	37583039	+	8.5
K71acDistCommon419	chr2	48333480	48335249	+	13.5
K71acDistCommon420	chr16	4010070	4012769	+	17
K71acDistCommon421	chr16	4185810	4187189	+	10
K71acDistCommon422	chr2	74967750	74968889	+	8
K71acDistCommon423	chr16	4340070	4341299	+	9
K71acDistCommon424	chr16	9221040	9222449	+	10.5
K71acDistCommon425	chr2	113966280	113970659	+	24
K71acDistCommon426	chr16	11421720	11423399	+	10.5
K71acDistCommon427	chr16	14595150	14596439	+	8
K71acDistCommon428	chr16	28191690	28194149	+	16.5
K71acDistCommon429	chr2	118880130	118882649	+	14
K71acDistCommon430	chr2	121690740	121694549	+	29.5
K71acDistCommon431	chr2	133195050	133198019	+	18.5
K71acDistCommon432	chr16	57831150	57847949	+	33.5
K71acDistCommon433	chr2	158102280	158104229	+	10
K71acDistCommon434	chr2	164204310	164206079	+	15.5
K71acDistCommon435	chr16	72698040	72699419	+	12.5
K71acDistCommon436	chr16	72882240	72883649	+	10
K71acDistCommon437	chr16	82029930	82032029	+	13
K71acDistCommon438	chr16	83960040	83961539	+	9.5
K71acDistCommon439	chr16	86457870	86459369	+	9
K71acDistCommon440	chr16	90109800	90110969	+	9
K71acDistCommon441	chr18	9116400	9117689	+	10.5
K71acDistCommon442	chr2	217969560	217971959	+	22.5
K71acDistCommon443	chr2	219713880	219715349	+	9
K71acDistCommon444	chr18	33092880	33094079	+	11.5
K71acDistCommon445	chr18	43355070	43355999	+	8
K71acDistCommon446	chr18	47418270	47419739	+	13
K71acDistCommon447	chr3	5235150	5236919	+	19.5
K71acDistCommon448	chr3	9925260	9926849	+	12
K71acDistCommon449	chr3	12791250	12792659	+	8
K71acDistCommon450	chr2	236735940	236737289	+	8.5
K71acDistCommon451	chr2	239347380	239349569	+	16
K71acDistCommon452	chr9	5879430	5880899	+	10
K71acDistCommon453	chrX	45648000	45650579	+	12.5
K71acDistCommon454	chr4	6999630	7002029	+	22.5
K71acDistCommon455	chr4	10107810	10109849	+	11.5
K71acDistCommon456	chr4	48174300	48176879	+	26.5
K71acDistCommon457	chrX	68775390	68777339	+	14.5
K71acDistCommon458	chr4	77154720	77157839	+	10.5
K71acDistCommon459	chrX	106377750	106381079	+	23.5
K71acDistCommon460	chr4	169951530	169953089	+	17
K71acDistCommon461	chr2	1158090	1159979	+	14.5
K71acDistCommon462	chr13	27768240	27770339	+	10.5
K71acDistCommon463	chr13	45940770	45942749	+	12.5
K71acDistCommon464	chr2	38917470	38918669	+	11.5
K71acDistCommon465	chr2	69134130	69136799	+	21
K71acDistCommon466	chr13	73995030	73996709	+	18
K71acDistCommon467	chr13	111609240	111611669	+	25
K71acDistCommon468	chr2	208674840	208676249	+	11
K71acDistCommon469	chr10	11835420	11837519	+	23.5
K71acDistCommon470	chr10	25190250	25191719	+	10
K71acDistCommon471	chr10	35736240	35737919	+	17
K71acDistCommon472	chr9	33452820	33453779	+	10
K71acDistCommon473	chr9	36295920	36297959	+	13.5
K71acDistCommon474	chr10	69853080	69855269	+	12.5
K71acDistCommon475	chr10	73787250	73788659	+	10.5
K71acDistCommon476	chr10	74093970	74097209	+	19
K71acDistCommon477	chr10	74435760	74437349	+	9
K71acDistCommon478	chr10	79290810	79292099	+	9.5
K71acDistCommon479	chr9	107752770	107754509	+	16.5
K71acDistCommon480	chr5	1930320	1937369	+	37
K71acDistCommon481	chrX	10596810	10599359	+	13
K71acDistCommon482	chrX	20532420	20534759	+	13
K71acDistCommon483	chr19	39920520	39927749	+	33
K71acDistCommon484	chr19	45220680	45223169	+	38.5
K71acDistCommon485	chr4	1580940	1582559	+	20.5
K71acDistCommon486	chr4	41156970	41164319	+	39.5
K71acDistCommon487	chr19	47746590	47748719	+	26
K71acDistCommon488	chr2	28495740	28501469	+	52.5
K71acDistCommon489	chr2	28547700	28551899	+	33
K71acDistCommon490	chr1	23157360	23159699	+	23.5
K71acDistCommon491	chr1	27357210	27359129	+	23.5
K71acDistCommon492	chr1	28676850	28679909	+	37
K71acDistCommon493	chr1	32965230	32967149	+	27.5
K71acDistCommon494	chr1	36865770	36868349	+	20.5
K71acDistCommon495	chr2	85145490	85148429	+	40
K71acDistCommon496	chr2	101739630	101743349	+	24
K71acDistCommon497	chr1	70686540	70688309	+	35.5
K71acDistCommon498	chr1	154988670	154990949	+	21
K71acDistCommon499	chr1	162318750	162321059	+	42.5
K71acDistCommon500	chr2	182740260	182742839	+	31.5
K71acDistCommon501	chr2	192730440	192732989	+	22
K71acDistCommon502	chr6	12007320	12010109	+	41
K71acDistCommon503	chr2	220415700	220417949	+	18
K71acDistCommon504	chr6	105773190	105776459	+	29.5
K71acDistCommon505	chr9	37470060	37474349	+	55
K71acDistCommon506	chr11	111989070	111993419	+	35
K71acDistCommon507	chr11	122042820	122054189	+	31
K71acDistCommon508	chr17	15864480	15871889	+	22
K71acDistCommon509	chr9	140056560	140058449	+	21
K71acDistCommon510	chrX	9832920	9836639	+	39
K71acDistCommon511	chr8	38853030	38860949	+	78
K71acDistCommon512	chr1	27851610	27856589	+	44.5
K71acDistCommon513	chr17	78227040	78234419	+	48
K71acDistCommon514	chr17	78762600	78767129	+	31
K71acDistCommon515	chr10	17696460	17699999	+	44
K71acDistCommon516	chr10	32047770	32049179	+	25
K71acDistCommon517	chr10	43698210	43701419	+	19
K71acDistCommon518	chr10	47055990	47059139	+	20.5
K71acDistCommon519	chr6	130067730	130075439	+	48.5
K71acDistCommon520	chr10	121029600	121032719	+	29
K71acDistCommon521	chr17	79009050	79021259	+	37
K71acDistCommon522	chr17	79022040	79026539	+	55.5
K71acDistCommon523	chr16	68740380	68742599	+	26
K71acDistCommon524	chr18	3647310	3658979	+	89
K71acDistCommon525	chr22	41808060	41811539	+	58.5
K71acDistCommon526	chr8	11709450	11713409	+	64.5
K71acDistCommon527	chr19	39887730	39890249	+	39.5
K71acDistCommon528	chr1	26826420	26828879	+	52
K71acDistCommon529	chr2	235877610	235880459	+	29.5
K71acDistCommon530	chr6	149552730	149557589	+	40.3333
K71acDistCommon531	chr15	40558080	40560059	+	15
K71acDistCommon532	chr16	3198240	3203129	+	43.6667
K71acDistCommon533	chr15	41084040	41086859	+	14
K71acDistCommon534	chr15	67133670	67136009	+	27.5
K71acDistCommon535	chr9	131458980	131461289	+	14
K71acDistCommon536	chr9	132038460	132041789	+	24.5
K71acDistCommon537	chr16	77245560	77249279	+	43.5
K71acDistCommon538	chr9	139119480	139121759	+	20
K71acDistCommon539	chr2	232504350	232509809	+	73.5
K71acDistCommon540	chr15	81384240	81385739	+	18.5
K71acDistCommon541	chrX	48534120	48535769	+	13
K71acDistCommon542	chrX	40024290	40037339	+	69
K71acDistCommon543	chr13	100619700	100624349	+	53
K71acDistCommon544	chr4	3748410	3748889	+	19
K71acDistCommon545	chr4	10096860	10100039	+	20
K71acDistCommon546	chr4	146728020	146731169	+	35.5
K71acDistCommon547	chrX	115084440	115085999	+	16.5
K71acDistCommon548	chr4	152234730	152237699	+	18
K71acDistCommon549	chr2	43519140	43522619	+	15.5
K71acDistCommon550	chr13	45629460	45631289	+	16.5
K71acDistCommon551	chr10	3508890	3512369	+	31.5
K71acDistCommon552	chr2	118942620	118944599	+	17
K71acDistCommon553	chr2	159980010	159982199	+	26.5
K71acDistCommon554	chr10	21602670	21605819	+	19.5
K71acDistCommon555	chr10	52177200	52178699	+	15
K71acDistCommon556	chr2	202010340	202018799	+	61.5
K71acDistCommon557	chr2	235933470	235937129	+	19
K71acDistCommon558	chr10	73929360	73932479	+	26.5
K71acDistCommon559	chr10	101721720	101723429	+	25.5
K71acDistCommon560	chr10	105455400	105457649	+	18
K71acDistCommon561	chr10	105653550	105656939	+	12.5
K71acDistCommon562	chr10	120598560	120600929	+	24
K71acDistCommon563	chr9	38024940	38027969	+	21
K71acDistCommon564	chr9	124510530	124514279	+	17
K71acDistCommon565	chr9	124525410	124528409	+	17.5
K71acDistCommon566	chr5	81652410	81654359	+	20
K71acDistCommon567	chr5	123963930	123965879	+	12.5
K71acDistCommon568	chr5	123996090	123999389	+	21.5
K71acDistCommon569	chr9	132499710	132500789	+	14.5
K71acDistCommon570	chr4	7956390	7976219	+	73.5
K71acDistCommon571	chr2	65661900	65664929	+	47
K71acDistCommon572	chr17	46653570	46667969	+	32
K71acDistCommon573	chr17	55183410	55187279	+	55.5
K71acDistCommon574	chr16	15682470	15687119	+	49.5
K71acDistCommon575	chr2	100906410	100909979	+	33
K71acDistCommon576	chr2	134876940	134879069	+	30
K71acDistCommon577	chr2	161977770	161982899	+	30
K71acDistCommon578	chr2	224559390	224567039	+	67
K71acDistCommon579	chr16	70779270	70783319	+	46
K71acDistCommon580	chr3	98269170	98278529	+	47
K71acDistCommon581	chr9	109972740	109978679	+	31.5
K71acDistCommon582	chr9	130726740	130733369	+	40
K71acDistCommon583	chr12	76043640	76063589	+	81.5
K71acDistCommon584	chr13	98627250	98630099	+	37
K71acDistCommon585	chr10	121011660	121015889	+	45
K71acDistCommon586	chr2	224409840	224421869	+	42
K71acDistCommon587	chrX	38659890	38665679	+	41
K71acDistCommon588	chrX	45709050	45711629	+	41.5
K71acDistCommon589	chr7	25009410	25012289	+	32
K71acDistCommon590	chr7	102630120	102634889	+	32
K71acDistCommon591	chr10	54072750	54080729	+	58
K71acDistCommon592	chr22	38572530	38578799	+	33.5
K71acDistCommon593	chr20	47899110	47900279	+	65.5
K71acDistCommon594	chr22	47148750	47151389	+	57.5
K71acDistCommon595	chr19	13281810	13284929	+	34.5
K71acDistCommon596	chr19	11198670	11208359	+	65.5
K71acDistCommon597	chr19	33666660	33669059	+	28.5
K71acDistCommon598	chr1	8129520	8139779	+	19.3333
K71acDistCommon599	chr1	20937570	20941799	+	51.5
K71acDistCommon600	chr1	33896850	33903839	+	29
K71acDistCommon601	chr1	156072030	156077549	+	27
K71acDistCommon602	chr1	202074150	202078229	+	35
K71acDistCommon603	chr6	2856420	2860709	+	59.5
K71acDistCommon604	chr1	42418560	42424019	+	44
K71acDistCommon605	chr1	155055390	155059259	+	30.5
K71acDistCommon606	chr1	175137510	175140989	+	37
K71acDistCommon607	chr17	17612100	17615759	+	34
K71acDistCommon608	chr3	49639950	49641239	+	10
K71acDistCommon609	chr3	57435930	57437879	+	12.5
K71acDistCommon610	chr3	82035060	82036409	+	9
K71acDistCommon611	chr9	72590490	72591629	+	8.5
K71acDistCommon612	chr9	75768570	75770159	+	25.5
K71acDistCommon613	chr3	98632770	98633939	+	11.5
K71acDistCommon614	chr3	111435420	111437399	+	11.5
K71acDistCommon615	chr9	97674360	97675619	+	12
K71acDistCommon616	chr9	100806840	100808759	+	14.5
K71acDistCommon617	chr9	102195600	102196679	+	7.5
K71acDistCommon618	chr3	120024330	120026699	+	15.5
K71acDistCommon619	chr9	109654740	109656239	+	16
K71acDistCommon620	chr3	150086520	150090269	+	21.5
K71acDistCommon621	chr9	110473440	110474849	+	7.5
K71acDistCommon622	chr9	114873060	114876299	+	17
K71acDistCommon623	chr9	116217000	116218469	+	9.5
K71acDistCommon624	chr3	170873910	170875829	+	9.5
K71acDistCommon625	chr9	117313980	117315419	+	10.5
K71acDistCommon626	chr3	194820750	194828009	+	38.5
K71acDistCommon627	chr9	127337010	127338209	+	9.5
K71acDistCommon628	chr12	29793060	29794409	+	9.5
K71acDistCommon629	chr12	50697330	50699009	+	9.5
K71acDistCommon630	chrX	37313940	37315169	+	14.5
K71acDistCommon631	chr12	52609440	52611809	+	7.5
K71acDistCommon632	chrX	39764310	39769619	+	26.5
K71acDistCommon633	chrX	69473010	69474869	+	17
K71acDistCommon634	chr12	75920280	75921089	+	22.5
K71acDistCommon635	chrX	106398060	106399139	+	9
K71acDistCommon636	chrX	122898630	122899739	+	9
K71acDistCommon637	chrX	133969980	133971329	+	10
K71acDistCommon638	chrX	134081700	134084549	+	20.5
K71acDistCommon639	chr12	104193450	104194979	+	9
K71acDistCommon640	chr13	22009980	22011389	+	15
K71acDistCommon641	chr13	45287550	45289889	+	14
K71acDistCommon642	chr12	122101560	122102849	+	8.5
K71acDistCommon643	chr12	122592660	122594459	+	8.5
K71acDistCommon644	chr15	29252910	29254289	+	10.5
K71acDistCommon645	chr13	97978830	97981379	+	13.5
K71acDistCommon646	chr13	99719130	99720929	+	13.5
K71acDistCommon647	chr10	4713240	4714439	+	9
K71acDistCommon648	chr10	17157150	17158109	+	7
K71acDistCommon649	chr10	21581340	21584159	+	22.5
K71acDistCommon650	chrX	49011630	49013009	+	13
K71acDistCommon651	chrX	106919550	106921229	+	10
K71acDistCommon652	chr13	45905220	45909869	+	14.5
K71acDistCommon653	chr13	73783410	73785989	+	12.5
K71acDistCommon654	chr13	95907000	95909369	+	10.5
K71acDistCommon655	chr13	100307220	100308809	+	11
K71acDistCommon656	chr13	106803180	106804799	+	9.66667
K71acDistCommon657	chr10	3136080	3140069	+	39
K71acDistCommon658	chr10	4704270	4706399	+	17.6667
K71acDistCommon659	chr10	32427630	32429159	+	11
K71acDistCommon660	chr10	54209400	54215639	+	25.5
K71acDistCommon661	chr10	65311980	65315309	+	11
K71acDistCommon662	chr10	80916510	80918489	+	13
K71acDistCommon663	chr10	102487920	102491969	+	16.5
K71acDistCommon664	chr10	112115730	112118399	+	18.5
K71acDistCommon665	chr10	129720330	129722729	+	24
K71acDistCommon666	chr5	131438100	131440589	+	24.5
K71acDistCommon667	chr5	148824690	148826249	+	12
K71acDistCommon668	chr5	172295340	172298879	+	16
K71acDistCommon669	chr7	581550	583829	+	25
K71acDistCommon670	chr7	4777440	4779809	+	30
K71acDistCommon671	chr7	6482730	6484949	+	19
K71acDistCommon672	chr7	20391180	20393969	+	38.5
K71acDistCommon673	chr3	52161150	52163909	+	24
K71acDistCommon674	chr3	194012100	194019119	+	60
K71acDistCommon675	chr5	159591390	159593759	+	30
K71acDistCommon676	chr7	2148510	2151149	+	18
K71acDistCommon677	chr12	31880610	31888799	+	46.5
K71acDistCommon678	chr12	104611380	104616149	+	53.5
K71acDistCommon679	chr15	74711430	74717519	+	24.5
K71acDistCommon680	chr20	48781140	48783659	+	25.5
K71acDistCommon681	chr20	62669610	62670899	+	17.5
K71acDistCommon682	chr22	46431540	46433729	+	23.5
K71acDistCommon683	chr2	9372150	9377759	+	57
K71acDistCommon684	chr8	76319160	76320539	+	18
K71acDistCommon685	chr8	141247290	141249839	+	22.5
K71acDistCommon686	chr9	12783840	12786299	+	30
K71acDistCommon687	chr8	144650190	144651329	+	19
K71acDistCommon688	chr19	17940390	17941679	+	17.5
K71acDistCommon689	chrX	48896490	48901289	+	30
K71acDistCommon690	chr13	31402680	31405589	+	21.5
K71acDistCommon691	chr13	31406820	31408199	+	23.5
K71acDistCommon692	chr13	44805120	44807459	+	20.5
K71acDistCommon693	chr19	40921740	40924079	+	18
K71acDistCommon694	chr19	42390330	42392969	+	21.5
K71acDistCommon695	chr10	28499730	28513799	+	32
K71acDistCommon696	chr10	104383380	104395829	+	96
K71acDistCommon697	chr19	48150330	48152789	+	23
K71acDistCommon698	chr1	1590150	1591559	+	28.5
K71acDistCommon699	chr10	28425510	28429979	+	24.5
K71acDistCommon700	chr10	33422280	33424259	+	12
K71acDistCommon701	chr10	99647730	99650369	+	23.5
K71acDistCommon702	chr10	101533260	101535059	+	16.5
K71acDistCommon703	chr5	67728390	67731029	+	16.5
K71acDistCommon704	chr5	71603040	71604809	+	20.5
K71acDistCommon705	chr5	74615460	74618759	+	24.5
K71acDistCommon706	chr5	74861280	74863439	+	23
K71acDistCommon707	chr7	106413630	106417469	+	38.5
K71acDistCommon708	chr7	140240520	140242679	+	23.5
K71acDistCommon709	chr7	151295610	151298069	+	21.5
K71acDistCommon710	chr20	48921210	48927179	+	39
K71acDistCommon711	chr20	61299420	61303859	+	15
K71acDistCommon712	chr22	18115200	18117449	+	24
K71acDistCommon713	chr22	30194250	30196259	+	18.5
K71acDistCommon714	chr14	50327820	50331359	+	24
K71acDistCommon715	chr6	44008020	44012489	+	44.5
K71acDistCommon716	chr17	55936290	55941239	+	58
K71acDistCommon717	chr17	76323930	76327919	+	43
K71acDistCommon718	chr11	76410060	76413929	+	29.5
K71acDistCommon719	chr17	40705620	40707869	+	33.5
K71acDistCommon720	chr17	41443980	41447879	+	52.5
K71acDistCommon721	chr3	149289180	149303279	+	71
K71acDistCommon722	chr12	1905420	1906829	+	33
K71acDistCommon723	chr3	98280360	98285999	+	22.6667
K71acDistCommon724	chr3	98677470	98693669	+	82.6667
K71acDistCommon725	chr12	122499750	122503709	+	35.5
K71acDistCommon726	chr12	125421030	125426249	+	35
K71acDistCommon727	chr2	85168230	85175189	+	63.5
K71acDistCommon728	chr10	82256580	82262459	+	32
K71acDistCommon729	chr10	82263840	82267559	+	47
K71acDistCommon730	chr2	26989050	26994809	+	27.5
K71acDistCommon731	chr2	70334550	70339559	+	37.5
K71acDistCommon732	chr2	113991570	114011669	+	69.5
K71acDistCommon733	chr2	182821200	182824349	+	33
K71acDistCommon734	chr7	129647040	129651419	+	65
K71acDistCommon735	chr2	238408290	238412519	+	37.5
K71acDistCommon736	chr8	41648370	41651099	+	52
K71acDistCommon737	chr10	65388900	65391389	+	45.5
K71acDistCommon738	chr10	73524900	73529039	+	51
K71acDistCommon739	chr8	67024650	67027649	+	33
K71acDistCommon740	chr19	7932870	7935299	+	36.5
K71acDistCommon741	chr19	7935330	7937999	+	36.5
K71acDistCommon742	chr7	4680960	4682849	+	30
K71acDistCommon743	chr15	42209520	42210539	+	8
K71acDistCommon744	chr15	52544250	52546019	+	11.5
K71acDistCommon745	chr15	59641830	59644169	+	19.5
K71acDistCommon746	chr15	67174680	67177169	+	14.5
K71acDistCommon747	chr15	68877810	68879369	+	8
K71acDistCommon748	chr19	13839810	13843559	+	49.5
K71acDistCommon749	chr19	47362530	47365949	+	52.5
K71acDistCommon750	chr15	71428500	71429849	+	8.5
K71acDistCommon751	chr15	74890650	74891159	+	8
K71acDistCommon752	chr15	83500710	83502539	+	11
K71acDistCommon753	chr15	89644110	89645789	+	15.5
K71acDistCommon754	chr15	90387870	90389519	+	13
K71acDistCommon755	chr4	4667490	4669739	+	7.5
K71acDistCommon756	chr4	25173960	25176239	+	13
K71acDistCommon757	chr4	40673970	40676099	+	20.5
K71acDistCommon758	chr4	53688720	53690159	+	9
K71acDistCommon759	chr4	56050140	56051939	+	16.5
K71acDistCommon760	chr4	57507450	57508889	+	9
K71acDistCommon761	chr4	74974440	74976359	+	38.5
K71acDistCommon762	chr4	87847950	87850019	+	9
K71acDistCommon763	chr4	141217350	141219209	+	10
K71acDistCommon764	chr4	162858210	162859349	+	16
K71acDistCommon765	chr4	174130650	174132239	+	13.5
K71acDistCommon766	chr2	3706560	3710339	+	25.5
K71acDistCommon767	chr2	27943140	27944849	+	8.5
K71acDistCommon768	chr2	29345250	29347139	+	35
K71acDistCommon769	chr2	36876450	36877919	+	10
K71acDistCommon770	chr7	73720920	73722059	+	10
K71acDistCommon771	chr7	98759400	98760929	+	13
K71acDistCommon772	chr7	100399170	100401059	+	11.5
K71acDistCommon773	chr7	101721990	101723969	+	11.5
K71acDistCommon774	chr7	101767740	101769599	+	17
K71acDistCommon775	chr20	1396350	1397849	+	14
K71acDistCommon776	chr20	42570510	42572309	+	11
K71acDistCommon777	chr20	43357320	43358669	+	10.5
K71acDistCommon778	chr20	55786560	55788779	+	18
K71acDistCommon779	chr22	22295790	22298189	+	23.5
K71acDistCommon780	chr22	31201800	31203359	+	13.5
K71acDistCommon781	chr22	36447840	36449309	+	12.5
K71acDistCommon782	chr22	37907610	37909229	+	14
K71acDistCommon783	chr22	39566520	39583049	+	51
K71acDistCommon784	chr14	20868660	20870309	+	20
K71acDistCommon785	chr14	23530740	23532659	+	11.5
K71acDistCommon786	chr14	68410860	68412929	+	22
K71acDistCommon787	chr8	1693230	1695149	+	12.5
K71acDistCommon788	chr8	145745880	145754009	+	112
K71acDistCommon789	chr8	22209240	22211369	+	13.5
K71acDistCommon790	chr8	22600920	22603679	+	16.5
K71acDistCommon791	chr8	23201070	23203559	+	16
K71acDistCommon792	chr8	23404110	23407019	+	24.5
K71acDistCommon793	chr8	48423870	48427679	+	23.5
K71acDistCommon794	chr1	35227440	35230679	+	22
K71acDistCommon795	chr7	23386170	23393549	+	21
K71acDistCommon796	chr1	45284520	45286559	+	28
K71acDistCommon797	chr1	68848500	68854619	+	34
K71acDistCommon798	chr1	93249630	93251669	+	20
K71acDistCommon799	chr7	47514000	47516159	+	23
K71acDistCommon800	chr7	157099170	157105799	+	65
K71acDistCommon801	chr1	145454130	145457189	+	28.5
K71acDistCommon802	chr1	147735000	147737729	+	25
K71acDistCommon803	chr1	172881510	172890749	+	20
K71acDistCommon804	chr1	214648500	214651049	+	28
K71acDistCommon805	chr20	49376040	49381619	+	46
K71acDistCommon806	chr22	22291410	22294019	+	30
K71acDistCommon807	chr22	41680200	41690399	+	44.5
K71acDistCommon808	chr1	233247510	233251169	+	40
K71acDistCommon809	chr1	234734580	234737429	+	49.5
K71acDistCommon810	chr22	50627700	50630099	+	23
K71acDistCommon811	chr14	50436210	50444519	+	47
K71acDistCommon812	chr6	44204520	44206409	+	20
K71acDistCommon813	chr14	103476240	103478939	+	24.5
K71acDistCommon814	chr14	103587450	103591139	+	38
K71acDistCommon815	chr6	156102360	156105149	+	27.5
K71acDistCommon816	chr11	405660	407339	+	24.5
K71acDistCommon817	chr11	10547040	10549649	+	21.5
K71acDistCommon818	chr19	3274830	3276119	+	20.5
K71acDistCommon819	chr11	112481760	112485899	+	35.5
K71acDistCommon820	chr11	128365770	128368469	+	27.5
K71acDistCommon821	chr19	17585430	17587559	+	23.5
K71acDistCommon822	chr19	36618180	36620459	+	22
K71acDistCommon823	chr17	8310930	8312429	+	22
K71acDistCommon824	chr19	51160590	51162719	+	26.3333
K71acDistCommon825	chr17	46558710	46562699	+	39
K71acDistCommon826	chr17	56590770	56592479	+	18
K71acDistCommon827	chr1	33189990	33191939	+	22.5
K71acDistCommon828	chr14	95730510	95732969	+	28.5
K71acDistCommon829	chr14	103601820	103605029	+	20.5
K71acDistCommon830	chr8	26497920	26500409	+	15.5
K71acDistCommon831	chr8	38888880	38891099	+	16
K71acDistCommon832	chr8	141606360	141609359	+	17
K71acDistCommon833	chr19	781290	784439	+	35
K71acDistCommon834	chr19	7992780	7994759	+	14
K71acDistCommon835	chr19	9185310	9187319	+	18.5
K71acDistCommon836	chr19	14191230	14192789	+	15
K71acDistCommon837	chr19	48228900	48230669	+	38
K71acDistCommon838	chr19	58912380	58913909	+	12.3333
K71acDistCommon839	chr1	8298120	8300399	+	15
K71acDistCommon840	chr1	27438270	27439859	+	13.5
K71acDistCommon841	chr1	30556170	30557669	+	14.5
K71acDistCommon842	chr1	41362500	41366339	+	20
K71acDistCommon843	chr20	4114530	4118549	+	53
K71acDistCommon844	chr20	52231140	52242269	+	85
K71acDistCommon845	chr20	61505160	61506629	+	22.6667
K71acDistCommon846	chr1	7608300	7611539	+	34
K71acDistCommon847	chr14	23475240	23477639	+	35.5
K71acDistCommon848	chr1	25893420	25896749	+	32.5
K71acDistCommon849	chr8	6403170	6409199	+	47.5
K71acDistCommon850	chr19	3034860	3038279	+	31
K71acDistCommon851	chr18	24057450	24063119	+	45
K71acDistCommon852	chr1	65532030	65534519	+	27.5
K71acDistCommon853	chr12	133136160	133138799	+	33.5
K71acDistCommon854	chr4	8191500	8194289	+	59
K71acDistCommon855	chr4	38672220	38677109	+	36
K71acDistCommon856	chr1	205409130	205412789	+	30
K71acDistCommon857	chr2	8816790	8821829	+	26
K71acDistCommon858	chr11	9633780	9636749	+	36.5
K71acDistCommon859	chr11	17228610	17232449	+	42
K71acDistCommon860	chr2	157194570	157200389	+	46
K71acDistCommon861	chr13	34115640	34118549	+	64.5
K71acDistCommon862	chr5	133800660	133804289	+	60.5
K71acDistCommon863	chr17	17721540	17727029	+	31.3333
K71acDistCommon864	chr17	42172380	42175679	+	33.5
K71acDistCommon865	chr2	64098120	64099439	+	11.5
K71acDistCommon866	chr5	176919510	176925689	+	42.5
K71acDistCommon867	chr8	27191850	27193319	+	8.5
K71acDistCommon868	chr8	27729480	27731339	+	10
K71acDistCommon869	chr2	70172640	70175849	+	21.5
K71acDistCommon870	chr8	49701060	49702649	+	14
K71acDistCommon871	chr8	71016420	71018159	+	10
K71acDistCommon872	chr2	158116920	158118419	+	12.5
K71acDistCommon873	chr8	91682220	91684289	+	10.5
K71acDistCommon874	chr8	103750560	103751789	+	8.5
K71acDistCommon875	chr8	103768140	103772669	+	41
K71acDistCommon876	chr8	122157060	122158949	+	18.5
K71acDistCommon877	chr8	128212530	128214179	+	14.5
K71acDistCommon878	chr8	131274450	131277029	+	10
K71acDistCommon879	chr8	134229570	134231189	+	9
K71acDistCommon880	chr2	183237090	183238349	+	21
K71acDistCommon881	chr2	208202130	208203719	+	52
K71acDistCommon882	chr19	3141270	3142979	+	13.5
K71acDistCommon883	chr19	4360380	4362449	+	11
K71acDistCommon884	chr19	4726110	4726889	+	8.5
K71acDistCommon885	chr2	224720700	224721869	+	8.5
K71acDistCommon886	chr2	235958820	235960379	+	11
K71acDistCommon887	chr19	16933170	16934579	+	12
K71acDistCommon888	chr19	17189910	17191439	+	11
K71acDistCommon889	chr19	18478830	18481559	+	44.5
K71acDistCommon890	chr9	38169510	38172779	+	32
K71acDistCommon891	chr19	47755860	47757689	+	10
K71acDistCommon892	chr19	48101310	48103679	+	12.5
K71acDistCommon893	chr9	114653490	114654809	+	11
K71acDistCommon894	chr8	81876750	81878549	+	10
K71acDistCommon895	chr8	129188040	129190559	+	30
K71acDistCommon896	chr8	144535740	144537629	+	13
K71acDistCommon897	chr2	43411320	43413719	+	13.5
K71acDistCommon898	chr2	97221900	97223369	+	11
K71acDistCommon899	chr19	10316790	10317839	+	11
K71acDistCommon900	chr2	188407980	188410409	+	17.5
K71acDistCommon901	chr19	18168510	18169709	+	9.5
K71acDistCommon902	chr19	32863380	32865749	+	15
K71acDistCommon903	chr19	33543000	33544229	+	11
K71acDistCommon904	chr19	34722870	34724669	+	15
K71acDistCommon905	chr19	35808750	35811539	+	28.5
K71acDistCommon906	chr9	37998420	38000669	+	11.5
K71acDistCommon907	chr9	84352170	84353879	+	20.5
K71acDistCommon908	chr9	96328530	96330089	+	14.5
K71acDistCommon909	chr9	100983930	100987919	+	38
K71acDistCommon910	chr19	39034200	39035879	+	14
K71acDistCommon911	chr19	42710310	42713219	+	26.5
K71acDistCommon912	chrX	2269290	2271239	+	11.5
K71acDistCommon913	chr19	48292800	48294359	+	9.5
K71acDistCommon914	chrX	49045410	49047419	+	12.5
K71acDistCommon915	chrX	53466960	53469149	+	15
K71acDistCommon916	chrX	54665340	54667199	+	18
K71acDistCommon917	chr19	54522120	54527009	+	31
K71acDistCommon918	chr1	8961900	8966429	+	18.5
K71acDistCommon919	chr13	28528080	28529039	+	11.5
K71acDistCommon920	chr1	10838220	10840469	+	11
K71acDistCommon921	chr1	17674110	17675879	+	12.5
K71acDistCommon922	chr13	97793460	97795739	+	19
K71acDistCommon923	chr13	106755750	106757519	+	11
K71acDistCommon924	chr13	110746200	110748359	+	23.5
K71acDistCommon925	chr13	111604050	111609089	+	27.5
K71acDistCommon926	chr1	37936500	37938329	+	17.5
K71acDistCommon927	chr1	42365130	42369119	+	25
K71acDistCommon928	chr1	59218980	59222669	+	27
K71acDistCommon929	chr1	67007730	67009619	+	25
K71acDistCommon930	chr10	75982800	75984449	+	19
K71acDistCommon931	chr10	82230330	82233629	+	17.5
K71acDistCommon932	chr21	36207180	36210179	+	29
K71acDistCommon933	chr21	43933380	43935389	+	19
K71acDistCommon934	chr21	44815860	44817839	+	24
K71acDistCommon935	chr21	46736640	46741589	+	38
K71acDistCommon936	chr1	201228240	201229889	+	20
K71acDistCommon937	chr16	81616080	81622049	+	17.5
K71acDistCommon938	chr6	151177290	151180469	+	24
K71acDistCommon939	chr3	52123320	52125329	+	22.5
K71acDistCommon940	chr11	68120610	68123129	+	28
K71acDistCommon941	chr12	46843050	46848179	+	28
K71acDistCommon942	chr11	77749320	77753099	+	51
K71acDistCommon943	chr11	113560140	113562329	+	24
K71acDistCommon944	chr17	2626410	2628359	+	23
K71acDistCommon945	chr17	47268600	47271359	+	33
K71acDistCommon946	chr17	79855350	79857809	+	26.5
K71acDistCommon947	chr16	30816360	30818159	+	26.5
K71acDistCommon948	chr16	57561810	57564629	+	15.6667
K71acDistCommon949	chr16	69512580	69517079	+	19.3333
K71acDistCommon950	chr16	87839610	87841499	+	27.5
K71acDistCommon951	chr3	50660790	50666759	+	19
K71acDistCommon952	chr2	10547040	10549649	+	25
K71acDistCommon953	chr3	197182200	197185109	+	33.5
K71acDistCommon954	chr2	47211300	47214809	+	25
K71acDistCommon955	chr12	51178980	51182189	+	23.5
K71acDistCommon956	chr1	181997850	181999679	+	19.5
K71acDistCommon957	chr2	241308480	241311329	+	18.5
K71acDistCommon958	chr9	95881410	95883239	+	17
K71acDistCommon959	chr1	218757540	218760449	+	24.5
K71acDistCommon960	chr6	3824970	3827639	+	32.5
K71acDistCommon961	chr9	114826860	114830099	+	28.5
K71acDistCommon962	chr9	129483840	129485849	+	17
K71acDistCommon963	chr9	130976700	130978109	+	16.5
K71acDistCommon964	chr9	132348780	132351359	+	21.5
K71acDistCommon965	chr9	134247960	134249789	+	17
K71acDistCommon966	chr9	136113630	136115549	+	17.5
K71acDistCommon967	chr6	30697860	30699659	+	14.5
K71acDistCommon968	chrX	2005080	2006579	+	22
K71acDistCommon969	chrX	41240640	41244269	+	15.5
K71acDistCommon970	chrX	52963350	52965089	+	21
K71acDistCommon971	chr6	42282390	42285419	+	17
K71acDistCommon972	chrX	134016810	134022959	+	33.5
K71acDistCommon973	chr13	97924770	97933679	+	22
K71acDistCommon974	chr10	73932690	73935509	+	32.5
K71acDistCommon975	chr10	80724090	80725949	+	18
K71acDistCommon976	chr10	126771510	126776009	+	27.5
K71acDistCommon977	chr11	32139180	32141219	+	20
K71acDistCommon978	chr5	10701870	10706609	+	16.5
K71acDistCommon979	chr5	66461580	66463019	+	17.5
K71acDistCommon980	chr11	59327370	59329979	+	15.5
K71acDistCommon981	chr11	65374260	65374619	+	14.5
K71acDistCommon982	chr11	65374650	65375639	+	14.5
K71acDistCommon983	chr11	67044090	67045559	+	16
K71acDistCommon984	chr5	81146610	81149129	+	18
K71acDistCommon985	chr11	112027620	112030979	+	21
K71acDistCommon986	chr5	167727150	167730839	+	16.5
K71acDistCommon987	chr7	975390	977009	+	15
K71acDistCommon988	chr7	101524440	101527349	+	27
K71acDistCommon989	chr7	116080980	116085179	+	31.5
K71acDistCommon990	chr7	129534450	129539879	+	23.5
K71acDistCommon991	chr17	45143940	45145259	+	17
K71acDistCommon992	chr17	46271340	46273379	+	15
K71acDistCommon993	chr17	74117280	74118839	+	14
K71acDistCommon994	chr7	157356360	157358939	+	25
K71acDistCommon995	chr20	5045640	5047439	+	20.5
K71acDistCommon996	chr17	80244960	80247179	+	28.5
K71acDistCommon997	chr21	36178920	36182219	+	51
K71acDistCommon998	chr21	45145440	45149819	+	28.6667
K71acDistCommon999	chr7	139364340	139369049	+	50.5
K71acDistCommon1000	chr20	49154400	49159559	+	68
K71acDistCommon1001	chr22	36805020	36807539	+	41
K71acDistCommon1002	chr14	105947040	105949229	+	31.5
K71acDistCommon1003	chr16	20876460	20881139	+	25.5
K71acDistCommon1004	chr8	142401840	142403279	+	30.5
K71acDistCommon1005	chr19	13162650	13168529	+	75
K71acDistCommon1006	chr3	188664330	188667689	+	34
K71acDistCommon1007	chr12	8178390	8180639	+	39.5
K71acDistCommon1008	chr19	45241290	45254729	+	70.5
K71acDistCommon1009	chr1	28831230	28839029	+	68
K71acDistCommon1010	chr12	65995110	66000959	+	33.5
K71acDistCommon1011	chr15	45018180	45022199	+	44.5
K71acDistCommon1012	chr6	129964260	129979619	+	31.75
K71acDistCommon1013	chr11	12712290	12720299	+	42
K71acDistCommon1014	chr17	25675380	25677629	+	36.5
K71acDistCommon1015	chr3	194978100	194982689	+	59
K71acDistCommon1016	chr10	88159290	88161089	+	29.5
K71acDistCommon1017	chr12	53762040	53769059	+	55.5
K71acDistCommon1018	chr12	65173740	65175839	+	35.5
K71acDistCommon1019	chr12	66040740	66054749	+	35
K71acDistCommon1020	chr5	42949080	42952079	+	43.5
K71acDistCommon1021	chr9	133722120	133724009	+	11
K71acDistCommon1022	chr9	140043900	140046359	+	15
K71acDistCommon1023	chr15	101260290	101269229	+	46
K71acDistCommon1024	chrX	15736350	15737549	+	8.5
K71acDistCommon1025	chr1	16274130	16281569	+	39.5
K71acDistCommon1026	chrX	45624390	45627479	+	36
K71acDistCommon1027	chrX	48344910	48346679	+	16
K71acDistCommon1028	chr1	42149340	42150269	+	8.5
K71acDistCommon1029	chr1	44620230	44622059	+	19
K71acDistCommon1030	chr1	76719000	76721189	+	10.5
K71acDistCommon1031	chr13	42221280	42222539	+	26
K71acDistCommon1032	chr13	42222660	42223829	+	26
K71acDistCommon1033	chr13	73899270	73901249	+	10.5
K71acDistCommon1034	chr1	95267100	95275169	+	55.5
K71acDistCommon1035	chr1	110777550	110779859	+	12.5
K71acDistCommon1036	chr1	145399290	145400519	+	8.5
K71acDistCommon1037	chr13	99623760	99625709	+	17.5
K71acDistCommon1038	chr13	110790150	110791319	+	8.5
K71acDistCommon1039	chr10	6280650	6281789	+	8.5
K71acDistCommon1040	chr10	16933020	16934249	+	8.5
K71acDistCommon1041	chr1	159850980	159853049	+	19.5
K71acDistCommon1042	chr1	162106380	162107759	+	11
K71acDistCommon1043	chr10	17256510	17260229	+	37.5
K71acDistCommon1044	chr10	17552760	17555759	+	17
K71acDistCommon1045	chr10	22534200	22537199	+	25.5
K71acDistCommon1046	chr10	27069360	27071489	+	16
K71acDistCommon1047	chr1	202772040	202773389	+	13.5
K71acDistCommon1048	chr1	203642340	203643899	+	8.5
K71acDistCommon1049	chr1	204025920	204027329	+	9.5
K71acDistCommon1050	chr10	33425130	33426869	+	8
K71acDistCommon1051	chr10	43851180	43852229	+	8
K71acDistCommon1052	chr10	43911990	43914179	+	15.5
K71acDistCommon1053	chr1	218878140	218881079	+	21.5
K71acDistCommon1054	chr6	435750	437429	+	9
K71acDistCommon1055	chr6	7346820	7348889	+	18
K71acDistCommon1056	chr10	70353630	70355009	+	13
K71acDistCommon1057	chr10	75658500	75659759	+	9
K71acDistCommon1058	chr6	21162870	21164669	+	10.5
K71acDistCommon1059	chr10	99599340	99600899	+	9.5
K71acDistCommon1060	chr1	179096880	179099999	+	21
K71acDistCommon1061	chr10	126724530	126728879	+	21
K71acDistCommon1062	chr5	10550280	10553279	+	15
K71acDistCommon1063	chr1	204475200	204477869	+	10.5
K71acDistCommon1064	chr1	206685870	206687849	+	9.5
K71acDistCommon1065	chr5	68532690	68535299	+	13
K71acDistCommon1066	chr5	68628030	68629439	+	11
K71acDistCommon1067	chr5	90573330	90574799	+	16.5
K71acDistCommon1068	chr1	218832780	218835119	+	18
K71acDistCommon1069	chr1	230240070	230241929	+	11
K71acDistCommon1070	chr1	235090590	235100369	+	33.5
K71acDistCommon1071	chr5	148864590	148866959	+	14.5
K71acDistCommon1072	chr5	149875770	149878229	+	14.5
K71acDistCommon1073	chr6	36649140	36651299	+	17.5
K71acDistCommon1074	chr6	37209630	37211759	+	21
K71acDistCommon1075	chr5	153744840	153750719	+	25
K71acDistCommon1076	chr5	167740680	167743349	+	11
K71acDistCommon1077	chr7	5565060	5566949	+	10.5
K71acDistCommon1078	chr6	90927570	90929459	+	20
K71acDistCommon1079	chr7	46690710	46692149	+	12.5
K71acDistCommon1080	chr7	54898410	54901679	+	30
K71acDistCommon1081	chr7	65616750	65618939	+	14
K71acDistCommon1082	chr7	76017870	76019339	+	13.5
K71acDistCommon1083	chr6	111912150	111913769	+	11
K71acDistCommon1084	chr6	158254470	158255969	+	10
K71acDistCommon1085	chr7	102096330	102098279	+	14.5
K71acDistCommon1086	chr7	128170890	128172539	+	13
K71acDistCommon1087	chr11	13236720	13238819	+	18
K71acDistCommon1088	chr7	137566410	137568269	+	15.5
K71acDistCommon1089	chr7	139470480	139472759	+	18
K71acDistCommon1090	chr7	151424460	151425869	+	11.5
K71acDistCommon1091	chr20	35922000	35924249	+	14
K71acDistCommon1092	chr20	52383060	52395149	+	64
K71acDistCommon1093	chr20	52811100	52813169	+	11.5
K71acDistCommon1094	chr11	59304180	59306009	+	16
K71acDistCommon1095	chr11	61462530	61464029	+	10.5
K71acDistCommon1096	chr11	61792110	61793909	+	12.5
K71acDistCommon1097	chr22	33139710	33143399	+	34.5
K71acDistCommon1098	chr22	36846930	36848669	+	14
K71acDistCommon1099	chr22	46363290	46367879	+	28.5
K71acDistCommon1100	chr14	31434180	31437119	+	21
K71acDistCommon1101	chr14	65192310	65194079	+	12
K71acDistCommon1102	chr14	68760870	68763659	+	22.5
K71acDistCommon1103	chr12	122883480	122886449	+	38.5
K71acDistCommon1104	chr15	85454040	85456619	+	34
K71acDistCommon1105	chr15	99342540	99345569	+	32
K71acDistCommon1106	chr2	46188480	46192199	+	27
K71acDistCommon1107	chr2	86162160	86165009	+	30
K71acDistCommon1108	chr2	224421990	224431109	+	23.6667
K71acDistCommon1109	chr9	38045760	38049539	+	36
K71acDistCommon1110	chr9	140916780	140918609	+	23
K71acDistCommon1111	chrX	153596460	153600779	+	34.5
K71acDistCommon1112	chr13	20701560	20703059	+	22
K71acDistCommon1113	chr10	32221650	32234609	+	31.5
K71acDistCommon1114	chr10	33268740	33273749	+	30
K71acDistCommon1115	chr10	104360790	104369009	+	71
K71acDistCommon1116	chr7	674220	675779	+	30
K71acDistCommon1117	chr7	23512320	23515109	+	34.5
K71acDistCommon1118	chr7	24863910	24867719	+	29.5
K71acDistCommon1119	chr7	129489390	129497039	+	32
K71acDistCommon1120	chr17	74683590	74686049	+	22
K71acDistCommon1121	chr17	76320600	76322399	+	16
K71acDistCommon1122	chr17	76929210	76930799	+	17
K71acDistCommon1123	chr21	32738010	32740649	+	15.5
K71acDistCommon1124	chr20	35092650	35095169	+	17
K71acDistCommon1125	chr20	42285510	42287549	+	22.5
K71acDistCommon1126	chr20	52442310	52454399	+	70.5
K71acDistCommon1127	chr16	88948560	88949669	+	13
K71acDistCommon1128	chr22	23623170	23625269	+	15.5
K71acDistCommon1129	chr22	25289700	25291979	+	20
K71acDistCommon1130	chr22	35772090	35774039	+	16
K71acDistCommon1131	chr3	15310110	15312329	+	14.5
K71acDistCommon1132	chr3	105119430	105122549	+	22
K71acDistCommon1133	chr14	31664250	31667129	+	14.5
K71acDistCommon1134	chr14	34965270	34967609	+	17.5
K71acDistCommon1135	chr14	68757960	68760719	+	26.5
K71acDistCommon1136	chr3	128929980	128932199	+	19.5
K71acDistCommon1137	chr3	151022100	151024469	+	20.5
K71acDistCommon1138	chr14	90848520	90850709	+	25.5
K71acDistCommon1139	chr8	23033700	23035649	+	22.5
K71acDistCommon1140	chr3	185513280	185516729	+	13.5
K71acDistCommon1141	chr3	195602370	195604559	+	17
K71acDistCommon1142	chr8	102170010	102173159	+	46.5
K71acDistCommon1143	chr12	6201810	6203669	+	17
K71acDistCommon1144	chr12	6337710	6340169	+	16
K71acDistCommon1145	chr12	6538860	6541139	+	21
K71acDistCommon1146	chr8	142215810	142217819	+	19
K71acDistCommon1147	chr19	2598750	2600069	+	16
K71acDistCommon1148	chr19	3387720	3390479	+	18.5
K71acDistCommon1149	chr19	4128810	4133429	+	40
K71acDistCommon1150	chr19	5686290	5688449	+	18.3333
K71acDistCommon1151	chr12	65016300	65021309	+	50
K71acDistCommon1152	chr12	65072190	65075159	+	24
K71acDistCommon1153	chr19	9419520	9421289	+	21
K71acDistCommon1154	chr19	11194320	11197739	+	24.5
K71acDistCommon1155	chr19	41681100	41683889	+	28.5
K71acDistCommon1156	chr19	44203800	44207999	+	24.5
K71acDistCommon1157	chr19	56058330	56060219	+	16.5
K71acDistCommon1158	chr9	96927480	96930209	+	56.5
K71acDistCommon1159	chrX	49019970	49024799	+	44.5
K71acDistCommon1160	chr7	151122330	151127009	+	32
K71acDistCommon1161	chr20	349830	355019	+	50
K71acDistCommon1162	chr20	42582390	42586259	+	37.5
K71acDistCommon1163	chr14	68710590	68720279	+	70
K71acDistCommon1164	chr14	71786610	71789009	+	36.5
K71acDistCommon1165	chr19	33530370	33534239	+	41
K71acDistCommon1166	chr19	47689680	47695379	+	32
K71acDistCommon1167	chr1	64126590	64129859	+	48.5
K71acDistCommon1168	chr1	156425700	156428249	+	38.5
K71acDistCommon1169	chr6	35698320	35701199	+	37.5
K71acDistCommon1170	chr6	159287850	159292979	+	48
K71acDistCommon1171	chr11	2554170	2556509	+	42
K71acDistCommon1172	chr17	47336700	47339099	+	43
K71acDistCommon1173	chr17	59571240	59576399	+	42.5
K71acDistCommon1174	chr17	76877250	76882889	+	75.5
K71acDistCommon1175	chr6	37104300	37107029	+	26.5
K71acDistCommon1176	chr6	43978350	43980569	+	11
K71acDistCommon1177	chr5	10309950	10311419	+	10.5
K71acDistCommon1178	chr5	36664380	36665909	+	19
K71acDistCommon1179	chr5	55645710	55646879	+	10
K71acDistCommon1180	chr6	83106240	83107979	+	14.5
K71acDistCommon1181	chr6	86111910	86115479	+	22.5
K71acDistCommon1182	chr6	109010130	109011899	+	13.5
K71acDistCommon1183	chr5	57030360	57033389	+	35.5
K71acDistCommon1184	chr5	65504490	65505899	+	9.5
K71acDistCommon1185	chr5	72665700	72667619	+	12.5
K71acDistCommon1186	chr5	103424400	103425629	+	12.5
K71acDistCommon1187	chr5	112356090	112357589	+	20
K71acDistCommon1188	chr5	133889010	133892459	+	26
K71acDistCommon1189	chr5	144966570	144968609	+	11.5
K71acDistCommon1190	chr5	148834740	148836509	+	10.5
K71acDistCommon1191	chr5	150455040	150456509	+	11
K71acDistCommon1192	chr5	151118130	151122659	+	26.5
K71acDistCommon1193	chr5	153600240	153601679	+	13
K71acDistCommon1194	chr11	28694880	28696289	+	9.5
K71acDistCommon1195	chr11	62275440	62276849	+	9
K71acDistCommon1196	chr7	6034920	6036089	+	9
K71acDistCommon1197	chr7	13889610	13890719	+	12
K71acDistCommon1198	chr11	68069580	68070689	+	9.5
K71acDistCommon1199	chr11	68898810	68900099	+	10
K71acDistCommon1200	chr11	74853750	74855009	+	9
K71acDistCommon1201	chr11	102048030	102049769	+	17
K71acDistCommon1202	chr7	55141260	55142759	+	15
K71acDistCommon1203	chr7	65612460	65615699	+	15
K71acDistCommon1204	chr7	75361830	75362999	+	8.5
K71acDistCommon1205	chr17	2536920	2538569	+	10.5
K71acDistCommon1206	chr17	16438710	16439939	+	11
K71acDistCommon1207	chr17	8102880	8104589	+	11
K71acDistCommon1208	chr17	16380210	16381529	+	13.5
K71acDistCommon1209	chr14	69092850	69098279	+	43
K71acDistCommon1210	chr14	75045630	75047759	+	20
K71acDistCommon1211	chr14	94424340	94427609	+	33
K71acDistCommon1212	chr14	97646430	97648049	+	11.5
K71acDistCommon1213	chr14	105931260	105932729	+	12.5
K71acDistCommon1214	chr17	42619470	42622409	+	24
K71acDistCommon1215	chr17	42871380	42873929	+	19.5
K71acDistCommon1216	chr8	6320010	6323429	+	16.5
K71acDistCommon1217	chr8	22239690	22242029	+	14
K71acDistCommon1218	chr8	22930740	22933559	+	32.5
K71acDistCommon1219	chr8	26007270	26010449	+	16
K71acDistCommon1220	chr8	27218520	27221339	+	23.5
K71acDistCommon1221	chr17	48559020	48561029	+	10
K71acDistCommon1222	chr17	62666430	62669099	+	10.5
K71acDistCommon1223	chr17	70366770	70368029	+	10
K71acDistCommon1224	chr8	38781090	38782799	+	11.5
K71acDistCommon1225	chr17	74441820	74444009	+	11
K71acDistCommon1226	chr17	74596650	74598929	+	13.5
K71acDistCommon1227	chr17	75302430	75303899	+	9.5
K71acDistCommon1228	chr8	110240100	110242859	+	16
K71acDistCommon1229	chr21	34751490	34753889	+	22
K71acDistCommon1230	chr19	7902330	7903949	+	10
K71acDistCommon1231	chr16	14457450	14459549	+	16
K71acDistCommon1232	chr16	27589050	27591089	+	11.5
K71acDistCommon1233	chr16	72908730	72912839	+	28
K71acDistCommon1234	chr16	74776890	74778509	+	13
K71acDistCommon1235	chr16	81556500	81558329	+	10.5
K71acDistCommon1236	chr19	45981330	45982829	+	23.5
K71acDistCommon1237	chr19	47380890	47383229	+	15.5
K71acDistCommon1238	chr16	84871380	84872669	+	10
K71acDistCommon1239	chr16	85018140	85020599	+	16
K71acDistCommon1240	chr16	89647410	89649119	+	12.5
K71acDistCommon1241	chr19	49630980	49632809	+	15
K71acDistCommon1242	chr19	50078310	50080289	+	27.5
K71acDistCommon1243	chr19	50219940	50221889	+	12
K71acDistCommon1244	chr18	18894630	18896759	+	13.5
K71acDistCommon1245	chr18	51913800	51915869	+	16
K71acDistCommon1246	chr19	58816170	58817579	+	11
K71acDistCommon1247	chr1	2070930	2072609	+	11
K71acDistCommon1248	chr1	8063760	8067059	+	16.5
K71acDistCommon1249	chr18	77217450	77221169	+	41
K71acDistCommon1250	chr3	12220830	12222719	+	14.5
K71acDistCommon1251	chr1	25050300	25052639	+	18.5
K71acDistCommon1252	chr22	35886510	35887709	+	24
K71acDistCommon1253	chr14	100658640	100660289	+	20
K71acDistCommon1254	chr8	6412980	6421619	+	28.5
K71acDistCommon1255	chr8	27972840	27978179	+	27
K71acDistCommon1256	chr8	28485960	28489829	+	23
K71acDistCommon1257	chr8	102137610	102140249	+	32.5
K71acDistCommon1258	chr19	1507170	1509359	+	22.5
K71acDistCommon1259	chr19	7098270	7099889	+	20
K71acDistCommon1260	chr19	37708290	37710179	+	23.5
K71acDistCommon1261	chr1	21022770	21025499	+	16.3333
K71acDistCommon1262	chr1	172900920	172904999	+	33
K71acDistCommon1263	chr1	226062060	226064519	+	21
K71acDistCommon1264	chr6	31788660	31791359	+	28
K71acDistCommon1265	chr12	123430410	123432629	+	19.5
K71acDistCommon1266	chr1	16401870	16404059	+	12.6667
K71acDistCommon1267	chr1	21587460	21590009	+	32
K71acDistCommon1268	chr1	22257030	22259069	+	18
K71acDistCommon1269	chr15	59575170	59577719	+	13
K71acDistCommon1270	chr15	67463550	67472459	+	42.5
K71acDistCommon1271	chr15	69754680	69756209	+	17.5
K71acDistCommon1272	chr15	74274030	74276609	+	19
K71acDistCommon1273	chr15	93361410	93365519	+	34.5
K71acDistCommon1274	chr1	39424020	39426569	+	20
K71acDistCommon1275	chr4	7206480	7209749	+	27.5
K71acDistCommon1276	chr4	26568780	26572199	+	18
K71acDistCommon1277	chr1	117030870	117033179	+	23
K71acDistCommon1278	chr4	79461960	79468919	+	38.5
K71acDistCommon1279	chr4	113003340	113005589	+	22
K71acDistCommon1280	chr2	37787400	37790369	+	35.5
K71acDistCommon1281	chr1	167683050	167684759	+	15.5
K71acDistCommon1282	chr2	47181120	47183459	+	19.5
K71acDistCommon1283	chr2	47291970	47301299	+	35.5
K71acDistCommon1284	chr2	70555560	70558169	+	22
K71acDistCommon1285	chr1	244485000	244487699	+	16.5
K71acDistCommon1286	chr6	7260720	7262429	+	16
K71acDistCommon1287	chr2	111789510	111791699	+	28
K71acDistCommon1288	chr2	112456140	112457459	+	17
K71acDistCommon1289	chr2	174981810	174983999	+	20
K71acDistCommon1290	chr2	188404140	188407859	+	12.75
K71acDistCommon1291	chr6	34624080	34626809	+	37.5
K71acDistCommon1292	chr6	56588880	56598839	+	23.3333
K71acDistCommon1293	chr9	37928880	37930739	+	14
K71acDistCommon1294	chr6	158183220	158186879	+	14.5
K71acDistCommon1295	chr9	132523710	132525959	+	16
K71acDistCommon1296	chr9	138353940	138357509	+	14
K71acDistCommon1297	chr11	48007350	48009929	+	15
K71acDistCommon1298	chr11	48011880	48015539	+	14
K71acDistCommon1299	chr11	62238960	62241269	+	18.5
K71acDistCommon1300	chrX	45364320	45369209	+	12
K71acDistCommon1301	chrX	53709540	53712059	+	21
K71acDistCommon1302	chr11	67763910	67765589	+	15.5
K71acDistCommon1303	chr11	95975670	95977709	+	24.5
K71acDistCommon1304	chr17	1156500	1157939	+	16
K71acDistCommon1305	chrX	115003140	115003619	+	25.5
K71acDistCommon1306	chrX	135991140	135992669	+	16
K71acDistCommon1307	chr12	678870	682169	+	38.5
K71acDistCommon1308	chr5	131830380	131834609	+	43.5
K71acDistCommon1309	chr7	44676690	44681069	+	64.5
K71acDistCommon1310	chr20	3790470	3794999	+	51
K71acDistCommon1311	chr20	52747770	52759319	+	35
K71acDistCommon1312	chr8	126397380	126400469	+	30.5
K71acDistCommon1313	chr8	145908900	145912289	+	31.5
K71acDistCommon1314	chr19	12892410	12898619	+	32
K71acDistCommon1315	chr17	20810820	20812559	+	13
K71acDistCommon1316	chr17	41399430	41401829	+	11
K71acDistCommon1317	chr17	45697350	45700289	+	10.3333
K71acDistCommon1318	chr17	48969930	48971879	+	16.5
K71acDistCommon1319	chr20	4109910	4112069	+	12.5
K71acDistCommon1320	chr17	64544700	64548989	+	13.5
K71acDistCommon1321	chr17	65426910	65428229	+	10.5
K71acDistCommon1322	chr17	73152330	73156379	+	12.5
K71acDistCommon1323	chr17	76587750	76590209	+	23.5
K71acDistCommon1324	chr17	80833080	80835119	+	9.5
K71acDistCommon1325	chr20	46060830	46061879	+	8.5
K71acDistCommon1326	chr21	35026110	35029949	+	20
K71acDistCommon1327	chr21	36174000	36175469	+	8.5
K71acDistCommon1328	chr20	48310680	48311819	+	10
K71acDistCommon1329	chr20	48334050	48335369	+	10
K71acDistCommon1330	chr20	48387690	48394559	+	30.5
K71acDistCommon1331	chr20	49355130	49356509	+	75
K71acDistCommon1332	chr20	50276880	50279249	+	9.5
K71acDistCommon1333	chr20	50600430	50603789	+	38
K71acDistCommon1334	chr22	20049540	20050589	+	7
K71acDistCommon1335	chr16	57018570	57020519	+	16
K71acDistCommon1336	chr16	66652170	66653429	+	8.5
K71acDistCommon1337	chr16	81490620	81492089	+	12.5
K71acDistCommon1338	chr22	30707250	30712769	+	23.5
K71acDistCommon1339	chr22	32072400	32073419	+	8.5
K71acDistCommon1340	chr16	81736530	81737519	+	8.5
K71acDistCommon1341	chr16	84839370	84841229	+	15
K71acDistCommon1342	chr18	9876660	9878069	+	17.5
K71acDistCommon1343	chr18	9898410	9899939	+	8.5
K71acDistCommon1344	chr22	38157420	38159159	+	11
K71acDistCommon1345	chr22	38543310	38544899	+	11.5
K71acDistCommon1346	chr22	39606750	39613049	+	45
K71acDistCommon1347	chr18	13709370	13712639	+	37
K71acDistCommon1348	chr18	18909330	18910949	+	15
K71acDistCommon1349	chr18	57548640	57550109	+	10.5
K71acDistCommon1350	chr22	43004250	43006259	+	19
K71acDistCommon1351	chr22	45999240	46001909	+	12.5
K71acDistCommon1352	chr22	50975070	50987609	+	47.5
K71acDistCommon1353	chr3	15351420	15353579	+	9.5
K71acDistCommon1354	chr3	16142700	16144139	+	13
K71acDistCommon1355	chr17	78829200	78831839	+	23.5
K71acDistCommon1356	chr16	3173700	3175529	+	18.5
K71acDistCommon1357	chr16	25117500	25119689	+	17
K71acDistCommon1358	chr16	69496860	69512429	+	21.2
K71acDistCommon1359	chr18	68022930	68027579	+	27
K71acDistCommon1360	chr3	15686520	15690929	+	33.5
K71acDistCommon1361	chr3	109644600	109647839	+	29
K71acDistCommon1362	chr12	27700080	27703889	+	20.5
K71acDistCommon1363	chr12	57823560	57825659	+	29
K71acDistCommon1364	chr12	76352220	76356029	+	17.5
K71acDistCommon1365	chr15	99269970	99272309	+	24
K71acDistCommon1366	chr4	7841790	7866359	+	67
K71acDistCommon1367	chr4	41144040	41150849	+	29
K71acDistCommon1368	chr3	111299190	111301859	+	13.5
K71acDistCommon1369	chr3	141029730	141031709	+	11.3333
K71acDistCommon1370	chr1	51779190	51780659	+	13.5
K71acDistCommon1371	chr1	94750110	94752629	+	12.5
K71acDistCommon1372	chr12	8122440	8124359	+	14.5
K71acDistCommon1373	chr1	109372590	109374089	+	12
K71acDistCommon1374	chr12	21225930	21227459	+	11
K71acDistCommon1375	chr12	49627740	49629359	+	10.5
K71acDistCommon1376	chr12	49899690	49901549	+	11.5
K71acDistCommon1377	chr1	155861880	155864699	+	26.5
K71acDistCommon1378	chr1	178505280	178507799	+	12.5
K71acDistCommon1379	chr1	225887220	225889289	+	11
K71acDistCommon1380	chr1	233842410	233844479	+	14
K71acDistCommon1381	chr12	76336620	76336919	+	12.5
K71acDistCommon1382	chr6	5892030	5893529	+	13
K71acDistCommon1383	chr6	7504950	7506719	+	11
K71acDistCommon1384	chr6	8082570	8086439	+	17.5
K71acDistCommon1385	chr12	79310370	79312679	+	15
K71acDistCommon1386	chr12	79939260	79943819	+	46.5
K71acDistCommon1387	chr12	89739270	89741969	+	60
K71acDistCommon1388	chr12	104252100	104254169	+	13.5
K71acDistCommon1389	chr12	110485530	110487209	+	10
K71acDistCommon1390	chr6	20998200	21006809	+	16.5
K71acDistCommon1391	chr6	25991970	25993739	+	14
K71acDistCommon1392	chr6	30483630	30484949	+	14.5
K71acDistCommon1393	chr12	122613960	122615999	+	12
K71acDistCommon1394	chr6	35359020	35360489	+	11
K71acDistCommon1395	chr6	39247170	39249269	+	21
K71acDistCommon1396	chr12	132220980	132222329	+	12
K71acDistCommon1397	chr15	22976520	22977809	+	12.5
K71acDistCommon1398	chr15	36719820	36721559	+	15.5
K71acDistCommon1399	chr15	41252880	41253809	+	10.5
K71acDistCommon1400	chr6	48793410	48796679	+	28.5
K71acDistCommon1401	chr6	53412060	53414009	+	11.5
K71acDistCommon1402	chr15	42082410	42084599	+	19
K71acDistCommon1403	chr15	67041780	67044989	+	11
K71acDistCommon1404	chr15	67057800	67059539	+	10
K71acDistCommon1405	chr6	133413360	133416719	+	13.5
K71acDistCommon1406	chr6	148760850	148764629	+	25
K71acDistCommon1407	chr6	159219240	159222659	+	11
K71acDistCommon1408	chr6	136929390	136933319	+	25
K71acDistCommon1409	chr6	142328940	142332119	+	21.5
K71acDistCommon1410	chr11	2961030	2963279	+	19.5
K71acDistCommon1411	chr11	12834270	12837749	+	23
K71acDistCommon1412	chr17	61509780	61511699	+	25.5
K71acDistCommon1413	chr17	61511970	61514339	+	24.5
K71acDistCommon1414	chr17	64946550	64950149	+	29.5
K71acDistCommon1415	chr17	70377300	70380299	+	37.5
K71acDistCommon1416	chr21	47408250	47427539	+	40
K71acDistCommon1417	chr11	66653370	66655709	+	20
K71acDistCommon1418	chr17	1365330	1367999	+	31
K71acDistCommon1419	chr16	67274250	67276799	+	26
K71acDistCommon1420	chr16	85778970	85781759	+	38.5
K71acDistCommon1421	chr16	86697030	86700179	+	56
K71acDistCommon1422	chr17	39104400	39117449	+	19
K71acDistCommon1423	chr17	73526670	73529069	+	25.5
K71acDistCommon1424	chr12	52213740	52216109	+	31
K71acDistCommon1425	chr16	30410460	30412829	+	22
K71acDistCommon1426	chr12	125000850	125004689	+	31.5
K71acDistCommon1427	chr16	84532860	84536639	+	34.5
K71acDistCommon1428	chr2	62683410	62685749	+	27.5
K71acDistCommon1429	chr3	134027370	134035379	+	44
K71acDistCommon1430	chr12	6323400	6327209	+	26
K71acDistCommon1431	chr2	231657750	231660629	+	38
K71acDistCommon1432	chr9	110511240	110515349	+	40
K71acDistCommon1433	chr10	28375140	28384079	+	39
K71acDistCommon1434	chr17	55371270	55374419	+	29.5
K71acDistCommon1435	chr17	61925700	61927109	+	15
K71acDistCommon1436	chr17	62707740	62710619	+	17.5
K71acDistCommon1437	chr17	73389090	73391249	+	15.5
K71acDistCommon1438	chr10	121416510	121419239	+	16
K71acDistCommon1439	chr5	14809290	14811629	+	21.5
K71acDistCommon1440	chr17	78251400	78252509	+	15
K71acDistCommon1441	chr5	54732990	54735599	+	17.5
K71acDistCommon1442	chr5	82390860	82392899	+	13.5
K71acDistCommon1443	chr5	118657590	118660829	+	17.5
K71acDistCommon1444	chr16	69555720	69558599	+	18.5
K71acDistCommon1445	chr16	81763080	81765089	+	15.5
K71acDistCommon1446	chr18	33161670	33162149	+	16.5
K71acDistCommon1447	chr7	34890930	34893059	+	21.5
K71acDistCommon1448	chr3	5057280	5060879	+	20
K71acDistCommon1449	chr3	45858480	45861329	+	16.5
K71acDistCommon1450	chr7	89807160	89810099	+	20
K71acDistCommon1451	chr3	57101820	57103889	+	20
K71acDistCommon1452	chr3	58033710	58036469	+	21.5
K71acDistCommon1453	chr7	144080400	144082679	+	14
K71acDistCommon1454	chr20	10578180	10580399	+	17.5
K71acDistCommon1455	chr20	19972500	19976069	+	38.5
K71acDistCommon1456	chr3	138633990	138635429	+	15
K71acDistCommon1457	chr3	193582830	193598069	+	54.5
K71acDistCommon1458	chr20	36006750	36008639	+	15
K71acDistCommon1459	chr20	61957800	61958849	+	16
K71acDistCommon1460	chr22	36739770	36750419	+	28
K71acDistCommon1461	chr22	46034310	46036019	+	23.5
K71acDistCommon1462	chr14	39672420	39674099	+	17
K71acDistCommon1463	chr12	76251780	76261739	+	25
K71acDistCommon1464	chr1	223893420	223897439	+	37
K71acDistCommon1465	chr10	102824520	102827909	+	39.5
K71acDistCommon1466	chr8	102036480	102041669	+	89.5
K71acDistCommon1467	chr19	13943550	13956479	+	74.5
K71acDistCommon1468	chr19	41106210	41113139	+	43.5
K71acDistCommon1469	chr1	223905570	223906529	+	39.5
K71acDistCommon1470	chr16	85547250	85550189	+	36
K71acDistCommon1471	chr17	43199220	43203419	+	50
K71acDistCommon1472	chr17	62699940	62706869	+	71.5
K71acDistCommon1473	chr12	7045350	7048559	+	38
K71acDistCommon1474	chr12	76022430	76041089	+	85
K71acDistCommon1475	chr17	73686600	73698239	+	66.5
K71acDistCommon1476	chr17	73698810	73700429	+	38
K71acDistCommon1477	chr17	73701480	73704779	+	51
K71acDistCommon1478	chr3	12484800	12488339	+	58
K71acDistCommon1479	chr4	1036890	1038869	+	32
K71acDistCommon1480	chr2	182673000	182680289	+	53.5
K71acDistCommon1481	chrX	2317950	2321669	+	43
K71acDistCommon1482	chr2	62530380	62535689	+	48.5
K71acDistCommon1483	chr9	6680130	6683759	+	61.5
K71acDistCommon1484	chr9	132173280	132181739	+	87
K71acDistCommon1485	chr13	97906080	97915109	+	42
K71acDistCommon1486	chr10	126604440	126607079	+	41.5
K71acDistCommon1487	chr7	5631570	5639369	+	53
K71acDistCommon1488	chr7	1575720	1577999	+	35.5
K71acDistCommon1489	chr20	37406910	37410839	+	40.5
K71acDistCommon1490	chr1	17894820	17897879	+	44
K71acDistCommon1491	chr1	27863340	27872009	+	58
K71acDistCommon1492	chr1	152018520	152021999	+	73.5
K71acDistCommon1493	chr1	161367810	161370629	+	56.5
K71acDistCommon1494	chr1	202024410	202028579	+	37.5
K71acDistCommon1495	chr20	52737240	52742639	+	40
K71acDistCommon1496	chr17	48761190	48765809	+	60
K71acDistCommon1497	chr8	94867620	94873919	+	68.5
K71acDistCommon1498	chr19	678600	680549	+	38
K71acDistCommon1499	chr19	680580	681629	+	37.5
K71acDistCommon1500	chr3	44924760	44927639	+	9
K71acDistCommon1501	chr4	6689670	6692579	+	45
K71acDistCommon1502	chr3	111520410	111522899	+	29
K71acDistCommon1503	chr3	134043390	134051099	+	35.5
K71acDistCommon1504	chr3	149321760	149323199	+	12.5
K71acDistCommon1505	chr3	172375650	172378079	+	25.5
K71acDistCommon1506	chr3	193805820	193810109	+	31
K71acDistCommon1507	chr3	196005570	196007159	+	9.5
K71acDistCommon1508	chr12	6454170	6455969	+	10
K71acDistCommon1509	chr12	13080600	13081199	+	9
K71acDistCommon1510	chr12	31909680	31912229	+	14.5
K71acDistCommon1511	chr12	50949510	50951909	+	17
K71acDistCommon1512	chr12	51012570	51014579	+	10.5
K71acDistCommon1513	chr12	76208460	76210949	+	29.5
K71acDistCommon1514	chr12	76391310	76392449	+	9
K71acDistCommon1515	chr12	76847730	76850189	+	20.5
K71acDistCommon1516	chr12	95496120	95497979	+	14
K71acDistCommon1517	chr12	109900050	109902329	+	17.5
K71acDistCommon1518	chr15	30213000	30214259	+	8
K71acDistCommon1519	chr15	57898800	57903749	+	16.5
K71acDistCommon1520	chr15	64735320	64737599	+	15
K71acDistCommon1521	chr2	136704780	136707059	+	16
K71acDistCommon1522	chr2	169063770	169070309	+	27.5
K71acDistCommon1523	chr2	174903630	174905549	+	25
K71acDistCommon1524	chr2	224476950	224479289	+	18.5
K71acDistCommon1525	chr9	6715380	6717299	+	24.5
K71acDistCommon1526	chr9	75139230	75143369	+	29.5
K71acDistCommon1527	chr13	111615780	111620879	+	31.5
K71acDistCommon1528	chr13	114893010	114898349	+	40
K71acDistCommon1529	chr10	23104530	23107169	+	35
K71acDistCommon1530	chr10	32049270	32049839	+	21.5
K71acDistCommon1531	chr10	45475050	45478319	+	33
K71acDistCommon1532	chr5	145353900	145355969	+	16.5
K71acDistCommon1533	chr7	5548440	5551229	+	22.5
K71acDistCommon1534	chr7	55153200	55156079	+	16
K71acDistCommon1535	chr7	55954530	55955429	+	19.5
K71acDistCommon1536	chr7	55955460	55955849	+	19
K71acDistCommon1537	chr7	73261680	73267679	+	43
K71acDistCommon1538	chr7	150705300	150707699	+	16
K71acDistCommon1539	chr11	8720460	8722559	+	19
K71acDistCommon1540	chr11	65045730	65049479	+	40.5
K71acDistCommon1541	chr11	66094470	66095129	+	11
K71acDistCommon1542	chr11	69230190	69236909	+	39.5
K71acDistCommon1543	chr11	70633680	70635329	+	13
K71acDistCommon1544	chr11	73848630	73851269	+	22.5
K71acDistCommon1545	chr17	2714580	2716169	+	14.5
K71acDistCommon1546	chr17	37018020	37021529	+	16.5
K71acDistCommon1547	chr17	37034730	37037579	+	24.5
K71acDistCommon1548	chr17	39894120	39896879	+	12.5
K71acDistCommon1549	chr17	40175520	40177649	+	23.5
K71acDistCommon1550	chr17	44841570	44842679	+	12.5
K71acDistCommon1551	chr17	55994700	55996559	+	14
K71acDistCommon1552	chr17	56011950	56014469	+	20.5
K71acDistCommon1553	chr17	58211880	58213439	+	12.5
K71acDistCommon1554	chr17	62663310	62665289	+	16
K71acDistCommon1555	chr17	62689170	62691539	+	15.5
K71acDistCommon1556	chr17	70426080	70427879	+	10.5
K71acDistCommon1557	chr17	79532850	79535309	+	20.5
K71acDistCommon1558	chr17	79543020	79545779	+	16
K71acDistCommon1559	chr21	40168920	40171499	+	11.5
K71acDistCommon1560	chr16	11294820	11297039	+	15.5
K71acDistCommon1561	chr12	105351390	105353669	+	22.5
K71acDistCommon1562	chr12	113736420	113738549	+	26
K71acDistCommon1563	chr12	124937250	124939289	+	22
K71acDistCommon1564	chr15	38364000	38366039	+	21
K71acDistCommon1565	chr13	73662990	73666289	+	47.5
K71acDistCommon1566	chr10	43856610	43858859	+	23.5
K71acDistCommon1567	chr10	77035080	77036939	+	22.5
K71acDistCommon1568	chr5	44875170	44878199	+	71
K71acDistCommon1569	chr5	45385650	45387359	+	28
K71acDistCommon1570	chr5	90574830	90577829	+	48
K71acDistCommon1571	chr2	85152360	85154789	+	20
K71acDistCommon1572	chr2	96925020	96927929	+	26
K71acDistCommon1573	chr5	102089820	102092429	+	24
K71acDistCommon1574	chr5	180614040	180617129	+	23.5
K71acDistCommon1575	chr2	224586660	224593229	+	42
K71acDistCommon1576	chr7	101738880	101742719	+	24.5
K71acDistCommon1577	chr7	116149710	116155649	+	37.5
K71acDistCommon1578	chr9	139433190	139435649	+	22.5
K71acDistCommon1579	chrX	39862290	39875669	+	50
K71acDistCommon1580	chr20	33296310	33298589	+	27
K71acDistCommon1581	chr20	34672290	34675979	+	28.5
K71acDistCommon1582	chr20	44406150	44412929	+	63.5
K71acDistCommon1583	chr20	49031160	49033049	+	22
K71acDistCommon1584	chr22	38613450	38619449	+	62
K71acDistCommon1585	chr22	38623830	38625869	+	40.5
K71acDistCommon1586	chr10	105531600	105533279	+	22
K71acDistCommon1587	chr14	23354940	23357849	+	24.5
K71acDistCommon1588	chr14	34528650	34530509	+	25
K71acDistCommon1589	chr10	112218960	112221269	+	28
K71acDistCommon1590	chr10	121425990	121428779	+	22.5
K71acDistCommon1591	chr14	55920210	55922489	+	33.5
K71acDistCommon1592	chr14	93153210	93155099	+	27
K71acDistCommon1593	chr14	102536100	102540239	+	46.5
K71acDistCommon1594	chr8	67035120	67037939	+	30.5
K71acDistCommon1595	chr7	675900	676949	+	27
K71acDistCommon1596	chr8	126184920	126191189	+	26
K71acDistCommon1597	chr8	126556230	126560339	+	25
K71acDistCommon1598	chr8	143756400	143759279	+	32.5
K71acDistCommon1599	chr7	43686270	43690559	+	31.5
K71acDistCommon1600	chr7	98415540	98421449	+	23
K71acDistCommon1601	chr12	121666650	121668719	+	17
K71acDistCommon1602	chr15	44446890	44452769	+	27.5
K71acDistCommon1603	chr4	6917820	6920519	+	16
K71acDistCommon1604	chr4	99545970	99549359	+	20.5
K71acDistCommon1605	chr4	114388410	114391529	+	19
K71acDistCommon1606	chr4	170170710	170176439	+	26.5
K71acDistCommon1607	chr2	37812300	37818089	+	15.5
K71acDistCommon1608	chr2	55130340	55132439	+	19
K71acDistCommon1609	chr2	85968600	85970429	+	15
K71acDistCommon1610	chr2	220316430	220319189	+	22.5
K71acDistCommon1611	chr9	90690900	90692399	+	19.5
K71acDistCommon1612	chr9	97316340	97317809	+	16
K71acDistCommon1613	chrX	52949160	52951379	+	22
K71acDistCommon1614	chrX	115004250	115005299	+	33.5
K71acDistCommon1615	chrX	118635840	118638149	+	19.5
K71acDistCommon1616	chr10	103589430	103591859	+	45
K71acDistCommon1617	chr10	124066320	124069379	+	46.5
K71acDistCommon1618	chr7	73119660	73123469	+	38.5
K71acDistCommon1619	chr6	42103530	42111389	+	50.5
K71acDistCommon1620	chr22	39702690	39709709	+	74.5
K71acDistCommon1621	chr19	4373100	4378319	+	53.5
K71acDistCommon1622	chr11	57542400	57550829	+	41
K71acDistCommon1623	chr11	64620510	64627559	+	59
K71acDistCommon1624	chr16	744930	746609	+	32.5
K71acDistCommon1625	chr17	27480720	27486449	+	61
K71acDistCommon1626	chr17	80815800	80819159	+	45.5
K71acDistCommon1627	chr16	70413180	70416509	+	48
K71acDistCommon1628	chr16	75141930	75145679	+	42
K71acDistCommon1629	chr16	57656070	57658619	+	38
K71acDistCommon1630	chr16	88365090	88368269	+	36.5
K71acDistCommon1631	chr3	50352420	50360369	+	39.5
K71acDistCommon1632	chr3	111618210	111659669	+	122.889
K71acDistCommon1633	chr3	32460300	32464889	+	56
K71acDistCommon1634	chr3	129343740	129347759	+	60
K71acDistCommon1635	chr4	4761570	4767059	+	47.5
K71acDistCommon1636	chr12	52636350	52639139	+	37.5
K71acDistCommon1637	chr12	120727590	120731849	+	52
K71acDistCommon1638	chr4	102070140	102091709	+	46
K71acDistCommon1639	chr15	101251200	101255939	+	34
K71acDistCommon1640	chr15	65587680	65590769	+	12.25
K71acDistCommon1641	chr8	8151450	8155919	+	58.5
K71acDistCommon1642	chr8	28207620	28210889	+	37.5
K71acDistCommon1643	chr4	9154560	9155879	+	8.5
K71acDistCommon1644	chr4	19777440	19778759	+	12.5
K71acDistCommon1645	chr4	38890860	38892479	+	17.5
K71acDistCommon1646	chr4	170036070	170038589	+	19.5
K71acDistCommon1647	chr2	33180	34709	+	10
K71acDistCommon1648	chr2	27232560	27234899	+	15.5
K71acDistCommon1649	chr2	28200150	28201829	+	14.5
K71acDistCommon1650	chr2	47242890	47244209	+	9
K71acDistCommon1651	chr2	54269970	54273029	+	32
K71acDistCommon1652	chr2	54709590	54711269	+	10
K71acDistCommon1653	chr2	58334580	58336109	+	17.5
K71acDistCommon1654	chr2	69403980	69406049	+	25.5
K71acDistCommon1655	chr2	85217940	85219619	+	9.5
K71acDistCommon1656	chr2	86931090	86932469	+	10.5
K71acDistCommon1657	chr2	158694600	158696759	+	9
K71acDistCommon1658	chr2	173912730	173914439	+	11.5
K71acDistCommon1659	chr20	49357290	49363259	+	83.5
K71acDistCommon1660	chr22	50326500	50333219	+	40.5
K71acDistCommon1661	chr14	39686190	39689189	+	25
K71acDistCommon1662	chr14	69026310	69036719	+	65
K71acDistCommon1663	chr14	77369970	77372699	+	25.5
K71acDistCommon1664	chr14	77379240	77382029	+	24
K71acDistCommon1665	chr14	93508950	93512009	+	25
K71acDistCommon1666	chr8	99176430	99180809	+	16
K71acDistCommon1667	chr8	131053680	131055839	+	25
K71acDistCommon1668	chr8	141655260	141657509	+	22.5
K71acDistCommon1669	chr19	1187370	1195049	+	36
K71acDistCommon1670	chr19	30335730	30337319	+	16
K71acDistCommon1671	chr19	44178270	44180549	+	26
K71acDistCommon1672	chr19	49132560	49134689	+	18.5
K71acDistCommon1673	chr19	50115660	50118479	+	22.5
K71acDistCommon1674	chr1	8013480	8015069	+	23
K71acDistCommon1675	chr1	8958660	8961119	+	26
K71acDistCommon1676	chr1	28573320	28577339	+	20.5
K71acDistCommon1677	chr1	54953340	54955289	+	20
K71acDistCommon1678	chr1	68165100	68167649	+	24.5
K71acDistCommon1679	chr16	19118310	19120379	+	10
K71acDistCommon1680	chr16	66906480	66907709	+	12.5
K71acDistCommon1681	chr16	88349190	88349849	+	10.5
K71acDistCommon1682	chr18	29257650	29261069	+	36
K71acDistCommon1683	chr18	46358340	46362269	+	27
K71acDistCommon1684	chr18	46448640	46450859	+	18
K71acDistCommon1685	chr18	46542630	46544729	+	20
K71acDistCommon1686	chr18	55455090	55457789	+	16
K71acDistCommon1687	chr18	55980510	55985639	+	39.5
K71acDistCommon1688	chr3	45239400	45243119	+	33
K71acDistCommon1689	chr3	46988550	46991129	+	15
K71acDistCommon1690	chr3	106930650	106936739	+	57.5
K71acDistCommon1691	chr3	124596840	124598789	+	20
K71acDistCommon1692	chr3	125985570	125987099	+	13
K71acDistCommon1693	chr3	128947470	128948849	+	13
K71acDistCommon1694	chr3	152855370	152857949	+	28.6667
K71acDistCommon1695	chr3	188012010	188014769	+	17
K71acDistCommon1696	chr3	190283520	190285439	+	31
K71acDistCommon1697	chr3	194461320	194463089	+	17.3333
K71acDistCommon1698	chr3	197438880	197441159	+	14
K71acDistCommon1699	chr12	11094330	11096099	+	17.5
K71acDistCommon1700	chr12	52640340	52642019	+	11
K71acDistCommon1701	chr12	94177500	94180739	+	25.5
K71acDistCommon1702	chr12	123573450	123575849	+	21.5
K71acDistCommon1703	chr12	125211330	125212919	+	12
K71acDistCommon1704	chr7	129995280	129997649	+	28.5
K71acDistCommon1705	chr19	13170270	13172669	+	39.5
K71acDistCommon1706	chr19	17716140	17717729	+	25
K71acDistCommon1707	chr22	36859650	36865139	+	37.5
K71acDistCommon1708	chr1	998310	1000259	+	29
K71acDistCommon1709	chr14	61613460	61616099	+	32
K71acDistCommon1710	chr14	61997850	62007149	+	59.5
K71acDistCommon1711	chr8	28268790	28270499	+	19.5
K71acDistCommon1712	chr8	101799540	101803859	+	52
K71acDistCommon1713	chr19	908400	910559	+	24
K71acDistCommon1714	chr19	2460810	2463959	+	38
K71acDistCommon1715	chr6	53223060	53226149	+	34
K71acDistCommon1716	chr6	53515920	53517689	+	24
K71acDistCommon1717	chr6	158980230	158982479	+	25.5
K71acDistCommon1718	chr11	46263750	46265699	+	38
K71acDistCommon1719	chr19	55727310	55729319	+	26.5
K71acDistCommon1720	chr19	56824980	56827229	+	32.5
K71acDistCommon1721	chr17	16321470	16323989	+	28.5
K71acDistCommon1722	chr17	55449510	55454849	+	22
K71acDistCommon1723	chr1	10960290	10962329	+	19
K71acDistCommon1724	chr1	15503850	15507479	+	32
K71acDistCommon1725	chr17	55974960	55979729	+	23
K71acDistCommon1726	chr21	43653600	43655489	+	30
K71acDistCommon1727	chr16	2917260	2919119	+	39
K71acDistCommon1728	chr1	86093040	86096069	+	24.5
K71acDistCommon1729	chr1	223957380	223961999	+	48
K71acDistCommon1730	chr10	82268550	82270409	+	16.5
K71acDistCommon1731	chr10	99477420	99479999	+	15.5
K71acDistCommon1732	chr5	14184390	14187179	+	20.5
K71acDistCommon1733	chr5	172877910	172885139	+	35
K71acDistCommon1734	chr5	176796810	176798609	+	15
K71acDistCommon1735	chr7	37070460	37073429	+	19
K71acDistCommon1736	chr7	75278310	75280199	+	20
K71acDistCommon1737	chr7	100047840	100048799	+	14.5
K71acDistCommon1738	chr7	130722900	130728749	+	35
K71acDistCommon1739	chr7	130872030	130876079	+	20
K71acDistCommon1740	chr7	131204130	131208539	+	28
K71acDistCommon1741	chr7	151384020	151386269	+	21.5
K71acDistCommon1742	chr20	10520280	10523009	+	22.5
K71acDistCommon1743	chr20	25217880	25219589	+	13.6667
K71acDistCommon1744	chr20	62579760	62581019	+	14.5
K71acDistCommon1745	chr22	24255360	24256889	+	16
K71acDistCommon1746	chr22	36231000	36233249	+	22
K71acDistCommon1747	chr22	37920780	37923029	+	16.5
K71acDistCommon1748	chr22	39647970	39653279	+	56
K71acDistCommon1749	chr9	124040040	124041839	+	32
K71acDistCommon1750	chr8	145696740	145699589	+	37.5
K71acDistCommon1751	chr19	1182990	1186859	+	79
K71acDistCommon1752	chr10	74019300	74022179	+	39.5
K71acDistCommon1753	chr19	41118180	41121779	+	48.5
K71acDistCommon1754	chr1	2573010	2575049	+	37
K71acDistCommon1755	chr1	8224410	8231339	+	29
K71acDistCommon1756	chr10	80904630	80913059	+	52.5
K71acDistCommon1757	chr10	102801150	102803999	+	49.5
K71acDistCommon1758	chr1	19252440	19255169	+	54
K71acDistCommon1759	chr1	231555990	231559199	+	61
K71acDistCommon1760	chr6	30707040	30722789	+	80.5
K71acDistCommon1761	chr6	129809400	129817649	+	77
K71acDistCommon1762	chr7	97982940	97985519	+	48
K71acDistCommon1763	chr7	129418650	129421799	+	34.5
K71acDistCommon1764	chr6	159138300	159161339	+	55.75
K71acDistCommon1765	chr17	73118550	73122749	+	68
K71acDistCommon1766	chr22	50718930	50722859	+	48
K71acDistCommon1767	chr15	60680550	60695669	+	85.5
K71acDistCommon1768	chr2	65084730	65088179	+	45.5
K71acDistCommon1769	chr9	130679490	130683539	+	47.5
K71acDistCommon1770	chr7	5435550	5439959	+	62
K71acDistCommon1771	chr7	75918900	75925469	+	39.3333
K71acDistCommon1772	chr8	6449760	6453479	+	51
K71acDistCommon1773	chr19	6800340	6803639	+	64.5
K71acDistCommon1774	chr1	44046450	44049239	+	30
K71acDistCommon1775	chr1	59279100	59283119	+	53.5
K71acDistCommon1776	chr11	12742800	12749879	+	50
K71acDistCommon1777	chr6	129818010	129825149	+	46
K71acDistCommon1778	chr11	27953790	27958829	+	59.5
K71acDistCommon1779	chr11	45200880	45203609	+	31
K71acDistCommon1780	chr2	207986130	207988889	+	9.5
K71acDistCommon1781	chr2	225010110	225011999	+	18
K71acDistCommon1782	chr11	67230330	67236749	+	49.5
K71acDistCommon1783	chr17	16188210	16191389	+	63.5
K71acDistCommon1784	chr17	55966260	55972319	+	53.5
K71acDistCommon1785	chr5	125958810	125960909	+	14.5
K71acDistCommon1786	chr2	231481080	231482969	+	14.5
K71acDistCommon1787	chr2	232498980	232500089	+	11
K71acDistCommon1788	chr5	131761710	131763719	+	9.5
K71acDistCommon1789	chr5	145421520	145423139	+	14
K71acDistCommon1790	chr2	235602780	235604279	+	9.5
K71acDistCommon1791	chr9	19183500	19184999	+	14
K71acDistCommon1792	chr9	22102290	22103879	+	15
K71acDistCommon1793	chr5	173958570	173961779	+	8.33333
K71acDistCommon1794	chr5	180454380	180455759	+	10
K71acDistCommon1795	chr5	180644460	180646139	+	9
K71acDistCommon1796	chr7	5450790	5452199	+	9.5
K71acDistCommon1797	chr7	6423330	6426629	+	25
K71acDistCommon1798	chr9	37937400	37939199	+	12.5
K71acDistCommon1799	chr9	74768910	74770229	+	11
K71acDistCommon1800	chr9	86046420	86047589	+	9
K71acDistCommon1801	chr9	93833010	93834809	+	14.5
K71acDistCommon1802	chr9	97629510	97632029	+	18
K71acDistCommon1803	chr9	101543490	101545319	+	14.5
K71acDistCommon1804	chr9	111798150	111799979	+	10.5
K71acDistCommon1805	chr9	112777500	112779659	+	25.5
K71acDistCommon1806	chr7	91888650	91890479	+	11.5
K71acDistCommon1807	chr9	130685610	130686929	+	10.5
K71acDistCommon1808	chr9	131893680	131894549	+	8
K71acDistCommon1809	chr7	102513690	102516989	+	19
K71acDistCommon1810	chrX	13046610	13049369	+	28.5
K71acDistCommon1811	chr7	134116650	134118089	+	12
K71acDistCommon1812	chr7	150735630	150737129	+	10
K71acDistCommon1813	chr7	151450620	151453739	+	12
K71acDistCommon1814	chr20	4065660	4066919	+	9
K71acDistCommon1815	chr20	32975220	32979089	+	18
K71acDistCommon1816	chrX	45658020	45659759	+	23.5
K71acDistCommon1817	chr20	40321410	40322879	+	11
K71acDistCommon1818	chr20	43348560	43350899	+	14
K71acDistCommon1819	chr20	47902290	47904989	+	11.5
K71acDistCommon1820	chr20	48314610	48320909	+	34.5
K71acDistCommon1821	chrX	65151360	65152589	+	9
K71acDistCommon1822	chrX	96871590	96872819	+	10
K71acDistCommon1823	chr20	49099560	49101089	+	10.5
K71acDistCommon1824	chr20	50148720	50151029	+	16.5
K71acDistCommon1825	chr22	27869340	27873359	+	18
K71acDistCommon1826	chr22	29372430	29375819	+	15
K71acDistCommon1827	chr22	30012810	30015299	+	14
K71acDistCommon1828	chr22	32224710	32226719	+	12
K71acDistCommon1829	chr22	37892730	37894889	+	9
K71acDistCommon1830	chr6	30058830	30060719	+	17
K71acDistCommon1831	chr6	33748050	33750839	+	28.5
K71acDistCommon1832	chr6	35148780	35150459	+	17.5
K71acDistCommon1833	chr6	151355670	151360139	+	35.5
K71acDistCommon1834	chr6	151360410	151363799	+	29.3333
K71acDistCommon1835	chr6	159131190	159138179	+	30
K71acDistCommon1836	chr11	47436720	47438939	+	16
K71acDistCommon1837	chr11	57077610	57080129	+	26
K71acDistCommon1838	chr11	65269860	65278979	+	94.6667
K71acDistCommon1839	chr11	70004790	70007279	+	18.5
K71acDistCommon1840	chr11	121333920	121338899	+	19.5
K71acDistCommon1841	chr11	121525860	121527869	+	16
K71acDistCommon1842	chr17	1169130	1172909	+	21.5
K71acDistCommon1843	chr17	1492170	1495109	+	30
K71acDistCommon1844	chr16	4347900	4351529	+	32
K71acDistCommon1845	chr15	66124410	66126209	+	14
K71acDistCommon1846	chr15	90701160	90702149	+	11
K71acDistCommon1847	chr4	6733920	6735059	+	12
K71acDistCommon1848	chr7	47595960	47598929	+	26
K71acDistCommon1849	chr4	6954870	6956249	+	11.5
K71acDistCommon1850	chr4	7541580	7542839	+	13.5
K71acDistCommon1851	chr4	15906720	15908909	+	16
K71acDistCommon1852	chr4	37667550	37669349	+	11
K71acDistCommon1853	chr4	38667870	38669519	+	23
K71acDistCommon1854	chr7	101241420	101242319	+	12
K71acDistCommon1855	chr7	105856710	105858389	+	14
K71acDistCommon1856	chr4	48946140	48947399	+	12
K71acDistCommon1857	chr4	77378010	77382119	+	39.5
K71acDistCommon1858	chr7	157079250	157087769	+	29.5
K71acDistCommon1859	chr20	36010890	36013019	+	11.5
K71acDistCommon1860	chr20	36753210	36758549	+	24.5
K71acDistCommon1861	chr20	45832410	45835589	+	12.5
K71acDistCommon1862	chr20	49434180	49435979	+	14
K71acDistCommon1863	chr20	50354580	50356889	+	13.5
K71acDistCommon1864	chr20	50358360	50362169	+	22.5
K71acDistCommon1865	chr2	9526110	9528329	+	18
K71acDistCommon1866	chr2	46165050	46167359	+	11
K71acDistCommon1867	chr22	28113450	28115459	+	14
K71acDistCommon1868	chr2	58339170	58341299	+	23.5
K71acDistCommon1869	chr2	71503110	71504459	+	10.5
K71acDistCommon1870	chr14	55238640	55241429	+	26
K71acDistCommon1871	chr2	156939660	156941459	+	15
K71acDistCommon1872	chr14	97572060	97575449	+	25.5
K71acDistCommon1873	chr14	100941720	100942229	+	13
K71acDistCommon1874	chr8	6504600	6507449	+	19
K71acDistCommon1875	chr8	10008000	10011419	+	27
K71acDistCommon1876	chr8	22060050	22062659	+	20
K71acDistCommon1877	chr2	201808620	201810509	+	20.5
K71acDistCommon1878	chr2	219150720	219153029	+	16.5
K71acDistCommon1879	chr8	95131770	95133209	+	12
K71acDistCommon1880	chr8	101911290	101913689	+	28
K71acDistCommon1881	chr6	33392160	33394979	+	22
K71acDistCommon1882	chr6	35778240	35780279	+	26
K71acDistCommon1883	chr6	42193560	42195989	+	20.5
K71acDistCommon1884	chr6	157007280	157009439	+	26.5
K71acDistCommon1885	chr17	8053560	8062439	+	23.5
K71acDistCommon1886	chr15	45458430	45460319	+	27.5
K71acDistCommon1887	chr4	1727460	1730489	+	33.5
K71acDistCommon1888	chr17	70979460	70982549	+	22
K71acDistCommon1889	chr17	75349890	75353849	+	28
K71acDistCommon1890	chr16	3108930	3110159	+	20.5
K71acDistCommon1891	chr16	15581550	15586499	+	21
K71acDistCommon1892	chr2	85183410	85187789	+	45.5
K71acDistCommon1893	chr3	13035690	13037219	+	20
K71acDistCommon1894	chr2	224724420	224727299	+	22.5
K71acDistCommon1895	chr3	53032170	53034329	+	21.5
K71acDistCommon1896	chr12	13249890	13255589	+	26.6667
K71acDistCommon1897	chr12	46863120	46869359	+	55.5
K71acDistCommon1898	chr12	49894950	49899419	+	25.5
K71acDistCommon1899	chr15	52136520	52140419	+	17.6667
K71acDistCommon1900	chr15	58622070	58626239	+	26
K71acDistCommon1901	chr5	142195410	142209029	+	27
K71acDistCommon1902	chr7	73416240	73418489	+	26.5
K71acDistCommon1903	chr7	76021380	76023479	+	22
K71acDistCommon1904	chr10	34814670	34816319	+	17
K71acDistCommon1905	chr10	54204660	54205979	+	39
K71acDistCommon1906	chr10	54245400	54249659	+	26.5
K71acDistCommon1907	chr10	95094450	95095949	+	9.66667
K71acDistCommon1908	chr10	97153500	97154669	+	8
K71acDistCommon1909	chr14	68695710	68701619	+	49
K71acDistCommon1910	chr8	8167230	8169389	+	17.5
K71acDistCommon1911	chr10	103127010	103128449	+	10
K71acDistCommon1912	chr10	103697400	103699229	+	9
K71acDistCommon1913	chr8	29368080	29370179	+	20
K71acDistCommon1914	chr8	41685090	41687129	+	26.5
K71acDistCommon1915	chr10	112295280	112296899	+	11.5
K71acDistCommon1916	chr8	125208780	125213759	+	26.5
K71acDistCommon1917	chr8	126122550	126124469	+	15
K71acDistCommon1918	chr8	142162290	142166159	+	39.5
K71acDistCommon1919	chr19	1414830	1416809	+	16
K71acDistCommon1920	chr10	120457440	120458789	+	11
K71acDistCommon1921	chr10	121438740	121440749	+	10
K71acDistCommon1922	chr10	126042720	126044279	+	13
K71acDistCommon1923	chr5	14172690	14174639	+	8.5
K71acDistCommon1924	chr5	16869990	16872059	+	7.5
K71acDistCommon1925	chr19	6086820	6089279	+	19.5
K71acDistCommon1926	chr19	8589600	8591819	+	14.6667
K71acDistCommon1927	chr5	16915680	16917599	+	17
K71acDistCommon1928	chr5	60075870	60077159	+	8.5
K71acDistCommon1929	chr5	68501610	68503109	+	12
K71acDistCommon1930	chr19	45192930	45199829	+	42.5
K71acDistCommon1931	chr19	45945690	45947999	+	20
K71acDistCommon1932	chr5	115275630	115277909	+	22.5
K71acDistCommon1933	chr1	21347910	21350279	+	39.75
K71acDistCommon1934	chr1	21660270	21662549	+	21
K71acDistCommon1935	chr5	139364520	139365899	+	9.5
K71acDistCommon1936	chr1	39656040	39660239	+	30
K71acDistCommon1937	chr5	159742590	159743699	+	14
K71acDistCommon1938	chr5	167743770	167745179	+	10
K71acDistCommon1939	chr5	169577490	169579589	+	17
K71acDistCommon1940	chr1	183202770	183205469	+	39.5
K71acDistCommon1941	chr1	204385950	204388199	+	20
K71acDistCommon1942	chr1	234043530	234046739	+	32
K71acDistCommon1943	chr17	1519830	1522709	+	44
K71acDistCommon1944	chr17	38672190	38678939	+	31.3333
K71acDistCommon1945	chr17	40669470	40674119	+	53.5
K71acDistCommon1946	chr17	48616410	48621779	+	34
K71acDistCommon1947	chr17	48736980	48740819	+	62
K71acDistCommon1948	chr16	70461000	70463969	+	63.5
K71acDistCommon1949	chr3	7914420	7921319	+	51
K71acDistCommon1950	chr17	70676490	70681619	+	49.5
K71acDistCommon1951	chr2	26945670	26948519	+	44
K71acDistCommon1952	chr3	128398380	128400869	+	39
K71acDistCommon1953	chr3	138552390	138555029	+	39
K71acDistCommon1954	chr9	138999420	139002929	+	41.5
K71acDistCommon1955	chr3	159479400	159484319	+	38.5
K71acDistCommon1956	chr2	9892200	9895109	+	30
K71acDistCommon1957	chr14	101051970	101054969	+	36.5
K71acDistCommon1958	chr8	126132270	126143849	+	46.5
K71acDistCommon1959	chr2	64994190	64998599	+	44.5
K71acDistCommon1960	chr2	227339070	227345189	+	31.5
K71acDistCommon1961	chr11	35028810	35033729	+	53
K71acDistCommon1962	chr18	2905380	2907899	+	46
K71acDistCommon1963	chr10	75665070	75672029	+	46.5
K71acDistCommon1964	chr3	98229660	98242889	+	36.5
K71acDistCommon1965	chr4	152244960	152247539	+	46
K71acDistCommon1966	chr5	52095090	52097489	+	42.5
K71acDistCommon1967	chr5	139030080	139033079	+	23.6667
K71acDistCommon1968	chr9	124359600	124362629	+	37.5
K71acDistCommon1969	chr7	55199100	55202939	+	47.5
K71acDistCommon1970	chr7	100140450	100146749	+	68
K71acDistCommon1971	chr7	129463890	129473009	+	47.6667
K71acDistCommon1972	chr7	116323050	116334539	+	32.2
K71acDistCommon1973	chr7	155751960	155756369	+	37.5
K71acDistCommon1974	chr20	33891330	33901139	+	42.6667
K71acDistCommon1975	chr20	48899820	48904199	+	40
K71acDistCommon1976	chr22	42077670	42079319	+	12.5
K71acDistCommon1977	chr10	3865830	3873359	+	41
K71acDistCommon1978	chr10	22614330	22615439	+	12.5
K71acDistCommon1979	chr10	28361010	28362689	+	10.5
K71acDistCommon1980	chr14	54574650	54577649	+	14
K71acDistCommon1981	chr10	30872430	30873329	+	12.5
K71acDistCommon1982	chr10	70564560	70566389	+	10
K71acDistCommon1983	chr14	65687880	65699669	+	35.5
K71acDistCommon1984	chr14	65701380	65707289	+	40.5
K71acDistCommon1985	chr10	96987480	96991079	+	27
K71acDistCommon1986	chr14	69084900	69091379	+	32
K71acDistCommon1987	chr10	101665170	101669279	+	19
K71acDistCommon1988	chr10	102649800	102651209	+	8
K71acDistCommon1989	chr8	8144670	8147369	+	21
K71acDistCommon1990	chr8	10547550	10549889	+	21
K71acDistCommon1991	chr10	112205940	112208399	+	28
K71acDistCommon1992	chr10	112267080	112273859	+	18.5
K71acDistCommon1993	chr10	126919440	126920729	+	10.5
K71acDistCommon1994	chr10	129788010	129791489	+	33
K71acDistCommon1995	chr8	94852800	94854479	+	10.5
K71acDistCommon1996	chr8	95270400	95272979	+	9.5
K71acDistCommon1997	chr8	98775180	98776979	+	9.5
K71acDistCommon1998	chr8	98809770	98811479	+	9.5
K71acDistCommon1999	chr5	663210	664319	+	10
[truncated: 2,162 more rows]

## Sheet: IntronicEnhancers_Upreg_Genes
Peak ID	Chr	Start	Stop	Strand	Score
DKOunique1053	chr14	35865330	35875649	+	90
DKOunique1087	chr3	48692850	48695369	+	37
DKOunique4868	chr3	194800290	194802419	+	12
DKOunique624	chr22	38634720	38637809	+	19
DKOunique2894	chr20	36759870	36777659	+	61
DKOunique3313	chr7	100774980	100775999	+	41
DKOunique5947	chr6	148592580	148593899	+	13
DKOunique74	chr1	16105860	16108649	+	31
DKOunique383	chr5	72949080	72951389	+	31
DKOunique5782	chr7	153109020	153111449	+	20
DKOunique1042	chr12	113675250	113686139	+	93
DKOunique5803	chr16	84627810	84628499	+	8
DKOunique3481	chr6	138195720	138196079	+	29
DKOunique6269	chr14	65888070	65889119	+	11
DKOunique2402	chr10	81002250	81003059	+	8
DKOunique5948	chr1	144890250	144895079	+	26
DKOunique1462	chr8	23152920	23155799	+	12
DKOunique5190	chr3	197639040	197640569	+	18
DKOunique3132	chr12	15105090	15105419	+	11
DKOunique844	chr2	235881720	235882109	+	7
DKOunique5411	chr8	12978600	12979649	+	16
DKOunique2760	chr16	19869000	19872779	+	25
DKOunique2762	chr11	19689420	19691039	+	21
DKOunique2857	chr7	552750	554159	+	9
DKOunique4907	chr22	39616200	39623279	+	52
DKOunique734	chr21	36286440	36287669	+	30
DKOunique490	chr13	76209480	76211219	+	13
DKOunique560	chr18	55853160	55855109	+	23
DKOunique567	chr3	79666950	79669019	+	23
DKOunique4094	chr17	76869750	76870169	+	7
DKOunique2965	chr22	33197130	33200519	+	13
DKOunique2805	chr21	35908290	35910329	+	21
DKOunique1903	chr2	9391890	9392759	+	10
DKOunique3103	chr10	11076750	11078399	+	25
DKOunique2086	chr9	112578690	112579259	+	8
DKOunique3543	chr19	50036070	50037359	+	12
DKOunique2605	chr5	52304010	52305149	+	14
DKOunique2019	chr4	183129750	183130499	+	16
DKOunique3570	chr1	39597990	39599159	+	12
DKOunique4703	chr2	230308230	230311499	+	54
DKOunique4524	chr11	128336400	128338979	+	28
DKOunique5125	chr21	40182600	40182959	+	18
DKOunique5779	chr7	131185890	131199839	+	20
DKOunique4766	chr1	16459830	16462139	+	18
DKOunique1115	chr1	23065950	23067329	+	14
DKOunique3521	chr19	16199490	16200149	+	12
DKOunique6131	chr12	6331740	6332549	+	8
DKOunique1434	chr11	34225140	34226969	+	14
DKOunique982	chr2	26194560	26195639	+	9
DKOunique1857	chr2	29328540	29332499	+	26
DKOunique6311	chr16	57791100	57793379	+	13
DKOunique5201	chr11	64426830	64427849	+	8
DKOunique3866	chr1	198236610	198237779	+	12
DKOunique2408	chr10	104892570	104893559	+	8
DKOunique1273	chr11	9190650	9192719	+	19
DKOunique4084	chr5	14156370	14158229	+	19
DKOunique3183	chr6	167011710	167013239	+	15
DKOunique1510	chr6	52267110	52269089	+	22
DKOunique3348	chr17	40471410	40473269	+	19
DKOunique4744	chr15	92410020	92411699	+	17
DKOunique4356	chr17	78261090	78263069	+	17
DKOunique495	chr12	107738130	107738429	+	7
DKOunique5180	chr12	95510580	95513129	+	21
DKOunique4554	chr21	34800690	34802219	+	12
DKOunique3159	chr21	46857960	46862039	+	42
DKOunique4196	chr13	114769590	114771419	+	24
DKOunique3691	chr3	149251980	149253659	+	15
DKOunique3980	chr9	23745030	23749229	+	57
DKOunique1608	chr16	47169900	47170829	+	14
DKOunique6251	chr17	40552830	40555349	+	13
DKOunique3085	chr9	32502360	32504159	+	25
DKOunique4242	chr11	2007630	2020049	+	28
DKOunique1093	chr1	4725930	4727939	+	14
DKOunique5736	chr6	160409490	160411589	+	16
DKOunique5669	chr10	71096580	71098319	+	12
DKOunique2889	chr3	10209150	10221029	+	62
DKOunique6334	chr19	1103910	1110059	+	47
DKOunique1923	chr2	28623870	28624109	+	72
DKOunique1206	chr10	105277050	105277439	+	7
DKOunique3061	chr22	45914370	45914879	+	7
DKOunique5025	chr19	49231350	49233239	+	27
DKOunique3083	chr2	113493810	113496449	+	25
DKOunique2915	chr1	157970310	157974569	+	60
DKOunique5375	chrX	109330020	109332329	+	51
DKOunique2523	chr10	13754250	13755479	+	10
DKOunique5363	chr9	107635230	107636609	+	12
DKOunique4890	chr12	106475580	106476809	+	12
DKOunique1331	chr9	137996040	137997179	+	9
DKOunique1029	chr17	5522220	5523179	+	10
DKOunique4376	chr9	114688710	114689789	+	15
DKOunique416	chr2	189951900	189952769	+	13
DKOunique5044	chr15	59460840	59461559	+	12
DKOunique1555	chr20	52192170	52193579	+	80
DKOunique401	chr11	128576910	128580869	+	38
DKOunique2691	chr22	39226860	39228239	+	15
DKOunique703	chr21	47391000	47407589	+	104
DKOunique2816	chr21	47541030	47542559	+	11
DKOunique2572	chr7	26191860	26198999	+	63
DKOunique5395	chr22	46321200	46323089	+	16
DKOunique5853	chr1	976410	976679	+	9
DKOunique995	chr11	64631730	64633049	+	10
DKOunique2416	chr20	49352940	49354409	+	143
DKOunique813	chr5	150417270	150420989	+	13
DKOunique2613	chr5	178568730	178570919	+	16
DKOunique1568	chr1	37948440	37949009	+	77
DKOunique2246	chr15	56187750	56191439	+	68
DKOunique3457	chr5	71428920	71430599	+	9
DKOunique2312	chrX	153146850	153148859	+	16
DKOunique3703	chr12	50056380	50058059	+	19
DKOunique1799	chr2	36607980	36608939	+	8
DKOunique4704	chr7	111640440	111642179	+	53
DKOunique2324	chr13	99541590	99543509	+	14
DKOunique1410	chr7	100164240	100172609	+	36
DKOunique205	chr3	194859360	194862179	+	31
DKOunique4857	chr20	36779520	36789179	+	27
DKOunique1514	chr6	148624830	148628429	+	22
DKOunique5873	chr1	16112430	16114049	+	9
DKOunique2606	chr5	72968730	72971009	+	14
DKOunique1937	chr1	144906900	144910019	+	46
DKOunique4418	chr8	23162190	23162999	+	8
DKOunique4361	chr2	235903530	235905749	+	15
DKOunique400	chr8	13050990	13052999	+	30
DKOunique2763	chr16	19873050	19874099	+	25
DKOunique2486	chr11	19701030	19702259	+	11
DKOunique5254	chr22	39623310	39624539	+	9
DKOunique735	chr21	36287790	36289319	+	30
DKOunique6047	chr18	55880670	55882139	+	16
DKOunique5529	chr17	76871670	76872509	+	8
DKOunique324	chr21	35924670	35926529	+	23
DKOunique4375	chr9	112831230	112833149	+	15
DKOunique1095	chr5	52312770	52316309	+	30
DKOunique1788	chr4	183152010	183152879	+	8
DKOunique1502	chr1	39642720	39646859	+	22
DKOunique6018	chr2	230319690	230321519	+	48
DKOunique58	chr11	128376780	128377859	+	9
DKOunique3355	chr21	40185450	40187129	+	19
DKOunique4258	chr7	131201550	131202779	+	10
DKOunique3487	chr11	34263120	34266569	+	29
DKOunique4583	chr2	26199210	26201669	+	28
DKOunique2892	chr2	29348100	29348789	+	62
DKOunique5790	chr16	57809610	57810269	+	8
DKOunique2344	chr5	14189610	14191949	+	16
DKOunique977	chr6	167028180	167029499	+	10
DKOunique1375	chr17	40476000	40484099	+	87
DKOunique6342	chr15	92483850	92487659	+	47
DKOunique5538	chr17	78264840	78265919	+	8
DKOunique4891	chr12	107742120	107743469	+	12
DKOunique5181	chr12	95513160	95513429	+	21
DKOunique3353	chr21	34806870	34808429	+	19
DKOunique2384	chr13	114801420	114802409	+	8
DKOunique1650	chr3	149254110	149255519	+	10
DKOunique1609	chr16	47170950	47171039	+	14
DKOunique4269	chr17	40560780	40560959	+	12
DKOunique352	chr1	4728420	4730219	+	10
DKOunique3411	chr10	71108340	71109389	+	9
DKOunique2592	chr3	10260600	10267259	+	34
DKOunique3254	chr19	1111980	1114859	+	24
DKOunique2970	chr2	28627620	28627679	+	43
DKOunique3643	chr10	105285930	105289379	+	41
DKOunique1244	chr22	45939330	45941279	+	22
DKOunique2036	chr2	113507370	113508419	+	16
DKOunique629	chr1	157994490	157995779	+	10
DKOunique873	chrX	109403820	109404659	+	7
DKOunique2524	chr10	13829130	13830119	+	10
DKOunique5183	chr12	106476990	106478999	+	21
DKOunique451	chr2	189957180	189958259	+	38
DKOunique173	chr15	59466600	59468729	+	20
DKOunique2306	chr20	52206270	52207079	+	44
DKOunique3492	chr11	128584110	128587409	+	29
DKOunique136	chr21	47545920	47552309	+	20
DKOunique3062	chr22	46360110	46360529	+	7
DKOunique5900	chr11	64635480	64639469	+	32
DKOunique2417	chr20	49364070	49367519	+	143
DKOunique3939	chr5	150431370	150432269	+	11
DKOunique819	chr5	178692150	178693589	+	13
DKOunique1595	chr15	56198670	56203319	+	36
DKOunique991	chr2	36665010	36666389	+	9
DKOunique2749	chr7	111649200	111649439	+	7
DKOunique229	chr13	99561360	99564029	+	31
DKOunique2882	chr7	100156350	100157429	+	9
DKOunique1377	chr3	194867640	194878919	+	86
DKOunique3026	chr20	36789390	36789809	+	7
DKOunique3483	chr6	148643730	148648589	+	29
DKOunique1108	chr5	73058730	73061879	+	30
DKOunique6154	chr1	144913980	144915329	+	9
DKOunique4606	chr8	23173800	23174489	+	10
DKOunique5743	chr2	235929060	235932179	+	18
DKOunique903	chr8	13133100	13134749	+	19
DKOunique1063	chr22	39625200	39642569	+	89
DKOunique3595	chr21	36354330	36356969	+	41
DKOunique1635	chr18	55883760	55884599	+	22
DKOunique5282	chr17	76874760	76877069	+	27
DKOunique3622	chr21	35930370	35932949	+	15
DKOunique2055	chr9	112877160	112878749	+	14
DKOunique1096	chr5	52316820	52317389	+	30
DKOunique4655	chr4	183158550	183165509	+	39
DKOunique4315	chr1	39654540	39654959	+	39
DKOunique4823	chr2	230450490	230452379	+	28
DKOunique5166	chr7	131214360	131215079	+	9
DKOunique3731	chr2	29352450	29353889	+	19
DKOunique3596	chr16	57812190	57818309	+	41
DKOunique3909	chr5	14264940	14266679	+	11
DKOunique3742	chr6	167047290	167047559	+	7
DKOunique2545	chr17	40499100	40500419	+	11
DKOunique1842	chr15	92489730	92492909	+	26
DKOunique3540	chr12	95566590	95568719	+	29
DKOunique4110	chr21	34814220	34814879	+	7
DKOunique1175	chr13	114823470	114824129	+	7
DKOunique5071	chr3	149257050	149258219	+	52
DKOunique3361	chr1	4763010	4763399	+	7
DKOunique4640	chr19	1115880	1117499	+	10
DKOunique2635	chr10	105343260	105345839	+	44
DKOunique2914	chr22	45986550	45989219	+	43
DKOunique5613	chr10	13907070	13909409	+	27
DKOunique1051	chr12	106525710	106528499	+	30
DKOunique452	chr2	189958980	189962639	+	38
DKOunique1114	chr15	59482650	59485409	+	37
DKOunique2307	chr20	52212270	52218899	+	44
DKOunique5249	chr11	128602800	128603879	+	8
DKOunique5643	chr5	150438810	150441389	+	27
DKOunique2251	chr5	178702020	178704299	+	35
DKOunique1836	chr2	36681420	36684569	+	22
DKOunique5773	chr7	111720630	111721949	+	20
DKOunique5610	chr13	99625860	99626249	+	27
DKOunique2271	chr3	194879160	194883569	+	45
DKOunique6351	chr20	36790050	36790289	+	46
DKOunique2934	chr6	148648710	148652999	+	43
DKOunique6239	chr5	73091490	73093649	+	32
DKOunique3190	chr8	23185050	23185769	+	7
DKOunique5618	chr8	13209480	13212509	+	32
DKOunique4555	chr21	36358560	36359759	+	12
DKOunique1636	chr18	55885350	55886819	+	22
DKOunique313	chr17	76911600	76913249	+	23
DKOunique1105	chr5	52317570	52318829	+	30
DKOunique4656	chr4	183167100	183168779	+	39
DKOunique3802	chr7	131218020	131218379	+	8
DKOunique1611	chr16	57849540	57850949	+	14
DKOunique782	chr5	14268360	14270309	+	13
DKOunique3184	chr6	167106810	167108579	+	15
DKOunique2835	chr15	92612190	92614169	+	25
DKOunique4727	chr12	95576070	95577779	+	17
DKOunique3099	chr13	114824400	114826889	+	25
DKOunique5072	chr3	149258700	149262809	+	52
DKOunique5578	chr19	1119120	1120289	+	9
DKOunique3844	chr10	105417810	105422129	+	29
DKOunique2322	chr10	13923000	13925459	+	16
DKOunique4318	chr2	189979980	189981659	+	56
DKOunique5046	chr15	59547480	59548919	+	12
DKOunique2308	chr20	52219710	52219859	+	44
DKOunique4255	chr11	128628570	128630549	+	12
DKOunique2631	chr5	150447180	150448979	+	14
DKOunique888	chr2	36687330	36689819	+	23
DKOunique4050	chr13	99643740	99645749	+	19
DKOunique6364	chr3	194892360	194895509	+	16
DKOunique3179	chr6	148656060	148658249	+	15
DKOunique4445	chr8	23267520	23270159	+	18
DKOunique4331	chr8	13222020	13225589	+	55
DKOunique4528	chr21	36422820	36425009	+	28
DKOunique3670	chr18	55897650	55899119	+	15
DKOunique1106	chr5	52320570	52321019	+	30
DKOunique964	chr4	183370110	183370919	+	9
DKOunique3803	chr7	131218800	131219129	+	8
DKOunique4147	chr16	57855510	57855809	+	7
DKOunique2819	chr5	14417640	14418989	+	10
DKOunique5379	chr6	167149080	167152469	+	50
DKOunique1757	chr12	95580240	95581859	+	14
DKOunique2510	chr13	114852540	114853349	+	10
DKOunique704	chr3	149264010	149267909	+	103
DKOunique5912	chr19	1125210	1127759	+	26
DKOunique4843	chr10	105435780	105439259	+	28
DKOunique2390	chr10	13965840	13966769	+	8
DKOunique4319	chr2	189985740	189988679	+	56
DKOunique1850	chr15	59595630	59596139	+	10
DKOunique1027	chr11	128644800	128646479	+	10
DKOunique5712	chr5	150459090	150467999	+	49
DKOunique244	chr2	36704070	36706469	+	13
DKOunique2379	chr13	99650700	99651689	+	8
DKOunique206	chr3	194899680	194908169	+	31
DKOunique3737	chr6	148679070	148679609	+	7
DKOunique3009	chr8	13229910	13230869	+	13
DKOunique3504	chr21	36521250	36522419	+	29
DKOunique3671	chr18	55929930	55930319	+	15
DKOunique5075	chr5	52331880	52334999	+	52
DKOunique2137	chr7	131235690	131242379	+	21
DKOunique5791	chr16	57858810	57859289	+	8
DKOunique2359	chr5	14449140	14450369	+	14
DKOunique2511	chr13	114864960	114865169	+	10
DKOunique705	chr3	149268330	149278559	+	103
DKOunique403	chr19	1154250	1156739	+	30
DKOunique3898	chr10	105517050	105518789	+	11
DKOunique3385	chr10	14026560	14027669	+	9
DKOunique4320	chr2	189991620	189992039	+	56
DKOunique2437	chr5	150471120	150476759	+	119
DKOunique992	chr2	36710760	36710909	+	9
DKOunique4498	chr3	194908230	194908799	+	7
DKOunique2466	chr6	148682310	148683149	+	11
DKOunique3623	chr21	36531840	36532979	+	15
DKOunique4148	chr16	57864780	57865259	+	7
DKOunique2512	chr13	114865290	114865319	+	10
DKOunique706	chr3	149279490	149283869	+	103
DKOunique1039	chr19	1161840	1164629	+	95
DKOunique5801	chr10	105523890	105526259	+	18
DKOunique4687	chr10	14051430	14053469	+	15
DKOunique4584	chr2	36711750	36713219	+	28
DKOunique6014	chr3	194915520	194920349	+	48
DKOunique3952	chr6	148683180	148692869	+	57
DKOunique5123	chr21	36562410	36563249	+	18
DKOunique3359	chr16	57896190	57898259	+	19
DKOunique2319	chr13	114865410	114867299	+	16
DKOunique713	chr3	149284290	149286779	+	103
DKOunique2409	chr10	105587910	105588839	+	8
DKOunique4585	chr2	36715320	36718079	+	28
DKOunique4499	chr3	194921070	194921699	+	7
DKOunique1515	chr6	148696440	148698479	+	22
DKOunique2806	chr21	36568680	36570359	+	21
DKOunique5611	chr13	114879540	114881969	+	27
DKOunique1376	chr3	149307690	149309369	+	87
DKOunique1800	chr2	36768690	36769979	+	8
DKOunique2949	chr3	194923860	194927519	+	43
DKOunique1516	chr6	148698690	148704539	+	22
DKOunique5910	chr21	36575220	36582149	+	32
DKOunique2283	chr13	114883440	114885359	+	45
DKOunique4486	chr3	149325060	149325929	+	7
DKOunique3289	chr2	36775680	36776729	+	11
DKOunique109	chr3	194928690	194932199	+	13
DKOunique2467	chr6	148735080	148736609	+	11
DKOunique1591	chr21	36584490	36585989	+	14
DKOunique4837	chr13	114885900	114887309	+	28
DKOunique5171	chr3	149325960	149327579	+	18
DKOunique1569	chr6	148764750	148768379	+	36
DKOunique92	chr21	36588600	36591299	+	31
DKOunique5172	chr3	149328510	149329139	+	18
DKOunique11	chr6	148775190	148780049	+	20
DKOunique6235	chr21	36602850	36605699	+	26
DKOunique4860	chr3	149333430	149334599	+	12
DKOunique3354	chr21	36674700	36676439	+	19
DKOunique5173	chr3	149343090	149344529	+	18
DKOunique958	chr6	148784430	148786379	+	10
DKOunique1424	chr6	148840410	148842029	+	14
DKOunique5553	chr21	36696630	36697199	+	8
DKOunique104	chr3	149379600	149381219	+	13
DKOunique959	chr6	148845540	148847009	+	10
DKOunique5124	chr21	36770760	36772139	+	18
DKOunique368	chr3	149395470	149396819	+	9
